# Supplementary material for: Growing Glycans in Rosetta: Accurate de novo glycan modeling, density fitting, and rational sequon design
Source: PLoS Comput Biol. 2024 Jun 24;20(6):e1011895. doi: 10.1371/journal.pcbi.1011895 (PMC11288642; doi:10.1371/journal.pcbi.1011895)
Supplement: S1 Data — Please see README for a full description of each component. Briefly, these include the following scripts: create_substituted_JD.py—Used to create substituted job description file for rosetta_scripts_jd3; create_symmetry_mates.py—This was used to create symmetry mates with a 12 A radius; density_build_example.xml—An an example of a main job definition file before being substituted for each glycan; density_build_example_substituted.xml—Substituted version; glycan_bm_plots.py—Tools used for plotting all benchmark experiments from Rosetta JSON files.; glycan_conformer_table.txt—The resultant glycan conformer table used in Rosetta and benchmarked against; glycan_tree_relax.xml—Main script used for de novo benchmarking.; glycan_tree_relax_dens.xml—Main script used for density building.; glycan_tree_relax_with_solvation.xml—Script used for running the GTM with explicit waters; glycan_water_mediated_hbonds.xml—Script for calculating water mediated hydrogen bonds; pdb_roots_density_sym.txt—Benchmark glycan list used for create_substituted_JD.py; refine_with_map_dih2.xml—Script used for refining input structures into the rosetta energy function using density. (ZIP) [file pcbi.1011895.s027.zip › supplemental_data/symmetrized_structures/min_symm_structures/1jnd_min.pdb]

ATOM      1  N   SER A   2      72.119  33.529  -4.081  1.00 21.71           N  
ATOM      2  CA  SER A   2      71.994  34.876  -3.569  1.00 15.42           C  
ATOM      3  C   SER A   2      73.199  35.250  -2.735  1.00 17.75           C  
ATOM      4  O   SER A   2      73.890  34.377  -2.208  1.00 21.08           O  
ATOM      5  CB  SER A   2      70.741  34.923  -2.692  1.00 21.69           C  
ATOM      6  OG  SER A   2      69.575  35.205  -3.470  1.00 30.38           O  
ATOM      7  N   ASN A   3      73.468  36.539  -2.575  1.00 13.46           N  
ATOM      8  CA  ASN A   3      74.551  36.878  -1.668  1.00 13.50           C  
ATOM      9  C   ASN A   3      74.033  37.055  -0.218  1.00 10.31           C  
ATOM     10  O   ASN A   3      72.884  37.359  -0.016  1.00 10.46           O  
ATOM     11  CB  ASN A   3      75.178  38.136  -2.175  1.00 17.23           C  
ATOM     12  CG  ASN A   3      75.972  37.826  -3.471  1.00 18.95           C  
ATOM     13  OD1 ASN A   3      76.682  36.819  -3.635  1.00 23.78           O  
ATOM     14  ND2 ASN A   3      75.799  38.770  -4.354  1.00 20.45           N  
ATOM     15  N   LEU A   4      74.996  36.821   0.666  1.00  9.76           N  
ATOM     16  CA  LEU A   4      74.701  37.088   2.093  1.00  9.23           C  
ATOM     17  C   LEU A   4      75.941  37.819   2.626  1.00  8.61           C  
ATOM     18  O   LEU A   4      76.983  37.233   2.833  1.00 10.04           O  
ATOM     19  CB  LEU A   4      74.400  35.817   2.859  1.00 10.46           C  
ATOM     20  CG  LEU A   4      73.384  35.965   4.018  1.00 12.92           C  
ATOM     21  CD1 LEU A   4      73.154  34.609   4.685  1.00 12.28           C  
ATOM     22  CD2 LEU A   4      73.782  37.033   5.022  1.00 12.34           C  
ATOM     23  N   VAL A   5      75.793  39.125   2.730  1.00  8.94           N  
ATOM     24  CA  VAL A   5      76.892  40.041   3.039  1.00  7.72           C  
ATOM     25  C   VAL A   5      76.906  40.276   4.562  1.00  8.84           C  
ATOM     26  O   VAL A   5      76.013  40.945   5.080  1.00 10.34           O  
ATOM     27  CB  VAL A   5      76.699  41.329   2.257  1.00  7.50           C  
ATOM     28  CG1 VAL A   5      77.820  42.306   2.562  1.00  9.65           C  
ATOM     29  CG2 VAL A   5      76.639  41.075   0.736  1.00 10.25           C  
ATOM     30  N   CYS A   6      77.918  39.704   5.175  1.00  8.69           N  
ATOM     31  CA  CYS A   6      77.944  39.728   6.661  1.00  8.09           C  
ATOM     32  C   CYS A   6      78.786  40.877   7.129  1.00  6.40           C  
ATOM     33  O   CYS A   6      80.020  40.838   6.929  1.00  8.46           O  
ATOM     34  CB  CYS A   6      78.556  38.423   7.117  1.00 11.05           C  
ATOM     35  SG  CYS A   6      77.373  37.065   6.747  1.00 11.23           S  
ATOM     36  N   TYR A   7      78.204  41.873   7.731  1.00  8.25           N  
ATOM     37  CA  TYR A   7      78.961  42.956   8.379  1.00  9.75           C  
ATOM     38  C   TYR A   7      79.575  42.425   9.690  1.00  7.95           C  
ATOM     39  O   TYR A   7      78.996  41.632  10.407  1.00  9.14           O  
ATOM     40  CB  TYR A   7      78.085  44.200   8.620  1.00  8.97           C  
ATOM     41  CG  TYR A   7      78.139  45.034   7.325  1.00  7.95           C  
ATOM     42  CD1 TYR A   7      77.515  44.554   6.180  1.00  8.69           C  
ATOM     43  CD2 TYR A   7      78.836  46.245   7.279  1.00  8.72           C  
ATOM     44  CE1 TYR A   7      77.577  45.323   5.017  1.00  9.11           C  
ATOM     45  CE2 TYR A   7      78.903  46.991   6.103  1.00  8.49           C  
ATOM     46  CZ  TYR A   7      78.256  46.493   5.016  1.00  9.15           C  
ATOM     47  OH  TYR A   7      78.354  47.224   3.828  1.00  9.14           O  
ATOM     48  N   TYR A   8      80.774  42.939   9.928  1.00  9.48           N  
ATOM     49  CA  TYR A   8      81.549  42.594  11.137  1.00  9.12           C  
ATOM     50  C   TYR A   8      82.008  43.903  11.764  1.00 10.64           C  
ATOM     51  O   TYR A   8      82.889  44.561  11.220  1.00  9.90           O  
ATOM     52  CB  TYR A   8      82.717  41.687  10.765  1.00  8.72           C  
ATOM     53  CG  TYR A   8      83.803  41.569  11.851  1.00  9.17           C  
ATOM     54  CD1 TYR A   8      83.494  40.910  13.048  1.00 10.17           C  
ATOM     55  CD2 TYR A   8      85.065  42.097  11.664  1.00  9.71           C  
ATOM     56  CE1 TYR A   8      84.486  40.820  14.032  1.00 10.15           C  
ATOM     57  CE2 TYR A   8      86.065  42.000  12.627  1.00  9.20           C  
ATOM     58  CZ  TYR A   8      85.728  41.339  13.803  1.00  9.78           C  
ATOM     59  OH  TYR A   8      86.743  41.263  14.739  1.00 10.11           O  
ATOM     60  N   ASP A   9      81.394  44.265  12.895  1.00  9.91           N  
ATOM     61  CA  ASP A   9      81.804  45.483  13.598  1.00 10.86           C  
ATOM     62  C   ASP A   9      83.006  45.093  14.459  1.00 11.05           C  
ATOM     63  O   ASP A   9      82.826  44.365  15.452  1.00 10.62           O  
ATOM     64  CB  ASP A   9      80.669  46.035  14.436  1.00 11.19           C  
ATOM     65  CG  ASP A   9      81.080  47.267  15.262  1.00 12.27           C  
ATOM     66  OD1 ASP A   9      82.249  47.615  15.286  1.00 12.91           O  
ATOM     67  OD2 ASP A   9      80.129  47.810  15.860  1.00 16.18           O1-
ATOM     68  N   SER A  10      84.204  45.513  14.068  1.00 10.30           N  
ATOM     69  CA  SER A  10      85.452  45.092  14.722  1.00  9.48           C  
ATOM     70  C   SER A  10      85.573  45.590  16.185  1.00  9.20           C  
ATOM     71  O   SER A  10      86.403  45.005  16.888  1.00 10.39           O  
ATOM     72  CB  SER A  10      86.593  45.577  13.825  1.00 12.80           C  
ATOM     73  OG  SER A  10      86.634  46.990  13.845  1.00 12.63           O  
ATOM     74  N   SER A  11      84.762  46.553  16.558  1.00 11.04           N  
ATOM     75  CA  SER A  11      84.805  46.919  18.006  1.00 10.53           C  
ATOM     76  C   SER A  11      84.401  45.721  18.837  1.00  9.91           C  
ATOM     77  O   SER A  11      84.725  45.621  20.058  1.00 10.97           O  
ATOM     78  CB  SER A  11      83.919  48.121  18.237  1.00 10.46           C  
ATOM     79  OG  SER A  11      82.535  47.849  18.017  1.00 11.60           O  
ATOM     80  N   SER A  12      83.698  44.737  18.263  1.00  8.60           N  
ATOM     81  CA  SER A  12      83.268  43.560  19.015  1.00  8.11           C  
ATOM     82  C   SER A  12      84.423  42.730  19.493  1.00  9.04           C  
ATOM     83  O   SER A  12      84.278  41.939  20.470  1.00  9.54           O  
ATOM     84  CB  SER A  12      82.305  42.657  18.176  1.00  9.30           C  
ATOM     85  OG  SER A  12      83.004  42.125  17.043  1.00  9.62           O  
ATOM     86  N   TYR A  13      85.607  42.857  18.918  1.00  8.84           N  
ATOM     87  CA  TYR A  13      86.754  42.078  19.330  1.00  8.46           C  
ATOM     88  C   TYR A  13      87.184  42.370  20.794  1.00  8.77           C  
ATOM     89  O   TYR A  13      87.745  41.457  21.413  1.00  9.94           O  
ATOM     90  CB  TYR A  13      87.912  42.383  18.339  1.00 10.98           C  
ATOM     91  CG  TYR A  13      89.052  41.381  18.479  1.00 11.13           C  
ATOM     92  CD1 TYR A  13      88.987  40.211  17.748  1.00 12.43           C  
ATOM     93  CD2 TYR A  13      90.152  41.629  19.298  1.00 13.02           C  
ATOM     94  CE1 TYR A  13      89.970  39.248  17.807  1.00 14.19           C  
ATOM     95  CE2 TYR A  13      91.153  40.665  19.364  1.00 13.53           C  
ATOM     96  CZ  TYR A  13      91.054  39.512  18.622  1.00 15.24           C  
ATOM     97  OH  TYR A  13      92.043  38.509  18.674  1.00 18.34           O  
ATOM     98  N   THR A  14      86.882  43.592  21.223  1.00  9.46           N  
ATOM     99  CA  THR A  14      87.375  43.979  22.558  1.00  8.71           C  
ATOM    100  C   THR A  14      86.248  44.200  23.533  1.00 11.92           C  
ATOM    101  O   THR A  14      86.508  44.758  24.619  1.00 11.56           O  
ATOM    102  CB  THR A  14      88.218  45.268  22.425  1.00 11.14           C  
ATOM    103  OG1 THR A  14      87.423  46.247  21.823  1.00 12.44           O  
ATOM    104  CG2 THR A  14      89.464  44.990  21.582  1.00 14.09           C  
ATOM    105  N   ARG A  15      85.016  43.823  23.228  1.00 10.78           N  
ATOM    106  CA  ARG A  15      83.942  44.004  24.204  1.00  9.04           C  
ATOM    107  C   ARG A  15      84.236  43.183  25.471  1.00  8.87           C  
ATOM    108  O   ARG A  15      84.825  42.120  25.465  1.00  9.34           O  
ATOM    109  CB  ARG A  15      82.595  43.625  23.569  1.00  7.69           C  
ATOM    110  CG  ARG A  15      82.205  44.734  22.570  1.00  9.80           C  
ATOM    111  CD  ARG A  15      80.947  44.346  21.772  1.00 10.19           C  
ATOM    112  NE  ARG A  15      80.838  45.327  20.678  1.00  9.79           N  
ATOM    113  CZ  ARG A  15      80.045  45.207  19.591  1.00  9.53           C  
ATOM    114  NH1 ARG A  15      79.244  44.174  19.452  1.00  8.93           N1+
ATOM    115  NH2 ARG A  15      80.101  46.187  18.679  1.00 10.21           N  
ATOM    116  N   GLU A  16      83.730  43.801  26.571  1.00  9.15           N  
ATOM    117  CA  GLU A  16      83.915  43.140  27.853  1.00  8.13           C  
ATOM    118  C   GLU A  16      82.743  42.184  28.149  1.00  8.93           C  
ATOM    119  O   GLU A  16      81.627  42.744  28.255  1.00 10.08           O  
ATOM    120  CB  GLU A  16      83.994  44.217  28.962  1.00  8.66           C  
ATOM    121  CG  GLU A  16      85.334  44.942  28.986  1.00  8.97           C  
ATOM    122  CD  GLU A  16      86.433  44.070  29.490  1.00 14.51           C  
ATOM    123  OE1 GLU A  16      86.224  43.011  30.119  1.00 10.91           O  
ATOM    124  OE2 GLU A  16      87.617  44.473  29.232  1.00 20.54           O1-
ATOM    125  N   GLY A  17      83.035  40.895  28.222  1.00  8.33           N  
ATOM    126  CA  GLY A  17      81.967  39.926  28.544  1.00  8.63           C  
ATOM    127  C   GLY A  17      81.602  39.108  27.296  1.00 10.78           C  
ATOM    128  O   GLY A  17      82.370  39.025  26.333  1.00 10.06           O  
ATOM    129  N   LEU A  18      80.419  38.510  27.374  1.00  9.26           N  
ATOM    130  CA  LEU A  18      79.994  37.532  26.363  1.00  9.96           C  
ATOM    131  C   LEU A  18      79.656  38.197  25.051  1.00  9.21           C  
ATOM    132  O   LEU A  18      79.495  37.434  24.050  1.00 10.98           O  
ATOM    133  CB  LEU A  18      78.805  36.693  26.889  1.00 10.65           C  
ATOM    134  CG  LEU A  18      79.188  35.780  28.051  1.00 12.76           C  
ATOM    135  CD1 LEU A  18      77.920  35.069  28.533  1.00 13.89           C  
ATOM    136  CD2 LEU A  18      80.311  34.812  27.704  1.00 15.72           C  
ATOM    137  N   GLY A  19      79.623  39.506  24.945  1.00  8.45           N  
ATOM    138  CA  GLY A  19      79.468  40.162  23.636  1.00  9.47           C  
ATOM    139  C   GLY A  19      80.804  40.180  22.899  1.00 10.83           C  
ATOM    140  O   GLY A  19      80.785  40.602  21.733  1.00 10.10           O  
ATOM    141  N   LYS A  20      81.913  39.744  23.486  1.00  9.82           N  
ATOM    142  CA  LYS A  20      83.197  39.690  22.781  1.00  8.34           C  
ATOM    143  C   LYS A  20      83.197  38.646  21.688  1.00  9.86           C  
ATOM    144  O   LYS A  20      82.885  37.480  21.921  1.00  9.47           O  
ATOM    145  CB  LYS A  20      84.313  39.400  23.807  1.00  9.39           C  
ATOM    146  CG  LYS A  20      85.725  39.585  23.254  1.00  9.87           C  
ATOM    147  CD  LYS A  20      86.752  38.890  24.122  1.00 12.10           C  
ATOM    148  CE  LYS A  20      86.753  39.354  25.570  1.00 13.15           C  
ATOM    149  NZ  LYS A  20      87.117  40.772  25.768  1.00 13.09           N1+
ATOM    150  N   LEU A  21      83.552  39.134  20.477  1.00  9.08           N  
ATOM    151  CA  LEU A  21      83.592  38.256  19.290  1.00  9.82           C  
ATOM    152  C   LEU A  21      85.061  38.020  18.886  1.00  9.52           C  
ATOM    153  O   LEU A  21      85.635  38.906  18.257  1.00  9.88           O  
ATOM    154  CB  LEU A  21      82.786  38.937  18.176  1.00  8.58           C  
ATOM    155  CG  LEU A  21      82.743  38.153  16.825  1.00  9.58           C  
ATOM    156  CD1 LEU A  21      82.379  36.699  17.043  1.00 10.82           C  
ATOM    157  CD2 LEU A  21      81.758  38.886  15.910  1.00  9.54           C  
ATOM    158  N   LEU A  22      85.598  36.877  19.266  1.00  9.40           N  
ATOM    159  CA  LEU A  22      87.001  36.615  18.896  1.00 10.29           C  
ATOM    160  C   LEU A  22      86.989  35.844  17.595  1.00 10.56           C  
ATOM    161  O   LEU A  22      85.966  35.438  17.039  1.00 11.54           O  
ATOM    162  CB  LEU A  22      87.721  35.830  19.995  1.00 12.41           C  
ATOM    163  CG  LEU A  22      87.891  36.666  21.299  1.00 13.15           C  
ATOM    164  CD1 LEU A  22      88.554  35.818  22.402  1.00 14.60           C  
ATOM    165  CD2 LEU A  22      88.703  37.907  21.031  1.00 13.35           C  
ATOM    166  N   ASN A  23      88.197  35.626  17.050  1.00 10.91           N  
ATOM    167  CA  ASN A  23      88.230  35.178  15.641  1.00 11.02           C  
ATOM    168  C   ASN A  23      87.731  33.783  15.450  1.00 12.22           C  
ATOM    169  O   ASN A  23      87.094  33.506  14.390  1.00 12.02           O  
ATOM    170  CB  ASN A  23      89.658  35.405  15.078  1.00 10.52           C  
ATOM    171  CG  ASN A  23      89.932  36.883  14.926  1.00 13.50           C  
ATOM    172  OD1 ASN A  23      89.061  37.747  14.837  1.00 12.65           O  
ATOM    173  ND2 ASN A  23      91.232  37.222  14.875  1.00 13.60           N  
ATOM    174  N   PRO A  24      87.873  32.831  16.360  1.00 11.24           N  
ATOM    175  CA  PRO A  24      87.278  31.523  16.175  1.00  9.65           C  
ATOM    176  C   PRO A  24      85.752  31.602  16.051  1.00 12.91           C  
ATOM    177  O   PRO A  24      85.193  30.863  15.230  1.00 13.19           O  
ATOM    178  CB  PRO A  24      87.696  30.714  17.414  1.00 15.21           C  
ATOM    179  CG  PRO A  24      88.973  31.407  17.809  1.00 17.52           C  
ATOM    180  CD  PRO A  24      88.701  32.896  17.618  1.00 14.43           C  
ATOM    181  N   ASP A  25      85.121  32.461  16.860  1.00 12.55           N  
ATOM    182  CA  ASP A  25      83.671  32.593  16.733  1.00 15.14           C  
ATOM    183  C   ASP A  25      83.304  33.284  15.435  1.00 12.50           C  
ATOM    184  O   ASP A  25      82.255  33.019  14.839  1.00 14.07           O  
ATOM    185  CB  ASP A  25      83.126  33.331  17.983  1.00 12.64           C  
ATOM    186  CG  ASP A  25      82.920  32.332  19.117  1.00 16.88           C  
ATOM    187  OD1 ASP A  25      82.828  31.111  18.866  1.00 16.51           O  
ATOM    188  OD2 ASP A  25      82.832  32.860  20.259  1.00 19.38           O1-
ATOM    189  N   LEU A  26      84.117  34.243  14.973  1.00 11.38           N  
ATOM    190  CA  LEU A  26      83.854  34.910  13.690  1.00 11.08           C  
ATOM    191  C   LEU A  26      83.889  33.891  12.553  1.00 11.99           C  
ATOM    192  O   LEU A  26      83.050  33.884  11.653  1.00 12.18           O  
ATOM    193  CB  LEU A  26      84.909  36.009  13.470  1.00 10.46           C  
ATOM    194  CG  LEU A  26      84.885  36.669  12.088  1.00 11.74           C  
ATOM    195  CD1 LEU A  26      83.534  37.296  11.780  1.00 13.42           C  
ATOM    196  CD2 LEU A  26      85.964  37.758  12.029  1.00 13.41           C  
ATOM    197  N   GLU A  27      84.874  32.978  12.610  1.00 11.70           N  
ATOM    198  CA  GLU A  27      85.025  31.993  11.534  1.00 12.48           C  
ATOM    199  C   GLU A  27      83.836  31.092  11.377  1.00 11.60           C  
ATOM    200  O   GLU A  27      83.521  30.660  10.242  1.00 12.90           O  
ATOM    201  CB  GLU A  27      86.268  31.130  11.830  1.00 13.86           C  
ATOM    202  CG  GLU A  27      86.938  30.655  10.549  1.00 28.90           C  
ATOM    203  CD  GLU A  27      88.227  29.884  10.897  1.00 27.54           C  
ATOM    204  OE1 GLU A  27      89.039  30.512  11.587  1.00 30.23           O  
ATOM    205  OE2 GLU A  27      88.237  28.728  10.446  1.00 36.13           O1-
ATOM    206  N   ILE A  28      83.124  30.784  12.447  1.00 12.48           N  
ATOM    207  CA  ILE A  28      81.941  29.910  12.380  1.00 11.59           C  
ATOM    208  C   ILE A  28      80.919  30.524  11.440  1.00 13.04           C  
ATOM    209  O   ILE A  28      80.162  29.785  10.780  1.00 15.19           O  
ATOM    210  CB  ILE A  28      81.390  29.673  13.812  1.00 13.98           C  
ATOM    211  CG1 ILE A  28      82.381  28.877  14.653  1.00 17.58           C  
ATOM    212  CG2 ILE A  28      80.025  29.027  13.729  1.00 16.59           C  
ATOM    213  CD1 ILE A  28      82.009  28.644  16.093  1.00 22.74           C  
ATOM    214  N   ALA A  29      80.851  31.846  11.350  1.00 10.82           N  
ATOM    215  CA  ALA A  29      79.852  32.448  10.464  1.00 10.86           C  
ATOM    216  C   ALA A  29      80.110  32.228   8.984  1.00 10.33           C  
ATOM    217  O   ALA A  29      79.177  32.299   8.151  1.00 11.32           O  
ATOM    218  CB  ALA A  29      79.822  33.968  10.674  1.00 11.62           C  
ATOM    219  N   LEU A  30      81.365  31.993   8.650  1.00 11.95           N  
ATOM    220  CA  LEU A  30      81.718  32.155   7.238  1.00 14.49           C  
ATOM    221  C   LEU A  30      81.139  31.064   6.352  1.00 18.38           C  
ATOM    222  O   LEU A  30      81.028  31.404   5.151  1.00 22.58           O  
ATOM    223  CB  LEU A  30      83.251  32.217   7.103  1.00 15.67           C  
ATOM    224  CG  LEU A  30      83.798  33.432   7.858  1.00 20.86           C  
ATOM    225  CD1 LEU A  30      85.311  33.492   7.725  1.00 23.86           C  
ATOM    226  CD2 LEU A  30      83.087  34.691   7.364  1.00 26.06           C  
ATOM    227  N   GLN A  31      80.777  29.940   6.910  1.00 14.89           N  
ATOM    228  CA  GLN A  31      80.127  28.925   6.074  1.00 26.76           C  
ATOM    229  C   GLN A  31      78.798  29.457   5.547  1.00 21.31           C  
ATOM    230  O   GLN A  31      78.295  28.890   4.581  1.00 22.59           O  
ATOM    231  CB  GLN A  31      79.871  27.645   6.866  1.00 25.16           C  
ATOM    232  CG  GLN A  31      78.901  27.767   8.012  1.00 23.57           C  
ATOM    233  CD  GLN A  31      79.056  26.683   9.064  1.00 39.20           C  
ATOM    234  OE1 GLN A  31      78.869  25.525   8.672  1.00 36.51           O  
ATOM    235  NE2 GLN A  31      79.351  26.949  10.338  1.00 26.64           N  
ATOM    236  N   PHE A  32      78.227  30.495   6.118  1.00 12.34           N  
ATOM    237  CA  PHE A  32      76.955  31.047   5.667  1.00 12.20           C  
ATOM    238  C   PHE A  32      77.114  32.332   4.865  1.00 14.08           C  
ATOM    239  O   PHE A  32      76.148  32.756   4.236  1.00 16.23           O  
ATOM    240  CB  PHE A  32      76.035  31.352   6.875  1.00 12.61           C  
ATOM    241  CG  PHE A  32      75.951  30.107   7.768  1.00 13.14           C  
ATOM    242  CD1 PHE A  32      75.358  28.960   7.262  1.00 20.26           C  
ATOM    243  CD2 PHE A  32      76.468  30.132   9.039  1.00 17.10           C  
ATOM    244  CE1 PHE A  32      75.306  27.811   8.053  1.00 26.13           C  
ATOM    245  CE2 PHE A  32      76.423  28.968   9.831  1.00 24.13           C  
ATOM    246  CZ  PHE A  32      75.833  27.818   9.338  1.00 22.96           C  
ATOM    247  N   CYS A  33      78.247  33.002   4.875  1.00 13.23           N  
ATOM    248  CA  CYS A  33      78.379  34.336   4.314  1.00 11.25           C  
ATOM    249  C   CYS A  33      79.078  34.312   2.956  1.00 11.63           C  
ATOM    250  O   CYS A  33      80.131  33.673   2.857  1.00 16.56           O  
ATOM    251  CB  CYS A  33      79.241  35.213   5.237  1.00 13.06           C  
ATOM    252  SG  CYS A  33      78.577  35.413   6.903  1.00 13.41           S  
ATOM    253  N   SER A  34      78.575  35.013   1.964  1.00 11.89           N  
ATOM    254  CA  SER A  34      79.319  35.128   0.722  1.00 12.52           C  
ATOM    255  C   SER A  34      80.351  36.238   0.779  1.00 14.59           C  
ATOM    256  O   SER A  34      81.379  36.212   0.065  1.00 14.99           O  
ATOM    257  CB  SER A  34      78.342  35.382  -0.416  1.00 13.86           C  
ATOM    258  OG  SER A  34      77.645  36.606  -0.249  1.00 13.60           O  
ATOM    259  N   HIS A  35      80.075  37.236   1.629  1.00 10.76           N  
ATOM    260  CA  HIS A  35      80.944  38.378   1.770  1.00 10.97           C  
ATOM    261  C   HIS A  35      81.061  38.678   3.285  1.00 10.92           C  
ATOM    262  O   HIS A  35      80.122  38.394   4.014  1.00 10.25           O  
ATOM    263  CB  HIS A  35      80.399  39.616   1.071  1.00 10.77           C  
ATOM    264  CG  HIS A  35      80.164  39.512  -0.414  1.00  9.30           C  
ATOM    265  ND1 HIS A  35      79.259  38.634  -0.950  1.00 15.06           N  
ATOM    266  CD2 HIS A  35      80.748  40.227  -1.400  1.00 11.78           C  
ATOM    267  CE1 HIS A  35      79.282  38.791  -2.284  1.00 13.80           C  
ATOM    268  NE2 HIS A  35      80.162  39.746  -2.560  1.00 13.46           N  
ATOM    269  N   LEU A  36      82.202  39.244   3.636  1.00 10.72           N  
ATOM    270  CA  LEU A  36      82.437  39.703   5.007  1.00  8.75           C  
ATOM    271  C   LEU A  36      82.860  41.154   4.878  1.00  9.88           C  
ATOM    272  O   LEU A  36      83.765  41.482   4.072  1.00 11.25           O  
ATOM    273  CB  LEU A  36      83.501  38.846   5.619  1.00 10.95           C  
ATOM    274  CG  LEU A  36      83.812  39.065   7.094  1.00 12.84           C  
ATOM    275  CD1 LEU A  36      82.570  38.806   7.931  1.00 14.16           C  
ATOM    276  CD2 LEU A  36      84.950  38.128   7.474  1.00 14.55           C  
ATOM    277  N   VAL A  37      82.249  42.039   5.634  1.00  8.03           N  
ATOM    278  CA  VAL A  37      82.557  43.446   5.519  1.00  8.14           C  
ATOM    279  C   VAL A  37      83.120  43.928   6.856  1.00  8.30           C  
ATOM    280  O   VAL A  37      82.376  43.860   7.847  1.00  9.28           O  
ATOM    281  CB  VAL A  37      81.385  44.297   5.041  1.00  9.02           C  
ATOM    282  CG1 VAL A  37      81.848  45.747   4.801  1.00  9.81           C  
ATOM    283  CG2 VAL A  37      80.763  43.684   3.787  1.00  9.68           C  
ATOM    284  N   TYR A  38      84.364  44.348   6.851  1.00  7.81           N  
ATOM    285  CA  TYR A  38      85.025  44.790   8.076  1.00 10.01           C  
ATOM    286  C   TYR A  38      84.651  46.230   8.366  1.00  9.01           C  
ATOM    287  O   TYR A  38      84.928  47.137   7.573  1.00  9.53           O  
ATOM    288  CB  TYR A  38      86.529  44.745   7.867  1.00  9.16           C  
ATOM    289  CG  TYR A  38      87.399  44.843   9.122  1.00  8.80           C  
ATOM    290  CD1 TYR A  38      88.055  43.695   9.546  1.00 10.04           C  
ATOM    291  CD2 TYR A  38      87.542  46.024   9.817  1.00  9.16           C  
ATOM    292  CE1 TYR A  38      88.859  43.779  10.679  1.00 10.61           C  
ATOM    293  CE2 TYR A  38      88.363  46.104  10.964  1.00 10.42           C  
ATOM    294  CZ  TYR A  38      88.970  44.961  11.325  1.00  9.19           C  
ATOM    295  OH  TYR A  38      89.791  44.993  12.478  1.00 14.58           O  
ATOM    296  N   GLY A  39      83.981  46.422   9.516  1.00  8.95           N  
ATOM    297  CA  GLY A  39      83.579  47.779   9.898  1.00 10.69           C  
ATOM    298  C   GLY A  39      84.414  48.258  11.101  1.00  9.72           C  
ATOM    299  O   GLY A  39      84.651  47.433  11.989  1.00 10.63           O  
ATOM    300  N   TYR A  40      84.828  49.499  11.114  1.00  9.84           N  
ATOM    301  CA  TYR A  40      84.642  50.541  10.144  1.00 10.58           C  
ATOM    302  C   TYR A  40      85.887  51.427  10.129  1.00 13.46           C  
ATOM    303  O   TYR A  40      86.446  51.699  11.214  1.00 13.32           O  
ATOM    304  CB  TYR A  40      83.426  51.405  10.465  1.00 11.19           C  
ATOM    305  CG  TYR A  40      82.164  50.600  10.419  1.00 10.27           C  
ATOM    306  CD1 TYR A  40      81.449  50.468   9.225  1.00  9.72           C  
ATOM    307  CD2 TYR A  40      81.634  49.926  11.523  1.00 12.13           C  
ATOM    308  CE1 TYR A  40      80.288  49.719   9.152  1.00  9.74           C  
ATOM    309  CE2 TYR A  40      80.490  49.181  11.452  1.00 11.64           C  
ATOM    310  CZ  TYR A  40      79.794  49.072  10.244  1.00 10.95           C  
ATOM    311  OH  TYR A  40      78.633  48.333  10.175  1.00 12.25           O  
ATOM    312  N   ALA A  41      86.249  51.906   8.959  1.00 10.64           N  
ATOM    313  CA  ALA A  41      87.236  52.984   8.876  1.00 10.79           C  
ATOM    314  C   ALA A  41      86.486  54.298   8.993  1.00 11.75           C  
ATOM    315  O   ALA A  41      85.275  54.387   8.810  1.00 11.71           O  
ATOM    316  CB  ALA A  41      87.980  52.919   7.542  1.00 11.83           C  
ATOM    317  N   GLY A  42      87.215  55.394   9.315  1.00 11.54           N  
ATOM    318  CA  GLY A  42      86.589  56.681   9.321  1.00 13.06           C  
ATOM    319  C   GLY A  42      87.365  57.713   8.504  1.00 12.39           C  
ATOM    320  O   GLY A  42      88.289  57.313   7.807  1.00 13.48           O  
ATOM    321  N   LEU A  43      86.950  58.969   8.662  1.00 11.10           N  
ATOM    322  CA  LEU A  43      87.635  60.062   8.017  1.00 13.54           C  
ATOM    323  C   LEU A  43      88.408  60.912   9.040  1.00 14.30           C  
ATOM    324  O   LEU A  43      87.827  61.288  10.050  1.00 15.47           O  
ATOM    325  CB  LEU A  43      86.657  61.028   7.322  1.00 14.61           C  
ATOM    326  CG  LEU A  43      85.768  60.404   6.236  1.00 11.65           C  
ATOM    327  CD1 LEU A  43      84.943  61.517   5.614  1.00 13.40           C  
ATOM    328  CD2 LEU A  43      86.637  59.685   5.241  1.00 14.17           C  
ATOM    329  N   ARG A  44      89.663  61.202   8.749  1.00 14.20           N  
ATOM    330  CA  ARG A  44      90.408  62.051   9.711  1.00 15.45           C  
ATOM    331  C   ARG A  44      89.809  63.439   9.753  1.00 19.62           C  
ATOM    332  O   ARG A  44      89.531  64.056   8.710  1.00 20.21           O  
ATOM    333  CB  ARG A  44      91.865  62.171   9.293  1.00 16.94           C  
ATOM    334  CG  ARG A  44      92.606  60.858   9.153  1.00 19.86           C  
ATOM    335  CD  ARG A  44      94.106  61.133   9.034  1.00 23.95           C  
ATOM    336  NE  ARG A  44      94.916  59.926   9.011  1.00 22.63           N  
ATOM    337  CZ  ARG A  44      95.264  59.199  10.069  1.00 20.76           C  
ATOM    338  NH1 ARG A  44      94.905  59.492  11.298  1.00 29.16           N1+
ATOM    339  NH2 ARG A  44      96.017  58.119   9.862  1.00 31.60           N  
ATOM    340  N   GLY A  45      89.642  63.972  10.977  1.00 19.03           N  
ATOM    341  CA  GLY A  45      89.181  65.350  11.059  1.00 23.14           C  
ATOM    342  C   GLY A  45      90.091  66.377  10.408  1.00 18.56           C  
ATOM    343  O   GLY A  45      89.627  67.395   9.902  1.00 30.12           O  
ATOM    344  N   GLU A  46      91.397  66.170  10.384  1.00 24.23           N  
ATOM    345  CA  GLU A  46      92.284  67.192   9.834  1.00 35.61           C  
ATOM    346  C   GLU A  46      92.377  67.235   8.323  1.00 37.56           C  
ATOM    347  O   GLU A  46      92.655  68.316   7.772  1.00 35.23           O  
ATOM    348  CB  GLU A  46      93.703  66.931  10.384  1.00 58.23           C  
ATOM    349  CG  GLU A  46      94.244  65.579   9.934  1.00 73.59           C  
ATOM    350  CD  GLU A  46      94.283  64.541  11.043  1.00 87.52           C  
ATOM    351  OE1 GLU A  46      93.441  64.575  11.972  1.00 60.89           O  
ATOM    352  OE2 GLU A  46      95.189  63.675  10.972  1.00110.24           O1-
ATOM    353  N   ASN A  47      92.215  66.114   7.617  1.00 18.72           N  
ATOM    354  CA  ASN A  47      92.454  66.122   6.185  1.00 22.14           C  
ATOM    355  C   ASN A  47      91.447  65.215   5.428  1.00 16.99           C  
ATOM    356  O   ASN A  47      91.655  65.140   4.227  1.00 19.21           O  
ATOM    357  CB  ASN A  47      93.863  65.664   5.765  1.00 20.57           C  
ATOM    358  CG  ASN A  47      94.264  64.358   6.430  1.00 26.26           C  
ATOM    359  OD1 ASN A  47      93.443  63.464   6.663  1.00 18.85           O  
ATOM    360  ND2 ASN A  47      95.538  64.206   6.788  1.00 31.59           N  
ATOM    361  N   LEU A  48      90.509  64.628   6.142  1.00 16.29           N  
ATOM    362  CA  LEU A  48      89.446  63.782   5.529  1.00 14.65           C  
ATOM    363  C   LEU A  48      89.979  62.543   4.881  1.00 16.13           C  
ATOM    364  O   LEU A  48      89.333  61.862   4.060  1.00 18.88           O  
ATOM    365  CB  LEU A  48      88.643  64.610   4.527  1.00 15.36           C  
ATOM    366  CG  LEU A  48      88.081  65.937   5.060  1.00 17.50           C  
ATOM    367  CD1 LEU A  48      87.264  66.647   4.007  1.00 21.93           C  
ATOM    368  CD2 LEU A  48      87.252  65.685   6.320  1.00 17.90           C  
ATOM    369  N   GLN A  49      91.194  62.093   5.164  1.00 15.72           N  
ATOM    370  CA  GLN A  49      91.676  60.807   4.712  1.00 15.35           C  
ATOM    371  C   GLN A  49      90.989  59.658   5.448  1.00 14.86           C  
ATOM    372  O   GLN A  49      90.564  59.767   6.595  1.00 14.27           O  
ATOM    373  CB  GLN A  49      93.205  60.672   4.940  1.00 20.04           C  
ATOM    374  CG  GLN A  49      93.959  61.533   3.944  1.00 20.60           C  
ATOM    375  CD  GLN A  49      95.458  61.432   4.045  1.00 32.98           C  
ATOM    376  OE1 GLN A  49      95.967  60.412   4.483  1.00 38.70           O  
ATOM    377  NE2 GLN A  49      96.109  62.526   3.649  1.00 32.46           N  
ATOM    378  N   ALA A  50      90.858  58.535   4.743  1.00 13.50           N  
ATOM    379  CA  ALA A  50      90.369  57.319   5.381  1.00 13.35           C  
ATOM    380  C   ALA A  50      91.432  56.777   6.326  1.00 14.70           C  
ATOM    381  O   ALA A  50      92.617  56.778   5.947  1.00 15.92           O  
ATOM    382  CB  ALA A  50      90.014  56.258   4.324  1.00 14.67           C  
ATOM    383  N   TYR A  51      90.971  56.267   7.466  1.00 13.68           N  
ATOM    384  CA  TYR A  51      91.941  55.769   8.448  1.00 13.99           C  
ATOM    385  C   TYR A  51      91.271  54.762   9.345  1.00 16.10           C  
ATOM    386  O   TYR A  51      90.049  54.695   9.522  1.00 14.09           O  
ATOM    387  CB  TYR A  51      92.523  56.949   9.285  1.00 15.30           C  
ATOM    388  CG  TYR A  51      91.634  57.455  10.382  1.00 16.48           C  
ATOM    389  CD1 TYR A  51      90.411  58.067  10.172  1.00 16.66           C  
ATOM    390  CD2 TYR A  51      92.028  57.326  11.728  1.00 17.83           C  
ATOM    391  CE1 TYR A  51      89.588  58.529  11.176  1.00 17.27           C  
ATOM    392  CE2 TYR A  51      91.215  57.785  12.738  1.00 23.14           C  
ATOM    393  CZ  TYR A  51      90.015  58.390  12.478  1.00 22.12           C  
ATOM    394  OH  TYR A  51      89.218  58.826  13.502  1.00 22.73           O  
ATOM    395  N   SER A  52      92.096  53.946   9.995  1.00 14.41           N  
ATOM    396  CA  SER A  52      91.635  53.013  10.998  1.00 16.51           C  
ATOM    397  C   SER A  52      91.289  53.711  12.307  1.00 16.28           C  
ATOM    398  O   SER A  52      92.143  54.503  12.750  1.00 18.87           O  
ATOM    399  CB  SER A  52      92.762  51.991  11.243  1.00 15.94           C  
ATOM    400  OG  SER A  52      92.444  51.301  12.429  1.00 16.31           O  
ATOM    401  N   MET A  53      90.115  53.441  12.860  1.00 16.25           N  
ATOM    402  CA  MET A  53      89.768  54.137  14.116  1.00 16.21           C  
ATOM    403  C   MET A  53      90.291  53.379  15.321  1.00 17.82           C  
ATOM    404  O   MET A  53      90.057  53.763  16.484  1.00 21.15           O  
ATOM    405  CB  MET A  53      88.240  54.331  14.150  1.00 18.74           C  
ATOM    406  CG  MET A  53      87.823  55.269  13.031  1.00 19.65           C  
ATOM    407  SD  MET A  53      86.103  55.819  13.090  1.00 21.87           S  
ATOM    408  CE  MET A  53      85.328  54.311  12.484  1.00 24.68           C  
ATOM    409  N   ASN A  54      90.986  52.266  15.095  1.00 14.83           N  
ATOM    410  CA  ASN A  54      91.694  51.553  16.155  1.00 14.50           C  
ATOM    411  C   ASN A  54      92.938  50.900  15.545  1.00 10.81           C  
ATOM    412  O   ASN A  54      92.958  49.694  15.376  1.00 13.57           O  
ATOM    413  CB  ASN A  54      90.855  50.460  16.813  1.00 16.79           C  
ATOM    414  CG  ASN A  54      91.510  49.850  18.029  1.00 17.99           C  
ATOM    415  OD1 ASN A  54      92.703  50.007  18.323  1.00 18.02           O  
ATOM    416  ND2 ASN A  54      90.759  49.084  18.839  1.00 23.53           N  
ATOM    417  N   GLU A  55      93.913  51.792  15.313  1.00 12.12           N  
ATOM    418  CA  GLU A  55      95.111  51.286  14.626  1.00 12.55           C  
ATOM    419  C   GLU A  55      95.813  50.182  15.399  1.00 11.42           C  
ATOM    420  O   GLU A  55      96.365  49.229  14.872  1.00 11.12           O  
ATOM    421  CB  GLU A  55      96.064  52.456  14.381  1.00 15.82           C  
ATOM    422  CG  GLU A  55      95.541  53.481  13.389  1.00 24.96           C  
ATOM    423  CD  GLU A  55      96.670  54.401  12.924  1.00 39.40           C  
ATOM    424  OE1 GLU A  55      97.636  54.540  13.720  1.00 21.33           O  
ATOM    425  OE2 GLU A  55      96.523  54.923  11.792  1.00 42.15           O1-
ATOM    426  N   ASN A  56      95.803  50.365  16.745  1.00 12.80           N  
ATOM    427  CA  ASN A  56      96.507  49.354  17.535  1.00 11.39           C  
ATOM    428  C   ASN A  56      96.019  47.955  17.264  1.00 12.18           C  
ATOM    429  O   ASN A  56      96.778  46.987  17.109  1.00 14.25           O  
ATOM    430  CB  ASN A  56      96.378  49.670  19.053  1.00 11.77           C  
ATOM    431  CG  ASN A  56      97.333  48.762  19.823  1.00 16.43           C  
ATOM    432  OD1 ASN A  56      98.534  48.685  19.545  1.00 16.66           O  
ATOM    433  ND2 ASN A  56      96.843  48.090  20.838  1.00 18.30           N  
ATOM    434  N   LEU A  57      94.707  47.771  17.148  1.00 12.02           N  
ATOM    435  CA  LEU A  57      94.124  46.488  16.827  1.00 10.84           C  
ATOM    436  C   LEU A  57      94.182  46.146  15.323  1.00  9.31           C  
ATOM    437  O   LEU A  57      94.662  45.081  14.974  1.00 10.94           O  
ATOM    438  CB  LEU A  57      92.669  46.457  17.336  1.00 13.24           C  
ATOM    439  CG  LEU A  57      91.912  45.191  16.973  1.00 15.03           C  
ATOM    440  CD1 LEU A  57      92.489  43.944  17.621  1.00 17.28           C  
ATOM    441  CD2 LEU A  57      90.442  45.346  17.393  1.00 18.93           C  
ATOM    442  N   ASP A  58      93.660  47.068  14.501  1.00 10.70           N  
ATOM    443  CA  ASP A  58      93.456  46.771  13.066  1.00 10.65           C  
ATOM    444  C   ASP A  58      94.801  46.568  12.341  1.00 10.43           C  
ATOM    445  O   ASP A  58      94.869  45.712  11.475  1.00  9.94           O  
ATOM    446  CB  ASP A  58      92.700  47.894  12.388  1.00 11.92           C  
ATOM    447  CG  ASP A  58      91.242  48.207  12.842  1.00 10.96           C  
ATOM    448  OD1 ASP A  58      90.709  47.283  13.465  1.00 13.68           O  
ATOM    449  OD2 ASP A  58      90.830  49.317  12.532  1.00 13.84           O1-
ATOM    450  N   ILE A  59      95.779  47.370  12.753  1.00 10.28           N  
ATOM    451  CA  ILE A  59      97.094  47.390  12.066  1.00 10.44           C  
ATOM    452  C   ILE A  59      98.160  46.672  12.908  1.00  9.81           C  
ATOM    453  O   ILE A  59      98.752  45.694  12.499  1.00 10.22           O  
ATOM    454  CB  ILE A  59      97.459  48.832  11.736  1.00  9.84           C  
ATOM    455  CG1 ILE A  59      96.483  49.436  10.703  1.00 12.59           C  
ATOM    456  CG2 ILE A  59      98.893  48.951  11.195  1.00 10.36           C  
ATOM    457  CD1 ILE A  59      96.690  50.920  10.443  1.00 13.07           C  
ATOM    458  N   TYR A  60      98.392  47.238  14.118  1.00 11.61           N  
ATOM    459  CA  TYR A  60      99.590  46.749  14.858  1.00 10.38           C  
ATOM    460  C   TYR A  60      99.345  45.391  15.442  1.00 11.69           C  
ATOM    461  O   TYR A  60     100.296  44.650  15.751  1.00 13.69           O  
ATOM    462  CB  TYR A  60     100.044  47.829  15.914  1.00 11.55           C  
ATOM    463  CG  TYR A  60     100.432  49.030  15.093  1.00 10.15           C  
ATOM    464  CD1 TYR A  60      99.581  50.094  14.884  1.00 12.11           C  
ATOM    465  CD2 TYR A  60     101.694  49.020  14.465  1.00 10.09           C  
ATOM    466  CE1 TYR A  60      99.963  51.180  14.099  1.00 13.92           C  
ATOM    467  CE2 TYR A  60     102.055  50.085  13.687  1.00 11.41           C  
ATOM    468  CZ  TYR A  60     101.223  51.154  13.497  1.00 12.71           C  
ATOM    469  OH  TYR A  60     101.604  52.221  12.688  1.00 13.92           O  
ATOM    470  N   LYS A  61      98.098  44.885  15.592  1.00 10.76           N  
ATOM    471  CA  LYS A  61      97.871  43.501  15.940  1.00 12.54           C  
ATOM    472  C   LYS A  61      97.151  42.729  14.821  1.00  9.64           C  
ATOM    473  O   LYS A  61      96.590  41.675  15.008  1.00 11.24           O  
ATOM    474  CB  LYS A  61      97.089  43.382  17.285  1.00 17.65           C  
ATOM    475  CG  LYS A  61      98.000  44.013  18.371  1.00 17.31           C  
ATOM    476  CD  LYS A  61      97.503  43.809  19.796  1.00 20.61           C  
ATOM    477  CE  LYS A  61      96.241  44.658  19.966  1.00 26.63           C  
ATOM    478  NZ  LYS A  61      95.847  44.735  21.412  1.00 28.77           N1+
ATOM    479  N   HIS A  62      97.219  43.306  13.611  1.00 10.41           N  
ATOM    480  CA  HIS A  62      96.849  42.612  12.387  1.00 10.31           C  
ATOM    481  C   HIS A  62      95.376  42.207  12.335  1.00 10.48           C  
ATOM    482  O   HIS A  62      95.055  41.273  11.618  1.00 11.14           O  
ATOM    483  CB  HIS A  62      97.682  41.331  12.170  1.00 11.79           C  
ATOM    484  CG  HIS A  62      99.168  41.567  12.119  1.00 11.34           C  
ATOM    485  ND1 HIS A  62      99.786  42.155  11.054  1.00 11.28           N  
ATOM    486  CD2 HIS A  62     100.115  41.288  13.057  1.00 14.23           C  
ATOM    487  CE1 HIS A  62     101.090  42.230  11.341  1.00 14.38           C  
ATOM    488  NE2 HIS A  62     101.337  41.722  12.518  1.00 11.92           N  
ATOM    489  N   GLN A  63      94.489  42.924  13.024  1.00 11.08           N  
ATOM    490  CA  GLN A  63      93.102  42.389  12.908  1.00 11.75           C  
ATOM    491  C   GLN A  63      92.544  42.531  11.479  1.00 10.18           C  
ATOM    492  O   GLN A  63      91.756  41.632  11.107  1.00 11.21           O  
ATOM    493  CB  GLN A  63      92.248  43.040  13.970  1.00 10.15           C  
ATOM    494  CG  GLN A  63      90.841  42.442  14.137  1.00 12.99           C  
ATOM    495  CD  GLN A  63      90.835  40.948  14.395  1.00 11.50           C  
ATOM    496  OE1 GLN A  63      91.804  40.246  14.728  1.00 13.32           O  
ATOM    497  NE2 GLN A  63      89.617  40.396  14.234  1.00 12.32           N  
ATOM    498  N   PHE A  64      92.915  43.585  10.712  1.00  9.22           N  
ATOM    499  CA  PHE A  64      92.416  43.617   9.336  1.00  9.33           C  
ATOM    500  C   PHE A  64      92.760  42.340   8.602  1.00 12.54           C  
ATOM    501  O   PHE A  64      91.888  41.705   7.970  1.00 11.49           O  
ATOM    502  CB  PHE A  64      93.001  44.760   8.541  1.00 10.48           C  
ATOM    503  CG  PHE A  64      92.563  46.164   8.776  1.00  9.71           C  
ATOM    504  CD1 PHE A  64      91.222  46.466   9.082  1.00 10.11           C  
ATOM    505  CD2 PHE A  64      93.457  47.219   8.658  1.00  8.96           C  
ATOM    506  CE1 PHE A  64      90.837  47.779   9.207  1.00  9.07           C  
ATOM    507  CE2 PHE A  64      93.082  48.529   8.752  1.00  9.20           C  
ATOM    508  CZ  PHE A  64      91.738  48.811   9.024  1.00 10.48           C  
ATOM    509  N   SER A  65      94.045  41.948   8.625  1.00 10.27           N  
ATOM    510  CA  SER A  65      94.429  40.803   7.811  1.00 10.52           C  
ATOM    511  C   SER A  65      94.163  39.479   8.477  1.00 11.46           C  
ATOM    512  O   SER A  65      94.083  38.436   7.840  1.00 11.73           O  
ATOM    513  CB  SER A  65      95.893  40.939   7.394  1.00 11.52           C  
ATOM    514  OG  SER A  65      96.756  40.802   8.516  1.00 11.92           O  
ATOM    515  N   GLU A  66      93.927  39.470   9.808  1.00 11.60           N  
ATOM    516  CA  GLU A  66      93.416  38.253  10.422  1.00 12.83           C  
ATOM    517  C   GLU A  66      92.029  37.933   9.789  1.00 13.82           C  
ATOM    518  O   GLU A  66      91.686  36.771   9.586  1.00 15.37           O  
ATOM    519  CB  GLU A  66      93.292  38.323  11.948  1.00 13.09           C  
ATOM    520  CG  GLU A  66      94.609  38.242  12.708  1.00 13.78           C  
ATOM    521  CD  GLU A  66      95.358  36.980  12.379  1.00 25.29           C  
ATOM    522  OE1 GLU A  66      94.950  35.876  12.796  1.00 29.50           O  
ATOM    523  OE2 GLU A  66      96.362  37.020  11.636  1.00 26.03           O1-
ATOM    524  N   VAL A  67      91.295  39.000   9.506  1.00 11.30           N  
ATOM    525  CA  VAL A  67      89.997  38.764   8.881  1.00 13.87           C  
ATOM    526  C   VAL A  67      90.161  38.522   7.381  1.00 10.05           C  
ATOM    527  O   VAL A  67      89.579  37.565   6.845  1.00 13.06           O  
ATOM    528  CB  VAL A  67      89.085  39.961   9.186  1.00 12.52           C  
ATOM    529  CG1 VAL A  67      87.759  39.825   8.442  1.00 12.86           C  
ATOM    530  CG2 VAL A  67      88.779  40.105  10.668  1.00 13.47           C  
ATOM    531  N   THR A  68      90.936  39.346   6.657  1.00 11.23           N  
ATOM    532  CA  THR A  68      90.953  39.074   5.201  1.00 12.12           C  
ATOM    533  C   THR A  68      91.616  37.746   4.910  1.00 14.45           C  
ATOM    534  O   THR A  68      91.240  37.080   3.919  1.00 14.44           O  
ATOM    535  CB  THR A  68      91.663  40.176   4.419  1.00 13.71           C  
ATOM    536  OG1 THR A  68      93.046  40.251   4.881  1.00 12.03           O  
ATOM    537  CG2 THR A  68      91.037  41.534   4.652  1.00 12.18           C  
ATOM    538  N   SER A  69      92.606  37.332   5.717  1.00 11.79           N  
ATOM    539  CA  SER A  69      93.208  36.043   5.426  1.00 13.30           C  
ATOM    540  C   SER A  69      92.299  34.861   5.645  1.00 15.24           C  
ATOM    541  O   SER A  69      92.673  33.722   5.294  1.00 17.21           O  
ATOM    542  CB  SER A  69      94.517  35.905   6.235  1.00 16.11           C  
ATOM    543  OG  SER A  69      94.210  35.729   7.616  1.00 18.75           O  
ATOM    544  N   LEU A  70      91.090  35.082   6.164  1.00 13.24           N  
ATOM    545  CA  LEU A  70      90.148  33.962   6.228  1.00 15.87           C  
ATOM    546  C   LEU A  70      89.787  33.474   4.821  1.00 14.95           C  
ATOM    547  O   LEU A  70      89.221  32.376   4.724  1.00 16.88           O  
ATOM    548  CB  LEU A  70      88.917  34.365   7.068  1.00 16.04           C  
ATOM    549  CG  LEU A  70      89.230  34.628   8.546  1.00 17.78           C  
ATOM    550  CD1 LEU A  70      88.012  35.214   9.235  1.00 21.21           C  
ATOM    551  CD2 LEU A  70      89.745  33.367   9.204  1.00 18.64           C  
ATOM    552  N   LYS A  71      90.133  34.229   3.791  1.00 15.84           N  
ATOM    553  CA  LYS A  71      89.917  33.740   2.417  1.00 16.99           C  
ATOM    554  C   LYS A  71      90.724  32.469   2.157  1.00 29.65           C  
ATOM    555  O   LYS A  71      90.399  31.675   1.275  1.00 24.49           O  
ATOM    556  CB  LYS A  71      90.334  34.782   1.387  1.00 19.59           C  
ATOM    557  CG  LYS A  71      89.345  35.914   1.206  1.00 16.27           C  
ATOM    558  CD  LYS A  71      89.768  36.967   0.210  1.00 21.29           C  
ATOM    559  CE  LYS A  71      90.757  37.951   0.845  1.00 18.53           C  
ATOM    560  NZ  LYS A  71      91.465  38.761  -0.200  1.00 20.46           N1+
ATOM    561  N   ARG A  72      91.796  32.262   2.932  1.00 24.83           N  
ATOM    562  CA  ARG A  72      92.557  31.027   2.745  1.00 25.56           C  
ATOM    563  C   ARG A  72      91.718  29.812   3.092  1.00 27.23           C  
ATOM    564  O   ARG A  72      91.961  28.721   2.552  1.00 30.47           O  
ATOM    565  CB  ARG A  72      93.806  31.010   3.655  1.00 28.54           C  
ATOM    566  CG  ARG A  72      94.773  32.135   3.338  1.00 36.60           C  
ATOM    567  CD  ARG A  72      95.946  32.259   4.304  1.00 40.67           C  
ATOM    568  NE  ARG A  72      96.659  33.524   4.036  1.00 42.55           N  
ATOM    569  CZ  ARG A  72      97.388  34.162   4.938  1.00 51.82           C  
ATOM    570  NH1 ARG A  72      97.510  33.672   6.166  1.00 72.89           N1+
ATOM    571  NH2 ARG A  72      97.996  35.295   4.613  1.00 68.51           N  
ATOM    572  N   LYS A  73      90.771  29.982   4.012  1.00 21.08           N  
ATOM    573  CA  LYS A  73      89.932  28.881   4.446  1.00 20.01           C  
ATOM    574  C   LYS A  73      88.603  28.841   3.678  1.00 25.15           C  
ATOM    575  O   LYS A  73      87.955  27.808   3.593  1.00 27.18           O  
ATOM    576  CB  LYS A  73      89.585  28.934   5.924  1.00 24.61           C  
ATOM    577  CG  LYS A  73      90.756  28.613   6.838  1.00 38.61           C  
ATOM    578  CD  LYS A  73      90.345  28.685   8.300  1.00 41.53           C  
ATOM    579  CE  LYS A  73      91.549  28.494   9.206  1.00 50.56           C  
ATOM    580  NZ  LYS A  73      91.368  29.106  10.555  1.00 43.86           N1+
ATOM    581  N   TYR A  74      88.194  29.987   3.141  1.00 20.11           N  
ATOM    582  CA  TYR A  74      86.971  30.101   2.353  1.00 20.11           C  
ATOM    583  C   TYR A  74      87.327  30.809   1.059  1.00 22.36           C  
ATOM    584  O   TYR A  74      87.177  32.031   0.932  1.00 19.20           O  
ATOM    585  CB  TYR A  74      85.909  30.870   3.142  1.00 18.85           C  
ATOM    586  CG  TYR A  74      85.645  30.167   4.464  1.00 27.47           C  
ATOM    587  CD1 TYR A  74      86.389  30.444   5.605  1.00 27.83           C  
ATOM    588  CD2 TYR A  74      84.641  29.214   4.534  1.00 32.09           C  
ATOM    589  CE1 TYR A  74      86.115  29.776   6.778  1.00 37.20           C  
ATOM    590  CE2 TYR A  74      84.352  28.536   5.704  1.00 23.97           C  
ATOM    591  CZ  TYR A  74      85.108  28.833   6.818  1.00 34.28           C  
ATOM    592  OH  TYR A  74      84.832  28.169   8.002  1.00 43.97           O  
ATOM    593  N   PRO A  75      87.873  30.103   0.067  1.00 25.69           N  
ATOM    594  CA  PRO A  75      88.492  30.769  -1.093  1.00 31.00           C  
ATOM    595  C   PRO A  75      87.545  31.622  -1.919  1.00 25.35           C  
ATOM    596  O   PRO A  75      88.012  32.576  -2.549  1.00 34.58           O  
ATOM    597  CB  PRO A  75      88.989  29.596  -1.979  1.00 30.17           C  
ATOM    598  CG  PRO A  75      88.123  28.458  -1.538  1.00 33.33           C  
ATOM    599  CD  PRO A  75      87.975  28.625  -0.036  1.00 28.06           C  
ATOM    600  N   HIS A  76      86.238  31.334  -1.915  1.00 21.91           N  
ATOM    601  CA  HIS A  76      85.369  32.240  -2.679  1.00 21.49           C  
ATOM    602  C   HIS A  76      84.904  33.451  -1.885  1.00 20.27           C  
ATOM    603  O   HIS A  76      84.224  34.316  -2.449  1.00 16.88           O  
ATOM    604  CB  HIS A  76      84.115  31.491  -3.179  1.00 25.62           C  
ATOM    605  CG  HIS A  76      84.510  30.415  -4.155  1.00 41.74           C  
ATOM    606  ND1 HIS A  76      84.822  30.680  -5.471  1.00 48.16           N  
ATOM    607  CD2 HIS A  76      84.675  29.083  -3.994  1.00 48.33           C  
ATOM    608  CE1 HIS A  76      85.147  29.557  -6.086  1.00 46.58           C  
ATOM    609  NE2 HIS A  76      85.066  28.572  -5.209  1.00 50.06           N  
ATOM    610  N   LEU A  77      85.205  33.551  -0.597  1.00 14.85           N  
ATOM    611  CA  LEU A  77      84.724  34.629   0.259  1.00 13.99           C  
ATOM    612  C   LEU A  77      85.266  35.943  -0.217  1.00 11.70           C  
ATOM    613  O   LEU A  77      86.476  35.976  -0.537  1.00 15.72           O  
ATOM    614  CB  LEU A  77      85.244  34.406   1.701  1.00 13.94           C  
ATOM    615  CG  LEU A  77      84.867  35.501   2.712  1.00 14.77           C  
ATOM    616  CD1 LEU A  77      83.403  35.528   3.058  1.00 15.38           C  
ATOM    617  CD2 LEU A  77      85.718  35.266   3.975  1.00 16.57           C  
ATOM    618  N   LYS A  78      84.495  37.002  -0.294  1.00 10.88           N  
ATOM    619  CA  LYS A  78      85.037  38.307  -0.605  1.00 10.08           C  
ATOM    620  C   LYS A  78      85.000  39.176   0.653  1.00 10.53           C  
ATOM    621  O   LYS A  78      83.948  39.175   1.331  1.00 11.28           O  
ATOM    622  CB  LYS A  78      84.263  39.048  -1.694  1.00 12.49           C  
ATOM    623  CG  LYS A  78      84.202  38.195  -2.983  1.00 15.85           C  
ATOM    624  CD  LYS A  78      85.603  38.281  -3.607  1.00 17.83           C  
ATOM    625  CE  LYS A  78      85.591  37.547  -4.965  1.00 31.88           C  
ATOM    626  NZ  LYS A  78      86.998  37.430  -5.472  1.00 32.73           N1+
ATOM    627  N   VAL A  79      86.068  39.881   0.919  1.00 10.05           N  
ATOM    628  CA  VAL A  79      86.146  40.647   2.194  1.00  9.17           C  
ATOM    629  C   VAL A  79      86.310  42.101   1.868  1.00  9.91           C  
ATOM    630  O   VAL A  79      87.282  42.500   1.211  1.00 11.13           O  
ATOM    631  CB  VAL A  79      87.289  40.167   3.091  1.00 10.31           C  
ATOM    632  CG1 VAL A  79      87.206  40.943   4.437  1.00 10.99           C  
ATOM    633  CG2 VAL A  79      87.227  38.662   3.357  1.00 10.58           C  
ATOM    634  N   LEU A  80      85.409  42.990   2.267  1.00  8.72           N  
ATOM    635  CA  LEU A  80      85.507  44.400   1.954  1.00  8.66           C  
ATOM    636  C   LEU A  80      85.799  45.208   3.210  1.00  7.68           C  
ATOM    637  O   LEU A  80      85.510  44.683   4.309  1.00  9.73           O  
ATOM    638  CB  LEU A  80      84.200  44.939   1.323  1.00  9.17           C  
ATOM    639  CG  LEU A  80      83.880  44.378  -0.064  1.00 13.71           C  
ATOM    640  CD1 LEU A  80      83.376  42.958  -0.045  1.00 17.97           C  
ATOM    641  CD2 LEU A  80      82.846  45.300  -0.725  1.00 16.47           C  
ATOM    642  N   LEU A  81      86.298  46.399   3.103  1.00  7.64           N  
ATOM    643  CA  LEU A  81      86.466  47.322   4.209  1.00  7.50           C  
ATOM    644  C   LEU A  81      85.429  48.401   4.106  1.00  8.51           C  
ATOM    645  O   LEU A  81      85.301  49.052   3.035  1.00  9.17           O  
ATOM    646  CB  LEU A  81      87.873  47.942   4.107  1.00  9.01           C  
ATOM    647  CG  LEU A  81      88.126  49.045   5.115  1.00  9.69           C  
ATOM    648  CD1 LEU A  81      88.090  48.530   6.539  1.00 11.07           C  
ATOM    649  CD2 LEU A  81      89.520  49.651   4.888  1.00 11.21           C  
ATOM    650  N   SER A  82      84.640  48.685   5.148  1.00  8.63           N  
ATOM    651  CA  SER A  82      83.635  49.732   5.064  1.00  9.08           C  
ATOM    652  C   SER A  82      84.095  51.023   5.715  1.00  9.86           C  
ATOM    653  O   SER A  82      84.659  50.989   6.842  1.00 10.37           O  
ATOM    654  CB  SER A  82      82.353  49.231   5.771  1.00  9.81           C  
ATOM    655  OG  SER A  82      81.342  50.204   5.770  1.00  9.09           O  
ATOM    656  N   VAL A  83      83.858  52.135   5.076  1.00  8.59           N  
ATOM    657  CA  VAL A  83      84.106  53.461   5.585  1.00  9.20           C  
ATOM    658  C   VAL A  83      82.821  54.080   6.107  1.00  9.95           C  
ATOM    659  O   VAL A  83      81.825  54.139   5.376  1.00  9.68           O  
ATOM    660  CB  VAL A  83      84.689  54.390   4.479  1.00 10.16           C  
ATOM    661  CG1 VAL A  83      84.925  55.782   5.053  1.00 13.39           C  
ATOM    662  CG2 VAL A  83      85.989  53.848   3.918  1.00 12.13           C  
ATOM    663  N   GLY A  84      82.810  54.553   7.348  1.00  9.37           N  
ATOM    664  CA  GLY A  84      81.695  55.321   7.909  1.00  9.58           C  
ATOM    665  C   GLY A  84      80.768  54.430   8.709  1.00  9.83           C  
ATOM    666  O   GLY A  84      81.022  54.050   9.850  1.00  9.86           O  
ATOM    667  N   GLY A  85      79.632  54.062   8.090  1.00  8.17           N  
ATOM    668  CA  GLY A  85      78.724  53.122   8.738  1.00  9.79           C  
ATOM    669  C   GLY A  85      77.906  53.654   9.882  1.00 10.08           C  
ATOM    670  O   GLY A  85      77.275  52.811  10.554  1.00 11.18           O  
ATOM    671  N   ASP A  86      77.893  54.948  10.130  1.00 10.59           N  
ATOM    672  CA  ASP A  86      77.366  55.601  11.319  1.00 10.46           C  
ATOM    673  C   ASP A  86      78.229  55.248  12.538  1.00 12.95           C  
ATOM    674  O   ASP A  86      77.817  55.485  13.689  1.00 14.46           O  
ATOM    675  CB  ASP A  86      75.890  55.234  11.560  1.00 13.55           C  
ATOM    676  CG  ASP A  86      74.972  55.972  10.591  1.00  9.89           C  
ATOM    677  OD1 ASP A  86      75.317  57.075  10.098  1.00 12.53           O  
ATOM    678  OD2 ASP A  86      73.918  55.363  10.317  1.00 11.07           O1-
ATOM    679  N   HIS A  87      79.411  54.705  12.350  1.00 10.75           N  
ATOM    680  CA  HIS A  87      80.343  54.370  13.446  1.00 11.03           C  
ATOM    681  C   HIS A  87      81.499  55.339  13.477  1.00 13.74           C  
ATOM    682  O   HIS A  87      82.359  55.141  14.380  1.00 13.75           O  
ATOM    683  CB  HIS A  87      80.848  52.920  13.304  1.00 10.86           C  
ATOM    684  CG  HIS A  87      79.758  51.951  13.586  1.00 11.26           C  
ATOM    685  ND1 HIS A  87      79.871  51.008  14.558  1.00 13.44           N  
ATOM    686  CD2 HIS A  87      78.522  51.791  13.031  1.00 11.09           C  
ATOM    687  CE1 HIS A  87      78.754  50.299  14.606  1.00 13.59           C  
ATOM    688  NE2 HIS A  87      77.901  50.746  13.705  1.00 16.41           N  
ATOM    689  N   ASP A  88      81.562  56.315  12.603  1.00 11.29           N  
ATOM    690  CA  ASP A  88      82.570  57.366  12.684  1.00 11.07           C  
ATOM    691  C   ASP A  88      81.869  58.525  13.361  1.00 11.65           C  
ATOM    692  O   ASP A  88      81.166  59.316  12.771  1.00 12.69           O  
ATOM    693  CB  ASP A  88      83.005  57.697  11.255  1.00 12.19           C  
ATOM    694  CG  ASP A  88      84.002  58.822  11.149  1.00 15.37           C  
ATOM    695  OD1 ASP A  88      84.320  59.418  12.207  1.00 14.04           O  
ATOM    696  OD2 ASP A  88      84.459  59.139  10.035  1.00 12.39           O1-
ATOM    697  N   ILE A  89      82.099  58.517  14.696  1.00 13.74           N  
ATOM    698  CA  ILE A  89      81.394  59.490  15.514  1.00 14.90           C  
ATOM    699  C   ILE A  89      82.370  60.574  15.959  1.00 17.98           C  
ATOM    700  O   ILE A  89      83.356  60.263  16.656  1.00 19.98           O  
ATOM    701  CB  ILE A  89      80.726  58.785  16.689  1.00 19.85           C  
ATOM    702  CG1 ILE A  89      79.635  57.801  16.188  1.00 17.96           C  
ATOM    703  CG2 ILE A  89      80.189  59.785  17.705  1.00 18.02           C  
ATOM    704  CD1 ILE A  89      79.395  56.666  17.163  1.00 23.84           C  
ATOM    705  N   ASP A  90      82.097  61.805  15.534  1.00 14.19           N  
ATOM    706  CA  ASP A  90      83.091  62.853  15.724  1.00 16.54           C  
ATOM    707  C   ASP A  90      82.383  64.169  15.932  1.00 17.20           C  
ATOM    708  O   ASP A  90      82.301  65.002  15.024  1.00 18.75           O  
ATOM    709  CB  ASP A  90      83.991  62.833  14.499  1.00 15.96           C  
ATOM    710  CG  ASP A  90      85.263  63.626  14.585  1.00 18.11           C  
ATOM    711  OD1 ASP A  90      85.401  64.440  15.552  1.00 19.99           O  
ATOM    712  OD2 ASP A  90      86.145  63.554  13.724  1.00 17.48           O1-
ATOM    713  N   PRO A  91      81.833  64.374  17.127  1.00 20.43           N  
ATOM    714  CA  PRO A  91      81.093  65.611  17.377  1.00 21.41           C  
ATOM    715  C   PRO A  91      81.922  66.880  17.157  1.00 21.58           C  
ATOM    716  O   PRO A  91      81.344  67.941  16.837  1.00 24.97           O  
ATOM    717  CB  PRO A  91      80.687  65.477  18.860  1.00 22.14           C  
ATOM    718  CG  PRO A  91      81.586  64.447  19.441  1.00 22.48           C  
ATOM    719  CD  PRO A  91      81.894  63.479  18.309  1.00 25.21           C  
ATOM    720  N   ASP A  92      83.250  66.903  17.292  1.00 18.82           N  
ATOM    721  CA  ASP A  92      83.945  68.177  17.063  1.00 24.69           C  
ATOM    722  C   ASP A  92      84.346  68.397  15.626  1.00 30.17           C  
ATOM    723  O   ASP A  92      84.864  69.452  15.248  1.00 25.46           O  
ATOM    724  CB  ASP A  92      85.142  68.256  18.038  1.00 42.63           C  
ATOM    725  CG  ASP A  92      84.619  67.900  19.433  1.00 50.59           C  
ATOM    726  OD1 ASP A  92      84.728  66.718  19.840  1.00 37.85           O  
ATOM    727  OD2 ASP A  92      84.060  68.774  20.117  1.00 57.75           O1-
ATOM    728  N   HIS A  93      84.097  67.413  14.754  1.00 19.35           N  
ATOM    729  CA  HIS A  93      84.237  67.577  13.326  1.00 24.71           C  
ATOM    730  C   HIS A  93      82.961  67.040  12.692  1.00 22.94           C  
ATOM    731  O   HIS A  93      82.990  66.017  11.991  1.00 22.03           O  
ATOM    732  CB  HIS A  93      85.472  66.841  12.803  1.00 26.12           C  
ATOM    733  CG  HIS A  93      86.697  67.157  13.612  1.00 27.01           C  
ATOM    734  ND1 HIS A  93      87.045  66.472  14.753  1.00 27.50           N  
ATOM    735  CD2 HIS A  93      87.637  68.118  13.411  1.00 34.70           C  
ATOM    736  CE1 HIS A  93      88.172  67.003  15.220  1.00 35.42           C  
ATOM    737  NE2 HIS A  93      88.544  67.993  14.431  1.00 32.34           N  
ATOM    738  N   PRO A  94      81.832  67.667  12.954  1.00 20.72           N  
ATOM    739  CA  PRO A  94      80.571  67.060  12.587  1.00 16.90           C  
ATOM    740  C   PRO A  94      80.284  67.175  11.094  1.00 18.26           C  
ATOM    741  O   PRO A  94      79.247  66.618  10.719  1.00 17.70           O  
ATOM    742  CB  PRO A  94      79.528  67.868  13.394  1.00 22.54           C  
ATOM    743  CG  PRO A  94      80.163  69.199  13.595  1.00 19.71           C  
ATOM    744  CD  PRO A  94      81.637  68.967  13.646  1.00 20.50           C  
ATOM    745  N   ASN A  95      81.102  67.868  10.319  1.00 19.95           N  
ATOM    746  CA  ASN A  95      80.785  68.114   8.895  1.00 16.86           C  
ATOM    747  C   ASN A  95      81.701  67.394   7.941  1.00 13.17           C  
ATOM    748  O   ASN A  95      81.730  67.740   6.745  1.00 17.93           O  
ATOM    749  CB  ASN A  95      80.880  69.611   8.520  1.00 20.62           C  
ATOM    750  CG  ASN A  95      80.006  70.423   9.469  1.00 30.20           C  
ATOM    751  OD1 ASN A  95      78.921  69.968   9.843  1.00 22.30           O  
ATOM    752  ND2 ASN A  95      80.489  71.611   9.859  1.00 27.74           N  
ATOM    753  N   LYS A  96      82.470  66.413   8.377  1.00 15.53           N  
ATOM    754  CA  LYS A  96      83.488  65.772   7.575  1.00 12.65           C  
ATOM    755  C   LYS A  96      82.932  65.176   6.269  1.00 12.67           C  
ATOM    756  O   LYS A  96      83.575  65.296   5.233  1.00 15.06           O  
ATOM    757  CB  LYS A  96      84.157  64.592   8.308  1.00 17.03           C  
ATOM    758  CG  LYS A  96      84.858  65.023   9.600  1.00 21.16           C  
ATOM    759  CD  LYS A  96      85.654  63.870  10.188  1.00 20.61           C  
ATOM    760  CE  LYS A  96      84.738  62.774  10.755  1.00 15.58           C  
ATOM    761  NZ  LYS A  96      85.613  61.799  11.494  1.00 13.57           N1+
ATOM    762  N   TYR A  97      81.794  64.480   6.387  1.00 12.99           N  
ATOM    763  CA  TYR A  97      81.280  63.750   5.213  1.00 13.81           C  
ATOM    764  C   TYR A  97      80.815  64.754   4.185  1.00 11.49           C  
ATOM    765  O   TYR A  97      81.083  64.593   2.991  1.00 12.76           O  
ATOM    766  CB  TYR A  97      80.211  62.707   5.633  1.00 12.25           C  
ATOM    767  CG  TYR A  97      80.964  61.498   6.178  1.00 10.58           C  
ATOM    768  CD1 TYR A  97      81.288  60.357   5.442  1.00 10.44           C  
ATOM    769  CD2 TYR A  97      81.388  61.535   7.523  1.00 12.22           C  
ATOM    770  CE1 TYR A  97      81.970  59.265   5.964  1.00 10.77           C  
ATOM    771  CE2 TYR A  97      82.083  60.468   8.050  1.00 10.14           C  
ATOM    772  CZ  TYR A  97      82.387  59.345   7.307  1.00 10.20           C  
ATOM    773  OH  TYR A  97      83.096  58.308   7.843  1.00 10.30           O  
ATOM    774  N   ILE A  98      80.146  65.836   4.550  1.00 12.00           N  
ATOM    775  CA  ILE A  98      79.769  66.854   3.547  1.00 14.78           C  
ATOM    776  C   ILE A  98      80.996  67.611   3.058  1.00 15.59           C  
ATOM    777  O   ILE A  98      81.139  67.900   1.861  1.00 13.89           O  
ATOM    778  CB  ILE A  98      78.715  67.796   4.125  1.00 15.48           C  
ATOM    779  CG1 ILE A  98      77.331  67.191   4.332  1.00 18.21           C  
ATOM    780  CG2 ILE A  98      78.614  69.067   3.263  1.00 19.76           C  
ATOM    781  CD1 ILE A  98      76.699  66.550   3.125  1.00 24.36           C  
ATOM    782  N   ASP A  99      81.929  67.901   3.972  1.00 15.53           N  
ATOM    783  CA  ASP A  99      83.129  68.615   3.541  1.00 14.77           C  
ATOM    784  C   ASP A  99      83.954  67.810   2.558  1.00 15.75           C  
ATOM    785  O   ASP A  99      84.639  68.349   1.648  1.00 15.59           O  
ATOM    786  CB  ASP A  99      83.963  68.934   4.787  1.00 17.14           C  
ATOM    787  CG  ASP A  99      83.390  70.054   5.629  1.00 21.97           C  
ATOM    788  OD1 ASP A  99      82.445  70.749   5.209  1.00 21.18           O  
ATOM    789  OD2 ASP A  99      83.948  70.220   6.757  1.00 25.71           O1-
ATOM    790  N   LEU A 100      83.930  66.460   2.653  1.00 13.15           N  
ATOM    791  CA  LEU A 100      84.640  65.690   1.615  1.00 13.35           C  
ATOM    792  C   LEU A 100      83.985  65.815   0.236  1.00 13.04           C  
ATOM    793  O   LEU A 100      84.689  65.941  -0.762  1.00 14.62           O  
ATOM    794  CB  LEU A 100      84.740  64.221   2.042  1.00 13.98           C  
ATOM    795  CG  LEU A 100      85.371  63.213   1.106  1.00 13.37           C  
ATOM    796  CD1 LEU A 100      86.785  63.594   0.678  1.00 13.68           C  
ATOM    797  CD2 LEU A 100      85.357  61.837   1.799  1.00 16.28           C  
ATOM    798  N   LEU A 101      82.662  65.762   0.228  1.00 13.34           N  
ATOM    799  CA  LEU A 101      81.923  66.009  -1.018  1.00 14.10           C  
ATOM    800  C   LEU A 101      82.278  67.369  -1.615  1.00 12.82           C  
ATOM    801  O   LEU A 101      82.472  67.489  -2.833  1.00 16.14           O  
ATOM    802  CB  LEU A 101      80.427  65.955  -0.740  1.00 13.38           C  
ATOM    803  CG  LEU A 101      79.844  64.594  -0.352  1.00 13.10           C  
ATOM    804  CD1 LEU A 101      78.320  64.742  -0.287  1.00 14.32           C  
ATOM    805  CD2 LEU A 101      80.297  63.531  -1.334  1.00 14.72           C  
ATOM    806  N   GLU A 102      82.331  68.368  -0.734  1.00 13.55           N  
ATOM    807  CA  GLU A 102      82.569  69.724  -1.226  1.00 16.25           C  
ATOM    808  C   GLU A 102      84.066  70.000  -1.338  1.00 23.37           C  
ATOM    809  O   GLU A 102      84.452  71.157  -1.592  1.00 29.15           O  
ATOM    810  CB  GLU A 102      81.963  70.728  -0.242  1.00 15.52           C  
ATOM    811  CG  GLU A 102      80.461  70.631  -0.110  1.00 17.29           C  
ATOM    812  CD  GLU A 102      79.827  71.654   0.803  1.00 20.39           C  
ATOM    813  OE1 GLU A 102      80.618  72.367   1.474  1.00 21.20           O  
ATOM    814  OE2 GLU A 102      78.580  71.797   0.856  1.00 19.36           O1-
ATOM    815  N   GLY A 103      84.921  69.000  -1.146  1.00 20.14           N  
ATOM    816  CA  GLY A 103      86.339  69.206  -0.997  1.00 25.21           C  
ATOM    817  C   GLY A 103      87.064  69.585  -2.265  1.00 21.50           C  
ATOM    818  O   GLY A 103      86.674  69.260  -3.380  1.00 22.15           O  
ATOM    819  N   GLU A 104      88.183  70.285  -2.032  1.00 24.69           N  
ATOM    820  CA  GLU A 104      89.087  70.593  -3.129  1.00 26.28           C  
ATOM    821  C   GLU A 104      89.684  69.323  -3.688  1.00 23.32           C  
ATOM    822  O   GLU A 104      89.717  68.305  -2.979  1.00 25.93           O  
ATOM    823  CB  GLU A 104      90.262  71.467  -2.651  1.00 30.81           C  
ATOM    824  CG  GLU A 104      89.805  72.768  -1.998  1.00 43.90           C  
ATOM    825  CD  GLU A 104      89.616  73.824  -3.081  1.00 59.24           C  
ATOM    826  OE1 GLU A 104      88.507  73.923  -3.634  1.00 72.75           O  
ATOM    827  OE2 GLU A 104      90.597  74.547  -3.374  1.00 98.47           O1-
ATOM    828  N   LYS A 105      90.167  69.362  -4.923  1.00 23.33           N  
ATOM    829  CA  LYS A 105      90.709  68.115  -5.467  1.00 24.36           C  
ATOM    830  C   LYS A 105      91.754  67.471  -4.575  1.00 35.46           C  
ATOM    831  O   LYS A 105      91.792  66.257  -4.382  1.00 25.96           O  
ATOM    832  CB  LYS A 105      91.351  68.294  -6.858  1.00 30.12           C  
ATOM    833  CG  LYS A 105      90.757  67.237  -7.803  1.00 50.23           C  
ATOM    834  CD  LYS A 105      89.593  66.539  -7.100  1.00 66.18           C  
ATOM    835  CE  LYS A 105      88.668  65.808  -8.052  1.00 70.61           C  
ATOM    836  NZ  LYS A 105      88.044  66.728  -9.044  1.00 75.08           N1+
ATOM    837  N   VAL A 106      92.669  68.238  -4.005  1.00 28.26           N  
ATOM    838  CA  VAL A 106      93.772  67.621  -3.268  1.00 23.37           C  
ATOM    839  C   VAL A 106      93.265  66.831  -2.053  1.00 22.54           C  
ATOM    840  O   VAL A 106      93.761  65.743  -1.760  1.00 22.92           O  
ATOM    841  CB  VAL A 106      94.785  68.708  -2.862  1.00 27.94           C  
ATOM    842  CG1 VAL A 106      94.100  69.791  -2.040  1.00 29.59           C  
ATOM    843  CG2 VAL A 106      95.947  68.118  -2.080  1.00 47.02           C  
ATOM    844  N   ARG A 107      92.248  67.335  -1.372  1.00 25.48           N  
ATOM    845  CA  ARG A 107      91.545  66.686  -0.273  1.00 19.87           C  
ATOM    846  C   ARG A 107      90.821  65.445  -0.759  1.00 18.35           C  
ATOM    847  O   ARG A 107      90.988  64.343  -0.221  1.00 20.91           O  
ATOM    848  CB  ARG A 107      90.552  67.652   0.347  1.00 26.41           C  
ATOM    849  CG  ARG A 107      90.337  67.470   1.840  1.00 47.61           C  
ATOM    850  CD  ARG A 107      91.289  68.363   2.630  1.00 61.51           C  
ATOM    851  NE  ARG A 107      90.784  68.725   3.951  1.00 68.59           N  
ATOM    852  CZ  ARG A 107      89.564  69.212   4.159  1.00 78.89           C  
ATOM    853  NH1 ARG A 107      88.734  69.393   3.135  1.00 89.70           N1+
ATOM    854  NH2 ARG A 107      89.174  69.520   5.388  1.00 85.37           N  
ATOM    855  N   GLN A 108      90.024  65.590  -1.839  1.00 18.41           N  
ATOM    856  CA  GLN A 108      89.436  64.314  -2.313  1.00 16.56           C  
ATOM    857  C   GLN A 108      90.433  63.272  -2.753  1.00 16.02           C  
ATOM    858  O   GLN A 108      90.290  62.063  -2.502  1.00 15.81           O  
ATOM    859  CB  GLN A 108      88.455  64.614  -3.461  1.00 17.42           C  
ATOM    860  CG  GLN A 108      87.323  65.518  -3.038  1.00 16.35           C  
ATOM    861  CD  GLN A 108      86.236  65.555  -4.108  1.00 18.42           C  
ATOM    862  OE1 GLN A 108      86.498  65.457  -5.323  1.00 17.69           O  
ATOM    863  NE2 GLN A 108      85.001  65.687  -3.634  1.00 16.08           N  
ATOM    864  N   ILE A 109      91.530  63.630  -3.463  1.00 15.74           N  
ATOM    865  CA  ILE A 109      92.528  62.668  -3.901  1.00 15.26           C  
ATOM    866  C   ILE A 109      93.217  61.986  -2.729  1.00 13.73           C  
ATOM    867  O   ILE A 109      93.495  60.809  -2.770  1.00 15.91           O  
ATOM    868  CB  ILE A 109      93.537  63.364  -4.843  1.00 20.49           C  
ATOM    869  CG1 ILE A 109      92.867  63.706  -6.176  1.00 22.27           C  
ATOM    870  CG2 ILE A 109      94.764  62.509  -5.045  1.00 27.21           C  
ATOM    871  CD1 ILE A 109      93.715  64.472  -7.156  1.00 28.04           C  
ATOM    872  N   GLY A 110      93.430  62.760  -1.664  1.00 15.70           N  
ATOM    873  CA  GLY A 110      94.006  62.176  -0.463  1.00 18.11           C  
ATOM    874  C   GLY A 110      93.052  61.120   0.125  1.00 18.94           C  
ATOM    875  O   GLY A 110      93.534  60.091   0.578  1.00 14.94           O  
ATOM    876  N   PHE A 111      91.748  61.384   0.142  1.00 14.18           N  
ATOM    877  CA  PHE A 111      90.826  60.335   0.616  1.00 15.24           C  
ATOM    878  C   PHE A 111      90.861  59.107  -0.280  1.00 13.00           C  
ATOM    879  O   PHE A 111      90.963  57.964   0.155  1.00 13.25           O  
ATOM    880  CB  PHE A 111      89.393  60.900   0.643  1.00 13.93           C  
ATOM    881  CG  PHE A 111      88.369  59.786   0.721  1.00 13.98           C  
ATOM    882  CD1 PHE A 111      88.159  59.152   1.941  1.00 15.13           C  
ATOM    883  CD2 PHE A 111      87.651  59.385  -0.391  1.00 15.16           C  
ATOM    884  CE1 PHE A 111      87.227  58.133   2.059  1.00 16.13           C  
ATOM    885  CE2 PHE A 111      86.721  58.358  -0.269  1.00 16.93           C  
ATOM    886  CZ  PHE A 111      86.511  57.722   0.936  1.00 13.91           C  
ATOM    887  N   ILE A 112      90.782  59.353  -1.607  1.00 13.17           N  
ATOM    888  CA  ILE A 112      90.768  58.221  -2.544  1.00 11.80           C  
ATOM    889  C   ILE A 112      92.021  57.368  -2.377  1.00 14.94           C  
ATOM    890  O   ILE A 112      92.002  56.131  -2.294  1.00 13.83           O  
ATOM    891  CB  ILE A 112      90.616  58.741  -3.975  1.00 14.80           C  
ATOM    892  CG1 ILE A 112      89.216  59.319  -4.203  1.00 15.59           C  
ATOM    893  CG2 ILE A 112      90.941  57.645  -4.986  1.00 13.28           C  
ATOM    894  CD1 ILE A 112      89.209  60.225  -5.439  1.00 19.68           C  
ATOM    895  N   ARG A 113      93.183  58.061  -2.284  1.00 13.67           N  
ATOM    896  CA  ARG A 113      94.401  57.296  -2.147  1.00 12.27           C  
ATOM    897  C   ARG A 113      94.514  56.557  -0.802  1.00 11.50           C  
ATOM    898  O   ARG A 113      94.938  55.417  -0.798  1.00 12.56           O  
ATOM    899  CB  ARG A 113      95.630  58.225  -2.303  1.00 13.75           C  
ATOM    900  CG  ARG A 113      96.943  57.454  -2.264  1.00 28.12           C  
ATOM    901  CD  ARG A 113      98.110  58.441  -2.311  1.00 58.94           C  
ATOM    902  NE  ARG A 113      99.394  57.828  -2.646  1.00 77.62           N  
ATOM    903  CZ  ARG A 113     100.199  58.157  -3.648  1.00 88.10           C  
ATOM    904  NH1 ARG A 113      99.897  59.129  -4.493  1.00 91.57           N1+
ATOM    905  NH2 ARG A 113     101.349  57.511  -3.841  1.00104.46           N  
ATOM    906  N   SER A 114      94.112  57.293   0.249  1.00 12.80           N  
ATOM    907  CA  SER A 114      94.231  56.569   1.549  1.00 13.82           C  
ATOM    908  C   SER A 114      93.271  55.390   1.642  1.00 11.20           C  
ATOM    909  O   SER A 114      93.578  54.351   2.232  1.00 13.41           O  
ATOM    910  CB  SER A 114      93.983  57.511   2.697  1.00 13.43           C  
ATOM    911  OG  SER A 114      92.735  58.156   2.627  1.00 16.29           O  
ATOM    912  N   ALA A 115      92.076  55.501   1.027  1.00 12.45           N  
ATOM    913  CA  ALA A 115      91.166  54.354   1.027  1.00 11.04           C  
ATOM    914  C   ALA A 115      91.696  53.182   0.252  1.00 11.31           C  
ATOM    915  O   ALA A 115      91.644  52.020   0.660  1.00 11.75           O  
ATOM    916  CB  ALA A 115      89.792  54.819   0.478  1.00 10.94           C  
ATOM    917  N   TYR A 116      92.256  53.513  -0.948  1.00 11.98           N  
ATOM    918  CA  TYR A 116      92.849  52.496  -1.784  1.00 11.04           C  
ATOM    919  C   TYR A 116      93.944  51.733  -1.054  1.00 10.55           C  
ATOM    920  O   TYR A 116      94.071  50.529  -1.078  1.00 11.58           O  
ATOM    921  CB  TYR A 116      93.432  53.156  -3.073  1.00 12.72           C  
ATOM    922  CG  TYR A 116      94.242  52.205  -3.905  1.00 11.87           C  
ATOM    923  CD1 TYR A 116      93.671  51.425  -4.908  1.00 14.04           C  
ATOM    924  CD2 TYR A 116      95.623  52.072  -3.689  1.00 12.37           C  
ATOM    925  CE1 TYR A 116      94.436  50.536  -5.673  1.00 14.48           C  
ATOM    926  CE2 TYR A 116      96.383  51.208  -4.422  1.00 14.94           C  
ATOM    927  CZ  TYR A 116      95.800  50.441  -5.409  1.00 14.70           C  
ATOM    928  OH  TYR A 116      96.577  49.581  -6.156  1.00 16.29           O  
ATOM    929  N   GLU A 117      94.763  52.592  -0.393  1.00 10.93           N  
ATOM    930  CA  GLU A 117      95.877  51.933   0.309  1.00 12.91           C  
ATOM    931  C   GLU A 117      95.449  51.017   1.448  1.00 10.28           C  
ATOM    932  O   GLU A 117      96.061  49.970   1.681  1.00 10.85           O  
ATOM    933  CB  GLU A 117      96.833  53.028   0.795  1.00 13.82           C  
ATOM    934  CG  GLU A 117      97.670  53.639  -0.432  1.00 15.46           C  
ATOM    935  CD  GLU A 117      98.138  54.912   0.254  1.00 12.78           C  
ATOM    936  OE1 GLU A 117      97.660  55.206   1.373  1.00 55.46           O  
ATOM    937  OE2 GLU A 117      98.992  55.621  -0.319  1.00 92.70           O1-
ATOM    938  N   LEU A 118      94.332  51.398   2.142  1.00 11.83           N  
ATOM    939  CA  LEU A 118      93.846  50.466   3.176  1.00 10.49           C  
ATOM    940  C   LEU A 118      93.376  49.162   2.588  1.00  9.89           C  
ATOM    941  O   LEU A 118      93.617  48.076   3.070  1.00 11.68           O  
ATOM    942  CB  LEU A 118      92.692  51.131   3.947  1.00 11.79           C  
ATOM    943  CG  LEU A 118      93.062  52.280   4.883  1.00 10.67           C  
ATOM    944  CD1 LEU A 118      91.857  53.083   5.317  1.00 14.59           C  
ATOM    945  CD2 LEU A 118      93.794  51.704   6.094  1.00 15.27           C  
ATOM    946  N   VAL A 119      92.624  49.271   1.457  1.00 11.18           N  
ATOM    947  CA  VAL A 119      92.142  48.049   0.786  1.00 11.93           C  
ATOM    948  C   VAL A 119      93.279  47.120   0.383  1.00  8.34           C  
ATOM    949  O   VAL A 119      93.294  45.935   0.653  1.00 10.91           O  
ATOM    950  CB  VAL A 119      91.278  48.439  -0.439  1.00 12.66           C  
ATOM    951  CG1 VAL A 119      90.956  47.210  -1.301  1.00 13.10           C  
ATOM    952  CG2 VAL A 119      90.003  49.177   0.016  1.00 11.54           C  
ATOM    953  N   LYS A 120      94.252  47.753  -0.339  1.00 11.14           N  
ATOM    954  CA  LYS A 120      95.322  46.943  -0.899  1.00 11.86           C  
ATOM    955  C   LYS A 120      96.267  46.366   0.166  1.00  9.79           C  
ATOM    956  O   LYS A 120      96.608  45.189   0.128  1.00 11.26           O  
ATOM    957  CB  LYS A 120      96.120  47.803  -1.902  1.00 11.94           C  
ATOM    958  CG  LYS A 120      97.265  46.986  -2.521  1.00 12.77           C  
ATOM    959  CD  LYS A 120      98.002  47.904  -3.518  1.00 16.99           C  
ATOM    960  CE  LYS A 120      99.312  47.193  -3.903  1.00 17.21           C  
ATOM    961  NZ  LYS A 120     100.014  48.072  -4.915  1.00 24.02           N1+
ATOM    962  N   THR A 121      96.702  47.268   1.052  1.00 11.57           N  
ATOM    963  CA  THR A 121      97.746  46.809   1.999  1.00 11.12           C  
ATOM    964  C   THR A 121      97.325  45.642   2.840  1.00 14.56           C  
ATOM    965  O   THR A 121      98.147  44.751   3.124  1.00 12.83           O  
ATOM    966  CB  THR A 121      98.096  48.007   2.896  1.00 14.54           C  
ATOM    967  OG1 THR A 121      98.660  49.062   2.096  1.00 13.19           O  
ATOM    968  CG2 THR A 121      99.111  47.621   3.987  1.00 14.17           C  
ATOM    969  N   TYR A 122      96.050  45.607   3.275  1.00 10.72           N  
ATOM    970  CA  TYR A 122      95.612  44.593   4.213  1.00 10.44           C  
ATOM    971  C   TYR A 122      94.868  43.444   3.567  1.00 11.66           C  
ATOM    972  O   TYR A 122      94.315  42.603   4.295  1.00 12.22           O  
ATOM    973  CB  TYR A 122      94.776  45.289   5.346  1.00 10.89           C  
ATOM    974  CG  TYR A 122      95.641  46.360   5.977  1.00 10.98           C  
ATOM    975  CD1 TYR A 122      96.663  45.939   6.868  1.00 10.31           C  
ATOM    976  CD2 TYR A 122      95.524  47.702   5.719  1.00 10.42           C  
ATOM    977  CE1 TYR A 122      97.463  46.916   7.452  1.00  9.62           C  
ATOM    978  CE2 TYR A 122      96.331  48.662   6.282  1.00 11.34           C  
ATOM    979  CZ  TYR A 122      97.329  48.225   7.177  1.00 10.34           C  
ATOM    980  OH  TYR A 122      98.130  49.212   7.717  1.00 13.03           O  
ATOM    981  N   GLY A 123      94.877  43.334   2.204  1.00 10.78           N  
ATOM    982  CA  GLY A 123      94.323  42.141   1.615  1.00 12.42           C  
ATOM    983  C   GLY A 123      92.801  42.150   1.394  1.00  9.44           C  
ATOM    984  O   GLY A 123      92.257  41.089   1.190  1.00 11.10           O  
ATOM    985  N   PHE A 124      92.214  43.326   1.421  1.00 10.87           N  
ATOM    986  CA  PHE A 124      90.777  43.416   1.107  1.00 10.39           C  
ATOM    987  C   PHE A 124      90.526  43.202  -0.387  1.00 12.20           C  
ATOM    988  O   PHE A 124      91.403  43.473  -1.219  1.00 12.17           O  
ATOM    989  CB  PHE A 124      90.239  44.761   1.562  1.00  9.10           C  
ATOM    990  CG  PHE A 124      90.166  44.875   3.085  1.00  9.56           C  
ATOM    991  CD1 PHE A 124      89.119  44.253   3.758  1.00  9.54           C  
ATOM    992  CD2 PHE A 124      91.111  45.588   3.788  1.00  9.29           C  
ATOM    993  CE1 PHE A 124      89.024  44.401   5.155  1.00  9.52           C  
ATOM    994  CE2 PHE A 124      91.010  45.746   5.160  1.00  9.38           C  
ATOM    995  CZ  PHE A 124      89.965  45.108   5.836  1.00 10.16           C  
ATOM    996  N   ASP A 125      89.308  42.763  -0.676  1.00  9.78           N  
ATOM    997  CA  ASP A 125      88.865  42.608  -2.069  1.00  8.93           C  
ATOM    998  C   ASP A 125      88.157  43.855  -2.521  1.00 10.46           C  
ATOM    999  O   ASP A 125      87.852  43.922  -3.740  1.00 11.48           O  
ATOM   1000  CB  ASP A 125      87.894  41.449  -2.174  1.00  9.93           C  
ATOM   1001  CG  ASP A 125      88.606  40.191  -1.753  1.00 12.72           C  
ATOM   1002  OD1 ASP A 125      89.633  39.826  -2.409  1.00 15.76           O  
ATOM   1003  OD2 ASP A 125      88.244  39.496  -0.791  1.00 13.03           O1-
ATOM   1004  N   GLY A 126      87.858  44.830  -1.680  1.00  9.43           N  
ATOM   1005  CA  GLY A 126      87.173  46.020  -2.133  1.00  9.38           C  
ATOM   1006  C   GLY A 126      86.767  46.904  -0.946  1.00 10.69           C  
ATOM   1007  O   GLY A 126      87.152  46.621   0.215  1.00  9.97           O  
ATOM   1008  N   LEU A 127      86.027  47.919  -1.288  1.00  9.13           N  
ATOM   1009  CA  LEU A 127      85.673  49.006  -0.418  1.00  9.86           C  
ATOM   1010  C   LEU A 127      84.167  49.160  -0.384  1.00 10.23           C  
ATOM   1011  O   LEU A 127      83.517  49.133  -1.426  1.00 10.60           O  
ATOM   1012  CB  LEU A 127      86.268  50.286  -0.993  1.00  9.99           C  
ATOM   1013  CG  LEU A 127      86.184  51.535  -0.126  1.00 10.84           C  
ATOM   1014  CD1 LEU A 127      87.076  51.410   1.111  1.00 11.17           C  
ATOM   1015  CD2 LEU A 127      86.629  52.731  -0.966  1.00 13.28           C  
ATOM   1016  N   ASP A 128      83.617  49.382   0.800  1.00  9.15           N  
ATOM   1017  CA  ASP A 128      82.214  49.730   0.967  1.00  8.30           C  
ATOM   1018  C   ASP A 128      82.094  51.166   1.409  1.00  9.66           C  
ATOM   1019  O   ASP A 128      82.689  51.497   2.472  1.00 10.83           O  
ATOM   1020  CB  ASP A 128      81.576  48.802   2.016  1.00  7.30           C  
ATOM   1021  CG  ASP A 128      80.157  49.226   2.361  1.00  8.93           C  
ATOM   1022  OD1 ASP A 128      79.254  49.435   1.494  1.00  8.76           O  
ATOM   1023  OD2 ASP A 128      79.851  49.420   3.600  1.00  9.17           O1-
ATOM   1024  N   LEU A 129      81.436  52.041   0.678  1.00  7.86           N  
ATOM   1025  CA  LEU A 129      81.190  53.391   1.107  1.00  9.20           C  
ATOM   1026  C   LEU A 129      79.845  53.451   1.822  1.00  9.28           C  
ATOM   1027  O   LEU A 129      78.814  53.591   1.176  1.00  9.70           O  
ATOM   1028  CB  LEU A 129      81.187  54.379  -0.076  1.00  8.99           C  
ATOM   1029  CG  LEU A 129      82.518  54.506  -0.802  1.00 10.53           C  
ATOM   1030  CD1 LEU A 129      82.373  55.380  -2.041  1.00 12.73           C  
ATOM   1031  CD2 LEU A 129      83.592  55.076   0.161  1.00 12.02           C  
ATOM   1032  N   ALA A 130      79.914  53.359   3.150  1.00  8.31           N  
ATOM   1033  CA  ALA A 130      78.693  53.463   3.973  1.00  8.53           C  
ATOM   1034  C   ALA A 130      78.641  54.906   4.390  1.00  9.28           C  
ATOM   1035  O   ALA A 130      78.954  55.300   5.517  1.00  9.48           O  
ATOM   1036  CB  ALA A 130      78.782  52.432   5.081  1.00  8.81           C  
ATOM   1037  N   TYR A 131      78.299  55.750   3.383  1.00  7.99           N  
ATOM   1038  CA  TYR A 131      78.559  57.173   3.549  1.00  9.19           C  
ATOM   1039  C   TYR A 131      77.634  57.845   4.545  1.00  8.73           C  
ATOM   1040  O   TYR A 131      76.419  57.734   4.464  1.00  9.06           O  
ATOM   1041  CB  TYR A 131      78.465  57.846   2.167  1.00 10.01           C  
ATOM   1042  CG  TYR A 131      79.354  59.081   2.042  1.00  8.50           C  
ATOM   1043  CD1 TYR A 131      80.694  58.887   1.743  1.00 10.05           C  
ATOM   1044  CD2 TYR A 131      78.846  60.343   2.204  1.00 10.83           C  
ATOM   1045  CE1 TYR A 131      81.518  60.005   1.610  1.00 11.42           C  
ATOM   1046  CE2 TYR A 131      79.654  61.485   2.089  1.00 10.28           C  
ATOM   1047  CZ  TYR A 131      80.976  61.269   1.780  1.00  9.77           C  
ATOM   1048  OH  TYR A 131      81.847  62.341   1.688  1.00 11.89           O  
ATOM   1049  N   GLN A 132      78.230  58.625   5.488  1.00  8.89           N  
ATOM   1050  CA  GLN A 132      77.419  59.190   6.564  1.00  9.26           C  
ATOM   1051  C   GLN A 132      76.865  60.547   6.189  1.00 12.63           C  
ATOM   1052  O   GLN A 132      77.194  61.620   6.717  1.00 12.85           O  
ATOM   1053  CB  GLN A 132      78.277  59.337   7.845  1.00  9.72           C  
ATOM   1054  CG  GLN A 132      78.693  58.020   8.399  1.00 10.11           C  
ATOM   1055  CD  GLN A 132      79.506  58.041   9.701  1.00  8.14           C  
ATOM   1056  OE1 GLN A 132      79.892  56.961  10.158  1.00 10.14           O  
ATOM   1057  NE2 GLN A 132      79.680  59.244  10.243  1.00 10.40           N  
ATOM   1058  N   PHE A 133      75.927  60.505   5.226  1.00 10.26           N  
ATOM   1059  CA  PHE A 133      75.107  61.622   4.870  1.00  9.43           C  
ATOM   1060  C   PHE A 133      74.261  62.116   6.040  1.00 10.55           C  
ATOM   1061  O   PHE A 133      73.917  61.314   6.932  1.00 11.05           O  
ATOM   1062  CB  PHE A 133      74.131  61.180   3.751  1.00 10.28           C  
ATOM   1063  CG  PHE A 133      74.799  60.987   2.390  1.00 10.66           C  
ATOM   1064  CD1 PHE A 133      75.183  62.083   1.614  1.00 10.62           C  
ATOM   1065  CD2 PHE A 133      74.979  59.699   1.916  1.00 10.60           C  
ATOM   1066  CE1 PHE A 133      75.741  61.862   0.348  1.00 11.53           C  
ATOM   1067  CE2 PHE A 133      75.561  59.497   0.665  1.00 12.24           C  
ATOM   1068  CZ  PHE A 133      75.940  60.574  -0.114  1.00 11.38           C  
ATOM   1069  N   PRO A 134      73.834  63.363   5.981  1.00  9.42           N  
ATOM   1070  CA  PRO A 134      72.752  63.814   6.834  1.00 11.81           C  
ATOM   1071  C   PRO A 134      71.527  62.919   6.640  1.00 12.13           C  
ATOM   1072  O   PRO A 134      71.288  62.444   5.512  1.00 12.89           O  
ATOM   1073  CB  PRO A 134      72.442  65.234   6.305  1.00 12.25           C  
ATOM   1074  CG  PRO A 134      73.767  65.658   5.709  1.00 13.36           C  
ATOM   1075  CD  PRO A 134      74.273  64.405   5.038  1.00 11.40           C  
ATOM   1076  N   LYS A 135      70.758  62.685   7.689  1.00 10.68           N  
ATOM   1077  CA  LYS A 135      69.599  61.821   7.634  1.00  9.89           C  
ATOM   1078  C   LYS A 135      68.270  62.611   7.566  1.00 10.43           C  
ATOM   1079  O   LYS A 135      68.288  63.826   7.836  1.00 12.11           O  
ATOM   1080  CB  LYS A 135      69.566  60.871   8.847  1.00 11.27           C  
ATOM   1081  CG  LYS A 135      70.775  59.939   8.918  1.00 11.03           C  
ATOM   1082  CD  LYS A 135      70.675  59.018  10.151  1.00 11.20           C  
ATOM   1083  CE  LYS A 135      71.953  58.212  10.383  1.00 11.89           C  
ATOM   1084  NZ  LYS A 135      72.208  57.211   9.304  1.00 10.51           N1+
ATOM   1085  N   ASN A 136      67.199  61.917   7.243  1.00 10.70           N  
ATOM   1086  CA  ASN A 136      65.863  62.517   7.408  1.00 12.42           C  
ATOM   1087  C   ASN A 136      65.756  63.147   8.804  1.00 13.20           C  
ATOM   1088  O   ASN A 136      66.243  62.552   9.788  1.00 12.77           O  
ATOM   1089  CB  ASN A 136      64.796  61.448   7.297  1.00 12.48           C  
ATOM   1090  CG  ASN A 136      64.639  60.749   5.954  1.00 10.62           C  
ATOM   1091  OD1 ASN A 136      64.663  61.503   4.968  1.00 12.15           O  
ATOM   1092  ND2 ASN A 136      64.455  59.470   5.930  1.00 11.32           N  
ATOM   1093  N   LYS A 137      65.149  64.311   8.906  1.00 13.05           N  
ATOM   1094  CA  LYS A 137      64.936  64.871  10.270  1.00 13.47           C  
ATOM   1095  C   LYS A 137      63.920  64.029  10.997  1.00 15.99           C  
ATOM   1096  O   LYS A 137      62.826  63.737  10.517  1.00 16.15           O  
ATOM   1097  CB  LYS A 137      64.488  66.331  10.130  1.00 15.54           C  
ATOM   1098  CG  LYS A 137      64.082  66.950  11.475  1.00 20.28           C  
ATOM   1099  CD  LYS A 137      63.687  68.423  11.295  1.00 21.79           C  
ATOM   1100  CE  LYS A 137      63.524  69.053  12.690  1.00 26.20           C  
ATOM   1101  NZ  LYS A 137      62.716  70.306  12.570  1.00 56.51           N1+
ATOM   1102  N   PRO A 138      64.227  63.587  12.242  1.00 14.37           N  
ATOM   1103  CA  PRO A 138      63.222  62.843  12.959  1.00 14.73           C  
ATOM   1104  C   PRO A 138      61.995  63.709  13.291  1.00 16.36           C  
ATOM   1105  O   PRO A 138      62.147  64.891  13.526  1.00 16.30           O  
ATOM   1106  CB  PRO A 138      63.921  62.504  14.286  1.00 15.43           C  
ATOM   1107  CG  PRO A 138      65.337  62.831  14.128  1.00 17.42           C  
ATOM   1108  CD  PRO A 138      65.493  63.738  12.946  1.00 13.88           C  
ATOM   1109  N   ARG A 139      60.844  63.059  13.243  1.00 16.65           N  
ATOM   1110  CA  ARG A 139      59.632  63.859  13.451  1.00 18.66           C  
ATOM   1111  C   ARG A 139      59.313  63.837  14.926  1.00 19.69           C  
ATOM   1112  O   ARG A 139      59.362  62.770  15.528  1.00 23.51           O  
ATOM   1113  CB  ARG A 139      58.480  63.326  12.598  1.00 20.81           C  
ATOM   1114  CG  ARG A 139      57.269  64.266  12.618  1.00 24.34           C  
ATOM   1115  CD  ARG A 139      56.204  63.665  11.687  1.00 30.02           C  
ATOM   1116  NE  ARG A 139      55.754  62.402  12.266  1.00 24.53           N  
ATOM   1117  CZ  ARG A 139      54.791  61.638  11.755  1.00 23.12           C  
ATOM   1118  NH1 ARG A 139      54.149  62.009  10.643  1.00 19.75           N1+
ATOM   1119  NH2 ARG A 139      54.532  60.520  12.425  1.00 22.49           N  
ATOM   1120  N   LYS A 140      59.009  65.002  15.449  1.00 22.53           N  
ATOM   1121  CA  LYS A 140      58.707  65.091  16.879  1.00 29.84           C  
ATOM   1122  C   LYS A 140      57.331  64.478  17.138  1.00 50.71           C  
ATOM   1123  O   LYS A 140      56.554  64.239  16.212  1.00 53.05           O  
ATOM   1124  CB  LYS A 140      58.750  66.528  17.366  1.00 38.96           C  
ATOM   1125  CG  LYS A 140      60.103  67.117  17.707  1.00 60.67           C  
ATOM   1126  CD  LYS A 140      61.245  66.119  17.725  1.00 75.84           C  
ATOM   1127  CE  LYS A 140      62.440  66.585  16.932  1.00 83.91           C  
ATOM   1128  NZ  LYS A 140      63.176  67.724  17.565  1.00 99.63           N1+
ATOM   1129  N   VAL A 141      57.096  64.233  18.417  1.00 55.39           N  
ATOM   1130  CA  VAL A 141      55.872  63.663  18.948  1.00 68.95           C  
ATOM   1131  C   VAL A 141      55.927  62.135  18.979  1.00 67.59           C  
ATOM   1132  O   VAL A 141      56.024  61.583  20.083  1.00 41.61           O  
ATOM   1133  CB  VAL A 141      54.640  64.118  18.147  1.00 78.91           C  
ATOM   1134  CG1 VAL A 141      53.559  63.049  18.196  1.00106.89           C  
ATOM   1135  CG2 VAL A 141      54.135  65.448  18.698  1.00 72.28           C  
ATOM   1136  N   ILE A 161      64.659  72.567   6.423  1.00 32.17           N  
ATOM   1137  CA  ILE A 161      65.406  71.760   5.451  1.00 26.50           C  
ATOM   1138  C   ILE A 161      66.720  71.259   6.012  1.00 20.33           C  
ATOM   1139  O   ILE A 161      67.615  71.992   6.435  1.00 21.27           O  
ATOM   1140  CB  ILE A 161      65.672  72.559   4.168  1.00 33.70           C  
ATOM   1141  CG1 ILE A 161      64.449  72.545   3.232  1.00 42.08           C  
ATOM   1142  CG2 ILE A 161      66.890  72.090   3.397  1.00 35.65           C  
ATOM   1143  CD1 ILE A 161      64.700  71.641   2.029  1.00 74.34           C  
ATOM   1144  N   VAL A 162      66.890  69.928   5.991  1.00 17.89           N  
ATOM   1145  CA  VAL A 162      68.149  69.439   6.565  1.00 15.34           C  
ATOM   1146  C   VAL A 162      69.399  69.862   5.821  1.00 16.41           C  
ATOM   1147  O   VAL A 162      70.414  70.193   6.417  1.00 16.55           O  
ATOM   1148  CB  VAL A 162      68.062  67.890   6.644  1.00 17.14           C  
ATOM   1149  CG1 VAL A 162      69.431  67.290   6.942  1.00 21.16           C  
ATOM   1150  CG2 VAL A 162      67.056  67.487   7.726  1.00 16.37           C  
ATOM   1151  N   ASP A 163      69.310  69.783   4.478  1.00 17.24           N  
ATOM   1152  CA  ASP A 163      70.442  70.110   3.621  1.00 17.56           C  
ATOM   1153  C   ASP A 163      69.988  70.955   2.427  1.00 19.29           C  
ATOM   1154  O   ASP A 163      69.553  70.430   1.410  1.00 18.22           O  
ATOM   1155  CB  ASP A 163      71.069  68.809   3.103  1.00 15.72           C  
ATOM   1156  CG  ASP A 163      72.293  69.013   2.255  1.00 16.01           C  
ATOM   1157  OD1 ASP A 163      72.743  70.153   2.025  1.00 16.57           O  
ATOM   1158  OD2 ASP A 163      72.865  67.975   1.832  1.00 12.71           O1-
ATOM   1159  N   PRO A 164      70.066  72.283   2.546  1.00 18.46           N  
ATOM   1160  CA  PRO A 164      69.749  73.188   1.436  1.00 19.41           C  
ATOM   1161  C   PRO A 164      70.580  73.004   0.174  1.00 20.32           C  
ATOM   1162  O   PRO A 164      70.237  73.507  -0.907  1.00 20.75           O  
ATOM   1163  CB  PRO A 164      70.036  74.568   2.064  1.00 21.94           C  
ATOM   1164  CG  PRO A 164      69.785  74.336   3.534  1.00 23.27           C  
ATOM   1165  CD  PRO A 164      70.426  72.975   3.799  1.00 22.20           C  
ATOM   1166  N   HIS A 165      71.684  72.270   0.222  1.00 16.23           N  
ATOM   1167  CA  HIS A 165      72.496  71.987  -0.955  1.00 13.33           C  
ATOM   1168  C   HIS A 165      72.464  70.481  -1.273  1.00 12.59           C  
ATOM   1169  O   HIS A 165      73.448  69.978  -1.813  1.00 14.26           O  
ATOM   1170  CB  HIS A 165      73.925  72.445  -0.744  1.00 19.03           C  
ATOM   1171  CG  HIS A 165      74.061  73.867  -0.317  1.00 25.65           C  
ATOM   1172  ND1 HIS A 165      73.651  74.929  -1.086  1.00 43.96           N  
ATOM   1173  CD2 HIS A 165      74.565  74.395   0.826  1.00 38.12           C  
ATOM   1174  CE1 HIS A 165      73.898  76.070  -0.450  1.00 26.07           C  
ATOM   1175  NE2 HIS A 165      74.450  75.757   0.719  1.00 37.50           N  
ATOM   1176  N   ALA A 166      71.370  69.802  -1.009  1.00 14.40           N  
ATOM   1177  CA  ALA A 166      71.346  68.363  -1.304  1.00 15.39           C  
ATOM   1178  C   ALA A 166      71.622  68.063  -2.772  1.00 12.18           C  
ATOM   1179  O   ALA A 166      72.297  67.111  -3.116  1.00 14.22           O  
ATOM   1180  CB  ALA A 166      70.007  67.752  -0.912  1.00 13.49           C  
ATOM   1181  N   ALA A 167      71.082  68.888  -3.672  1.00 14.20           N  
ATOM   1182  CA  ALA A 167      71.215  68.564  -5.098  1.00 14.64           C  
ATOM   1183  C   ALA A 167      72.668  68.642  -5.521  1.00 14.72           C  
ATOM   1184  O   ALA A 167      73.146  67.760  -6.256  1.00 14.41           O  
ATOM   1185  CB  ALA A 167      70.372  69.504  -5.950  1.00 15.81           C  
ATOM   1186  N   LEU A 168      73.397  69.658  -5.076  1.00 13.44           N  
ATOM   1187  CA  LEU A 168      74.842  69.712  -5.278  1.00 13.39           C  
ATOM   1188  C   LEU A 168      75.564  68.503  -4.704  1.00 13.67           C  
ATOM   1189  O   LEU A 168      76.448  67.911  -5.307  1.00 12.30           O  
ATOM   1190  CB  LEU A 168      75.395  70.993  -4.621  1.00 14.87           C  
ATOM   1191  CG  LEU A 168      76.906  71.218  -4.651  1.00 20.18           C  
ATOM   1192  CD1 LEU A 168      77.493  71.295  -6.060  1.00 21.25           C  
ATOM   1193  CD2 LEU A 168      77.287  72.499  -3.912  1.00 19.02           C  
ATOM   1194  N   HIS A 169      75.145  68.130  -3.479  1.00 13.31           N  
ATOM   1195  CA  HIS A 169      75.811  66.991  -2.830  1.00 12.43           C  
ATOM   1196  C   HIS A 169      75.565  65.676  -3.563  1.00 11.76           C  
ATOM   1197  O   HIS A 169      76.452  64.848  -3.567  1.00 11.07           O  
ATOM   1198  CB  HIS A 169      75.326  66.885  -1.368  1.00 11.69           C  
ATOM   1199  CG  HIS A 169      75.745  68.072  -0.542  1.00 12.94           C  
ATOM   1200  ND1 HIS A 169      76.866  68.873  -0.730  1.00 17.15           N  
ATOM   1201  CD2 HIS A 169      75.109  68.595   0.508  1.00 10.63           C  
ATOM   1202  CE1 HIS A 169      76.913  69.842   0.203  1.00 10.20           C  
ATOM   1203  NE2 HIS A 169      75.841  69.664   0.946  1.00 18.00           N  
ATOM   1204  N   LYS A 170      74.381  65.509  -4.178  1.00 11.12           N  
ATOM   1205  CA  LYS A 170      74.145  64.332  -5.008  1.00 10.32           C  
ATOM   1206  C   LYS A 170      75.178  64.274  -6.133  1.00 10.73           C  
ATOM   1207  O   LYS A 170      75.794  63.250  -6.398  1.00 10.63           O  
ATOM   1208  CB  LYS A 170      72.730  64.387  -5.581  1.00 10.21           C  
ATOM   1209  CG  LYS A 170      72.463  63.246  -6.554  1.00 10.51           C  
ATOM   1210  CD  LYS A 170      71.035  63.293  -7.121  1.00 13.78           C  
ATOM   1211  CE  LYS A 170      70.002  62.871  -6.077  1.00 13.69           C  
ATOM   1212  NZ  LYS A 170      68.637  62.835  -6.695  1.00 15.42           N1+
ATOM   1213  N   GLU A 171      75.347  65.446  -6.798  1.00 12.35           N  
ATOM   1214  CA  GLU A 171      76.276  65.464  -7.955  1.00 12.21           C  
ATOM   1215  C   GLU A 171      77.695  65.199  -7.512  1.00  9.68           C  
ATOM   1216  O   GLU A 171      78.458  64.489  -8.133  1.00 11.77           O  
ATOM   1217  CB  GLU A 171      76.123  66.850  -8.586  1.00 16.22           C  
ATOM   1218  CG  GLU A 171      77.056  67.214  -9.718  1.00 29.37           C  
ATOM   1219  CD  GLU A 171      76.563  68.497 -10.401  1.00 32.27           C  
ATOM   1220  OE1 GLU A 171      76.626  69.573  -9.780  1.00 38.28           O  
ATOM   1221  OE2 GLU A 171      76.124  68.372 -11.559  1.00 68.99           O1-
ATOM   1222  N   GLN A 172      78.068  65.770  -6.335  1.00 10.68           N  
ATOM   1223  CA  GLN A 172      79.410  65.598  -5.833  1.00 10.86           C  
ATOM   1224  C   GLN A 172      79.682  64.177  -5.388  1.00 10.63           C  
ATOM   1225  O   GLN A 172      80.797  63.671  -5.556  1.00 12.12           O  
ATOM   1226  CB  GLN A 172      79.646  66.558  -4.619  1.00 11.96           C  
ATOM   1227  CG  GLN A 172      79.713  68.016  -5.150  1.00 14.24           C  
ATOM   1228  CD  GLN A 172      79.741  68.988  -3.987  1.00 15.85           C  
ATOM   1229  OE1 GLN A 172      79.298  68.726  -2.879  1.00 14.04           O  
ATOM   1230  NE2 GLN A 172      80.266  70.177  -4.275  1.00 16.06           N  
ATOM   1231  N   PHE A 173      78.628  63.539  -4.832  1.00 10.32           N  
ATOM   1232  CA  PHE A 173      78.764  62.109  -4.484  1.00  9.90           C  
ATOM   1233  C   PHE A 173      78.934  61.230  -5.709  1.00  9.60           C  
ATOM   1234  O   PHE A 173      79.759  60.333  -5.727  1.00  9.97           O  
ATOM   1235  CB  PHE A 173      77.543  61.644  -3.648  1.00  9.77           C  
ATOM   1236  CG  PHE A 173      77.688  60.233  -3.112  1.00  8.74           C  
ATOM   1237  CD1 PHE A 173      78.715  59.892  -2.227  1.00 10.45           C  
ATOM   1238  CD2 PHE A 173      76.772  59.282  -3.497  1.00  8.69           C  
ATOM   1239  CE1 PHE A 173      78.844  58.607  -1.714  1.00 10.65           C  
ATOM   1240  CE2 PHE A 173      76.904  57.973  -3.004  1.00 10.56           C  
ATOM   1241  CZ  PHE A 173      77.910  57.660  -2.128  1.00  9.97           C  
ATOM   1242  N   THR A 174      78.139  61.525  -6.768  1.00 10.16           N  
ATOM   1243  CA  THR A 174      78.358  60.717  -7.981  1.00 10.37           C  
ATOM   1244  C   THR A 174      79.811  60.824  -8.465  1.00 10.59           C  
ATOM   1245  O   THR A 174      80.409  59.831  -8.816  1.00 10.37           O  
ATOM   1246  CB  THR A 174      77.450  61.240  -9.093  1.00 10.39           C  
ATOM   1247  OG1 THR A 174      76.088  61.081  -8.637  1.00 12.83           O  
ATOM   1248  CG2 THR A 174      77.598  60.402 -10.365  1.00 11.62           C  
ATOM   1249  N   ALA A 175      80.306  62.067  -8.466  1.00 10.38           N  
ATOM   1250  CA  ALA A 175      81.680  62.284  -8.932  1.00 12.79           C  
ATOM   1251  C   ALA A 175      82.729  61.612  -8.049  1.00 11.50           C  
ATOM   1252  O   ALA A 175      83.708  61.040  -8.495  1.00 12.68           O  
ATOM   1253  CB  ALA A 175      81.958  63.788  -8.992  1.00 12.28           C  
ATOM   1254  N   LEU A 176      82.484  61.685  -6.727  1.00 12.29           N  
ATOM   1255  CA  LEU A 176      83.433  61.046  -5.808  1.00 12.98           C  
ATOM   1256  C   LEU A 176      83.450  59.567  -6.022  1.00  9.68           C  
ATOM   1257  O   LEU A 176      84.476  58.900  -6.042  1.00 12.18           O  
ATOM   1258  CB  LEU A 176      83.036  61.429  -4.352  1.00 12.98           C  
ATOM   1259  CG  LEU A 176      83.965  60.774  -3.326  1.00 13.07           C  
ATOM   1260  CD1 LEU A 176      85.384  61.317  -3.425  1.00 16.19           C  
ATOM   1261  CD2 LEU A 176      83.395  60.975  -1.919  1.00 15.41           C  
ATOM   1262  N   VAL A 177      82.233  58.989  -6.173  1.00 11.26           N  
ATOM   1263  CA  VAL A 177      82.146  57.551  -6.395  1.00  9.86           C  
ATOM   1264  C   VAL A 177      82.841  57.154  -7.699  1.00  9.40           C  
ATOM   1265  O   VAL A 177      83.484  56.129  -7.755  1.00 10.53           O  
ATOM   1266  CB  VAL A 177      80.687  57.056  -6.377  1.00  9.78           C  
ATOM   1267  CG1 VAL A 177      80.534  55.586  -6.771  1.00 13.47           C  
ATOM   1268  CG2 VAL A 177      80.089  57.263  -4.961  1.00 11.44           C  
ATOM   1269  N   ARG A 178      82.602  58.022  -8.701  1.00 10.75           N  
ATOM   1270  CA  ARG A 178      83.280  57.744  -9.996  1.00 11.04           C  
ATOM   1271  C   ARG A 178      84.796  57.731  -9.831  1.00 12.02           C  
ATOM   1272  O   ARG A 178      85.488  56.843 -10.345  1.00 12.37           O  
ATOM   1273  CB  ARG A 178      82.852  58.820 -10.988  1.00 13.43           C  
ATOM   1274  CG  ARG A 178      83.349  58.592 -12.416  1.00 18.02           C  
ATOM   1275  CD  ARG A 178      82.827  59.769 -13.263  1.00 21.20           C  
ATOM   1276  NE  ARG A 178      81.413  59.690 -13.605  1.00 26.87           N  
ATOM   1277  CZ  ARG A 178      80.469  60.581 -13.281  1.00 23.04           C  
ATOM   1278  NH1 ARG A 178      80.793  61.670 -12.571  1.00 22.59           N1+
ATOM   1279  NH2 ARG A 178      79.207  60.383 -13.652  1.00 20.64           N  
ATOM   1280  N   ASP A 179      85.298  58.713  -9.056  1.00 10.64           N  
ATOM   1281  CA  ASP A 179      86.749  58.761  -8.837  1.00 11.88           C  
ATOM   1282  C   ASP A 179      87.289  57.628  -7.977  1.00 13.35           C  
ATOM   1283  O   ASP A 179      88.404  57.100  -8.186  1.00 13.85           O  
ATOM   1284  CB  ASP A 179      87.134  60.116  -8.236  1.00 13.47           C  
ATOM   1285  CG  ASP A 179      86.980  61.283  -9.206  1.00 15.76           C  
ATOM   1286  OD1 ASP A 179      87.026  61.046 -10.434  1.00 22.09           O  
ATOM   1287  OD2 ASP A 179      86.782  62.410  -8.730  1.00 17.70           O1-
ATOM   1288  N   VAL A 180      86.489  57.189  -6.982  1.00 11.21           N  
ATOM   1289  CA  VAL A 180      86.901  56.021  -6.209  1.00 10.18           C  
ATOM   1290  C   VAL A 180      86.930  54.795  -7.095  1.00 10.32           C  
ATOM   1291  O   VAL A 180      87.862  54.010  -7.102  1.00 13.03           O  
ATOM   1292  CB  VAL A 180      85.952  55.818  -5.001  1.00 10.97           C  
ATOM   1293  CG1 VAL A 180      86.214  54.457  -4.384  1.00 12.43           C  
ATOM   1294  CG2 VAL A 180      86.132  56.989  -4.041  1.00 13.31           C  
ATOM   1295  N   LYS A 181      85.871  54.595  -7.924  1.00 11.21           N  
ATOM   1296  CA  LYS A 181      85.864  53.473  -8.848  1.00 10.82           C  
ATOM   1297  C   LYS A 181      87.102  53.469  -9.749  1.00 11.95           C  
ATOM   1298  O   LYS A 181      87.710  52.426  -9.930  1.00 12.39           O  
ATOM   1299  CB  LYS A 181      84.576  53.535  -9.701  1.00 11.05           C  
ATOM   1300  CG  LYS A 181      84.561  52.520 -10.808  1.00 13.64           C  
ATOM   1301  CD  LYS A 181      84.652  51.084 -10.325  1.00 19.02           C  
ATOM   1302  CE  LYS A 181      84.516  50.131 -11.515  1.00 20.36           C  
ATOM   1303  NZ  LYS A 181      84.543  48.691 -11.095  1.00 18.83           N1+
ATOM   1304  N   ASP A 182      87.407  54.643 -10.268  1.00 12.25           N  
ATOM   1305  CA  ASP A 182      88.598  54.656 -11.137  1.00 14.77           C  
ATOM   1306  C   ASP A 182      89.860  54.172 -10.453  1.00 14.46           C  
ATOM   1307  O   ASP A 182      90.711  53.519 -11.045  1.00 16.22           O  
ATOM   1308  CB  ASP A 182      88.812  56.082 -11.671  1.00 16.72           C  
ATOM   1309  CG  ASP A 182      87.814  56.422 -12.765  1.00 18.04           C  
ATOM   1310  OD1 ASP A 182      87.112  55.580 -13.329  1.00 20.11           O  
ATOM   1311  OD2 ASP A 182      87.746  57.646 -13.037  1.00 23.38           O1-
ATOM   1312  N   SER A 183      89.974  54.519  -9.154  1.00 13.80           N  
ATOM   1313  CA  SER A 183      91.170  54.085  -8.404  1.00 14.48           C  
ATOM   1314  C   SER A 183      91.203  52.599  -8.168  1.00 15.75           C  
ATOM   1315  O   SER A 183      92.265  52.017  -7.879  1.00 15.92           O  
ATOM   1316  CB  SER A 183      91.209  54.805  -7.046  1.00 13.54           C  
ATOM   1317  OG  SER A 183      90.331  54.199  -6.074  1.00 16.36           O  
ATOM   1318  N   LEU A 184      90.053  51.900  -8.262  1.00 12.54           N  
ATOM   1319  CA  LEU A 184      89.965  50.500  -7.954  1.00 11.83           C  
ATOM   1320  C   LEU A 184      90.033  49.601  -9.187  1.00 14.99           C  
ATOM   1321  O   LEU A 184      90.169  48.399  -9.105  1.00 14.95           O  
ATOM   1322  CB  LEU A 184      88.630  50.205  -7.218  1.00 13.70           C  
ATOM   1323  CG  LEU A 184      88.492  50.984  -5.893  1.00 12.54           C  
ATOM   1324  CD1 LEU A 184      87.101  50.758  -5.255  1.00 15.73           C  
ATOM   1325  CD2 LEU A 184      89.605  50.571  -4.944  1.00 16.35           C  
ATOM   1326  N   ARG A 185      89.905  50.258 -10.361  1.00 17.04           N  
ATOM   1327  CA  ARG A 185      89.717  49.444 -11.567  1.00 19.90           C  
ATOM   1328  C   ARG A 185      90.877  48.521 -11.941  1.00 15.73           C  
ATOM   1329  O   ARG A 185      90.638  47.337 -12.219  1.00 20.10           O  
ATOM   1330  CB  ARG A 185      89.488  50.346 -12.800  1.00 23.68           C  
ATOM   1331  CG  ARG A 185      88.266  51.204 -12.914  1.00 23.92           C  
ATOM   1332  CD  ARG A 185      88.186  51.885 -14.320  1.00 28.53           C  
ATOM   1333  NE  ARG A 185      87.048  52.827 -14.224  1.00 21.49           N  
ATOM   1334  CZ  ARG A 185      85.797  52.382 -14.462  1.00 18.07           C  
ATOM   1335  NH1 ARG A 185      85.651  51.125 -14.797  1.00 29.56           N1+
ATOM   1336  NH2 ARG A 185      84.779  53.208 -14.358  1.00 31.22           N  
ATOM   1337  N   ALA A 186      92.095  49.059 -11.945  1.00 16.75           N  
ATOM   1338  CA  ALA A 186      93.252  48.266 -12.371  1.00 17.47           C  
ATOM   1339  C   ALA A 186      93.507  47.038 -11.511  1.00 19.60           C  
ATOM   1340  O   ALA A 186      93.944  45.972 -11.948  1.00 19.43           O  
ATOM   1341  CB  ALA A 186      94.457  49.181 -12.400  1.00 18.85           C  
ATOM   1342  N   ASP A 187      93.195  47.096 -10.208  1.00 15.11           N  
ATOM   1343  CA  ASP A 187      93.331  45.971  -9.320  1.00 13.17           C  
ATOM   1344  C   ASP A 187      92.135  45.024  -9.309  1.00 14.04           C  
ATOM   1345  O   ASP A 187      92.155  43.985  -8.685  1.00 15.50           O  
ATOM   1346  CB  ASP A 187      93.557  46.470  -7.879  1.00 16.02           C  
ATOM   1347  CG  ASP A 187      94.958  47.070  -7.737  1.00 18.46           C  
ATOM   1348  OD1 ASP A 187      95.160  48.288  -7.752  1.00 19.96           O  
ATOM   1349  OD2 ASP A 187      95.867  46.209  -7.619  1.00 23.43           O1-
ATOM   1350  N   GLY A 188      91.035  45.465  -9.969  1.00 14.15           N  
ATOM   1351  CA  GLY A 188      89.821  44.657  -9.890  1.00 15.23           C  
ATOM   1352  C   GLY A 188      89.114  44.691  -8.541  1.00 12.13           C  
ATOM   1353  O   GLY A 188      88.375  43.758  -8.232  1.00 16.99           O  
ATOM   1354  N   PHE A 189      89.313  45.712  -7.744  1.00 11.86           N  
ATOM   1355  CA  PHE A 189      88.708  45.724  -6.416  1.00 10.46           C  
ATOM   1356  C   PHE A 189      87.215  46.048  -6.551  1.00 12.97           C  
ATOM   1357  O   PHE A 189      86.784  46.803  -7.427  1.00 13.33           O  
ATOM   1358  CB  PHE A 189      89.398  46.800  -5.573  1.00 11.15           C  
ATOM   1359  CG  PHE A 189      90.817  46.440  -5.105  1.00 12.88           C  
ATOM   1360  CD1 PHE A 189      91.125  45.156  -4.699  1.00 13.70           C  
ATOM   1361  CD2 PHE A 189      91.756  47.440  -5.109  1.00 12.00           C  
ATOM   1362  CE1 PHE A 189      92.416  44.804  -4.278  1.00 15.44           C  
ATOM   1363  CE2 PHE A 189      93.034  47.097  -4.670  1.00 15.56           C  
ATOM   1364  CZ  PHE A 189      93.336  45.833  -4.250  1.00 13.08           C  
ATOM   1365  N   LEU A 190      86.437  45.465  -5.628  1.00 10.95           N  
ATOM   1366  CA  LEU A 190      84.993  45.715  -5.596  1.00 10.75           C  
ATOM   1367  C   LEU A 190      84.692  47.051  -4.945  1.00  9.21           C  
ATOM   1368  O   LEU A 190      85.464  47.563  -4.130  1.00  9.61           O  
ATOM   1369  CB  LEU A 190      84.274  44.609  -4.781  1.00 11.06           C  
ATOM   1370  CG  LEU A 190      84.486  43.203  -5.319  1.00 10.45           C  
ATOM   1371  CD1 LEU A 190      84.083  42.104  -4.365  1.00 12.91           C  
ATOM   1372  CD2 LEU A 190      83.652  43.089  -6.625  1.00 18.16           C  
ATOM   1373  N   LEU A 191      83.551  47.631  -5.306  1.00  9.92           N  
ATOM   1374  CA  LEU A 191      83.064  48.847  -4.678  1.00  9.79           C  
ATOM   1375  C   LEU A 191      81.564  48.686  -4.410  1.00 10.87           C  
ATOM   1376  O   LEU A 191      80.762  48.445  -5.318  1.00 10.36           O  
ATOM   1377  CB  LEU A 191      83.309  50.043  -5.604  1.00  8.94           C  
ATOM   1378  CG  LEU A 191      82.771  51.365  -5.129  1.00 10.05           C  
ATOM   1379  CD1 LEU A 191      83.352  51.770  -3.768  1.00 11.72           C  
ATOM   1380  CD2 LEU A 191      83.050  52.493  -6.125  1.00 11.05           C  
ATOM   1381  N   SER A 192      81.165  48.796  -3.138  1.00  8.98           N  
ATOM   1382  CA  SER A 192      79.754  48.796  -2.781  1.00  7.86           C  
ATOM   1383  C   SER A 192      79.423  50.122  -2.142  1.00  8.15           C  
ATOM   1384  O   SER A 192      80.316  50.830  -1.631  1.00  8.97           O  
ATOM   1385  CB  SER A 192      79.371  47.640  -1.841  1.00  8.27           C  
ATOM   1386  OG  SER A 192      80.048  47.773  -0.570  1.00  9.23           O  
ATOM   1387  N   LEU A 193      78.156  50.493  -2.178  1.00  7.71           N  
ATOM   1388  CA  LEU A 193      77.600  51.573  -1.391  1.00  7.84           C  
ATOM   1389  C   LEU A 193      76.647  51.006  -0.359  1.00  8.72           C  
ATOM   1390  O   LEU A 193      75.950  50.062  -0.711  1.00  9.61           O  
ATOM   1391  CB  LEU A 193      76.843  52.597  -2.219  1.00  9.16           C  
ATOM   1392  CG  LEU A 193      77.564  53.037  -3.499  1.00  9.98           C  
ATOM   1393  CD1 LEU A 193      76.693  54.016  -4.264  1.00 12.69           C  
ATOM   1394  CD2 LEU A 193      78.939  53.651  -3.212  1.00 11.85           C  
ATOM   1395  N   THR A 194      76.585  51.608   0.815  1.00  8.24           N  
ATOM   1396  CA  THR A 194      75.511  51.264   1.758  1.00  8.63           C  
ATOM   1397  C   THR A 194      74.714  52.531   2.036  1.00  7.58           C  
ATOM   1398  O   THR A 194      75.323  53.539   2.380  1.00  8.68           O  
ATOM   1399  CB  THR A 194      76.160  50.649   3.019  1.00  7.56           C  
ATOM   1400  OG1 THR A 194      76.714  49.398   2.681  1.00  8.14           O  
ATOM   1401  CG2 THR A 194      75.130  50.428   4.127  1.00  8.46           C  
ATOM   1402  N   VAL A 195      73.403  52.437   1.852  1.00  6.84           N  
ATOM   1403  CA  VAL A 195      72.470  53.507   2.151  1.00  8.35           C  
ATOM   1404  C   VAL A 195      72.034  53.307   3.623  1.00  8.96           C  
ATOM   1405  O   VAL A 195      71.316  52.353   3.881  1.00  8.68           O  
ATOM   1406  CB  VAL A 195      71.255  53.522   1.211  1.00  9.04           C  
ATOM   1407  CG1 VAL A 195      70.389  54.714   1.552  1.00 11.94           C  
ATOM   1408  CG2 VAL A 195      71.748  53.563  -0.263  1.00  9.22           C  
ATOM   1409  N   LEU A 196      72.587  54.138   4.526  1.00  7.81           N  
ATOM   1410  CA  LEU A 196      72.402  53.875   5.959  1.00  7.72           C  
ATOM   1411  C   LEU A 196      71.016  54.244   6.428  1.00  9.79           C  
ATOM   1412  O   LEU A 196      70.234  54.881   5.705  1.00  9.12           O  
ATOM   1413  CB  LEU A 196      73.445  54.711   6.732  1.00  8.12           C  
ATOM   1414  CG  LEU A 196      74.870  54.136   6.566  1.00  8.88           C  
ATOM   1415  CD1 LEU A 196      75.878  55.180   7.042  1.00  8.74           C  
ATOM   1416  CD2 LEU A 196      75.075  52.807   7.276  1.00  9.23           C  
ATOM   1417  N   PRO A 197      70.608  53.825   7.623  1.00  8.59           N  
ATOM   1418  CA  PRO A 197      69.247  54.087   8.076  1.00  8.10           C  
ATOM   1419  C   PRO A 197      68.884  55.569   8.009  1.00  8.51           C  
ATOM   1420  O   PRO A 197      69.665  56.438   8.412  1.00  9.58           O  
ATOM   1421  CB  PRO A 197      69.257  53.552   9.533  1.00  8.56           C  
ATOM   1422  CG  PRO A 197      70.250  52.419   9.440  1.00  9.12           C  
ATOM   1423  CD  PRO A 197      71.370  53.003   8.582  1.00  8.82           C  
ATOM   1424  N   ASN A 198      67.691  55.836   7.498  1.00  8.81           N  
ATOM   1425  CA  ASN A 198      67.192  57.194   7.323  1.00 10.06           C  
ATOM   1426  C   ASN A 198      68.059  58.098   6.466  1.00  9.63           C  
ATOM   1427  O   ASN A 198      67.895  59.316   6.435  1.00 10.22           O  
ATOM   1428  CB  ASN A 198      66.939  57.854   8.692  1.00 10.01           C  
ATOM   1429  CG  ASN A 198      65.526  57.523   9.143  1.00  9.88           C  
ATOM   1430  OD1 ASN A 198      64.522  57.882   8.492  1.00 11.64           O  
ATOM   1431  ND2 ASN A 198      65.439  56.804  10.263  1.00 11.64           N  
ATOM   1432  N   VAL A 199      68.965  57.478   5.686  1.00 10.39           N  
ATOM   1433  CA  VAL A 199      69.599  58.247   4.578  1.00  9.61           C  
ATOM   1434  C   VAL A 199      68.634  58.218   3.388  1.00  8.69           C  
ATOM   1435  O   VAL A 199      68.148  57.186   2.967  1.00 10.49           O  
ATOM   1436  CB  VAL A 199      70.989  57.717   4.199  1.00  9.26           C  
ATOM   1437  CG1 VAL A 199      71.515  58.354   2.934  1.00  9.49           C  
ATOM   1438  CG2 VAL A 199      71.962  57.983   5.372  1.00  9.89           C  
ATOM   1439  N   ASN A 200      68.367  59.445   2.919  1.00  9.61           N  
ATOM   1440  CA  ASN A 200      67.317  59.622   1.891  1.00 11.44           C  
ATOM   1441  C   ASN A 200      67.902  59.530   0.476  1.00  9.59           C  
ATOM   1442  O   ASN A 200      68.711  60.379   0.057  1.00 10.94           O  
ATOM   1443  CB  ASN A 200      66.646  60.967   2.144  1.00  8.78           C  
ATOM   1444  CG  ASN A 200      65.400  61.111   1.302  1.00 12.19           C  
ATOM   1445  OD1 ASN A 200      65.493  61.142   0.062  1.00 11.49           O  
ATOM   1446  ND2 ASN A 200      64.244  61.161   1.944  1.00 10.47           N  
ATOM   1447  N   SER A 201      67.493  58.504  -0.242  1.00 10.04           N  
ATOM   1448  CA  SER A 201      68.080  58.235  -1.560  1.00  8.25           C  
ATOM   1449  C   SER A 201      67.633  59.290  -2.577  1.00 10.48           C  
ATOM   1450  O   SER A 201      68.395  59.526  -3.520  1.00 11.34           O  
ATOM   1451  CB  SER A 201      67.643  56.858  -2.028  1.00 10.24           C  
ATOM   1452  OG  SER A 201      68.147  55.814  -1.227  1.00  8.94           O  
ATOM   1453  N   THR A 202      66.488  59.915  -2.393  1.00  9.26           N  
ATOM   1454  CA  THR A 202      66.060  60.956  -3.319  1.00  9.09           C  
ATOM   1455  C   THR A 202      67.032  62.101  -3.184  1.00 12.24           C  
ATOM   1456  O   THR A 202      67.418  62.743  -4.195  1.00 12.29           O  
ATOM   1457  CB  THR A 202      64.652  61.436  -2.964  1.00 11.90           C  
ATOM   1458  OG1 THR A 202      63.800  60.305  -2.777  1.00 12.47           O  
ATOM   1459  CG2 THR A 202      64.121  62.310  -4.118  1.00 11.49           C  
ATOM   1460  N   TRP A 203      67.464  62.438  -1.962  1.00  9.94           N  
ATOM   1461  CA  TRP A 203      68.331  63.593  -1.818  1.00 10.21           C  
ATOM   1462  C   TRP A 203      69.703  63.351  -2.433  1.00 11.26           C  
ATOM   1463  O   TRP A 203      70.259  64.284  -2.994  1.00 11.49           O  
ATOM   1464  CB  TRP A 203      68.585  63.916  -0.323  1.00 11.57           C  
ATOM   1465  CG  TRP A 203      67.340  64.230   0.465  1.00 11.72           C  
ATOM   1466  CD1 TRP A 203      66.058  64.289   0.018  1.00 14.46           C  
ATOM   1467  CD2 TRP A 203      67.319  64.522   1.884  1.00 12.80           C  
ATOM   1468  NE1 TRP A 203      65.222  64.608   1.086  1.00 15.55           N  
ATOM   1469  CE2 TRP A 203      65.985  64.747   2.212  1.00 13.22           C  
ATOM   1470  CE3 TRP A 203      68.323  64.600   2.852  1.00 13.15           C  
ATOM   1471  CZ2 TRP A 203      65.600  65.060   3.542  1.00 14.89           C  
ATOM   1472  CZ3 TRP A 203      67.949  64.917   4.178  1.00 13.11           C  
ATOM   1473  CH2 TRP A 203      66.599  65.131   4.448  1.00 12.93           C  
ATOM   1474  N   TYR A 204      70.267  62.142  -2.305  1.00  9.27           N  
ATOM   1475  CA  TYR A 204      71.689  62.012  -2.484  1.00  9.37           C  
ATOM   1476  C   TYR A 204      72.188  61.025  -3.536  1.00 11.45           C  
ATOM   1477  O   TYR A 204      73.383  61.118  -3.887  1.00 10.96           O  
ATOM   1478  CB  TYR A 204      72.348  61.625  -1.141  1.00 11.76           C  
ATOM   1479  CG  TYR A 204      72.259  62.725  -0.099  1.00  9.08           C  
ATOM   1480  CD1 TYR A 204      72.731  63.985  -0.388  1.00 10.77           C  
ATOM   1481  CD2 TYR A 204      71.718  62.440   1.162  1.00 11.21           C  
ATOM   1482  CE1 TYR A 204      72.652  64.992   0.582  1.00 12.92           C  
ATOM   1483  CE2 TYR A 204      71.631  63.432   2.135  1.00 12.02           C  
ATOM   1484  CZ  TYR A 204      72.102  64.694   1.811  1.00 13.37           C  
ATOM   1485  OH  TYR A 204      72.015  65.675   2.790  1.00 13.07           O  
ATOM   1486  N   PHE A 205      71.340  60.114  -3.987  1.00  9.73           N  
ATOM   1487  CA  PHE A 205      71.841  59.026  -4.826  1.00 11.17           C  
ATOM   1488  C   PHE A 205      71.299  59.152  -6.260  1.00 10.92           C  
ATOM   1489  O   PHE A 205      70.086  59.044  -6.477  1.00 11.73           O  
ATOM   1490  CB  PHE A 205      71.398  57.680  -4.223  1.00  9.15           C  
ATOM   1491  CG  PHE A 205      72.189  57.339  -2.955  1.00  9.26           C  
ATOM   1492  CD1 PHE A 205      71.922  57.963  -1.735  1.00 10.29           C  
ATOM   1493  CD2 PHE A 205      73.198  56.402  -3.004  1.00 11.40           C  
ATOM   1494  CE1 PHE A 205      72.706  57.615  -0.639  1.00 10.55           C  
ATOM   1495  CE2 PHE A 205      73.988  56.030  -1.900  1.00 11.83           C  
ATOM   1496  CZ  PHE A 205      73.696  56.684  -0.711  1.00 12.09           C  
ATOM   1497  N   ASP A 206      72.181  59.385  -7.243  1.00 10.69           N  
ATOM   1498  CA  ASP A 206      71.796  59.385  -8.686  1.00 10.60           C  
ATOM   1499  C   ASP A 206      71.851  57.951  -9.142  1.00  8.86           C  
ATOM   1500  O   ASP A 206      72.885  57.414  -9.525  1.00  9.32           O  
ATOM   1501  CB  ASP A 206      72.799  60.261  -9.434  1.00 10.41           C  
ATOM   1502  CG  ASP A 206      72.474  60.299 -10.924  1.00 13.12           C  
ATOM   1503  OD1 ASP A 206      71.647  59.504 -11.392  1.00 12.89           O  
ATOM   1504  OD2 ASP A 206      73.131  61.152 -11.545  1.00 11.73           O1-
ATOM   1505  N   ILE A 207      70.723  57.260  -8.928  1.00  9.03           N  
ATOM   1506  CA  ILE A 207      70.733  55.788  -8.991  1.00  9.04           C  
ATOM   1507  C   ILE A 207      71.155  55.275 -10.350  1.00  8.85           C  
ATOM   1508  O   ILE A 207      72.008  54.383 -10.429  1.00  9.59           O  
ATOM   1509  CB  ILE A 207      69.333  55.323  -8.480  1.00 10.18           C  
ATOM   1510  CG1 ILE A 207      69.238  55.523  -6.950  1.00 11.36           C  
ATOM   1511  CG2 ILE A 207      69.046  53.901  -8.852  1.00 12.44           C  
ATOM   1512  CD1 ILE A 207      67.811  55.432  -6.412  1.00 10.08           C  
ATOM   1513  N   PRO A 208      70.600  55.805 -11.463  1.00  9.84           N  
ATOM   1514  CA  PRO A 208      71.092  55.260 -12.746  1.00 10.30           C  
ATOM   1515  C   PRO A 208      72.563  55.517 -13.003  1.00  9.01           C  
ATOM   1516  O   PRO A 208      73.201  54.651 -13.627  1.00 11.35           O  
ATOM   1517  CB  PRO A 208      70.261  56.031 -13.771  1.00 12.86           C  
ATOM   1518  CG  PRO A 208      69.203  56.765 -13.072  1.00 14.88           C  
ATOM   1519  CD  PRO A 208      69.525  56.766 -11.581  1.00  9.61           C  
ATOM   1520  N   ALA A 209      73.113  56.644 -12.543  1.00  9.17           N  
ATOM   1521  CA  ALA A 209      74.521  56.893 -12.773  1.00  9.18           C  
ATOM   1522  C   ALA A 209      75.391  56.000 -11.895  1.00  9.43           C  
ATOM   1523  O   ALA A 209      76.426  55.494 -12.293  1.00 10.32           O  
ATOM   1524  CB  ALA A 209      74.904  58.346 -12.494  1.00  9.95           C  
ATOM   1525  N   LEU A 210      74.940  55.785 -10.650  1.00  8.79           N  
ATOM   1526  CA  LEU A 210      75.733  54.970  -9.756  1.00 10.13           C  
ATOM   1527  C   LEU A 210      75.818  53.509 -10.189  1.00  8.46           C  
ATOM   1528  O   LEU A 210      76.774  52.798  -9.925  1.00  9.32           O  
ATOM   1529  CB  LEU A 210      75.174  55.039  -8.308  1.00  9.19           C  
ATOM   1530  CG  LEU A 210      75.337  56.418  -7.663  1.00  9.23           C  
ATOM   1531  CD1 LEU A 210      74.484  56.423  -6.371  1.00  9.55           C  
ATOM   1532  CD2 LEU A 210      76.786  56.743  -7.380  1.00 10.07           C  
ATOM   1533  N   ASN A 211      74.760  53.057 -10.915  1.00  9.12           N  
ATOM   1534  CA  ASN A 211      74.773  51.689 -11.397  1.00  9.10           C  
ATOM   1535  C   ASN A 211      76.037  51.365 -12.215  1.00 10.36           C  
ATOM   1536  O   ASN A 211      76.544  50.270 -12.142  1.00 14.48           O  
ATOM   1537  CB  ASN A 211      73.518  51.472 -12.270  1.00  8.92           C  
ATOM   1538  CG  ASN A 211      73.371  50.057 -12.726  1.00 10.35           C  
ATOM   1539  OD1 ASN A 211      73.766  49.072 -12.103  1.00 11.87           O  
ATOM   1540  ND2 ASN A 211      72.806  49.987 -13.933  1.00 12.14           N  
ATOM   1541  N   GLY A 212      76.535  52.303 -13.003  1.00 10.56           N  
ATOM   1542  CA  GLY A 212      77.730  52.049 -13.820  1.00 13.96           C  
ATOM   1543  C   GLY A 212      79.026  52.105 -13.024  1.00 15.41           C  
ATOM   1544  O   GLY A 212      80.096  51.800 -13.540  1.00 16.36           O  
ATOM   1545  N   LEU A 213      78.961  52.464 -11.727  1.00 10.71           N  
ATOM   1546  CA  LEU A 213      80.160  52.751 -10.971  1.00 10.73           C  
ATOM   1547  C   LEU A 213      80.348  51.765  -9.838  1.00 12.64           C  
ATOM   1548  O   LEU A 213      81.439  51.693  -9.266  1.00 14.38           O  
ATOM   1549  CB  LEU A 213      80.053  54.154 -10.385  1.00 10.85           C  
ATOM   1550  CG  LEU A 213      79.792  55.250 -11.425  1.00 11.17           C  
ATOM   1551  CD1 LEU A 213      79.578  56.599 -10.780  1.00 13.14           C  
ATOM   1552  CD2 LEU A 213      80.942  55.305 -12.446  1.00 12.38           C  
ATOM   1553  N   VAL A 214      79.329  50.995  -9.471  1.00 10.34           N  
ATOM   1554  CA  VAL A 214      79.488  50.168  -8.256  1.00  9.60           C  
ATOM   1555  C   VAL A 214      79.015  48.763  -8.485  1.00  9.34           C  
ATOM   1556  O   VAL A 214      78.172  48.507  -9.387  1.00 11.88           O  
ATOM   1557  CB  VAL A 214      78.709  50.772  -7.075  1.00 11.04           C  
ATOM   1558  CG1 VAL A 214      79.070  52.237  -6.877  1.00 12.77           C  
ATOM   1559  CG2 VAL A 214      77.187  50.587  -7.256  1.00 13.36           C  
ATOM   1560  N   ASP A 215      79.508  47.819  -7.697  1.00  9.61           N  
ATOM   1561  CA  ASP A 215      79.166  46.422  -7.898  1.00  9.95           C  
ATOM   1562  C   ASP A 215      77.836  46.072  -7.247  1.00 10.66           C  
ATOM   1563  O   ASP A 215      77.109  45.184  -7.706  1.00 11.21           O  
ATOM   1564  CB  ASP A 215      80.288  45.517  -7.333  1.00  9.36           C  
ATOM   1565  CG  ASP A 215      81.545  45.804  -8.136  1.00 14.24           C  
ATOM   1566  OD1 ASP A 215      82.479  46.491  -7.693  1.00 11.83           O  
ATOM   1567  OD2 ASP A 215      81.593  45.349  -9.331  1.00 16.29           O1-
ATOM   1568  N   PHE A 216      77.504  46.740  -6.130  1.00  9.68           N  
ATOM   1569  CA  PHE A 216      76.237  46.430  -5.422  1.00 10.47           C  
ATOM   1570  C   PHE A 216      75.982  47.543  -4.402  1.00  8.62           C  
ATOM   1571  O   PHE A 216      76.890  48.292  -4.047  1.00  9.47           O  
ATOM   1572  CB  PHE A 216      76.141  45.077  -4.732  1.00 10.40           C  
ATOM   1573  CG  PHE A 216      77.203  44.704  -3.714  1.00  9.45           C  
ATOM   1574  CD1 PHE A 216      78.384  44.110  -4.102  1.00 11.59           C  
ATOM   1575  CD2 PHE A 216      76.934  44.967  -2.360  1.00  9.86           C  
ATOM   1576  CE1 PHE A 216      79.340  43.730  -3.153  1.00 11.91           C  
ATOM   1577  CE2 PHE A 216      77.886  44.573  -1.404  1.00 10.80           C  
ATOM   1578  CZ  PHE A 216      79.051  43.967  -1.819  1.00 12.50           C  
ATOM   1579  N   VAL A 217      74.713  47.611  -3.997  1.00  8.85           N  
ATOM   1580  CA  VAL A 217      74.264  48.550  -3.009  1.00  7.45           C  
ATOM   1581  C   VAL A 217      73.499  47.792  -1.913  1.00  9.77           C  
ATOM   1582  O   VAL A 217      72.667  46.952  -2.202  1.00 10.19           O  
ATOM   1583  CB  VAL A 217      73.368  49.628  -3.576  1.00  8.91           C  
ATOM   1584  CG1 VAL A 217      72.785  50.615  -2.562  1.00 10.66           C  
ATOM   1585  CG2 VAL A 217      74.220  50.437  -4.599  1.00 12.70           C  
ATOM   1586  N   ASN A 218      73.847  48.121  -0.655  1.00  8.48           N  
ATOM   1587  CA  ASN A 218      73.088  47.551   0.481  1.00  7.30           C  
ATOM   1588  C   ASN A 218      72.134  48.630   0.967  1.00  7.65           C  
ATOM   1589  O   ASN A 218      72.566  49.732   1.276  1.00  7.92           O  
ATOM   1590  CB  ASN A 218      74.001  47.184   1.643  1.00  7.97           C  
ATOM   1591  CG  ASN A 218      75.112  46.269   1.234  1.00  7.61           C  
ATOM   1592  OD1 ASN A 218      74.891  45.278   0.543  1.00  8.73           O  
ATOM   1593  ND2 ASN A 218      76.330  46.653   1.609  1.00  9.96           N  
ATOM   1594  N   LEU A 219      70.853  48.304   1.074  1.00  7.35           N  
ATOM   1595  CA  LEU A 219      69.896  49.264   1.615  1.00  7.81           C  
ATOM   1596  C   LEU A 219      69.638  48.899   3.081  1.00  7.69           C  
ATOM   1597  O   LEU A 219      69.143  47.819   3.333  1.00  8.46           O  
ATOM   1598  CB  LEU A 219      68.590  49.201   0.818  1.00  8.88           C  
ATOM   1599  CG  LEU A 219      68.726  49.476  -0.684  1.00  8.69           C  
ATOM   1600  CD1 LEU A 219      67.329  49.337  -1.326  1.00 11.87           C  
ATOM   1601  CD2 LEU A 219      69.300  50.857  -0.890  1.00  9.85           C  
ATOM   1602  N   ALA A 220      70.047  49.796   3.979  1.00  8.31           N  
ATOM   1603  CA  ALA A 220      69.897  49.481   5.424  1.00  8.31           C  
ATOM   1604  C   ALA A 220      68.479  49.780   5.876  1.00  7.34           C  
ATOM   1605  O   ALA A 220      68.265  50.775   6.566  1.00  8.84           O  
ATOM   1606  CB  ALA A 220      70.958  50.256   6.214  1.00  8.78           C  
ATOM   1607  N   THR A 221      67.562  48.906   5.462  1.00  7.25           N  
ATOM   1608  CA  THR A 221      66.143  49.093   5.670  1.00  7.62           C  
ATOM   1609  C   THR A 221      65.708  48.648   7.071  1.00  8.92           C  
ATOM   1610  O   THR A 221      64.863  47.788   7.243  1.00  8.40           O  
ATOM   1611  CB  THR A 221      65.367  48.302   4.584  1.00  9.48           C  
ATOM   1612  OG1 THR A 221      65.945  47.035   4.387  1.00 11.25           O  
ATOM   1613  CG2 THR A 221      65.483  49.035   3.237  1.00  9.13           C  
ATOM   1614  N   PHE A 222      66.337  49.311   8.047  1.00  9.13           N  
ATOM   1615  CA  PHE A 222      66.033  49.005   9.473  1.00  7.36           C  
ATOM   1616  C   PHE A 222      66.387  50.283  10.193  1.00  8.01           C  
ATOM   1617  O   PHE A 222      66.803  51.275   9.611  1.00  8.64           O  
ATOM   1618  CB  PHE A 222      66.762  47.738   9.917  1.00  9.55           C  
ATOM   1619  CG  PHE A 222      68.263  47.803   9.661  1.00  7.85           C  
ATOM   1620  CD1 PHE A 222      69.141  48.533  10.463  1.00  9.21           C  
ATOM   1621  CD2 PHE A 222      68.809  47.111   8.578  1.00 10.27           C  
ATOM   1622  CE1 PHE A 222      70.507  48.595  10.181  1.00  9.12           C  
ATOM   1623  CE2 PHE A 222      70.155  47.170   8.287  1.00  8.07           C  
ATOM   1624  CZ  PHE A 222      71.016  47.905   9.089  1.00  8.50           C  
ATOM   1625  N   ASP A 223      66.153  50.260  11.529  1.00  8.25           N  
ATOM   1626  CA  ASP A 223      66.376  51.448  12.349  1.00  7.96           C  
ATOM   1627  C   ASP A 223      65.652  52.661  11.782  1.00  8.00           C  
ATOM   1628  O   ASP A 223      66.065  53.806  11.858  1.00 10.24           O  
ATOM   1629  CB  ASP A 223      67.851  51.808  12.577  1.00  8.82           C  
ATOM   1630  CG  ASP A 223      68.602  50.751  13.346  1.00  8.19           C  
ATOM   1631  OD1 ASP A 223      68.019  49.791  13.863  1.00  7.96           O  
ATOM   1632  OD2 ASP A 223      69.862  50.877  13.428  1.00  9.88           O1-
ATOM   1633  N   PHE A 224      64.447  52.389  11.213  1.00  9.30           N  
ATOM   1634  CA  PHE A 224      63.692  53.530  10.699  1.00  9.75           C  
ATOM   1635  C   PHE A 224      63.221  54.473  11.814  1.00  9.27           C  
ATOM   1636  O   PHE A 224      63.060  55.660  11.553  1.00 10.68           O  
ATOM   1637  CB  PHE A 224      62.440  53.075   9.946  1.00 11.31           C  
ATOM   1638  CG  PHE A 224      62.705  52.522   8.546  1.00  9.41           C  
ATOM   1639  CD1 PHE A 224      63.029  53.357   7.490  1.00 12.07           C  
ATOM   1640  CD2 PHE A 224      62.610  51.144   8.363  1.00  9.62           C  
ATOM   1641  CE1 PHE A 224      63.246  52.805   6.228  1.00 10.09           C  
ATOM   1642  CE2 PHE A 224      62.801  50.614   7.093  1.00 10.54           C  
ATOM   1643  CZ  PHE A 224      63.104  51.447   6.046  1.00 10.46           C  
ATOM   1644  N   LEU A 225      62.991  53.897  12.983  1.00  9.33           N  
ATOM   1645  CA  LEU A 225      62.705  54.633  14.209  1.00  9.33           C  
ATOM   1646  C   LEU A 225      63.637  54.020  15.254  1.00  8.63           C  
ATOM   1647  O   LEU A 225      63.874  52.807  15.212  1.00  9.00           O  
ATOM   1648  CB  LEU A 225      61.257  54.476  14.633  1.00 11.33           C  
ATOM   1649  CG  LEU A 225      60.085  55.122  13.914  1.00 20.62           C  
ATOM   1650  CD1 LEU A 225      60.336  56.537  13.403  1.00 16.98           C  
ATOM   1651  CD2 LEU A 225      59.629  54.231  12.768  1.00 27.33           C  
ATOM   1652  N   THR A 226      64.148  54.891  16.159  1.00  9.78           N  
ATOM   1653  CA  THR A 226      65.037  54.406  17.220  1.00 11.20           C  
ATOM   1654  C   THR A 226      64.765  55.234  18.471  1.00  8.92           C  
ATOM   1655  O   THR A 226      64.234  56.337  18.368  1.00  9.93           O  
ATOM   1656  CB  THR A 226      66.536  54.544  16.873  1.00  9.12           C  
ATOM   1657  OG1 THR A 226      66.795  55.938  16.780  1.00 10.22           O  
ATOM   1658  CG2 THR A 226      66.915  53.900  15.523  1.00 10.90           C  
ATOM   1659  N   PRO A 227      65.085  54.700  19.641  1.00 10.04           N  
ATOM   1660  CA  PRO A 227      64.865  55.569  20.837  1.00 10.44           C  
ATOM   1661  C   PRO A 227      65.780  56.793  20.857  1.00 10.97           C  
ATOM   1662  O   PRO A 227      65.395  57.801  21.507  1.00 11.84           O  
ATOM   1663  CB  PRO A 227      65.108  54.609  21.994  1.00  9.50           C  
ATOM   1664  CG  PRO A 227      65.934  53.500  21.472  1.00  9.32           C  
ATOM   1665  CD  PRO A 227      65.448  53.338  20.033  1.00  9.97           C  
ATOM   1666  N   ALA A 228      66.931  56.771  20.197  1.00 10.37           N  
ATOM   1667  CA  ALA A 228      67.731  57.993  20.141  1.00 11.47           C  
ATOM   1668  C   ALA A 228      67.074  59.058  19.290  1.00 12.72           C  
ATOM   1669  O   ALA A 228      67.074  60.257  19.627  1.00 13.64           O  
ATOM   1670  CB  ALA A 228      69.108  57.672  19.591  1.00 11.88           C  
ATOM   1671  N   ARG A 229      66.505  58.623  18.153  1.00  9.55           N  
ATOM   1672  CA  ARG A 229      65.859  59.635  17.318  1.00  9.78           C  
ATOM   1673  C   ARG A 229      64.429  59.984  17.696  1.00 11.96           C  
ATOM   1674  O   ARG A 229      63.907  61.061  17.407  1.00 12.24           O  
ATOM   1675  CB  ARG A 229      65.836  59.084  15.863  1.00 10.77           C  
ATOM   1676  CG  ARG A 229      67.220  59.052  15.225  1.00 11.49           C  
ATOM   1677  CD  ARG A 229      67.276  58.347  13.870  1.00 11.56           C  
ATOM   1678  NE  ARG A 229      66.269  58.836  12.910  1.00 10.63           N  
ATOM   1679  CZ  ARG A 229      66.508  59.884  12.095  1.00 12.12           C  
ATOM   1680  NH1 ARG A 229      67.662  60.549  12.090  1.00 14.51           N1+
ATOM   1681  NH2 ARG A 229      65.516  60.228  11.297  1.00 14.23           N  
ATOM   1682  N   ASN A 230      63.730  59.035  18.290  1.00 10.46           N  
ATOM   1683  CA  ASN A 230      62.310  59.078  18.590  1.00 10.78           C  
ATOM   1684  C   ASN A 230      62.059  58.696  20.053  1.00 10.77           C  
ATOM   1685  O   ASN A 230      61.479  57.666  20.313  1.00 10.95           O  
ATOM   1686  CB  ASN A 230      61.517  58.100  17.700  1.00 10.75           C  
ATOM   1687  CG  ASN A 230      61.800  58.372  16.230  1.00 11.89           C  
ATOM   1688  OD1 ASN A 230      62.720  57.716  15.682  1.00 11.75           O  
ATOM   1689  ND2 ASN A 230      61.099  59.326  15.617  1.00 11.99           N  
ATOM   1690  N   PRO A 231      62.571  59.514  20.988  1.00 11.51           N  
ATOM   1691  CA  PRO A 231      62.521  59.083  22.388  1.00 11.59           C  
ATOM   1692  C   PRO A 231      61.129  59.001  22.974  1.00 12.04           C  
ATOM   1693  O   PRO A 231      60.992  58.260  23.964  1.00 13.63           O  
ATOM   1694  CB  PRO A 231      63.333  60.196  23.107  1.00 12.69           C  
ATOM   1695  CG  PRO A 231      63.187  61.383  22.189  1.00 12.87           C  
ATOM   1696  CD  PRO A 231      63.241  60.800  20.798  1.00 11.39           C  
ATOM   1697  N   GLU A 232      60.131  59.655  22.440  1.00 12.93           N  
ATOM   1698  CA  GLU A 232      58.843  59.799  23.108  1.00 12.12           C  
ATOM   1699  C   GLU A 232      57.760  58.906  22.542  1.00 12.95           C  
ATOM   1700  O   GLU A 232      56.652  58.835  23.106  1.00 12.45           O  
ATOM   1701  CB  GLU A 232      58.378  61.270  23.037  1.00 15.54           C  
ATOM   1702  CG  GLU A 232      59.275  62.173  23.884  1.00 19.47           C  
ATOM   1703  CD  GLU A 232      58.732  63.593  23.982  1.00 33.57           C  
ATOM   1704  OE1 GLU A 232      58.086  63.904  25.003  1.00 62.13           O  
ATOM   1705  OE2 GLU A 232      58.929  64.383  23.041  1.00 36.40           O1-
ATOM   1706  N   GLU A 233      58.016  58.176  21.460  1.00 10.92           N  
ATOM   1707  CA  GLU A 233      57.088  57.162  21.017  1.00 10.70           C  
ATOM   1708  C   GLU A 233      57.881  56.050  20.324  1.00 11.06           C  
ATOM   1709  O   GLU A 233      58.964  56.346  19.820  1.00 10.81           O  
ATOM   1710  CB  GLU A 233      56.018  57.694  20.052  1.00 11.93           C  
ATOM   1711  CG  GLU A 233      56.615  58.205  18.757  1.00 13.99           C  
ATOM   1712  CD  GLU A 233      55.712  58.986  17.830  1.00 19.39           C  
ATOM   1713  OE1 GLU A 233      54.502  59.101  18.076  1.00 17.72           O  
ATOM   1714  OE2 GLU A 233      56.299  59.497  16.826  1.00 16.84           O1-
ATOM   1715  N   ALA A 234      57.332  54.846  20.321  1.00 11.13           N  
ATOM   1716  CA  ALA A 234      57.986  53.699  19.721  1.00 10.07           C  
ATOM   1717  C   ALA A 234      57.128  53.135  18.587  1.00 11.16           C  
ATOM   1718  O   ALA A 234      55.901  53.054  18.697  1.00 12.12           O  
ATOM   1719  CB  ALA A 234      58.206  52.590  20.750  1.00 11.33           C  
ATOM   1720  N   ASP A 235      57.768  52.710  17.491  1.00 10.44           N  
ATOM   1721  CA  ASP A 235      56.998  52.124  16.398  1.00  9.72           C  
ATOM   1722  C   ASP A 235      57.908  51.127  15.670  1.00  8.98           C  
ATOM   1723  O   ASP A 235      59.119  51.116  15.907  1.00  8.76           O  
ATOM   1724  CB  ASP A 235      56.454  53.223  15.464  1.00  9.53           C  
ATOM   1725  CG  ASP A 235      55.403  52.763  14.453  1.00  9.56           C  
ATOM   1726  OD1 ASP A 235      54.849  51.684  14.554  1.00  9.77           O  
ATOM   1727  OD2 ASP A 235      55.159  53.588  13.523  1.00 10.93           O1-
ATOM   1728  N   TYR A 236      57.282  50.319  14.824  1.00  8.38           N  
ATOM   1729  CA  TYR A 236      58.086  49.314  14.117  1.00  9.18           C  
ATOM   1730  C   TYR A 236      59.344  49.908  13.492  1.00  8.41           C  
ATOM   1731  O   TYR A 236      59.235  50.881  12.741  1.00  9.88           O  
ATOM   1732  CB  TYR A 236      57.241  48.724  13.002  1.00  8.80           C  
ATOM   1733  CG  TYR A 236      56.199  47.729  13.437  1.00  8.32           C  
ATOM   1734  CD1 TYR A 236      56.574  46.510  14.005  1.00  8.93           C  
ATOM   1735  CD2 TYR A 236      54.836  47.952  13.201  1.00  9.19           C  
ATOM   1736  CE1 TYR A 236      55.649  45.538  14.402  1.00  9.72           C  
ATOM   1737  CE2 TYR A 236      53.898  46.998  13.580  1.00  8.49           C  
ATOM   1738  CZ  TYR A 236      54.316  45.828  14.170  1.00  8.39           C  
ATOM   1739  OH  TYR A 236      53.388  44.853  14.537  1.00 10.73           O  
ATOM   1740  N   SER A 237      60.528  49.322  13.736  1.00  8.63           N  
ATOM   1741  CA  SER A 237      61.752  49.942  13.207  1.00  7.76           C  
ATOM   1742  C   SER A 237      62.222  49.291  11.917  1.00  8.79           C  
ATOM   1743  O   SER A 237      63.145  49.851  11.301  1.00  8.86           O  
ATOM   1744  CB  SER A 237      62.835  49.884  14.317  1.00  8.31           C  
ATOM   1745  OG  SER A 237      63.267  48.571  14.589  1.00  8.30           O  
ATOM   1746  N   ALA A 238      61.669  48.165  11.472  1.00  8.43           N  
ATOM   1747  CA  ALA A 238      62.125  47.577  10.189  1.00  8.58           C  
ATOM   1748  C   ALA A 238      61.031  46.748   9.501  1.00  6.73           C  
ATOM   1749  O   ALA A 238      61.221  45.603   9.151  1.00  8.81           O  
ATOM   1750  CB  ALA A 238      63.362  46.682  10.384  1.00  8.80           C  
ATOM   1751  N   PRO A 239      59.848  47.369   9.295  1.00  8.03           N  
ATOM   1752  CA  PRO A 239      58.760  46.628   8.617  1.00  7.70           C  
ATOM   1753  C   PRO A 239      59.052  46.467   7.122  1.00  7.14           C  
ATOM   1754  O   PRO A 239      59.716  47.327   6.522  1.00  9.58           O  
ATOM   1755  CB  PRO A 239      57.559  47.540   8.835  1.00  7.85           C  
ATOM   1756  CG  PRO A 239      58.125  48.932   8.867  1.00  7.73           C  
ATOM   1757  CD  PRO A 239      59.468  48.748   9.573  1.00  8.65           C  
ATOM   1758  N   ILE A 240      58.546  45.365   6.583  1.00  9.72           N  
ATOM   1759  CA  ILE A 240      58.668  45.227   5.103  1.00  8.15           C  
ATOM   1760  C   ILE A 240      57.678  46.153   4.444  1.00  9.99           C  
ATOM   1761  O   ILE A 240      58.041  46.952   3.573  1.00 10.31           O  
ATOM   1762  CB  ILE A 240      58.459  43.772   4.694  1.00  9.63           C  
ATOM   1763  CG1 ILE A 240      59.465  42.852   5.322  1.00 10.53           C  
ATOM   1764  CG2 ILE A 240      58.463  43.717   3.142  1.00 11.58           C  
ATOM   1765  CD1 ILE A 240      59.235  41.367   5.039  1.00 12.79           C  
ATOM   1766  N   TYR A 241      56.410  46.088   4.858  1.00  9.11           N  
ATOM   1767  CA  TYR A 241      55.388  46.922   4.283  1.00  9.52           C  
ATOM   1768  C   TYR A 241      54.921  48.004   5.217  1.00 11.39           C  
ATOM   1769  O   TYR A 241      55.233  47.957   6.443  1.00  9.68           O  
ATOM   1770  CB  TYR A 241      54.141  46.093   3.856  1.00 10.63           C  
ATOM   1771  CG  TYR A 241      54.562  44.997   2.903  1.00 12.71           C  
ATOM   1772  CD1 TYR A 241      54.746  45.283   1.538  1.00 14.59           C  
ATOM   1773  CD2 TYR A 241      54.803  43.715   3.363  1.00 12.10           C  
ATOM   1774  CE1 TYR A 241      55.152  44.236   0.687  1.00 12.58           C  
ATOM   1775  CE2 TYR A 241      55.194  42.681   2.552  1.00 14.40           C  
ATOM   1776  CZ  TYR A 241      55.349  42.992   1.210  1.00 13.55           C  
ATOM   1777  OH  TYR A 241      55.759  41.946   0.381  1.00 20.29           O  
ATOM   1778  N   HIS A 242      54.201  49.022   4.772  1.00  9.92           N  
ATOM   1779  CA  HIS A 242      53.671  50.074   5.612  1.00  9.84           C  
ATOM   1780  C   HIS A 242      52.586  49.550   6.542  1.00 12.99           C  
ATOM   1781  O   HIS A 242      51.607  48.945   6.064  1.00 12.98           O  
ATOM   1782  CB  HIS A 242      53.014  51.169   4.756  1.00 10.19           C  
ATOM   1783  CG  HIS A 242      52.571  52.291   5.611  1.00 10.47           C  
ATOM   1784  ND1 HIS A 242      51.281  52.555   6.017  1.00 17.25           N  
ATOM   1785  CD2 HIS A 242      53.340  53.240   6.203  1.00  8.10           C  
ATOM   1786  CE1 HIS A 242      51.274  53.631   6.798  1.00 13.57           C  
ATOM   1787  NE2 HIS A 242      52.529  54.080   6.913  1.00 18.08           N  
ATOM   1788  N   PRO A 243      52.726  49.718   7.861  1.00 10.54           N  
ATOM   1789  CA  PRO A 243      51.696  49.296   8.807  1.00 10.98           C  
ATOM   1790  C   PRO A 243      50.631  50.382   8.989  1.00 10.92           C  
ATOM   1791  O   PRO A 243      50.867  51.415   9.578  1.00 12.21           O  
ATOM   1792  CB  PRO A 243      52.468  49.105  10.116  1.00 11.25           C  
ATOM   1793  CG  PRO A 243      53.681  49.970  10.003  1.00 13.49           C  
ATOM   1794  CD  PRO A 243      53.954  50.212   8.534  1.00 11.74           C  
ATOM   1795  N   ASP A 244      49.458  50.034   8.393  1.00 11.90           N  
ATOM   1796  CA  ASP A 244      48.338  50.960   8.515  1.00 14.57           C  
ATOM   1797  C   ASP A 244      47.931  51.205   9.966  1.00 13.16           C  
ATOM   1798  O   ASP A 244      47.369  52.286  10.253  1.00 14.25           O  
ATOM   1799  CB  ASP A 244      47.125  50.394   7.760  1.00 14.33           C  
ATOM   1800  CG  ASP A 244      47.264  50.492   6.246  1.00 26.03           C  
ATOM   1801  OD1 ASP A 244      48.040  51.321   5.723  1.00 21.60           O  
ATOM   1802  OD2 ASP A 244      46.551  49.695   5.596  1.00 30.08           O1-
ATOM   1803  N   GLY A 245      48.222  50.274  10.877  1.00 13.50           N  
ATOM   1804  CA  GLY A 245      47.881  50.423  12.296  1.00 12.79           C  
ATOM   1805  C   GLY A 245      48.796  51.336  13.056  1.00 13.54           C  
ATOM   1806  O   GLY A 245      48.553  51.601  14.230  1.00 13.80           O  
ATOM   1807  N   SER A 246      49.853  51.861  12.433  1.00 12.91           N  
ATOM   1808  CA  SER A 246      50.802  52.792  13.008  1.00 11.95           C  
ATOM   1809  C   SER A 246      50.340  54.186  12.644  1.00 15.26           C  
ATOM   1810  O   SER A 246      50.627  54.697  11.553  1.00 13.99           O  
ATOM   1811  CB  SER A 246      52.241  52.535  12.486  1.00 10.06           C  
ATOM   1812  OG  SER A 246      52.719  51.309  13.009  1.00 10.53           O  
ATOM   1813  N   LYS A 247      49.597  54.782  13.585  1.00 13.31           N  
ATOM   1814  CA  LYS A 247      48.924  56.032  13.274  1.00 17.54           C  
ATOM   1815  C   LYS A 247      49.921  57.115  12.932  1.00 15.22           C  
ATOM   1816  O   LYS A 247      50.849  57.414  13.672  1.00 17.18           O  
ATOM   1817  CB  LYS A 247      48.034  56.419  14.459  1.00 21.57           C  
ATOM   1818  CG  LYS A 247      47.323  57.763  14.295  1.00 26.22           C  
ATOM   1819  CD  LYS A 247      46.527  58.021  15.593  1.00 28.47           C  
ATOM   1820  CE  LYS A 247      45.396  57.014  15.710  1.00 34.21           C  
ATOM   1821  NZ  LYS A 247      44.165  57.574  16.349  1.00 40.64           N1+
ATOM   1822  N   ASP A 248      49.656  57.723  11.756  1.00 16.75           N  
ATOM   1823  CA  ASP A 248      50.424  58.854  11.279  1.00 16.04           C  
ATOM   1824  C   ASP A 248      51.853  58.500  10.879  1.00 16.45           C  
ATOM   1825  O   ASP A 248      52.665  59.405  10.693  1.00 16.68           O  
ATOM   1826  CB  ASP A 248      50.466  59.941  12.343  1.00 22.68           C  
ATOM   1827  CG  ASP A 248      49.111  60.581  12.588  1.00 38.03           C  
ATOM   1828  OD1 ASP A 248      48.253  60.582  11.678  1.00 36.16           O  
ATOM   1829  OD2 ASP A 248      48.940  61.073  13.721  1.00 39.26           O1-
ATOM   1830  N   ARG A 249      52.199  57.227  10.771  1.00 13.50           N  
ATOM   1831  CA  ARG A 249      53.576  56.860  10.432  1.00 12.89           C  
ATOM   1832  C   ARG A 249      53.937  57.377   9.029  1.00 13.45           C  
ATOM   1833  O   ARG A 249      53.147  57.303   8.091  1.00 13.63           O  
ATOM   1834  CB  ARG A 249      53.730  55.351  10.433  1.00 11.71           C  
ATOM   1835  CG  ARG A 249      55.143  54.834  10.143  1.00 11.67           C  
ATOM   1836  CD  ARG A 249      55.105  53.338   9.856  1.00 11.57           C  
ATOM   1837  NE  ARG A 249      56.455  52.852   9.577  1.00  9.80           N  
ATOM   1838  CZ  ARG A 249      57.323  52.375  10.442  1.00 10.08           C  
ATOM   1839  NH1 ARG A 249      56.929  52.287  11.730  1.00 11.07           N1+
ATOM   1840  NH2 ARG A 249      58.538  51.974  10.112  1.00 10.44           N  
ATOM   1841  N   LEU A 250      55.149  57.847   8.916  1.00 13.38           N  
ATOM   1842  CA  LEU A 250      55.694  58.322   7.640  1.00 14.39           C  
ATOM   1843  C   LEU A 250      55.743  57.207   6.611  1.00 15.24           C  
ATOM   1844  O   LEU A 250      56.306  56.135   6.870  1.00 12.62           O  
ATOM   1845  CB  LEU A 250      57.086  58.879   7.964  1.00 14.03           C  
ATOM   1846  CG  LEU A 250      57.072  60.229   8.692  1.00 15.62           C  
ATOM   1847  CD1 LEU A 250      58.502  60.597   9.102  1.00 19.68           C  
ATOM   1848  CD2 LEU A 250      56.478  61.312   7.816  1.00 20.57           C  
ATOM   1849  N   ALA A 251      55.173  57.362   5.419  1.00 13.99           N  
ATOM   1850  CA  ALA A 251      54.969  56.273   4.477  1.00 11.63           C  
ATOM   1851  C   ALA A 251      56.230  55.779   3.764  1.00 11.21           C  
ATOM   1852  O   ALA A 251      56.142  54.693   3.181  1.00 11.75           O  
ATOM   1853  CB  ALA A 251      53.992  56.687   3.364  1.00 17.24           C  
ATOM   1854  N   HIS A 252      57.306  56.570   3.825  1.00 12.14           N  
ATOM   1855  CA  HIS A 252      58.526  56.063   3.167  1.00 11.29           C  
ATOM   1856  C   HIS A 252      59.330  55.162   4.095  1.00 11.29           C  
ATOM   1857  O   HIS A 252      60.332  54.549   3.665  1.00 11.28           O  
ATOM   1858  CB  HIS A 252      59.371  57.225   2.667  1.00 12.60           C  
ATOM   1859  CG  HIS A 252      59.641  58.313   3.676  1.00 12.88           C  
ATOM   1860  ND1 HIS A 252      58.656  59.143   4.191  1.00 14.60           N  
ATOM   1861  CD2 HIS A 252      60.778  58.708   4.281  1.00 11.24           C  
ATOM   1862  CE1 HIS A 252      59.181  60.000   5.041  1.00 16.38           C  
ATOM   1863  NE2 HIS A 252      60.486  59.755   5.119  1.00 14.41           N  
ATOM   1864  N   LEU A 253      58.937  55.013   5.360  1.00 10.65           N  
ATOM   1865  CA  LEU A 253      59.754  54.292   6.350  1.00  9.39           C  
ATOM   1866  C   LEU A 253      59.468  52.826   6.383  1.00  9.93           C  
ATOM   1867  O   LEU A 253      59.045  52.230   7.404  1.00 10.48           O  
ATOM   1868  CB  LEU A 253      59.561  54.934   7.735  1.00  9.93           C  
ATOM   1869  CG  LEU A 253      59.954  56.403   7.844  1.00 11.04           C  
ATOM   1870  CD1 LEU A 253      59.798  56.856   9.307  1.00 15.10           C  
ATOM   1871  CD2 LEU A 253      61.365  56.674   7.354  1.00 13.12           C  
ATOM   1872  N   ASN A 254      59.663  52.103   5.271  1.00  9.04           N  
ATOM   1873  CA  ASN A 254      59.481  50.664   5.267  1.00  8.65           C  
ATOM   1874  C   ASN A 254      60.385  50.064   4.193  1.00  8.62           C  
ATOM   1875  O   ASN A 254      60.769  50.814   3.258  1.00  9.57           O  
ATOM   1876  CB  ASN A 254      58.001  50.230   5.114  1.00  8.56           C  
ATOM   1877  CG  ASN A 254      57.325  50.860   3.910  1.00  9.43           C  
ATOM   1878  OD1 ASN A 254      57.495  50.277   2.802  1.00 10.94           O  
ATOM   1879  ND2 ASN A 254      56.624  51.968   4.093  1.00 10.51           N  
ATOM   1880  N   ALA A 255      60.760  48.827   4.308  1.00  7.91           N  
ATOM   1881  CA  ALA A 255      61.742  48.252   3.382  1.00  9.16           C  
ATOM   1882  C   ALA A 255      61.216  48.235   1.951  1.00  9.45           C  
ATOM   1883  O   ALA A 255      61.987  48.542   1.024  1.00 10.18           O  
ATOM   1884  CB  ALA A 255      62.140  46.845   3.820  1.00  9.19           C  
ATOM   1885  N   ASP A 256      59.949  47.848   1.767  1.00  9.34           N  
ATOM   1886  CA  ASP A 256      59.482  47.769   0.361  1.00  9.37           C  
ATOM   1887  C   ASP A 256      59.476  49.124  -0.254  1.00 10.96           C  
ATOM   1888  O   ASP A 256      59.818  49.250  -1.470  1.00 10.64           O  
ATOM   1889  CB  ASP A 256      58.066  47.158   0.350  1.00 11.18           C  
ATOM   1890  CG  ASP A 256      57.489  46.989  -1.069  1.00 11.54           C  
ATOM   1891  OD1 ASP A 256      58.028  46.136  -1.777  1.00 13.13           O  
ATOM   1892  OD2 ASP A 256      56.537  47.723  -1.335  1.00 14.25           O1-
ATOM   1893  N   PHE A 257      59.148  50.200   0.413  1.00 10.04           N  
ATOM   1894  CA  PHE A 257      59.158  51.512  -0.230  1.00 10.18           C  
ATOM   1895  C   PHE A 257      60.566  51.791  -0.703  1.00 10.46           C  
ATOM   1896  O   PHE A 257      60.807  52.287  -1.825  1.00 11.15           O  
ATOM   1897  CB  PHE A 257      58.692  52.580   0.766  1.00 10.74           C  
ATOM   1898  CG  PHE A 257      58.618  53.954   0.121  1.00  9.81           C  
ATOM   1899  CD1 PHE A 257      57.418  54.384  -0.416  1.00 12.89           C  
ATOM   1900  CD2 PHE A 257      59.725  54.767   0.053  1.00 11.87           C  
ATOM   1901  CE1 PHE A 257      57.350  55.654  -1.003  1.00 14.50           C  
ATOM   1902  CE2 PHE A 257      59.670  56.044  -0.539  1.00 14.31           C  
ATOM   1903  CZ  PHE A 257      58.462  56.467  -1.096  1.00 14.78           C  
ATOM   1904  N   GLN A 258      61.582  51.502   0.130  1.00  8.89           N  
ATOM   1905  CA  GLN A 258      62.972  51.785  -0.232  1.00  9.58           C  
ATOM   1906  C   GLN A 258      63.413  50.937  -1.422  1.00  9.88           C  
ATOM   1907  O   GLN A 258      64.053  51.459  -2.358  1.00 10.05           O  
ATOM   1908  CB  GLN A 258      63.887  51.494   0.990  1.00  8.19           C  
ATOM   1909  CG  GLN A 258      63.593  52.417   2.162  1.00  9.64           C  
ATOM   1910  CD  GLN A 258      63.794  53.886   1.794  1.00  9.91           C  
ATOM   1911  OE1 GLN A 258      64.876  54.176   1.223  1.00  9.82           O  
ATOM   1912  NE2 GLN A 258      62.870  54.786   2.098  1.00 10.14           N  
ATOM   1913  N   VAL A 259      63.116  49.663  -1.421  1.00  8.71           N  
ATOM   1914  CA  VAL A 259      63.532  48.750  -2.491  1.00  9.88           C  
ATOM   1915  C   VAL A 259      62.816  49.159  -3.775  1.00 11.29           C  
ATOM   1916  O   VAL A 259      63.481  49.255  -4.824  1.00 10.24           O  
ATOM   1917  CB  VAL A 259      63.175  47.296  -2.136  1.00  9.51           C  
ATOM   1918  CG1 VAL A 259      63.228  46.389  -3.364  1.00 10.35           C  
ATOM   1919  CG2 VAL A 259      64.109  46.784  -1.058  1.00  9.37           C  
ATOM   1920  N   GLU A 260      61.526  49.410  -3.722  1.00  9.66           N  
ATOM   1921  CA  GLU A 260      60.823  49.815  -4.945  1.00 11.07           C  
ATOM   1922  C   GLU A 260      61.367  51.122  -5.462  1.00 12.17           C  
ATOM   1923  O   GLU A 260      61.329  51.360  -6.699  1.00 12.66           O  
ATOM   1924  CB  GLU A 260      59.308  50.028  -4.668  1.00 12.34           C  
ATOM   1925  CG  GLU A 260      58.554  48.804  -4.258  1.00 15.33           C  
ATOM   1926  CD  GLU A 260      58.591  47.548  -5.067  1.00 32.25           C  
ATOM   1927  OE1 GLU A 260      58.857  47.571  -6.284  1.00 20.69           O  
ATOM   1928  OE2 GLU A 260      58.309  46.486  -4.437  1.00 23.58           O1-
ATOM   1929  N   TYR A 261      61.839  52.036  -4.631  1.00  9.54           N  
ATOM   1930  CA  TYR A 261      62.382  53.288  -5.117  1.00 12.13           C  
ATOM   1931  C   TYR A 261      63.638  52.945  -5.939  1.00 13.06           C  
ATOM   1932  O   TYR A 261      63.759  53.469  -7.105  1.00 10.92           O  
ATOM   1933  CB  TYR A 261      62.669  54.283  -3.997  1.00 11.46           C  
ATOM   1934  CG  TYR A 261      63.231  55.574  -4.543  1.00  9.37           C  
ATOM   1935  CD1 TYR A 261      62.378  56.483  -5.146  1.00 12.04           C  
ATOM   1936  CD2 TYR A 261      64.571  55.893  -4.426  1.00  9.96           C  
ATOM   1937  CE1 TYR A 261      62.867  57.671  -5.641  1.00 12.37           C  
ATOM   1938  CE2 TYR A 261      65.061  57.101  -4.937  1.00 11.33           C  
ATOM   1939  CZ  TYR A 261      64.202  57.992  -5.534  1.00 12.01           C  
ATOM   1940  OH  TYR A 261      64.714  59.188  -6.060  1.00 12.60           O  
ATOM   1941  N   TRP A 262      64.543  52.135  -5.426  1.00  8.62           N  
ATOM   1942  CA  TRP A 262      65.746  51.784  -6.167  1.00 10.40           C  
ATOM   1943  C   TRP A 262      65.391  51.067  -7.474  1.00 11.99           C  
ATOM   1944  O   TRP A 262      65.980  51.376  -8.520  1.00 11.17           O  
ATOM   1945  CB  TRP A 262      66.722  50.977  -5.252  1.00  9.55           C  
ATOM   1946  CG  TRP A 262      67.505  51.989  -4.473  1.00  8.57           C  
ATOM   1947  CD1 TRP A 262      67.081  52.745  -3.430  1.00  8.48           C  
ATOM   1948  CD2 TRP A 262      68.874  52.335  -4.719  1.00  7.99           C  
ATOM   1949  NE1 TRP A 262      68.105  53.571  -2.994  1.00  9.67           N  
ATOM   1950  CE2 TRP A 262      69.216  53.320  -3.777  1.00  9.30           C  
ATOM   1951  CE3 TRP A 262      69.817  51.891  -5.626  1.00  8.36           C  
ATOM   1952  CZ2 TRP A 262      70.483  53.898  -3.725  1.00  9.23           C  
ATOM   1953  CZ3 TRP A 262      71.091  52.470  -5.576  1.00  9.66           C  
ATOM   1954  CH2 TRP A 262      71.391  53.452  -4.623  1.00  8.69           C  
ATOM   1955  N   LEU A 263      64.431  50.126  -7.431  1.00 10.55           N  
ATOM   1956  CA  LEU A 263      64.038  49.438  -8.669  1.00  9.94           C  
ATOM   1957  C   LEU A 263      63.431  50.402  -9.643  1.00 11.77           C  
ATOM   1958  O   LEU A 263      63.810  50.344 -10.856  1.00 12.90           O  
ATOM   1959  CB  LEU A 263      63.026  48.337  -8.340  1.00 10.86           C  
ATOM   1960  CG  LEU A 263      63.584  47.191  -7.508  1.00 10.65           C  
ATOM   1961  CD1 LEU A 263      62.416  46.239  -7.208  1.00 14.78           C  
ATOM   1962  CD2 LEU A 263      64.708  46.462  -8.210  1.00 13.56           C  
ATOM   1963  N   SER A 264      62.543  51.284  -9.244  1.00 10.46           N  
ATOM   1964  CA  SER A 264      61.835  52.153 -10.193  1.00 11.05           C  
ATOM   1965  C   SER A 264      62.779  53.179 -10.776  1.00 12.16           C  
ATOM   1966  O   SER A 264      62.532  53.652 -11.874  1.00 15.67           O  
ATOM   1967  CB  SER A 264      60.652  52.790  -9.473  1.00 16.24           C  
ATOM   1968  OG  SER A 264      61.002  53.704  -8.489  1.00 16.25           O  
ATOM   1969  N   GLN A 265      63.855  53.530 -10.107  1.00 11.60           N  
ATOM   1970  CA  GLN A 265      64.872  54.466 -10.552  1.00 12.27           C  
ATOM   1971  C   GLN A 265      65.846  53.754 -11.465  1.00 12.80           C  
ATOM   1972  O   GLN A 265      66.725  54.453 -12.005  1.00 16.14           O  
ATOM   1973  CB  GLN A 265      65.611  55.091  -9.359  1.00 11.63           C  
ATOM   1974  CG  GLN A 265      64.726  56.131  -8.688  1.00 14.47           C  
ATOM   1975  CD  GLN A 265      64.510  57.400  -9.497  1.00 14.05           C  
ATOM   1976  OE1 GLN A 265      65.468  58.077  -9.892  1.00 15.84           O  
ATOM   1977  NE2 GLN A 265      63.237  57.715  -9.708  1.00 20.24           N  
ATOM   1978  N   GLY A 266      65.727  52.469 -11.697  1.00 12.79           N  
ATOM   1979  CA  GLY A 266      66.550  51.859 -12.748  1.00 14.90           C  
ATOM   1980  C   GLY A 266      67.691  51.019 -12.243  1.00 14.43           C  
ATOM   1981  O   GLY A 266      68.596  50.577 -12.972  1.00 14.90           O  
ATOM   1982  N   PHE A 267      67.772  50.725 -10.928  1.00 11.70           N  
ATOM   1983  CA  PHE A 267      68.869  49.919 -10.435  1.00 10.59           C  
ATOM   1984  C   PHE A 267      68.575  48.437 -10.611  1.00 10.58           C  
ATOM   1985  O   PHE A 267      67.449  48.028 -10.262  1.00 12.29           O  
ATOM   1986  CB  PHE A 267      69.146  50.201  -8.952  1.00 11.89           C  
ATOM   1987  CG  PHE A 267      70.626  50.053  -8.579  1.00 10.60           C  
ATOM   1988  CD1 PHE A 267      71.101  48.953  -7.881  1.00  9.31           C  
ATOM   1989  CD2 PHE A 267      71.527  51.052  -8.967  1.00 11.45           C  
ATOM   1990  CE1 PHE A 267      72.445  48.856  -7.542  1.00 11.50           C  
ATOM   1991  CE2 PHE A 267      72.873  50.970  -8.600  1.00 10.05           C  
ATOM   1992  CZ  PHE A 267      73.323  49.861  -7.891  1.00 11.32           C  
ATOM   1993  N   PRO A 268      69.452  47.640 -11.154  1.00 10.03           N  
ATOM   1994  CA  PRO A 268      69.127  46.229 -11.390  1.00 10.17           C  
ATOM   1995  C   PRO A 268      68.835  45.526 -10.062  1.00 11.43           C  
ATOM   1996  O   PRO A 268      69.617  45.684  -9.095  1.00 11.33           O  
ATOM   1997  CB  PRO A 268      70.363  45.678 -12.081  1.00 13.28           C  
ATOM   1998  CG  PRO A 268      71.150  46.848 -12.536  1.00 16.46           C  
ATOM   1999  CD  PRO A 268      70.792  48.009 -11.636  1.00 11.09           C  
ATOM   2000  N   SER A 269      67.769  44.746 -10.022  1.00 10.55           N  
ATOM   2001  CA  SER A 269      67.393  44.102  -8.757  1.00 10.24           C  
ATOM   2002  C   SER A 269      68.535  43.259  -8.234  1.00 10.63           C  
ATOM   2003  O   SER A 269      68.783  43.207  -6.991  1.00 10.07           O  
ATOM   2004  CB  SER A 269      66.113  43.284  -8.943  1.00 10.97           C  
ATOM   2005  OG  SER A 269      66.337  42.115  -9.713  1.00 12.09           O  
ATOM   2006  N   ASN A 270      69.321  42.582  -9.034  1.00 10.37           N  
ATOM   2007  CA  ASN A 270      70.347  41.671  -8.606  1.00  9.08           C  
ATOM   2008  C   ASN A 270      71.556  42.408  -8.012  1.00 11.17           C  
ATOM   2009  O   ASN A 270      72.431  41.718  -7.507  1.00 11.80           O  
ATOM   2010  CB  ASN A 270      70.823  40.774  -9.785  1.00 14.42           C  
ATOM   2011  CG  ASN A 270      71.645  41.578 -10.798  1.00 20.88           C  
ATOM   2012  OD1 ASN A 270      72.740  41.121 -11.181  1.00 72.83           O  
ATOM   2013  ND2 ASN A 270      71.231  42.729 -11.275  1.00 29.76           N  
ATOM   2014  N   LYS A 271      71.549  43.766  -8.114  1.00  9.40           N  
ATOM   2015  CA  LYS A 271      72.665  44.516  -7.506  1.00 10.97           C  
ATOM   2016  C   LYS A 271      72.243  45.130  -6.175  1.00 11.05           C  
ATOM   2017  O   LYS A 271      73.052  45.881  -5.600  1.00 10.29           O  
ATOM   2018  CB  LYS A 271      73.213  45.602  -8.459  1.00 10.22           C  
ATOM   2019  CG  LYS A 271      73.919  44.914  -9.655  1.00 11.30           C  
ATOM   2020  CD  LYS A 271      74.391  45.901 -10.699  1.00 12.02           C  
ATOM   2021  CE  LYS A 271      75.365  46.923 -10.102  1.00 11.57           C  
ATOM   2022  NZ  LYS A 271      76.076  47.684 -11.212  1.00 10.52           N1+
ATOM   2023  N   ILE A 272      71.053  44.810  -5.673  1.00  9.92           N  
ATOM   2024  CA  ILE A 272      70.542  45.346  -4.391  1.00  8.26           C  
ATOM   2025  C   ILE A 272      70.615  44.233  -3.360  1.00 10.40           C  
ATOM   2026  O   ILE A 272      70.136  43.123  -3.565  1.00 10.68           O  
ATOM   2027  CB  ILE A 272      69.105  45.810  -4.551  1.00  8.95           C  
ATOM   2028  CG1 ILE A 272      68.955  46.910  -5.603  1.00 12.15           C  
ATOM   2029  CG2 ILE A 272      68.530  46.281  -3.199  1.00 10.56           C  
ATOM   2030  CD1 ILE A 272      67.518  47.315  -5.903  1.00 13.21           C  
ATOM   2031  N   ASN A 273      71.167  44.550  -2.173  1.00  9.04           N  
ATOM   2032  CA  ASN A 273      71.013  43.666  -1.013  1.00  8.92           C  
ATOM   2033  C   ASN A 273      70.079  44.328  -0.006  1.00  7.27           C  
ATOM   2034  O   ASN A 273      70.226  45.519   0.313  1.00  8.89           O  
ATOM   2035  CB  ASN A 273      72.359  43.376  -0.351  1.00  8.64           C  
ATOM   2036  CG  ASN A 273      73.295  42.629  -1.283  1.00 10.87           C  
ATOM   2037  OD1 ASN A 273      72.853  41.642  -1.902  1.00 11.86           O  
ATOM   2038  ND2 ASN A 273      74.544  43.032  -1.357  1.00 10.75           N  
ATOM   2039  N   LEU A 274      69.121  43.554   0.489  1.00  7.88           N  
ATOM   2040  CA  LEU A 274      68.231  44.009   1.572  1.00  7.73           C  
ATOM   2041  C   LEU A 274      68.924  43.954   2.923  1.00  6.94           C  
ATOM   2042  O   LEU A 274      69.382  42.889   3.290  1.00  8.69           O  
ATOM   2043  CB  LEU A 274      67.038  43.075   1.585  1.00  7.72           C  
ATOM   2044  CG  LEU A 274      65.941  43.445   2.580  1.00  8.71           C  
ATOM   2045  CD1 LEU A 274      65.171  44.669   2.143  1.00 11.55           C  
ATOM   2046  CD2 LEU A 274      65.004  42.260   2.760  1.00 11.41           C  
ATOM   2047  N   GLY A 275      68.966  45.091   3.587  1.00  8.43           N  
ATOM   2048  CA  GLY A 275      69.607  45.100   4.939  1.00  7.90           C  
ATOM   2049  C   GLY A 275      68.656  44.534   6.009  1.00  8.14           C  
ATOM   2050  O   GLY A 275      67.472  44.879   6.045  1.00  9.07           O  
ATOM   2051  N   VAL A 276      69.259  43.709   6.851  1.00  7.44           N  
ATOM   2052  CA  VAL A 276      68.554  43.104   7.997  1.00  7.81           C  
ATOM   2053  C   VAL A 276      69.477  43.316   9.203  1.00  8.65           C  
ATOM   2054  O   VAL A 276      70.688  43.097   9.094  1.00  8.57           O  
ATOM   2055  CB  VAL A 276      68.317  41.618   7.804  1.00  8.80           C  
ATOM   2056  CG1 VAL A 276      67.671  40.940   9.020  1.00  9.99           C  
ATOM   2057  CG2 VAL A 276      67.370  41.385   6.589  1.00 10.32           C  
ATOM   2058  N   ALA A 277      68.890  43.712  10.338  1.00  8.58           N  
ATOM   2059  CA  ALA A 277      69.652  43.917  11.575  1.00  8.10           C  
ATOM   2060  C   ALA A 277      69.497  42.748  12.521  1.00  7.34           C  
ATOM   2061  O   ALA A 277      68.456  42.109  12.613  1.00  8.53           O  
ATOM   2062  CB  ALA A 277      69.147  45.176  12.272  1.00  8.06           C  
ATOM   2063  N   THR A 278      70.591  42.474  13.260  1.00  7.29           N  
ATOM   2064  CA  THR A 278      70.561  41.376  14.241  1.00  8.79           C  
ATOM   2065  C   THR A 278      70.310  41.909  15.637  1.00  8.68           C  
ATOM   2066  O   THR A 278      70.194  41.037  16.544  1.00 10.41           O  
ATOM   2067  CB  THR A 278      71.885  40.589  14.247  1.00  8.69           C  
ATOM   2068  OG1 THR A 278      72.930  41.543  14.470  1.00  8.57           O  
ATOM   2069  CG2 THR A 278      72.101  39.878  12.912  1.00  9.51           C  
ATOM   2070  N   TYR A 279      70.212  43.182  15.813  1.00  7.61           N  
ATOM   2071  CA  TYR A 279      69.996  43.797  17.137  1.00  8.33           C  
ATOM   2072  C   TYR A 279      68.638  44.446  17.138  1.00  9.70           C  
ATOM   2073  O   TYR A 279      68.034  44.749  16.100  1.00  9.80           O  
ATOM   2074  CB  TYR A 279      71.055  44.846  17.438  1.00  8.72           C  
ATOM   2075  CG  TYR A 279      71.164  45.918  16.366  1.00  7.01           C  
ATOM   2076  CD1 TYR A 279      71.973  45.697  15.250  1.00  7.60           C  
ATOM   2077  CD2 TYR A 279      70.475  47.112  16.482  1.00  7.94           C  
ATOM   2078  CE1 TYR A 279      72.038  46.708  14.286  1.00  8.65           C  
ATOM   2079  CE2 TYR A 279      70.551  48.127  15.528  1.00  9.44           C  
ATOM   2080  CZ  TYR A 279      71.379  47.888  14.419  1.00  8.23           C  
ATOM   2081  OH  TYR A 279      71.460  48.865  13.444  1.00 10.31           O  
ATOM   2082  N   GLY A 280      68.142  44.737  18.350  1.00  8.75           N  
ATOM   2083  CA  GLY A 280      66.858  45.424  18.438  1.00  8.77           C  
ATOM   2084  C   GLY A 280      66.951  46.834  18.976  1.00  8.37           C  
ATOM   2085  O   GLY A 280      67.954  47.238  19.587  1.00  9.27           O  
ATOM   2086  N   ASN A 281      65.954  47.638  18.689  1.00  7.63           N  
ATOM   2087  CA  ASN A 281      65.754  48.987  19.179  1.00  7.79           C  
ATOM   2088  C   ASN A 281      64.799  48.898  20.375  1.00  8.31           C  
ATOM   2089  O   ASN A 281      63.705  48.385  20.239  1.00  8.89           O  
ATOM   2090  CB  ASN A 281      65.201  49.902  18.111  1.00  6.89           C  
ATOM   2091  CG  ASN A 281      66.226  50.127  17.030  1.00  8.67           C  
ATOM   2092  OD1 ASN A 281      67.261  50.787  17.228  1.00 10.15           O  
ATOM   2093  ND2 ASN A 281      65.967  49.577  15.837  1.00  8.29           N  
ATOM   2094  N   ALA A 282      65.295  49.351  21.535  1.00  8.34           N  
ATOM   2095  CA  ALA A 282      64.604  49.110  22.810  1.00  8.22           C  
ATOM   2096  C   ALA A 282      64.268  50.419  23.507  1.00  8.54           C  
ATOM   2097  O   ALA A 282      65.184  51.179  23.821  1.00  9.72           O  
ATOM   2098  CB  ALA A 282      65.457  48.248  23.743  1.00  9.01           C  
ATOM   2099  N   TRP A 283      62.974  50.645  23.749  1.00  9.48           N  
ATOM   2100  CA  TRP A 283      62.510  51.848  24.421  1.00  8.49           C  
ATOM   2101  C   TRP A 283      62.063  51.563  25.863  1.00  7.84           C  
ATOM   2102  O   TRP A 283      61.549  50.467  26.115  1.00  9.60           O  
ATOM   2103  CB  TRP A 283      61.287  52.397  23.705  1.00 11.29           C  
ATOM   2104  CG  TRP A 283      61.400  53.134  22.410  1.00  8.76           C  
ATOM   2105  CD1 TRP A 283      61.267  54.474  22.291  1.00  8.39           C  
ATOM   2106  CD2 TRP A 283      61.651  52.621  21.070  1.00 10.80           C  
ATOM   2107  NE1 TRP A 283      61.412  54.889  20.957  1.00  9.23           N  
ATOM   2108  CE2 TRP A 283      61.642  53.763  20.234  1.00  9.94           C  
ATOM   2109  CE3 TRP A 283      61.865  51.336  20.576  1.00  8.61           C  
ATOM   2110  CZ2 TRP A 283      61.854  53.638  18.836  1.00 10.18           C  
ATOM   2111  CZ3 TRP A 283      62.070  51.227  19.201  1.00 10.05           C  
ATOM   2112  CH2 TRP A 283      62.057  52.353  18.363  1.00  9.62           C  
ATOM   2113  N   LYS A 284      62.308  52.577  26.685  1.00  9.46           N  
ATOM   2114  CA  LYS A 284      61.800  52.560  28.080  1.00 12.03           C  
ATOM   2115  C   LYS A 284      60.350  52.985  28.063  1.00 10.53           C  
ATOM   2116  O   LYS A 284      60.029  54.010  27.452  1.00 11.95           O  
ATOM   2117  CB  LYS A 284      62.689  53.490  28.907  1.00 10.27           C  
ATOM   2118  CG  LYS A 284      62.282  53.428  30.403  1.00 12.60           C  
ATOM   2119  CD  LYS A 284      63.124  54.470  31.145  1.00 15.36           C  
ATOM   2120  CE  LYS A 284      64.594  54.148  31.192  1.00 22.39           C  
ATOM   2121  NZ  LYS A 284      65.334  55.298  31.855  1.00 30.27           N1+
ATOM   2122  N   LEU A 285      59.479  52.226  28.733  1.00 10.00           N  
ATOM   2123  CA  LEU A 285      58.075  52.618  28.790  1.00 11.84           C  
ATOM   2124  C   LEU A 285      57.685  53.342  30.083  1.00 12.41           C  
ATOM   2125  O   LEU A 285      58.440  53.345  31.067  1.00 13.39           O  
ATOM   2126  CB  LEU A 285      57.171  51.382  28.646  1.00 10.71           C  
ATOM   2127  CG  LEU A 285      57.411  50.554  27.380  1.00 14.91           C  
ATOM   2128  CD1 LEU A 285      56.338  49.489  27.203  1.00 13.14           C  
ATOM   2129  CD2 LEU A 285      57.472  51.431  26.126  1.00 16.95           C  
ATOM   2130  N   THR A 286      56.500  53.947  30.044  1.00 12.07           N  
ATOM   2131  CA  THR A 286      55.979  54.550  31.290  1.00 14.88           C  
ATOM   2132  C   THR A 286      54.605  53.956  31.526  1.00 17.42           C  
ATOM   2133  O   THR A 286      54.049  53.243  30.667  1.00 13.57           O  
ATOM   2134  CB  THR A 286      55.825  56.071  31.186  1.00 13.26           C  
ATOM   2135  OG1 THR A 286      54.853  56.369  30.172  1.00 13.05           O  
ATOM   2136  CG2 THR A 286      57.150  56.737  30.843  1.00 14.78           C  
ATOM   2137  N   LYS A 287      54.022  54.271  32.677  1.00 14.72           N  
ATOM   2138  CA  LYS A 287      52.645  53.769  32.841  1.00 15.27           C  
ATOM   2139  C   LYS A 287      51.721  54.271  31.747  1.00 13.47           C  
ATOM   2140  O   LYS A 287      50.866  53.504  31.293  1.00 13.95           O  
ATOM   2141  CB  LYS A 287      52.115  54.230  34.219  1.00 25.31           C  
ATOM   2142  CG  LYS A 287      50.774  53.598  34.584  1.00 39.61           C  
ATOM   2143  CD  LYS A 287      50.742  53.102  36.024  1.00 53.86           C  
ATOM   2144  CE  LYS A 287      49.564  52.174  36.283  1.00 53.09           C  
ATOM   2145  NZ  LYS A 287      49.759  50.835  35.658  1.00 66.63           N1+
ATOM   2146  N   ASP A 288      51.908  55.509  31.317  1.00 14.12           N  
ATOM   2147  CA  ASP A 288      51.062  56.141  30.297  1.00 12.94           C  
ATOM   2148  C   ASP A 288      51.292  55.463  28.948  1.00 15.65           C  
ATOM   2149  O   ASP A 288      50.497  55.738  28.029  1.00 16.69           O  
ATOM   2150  CB  ASP A 288      51.290  57.641  30.180  1.00 17.59           C  
ATOM   2151  CG  ASP A 288      50.781  58.411  31.401  1.00 33.19           C  
ATOM   2152  OD1 ASP A 288      50.022  57.779  32.161  1.00 22.39           O  
ATOM   2153  OD2 ASP A 288      51.131  59.602  31.569  1.00 30.79           O1-
ATOM   2154  N   SER A 289      52.323  54.607  28.812  1.00 12.43           N  
ATOM   2155  CA  SER A 289      52.447  53.881  27.540  1.00 12.82           C  
ATOM   2156  C   SER A 289      51.361  52.841  27.366  1.00 14.76           C  
ATOM   2157  O   SER A 289      51.200  52.291  26.262  1.00 12.50           O  
ATOM   2158  CB  SER A 289      53.808  53.157  27.413  1.00 11.57           C  
ATOM   2159  OG  SER A 289      54.866  54.074  27.580  1.00 13.02           O  
ATOM   2160  N   GLY A 290      50.639  52.521  28.448  1.00 12.99           N  
ATOM   2161  CA  GLY A 290      49.534  51.580  28.367  1.00 13.03           C  
ATOM   2162  C   GLY A 290      49.924  50.149  28.196  1.00 11.54           C  
ATOM   2163  O   GLY A 290      51.101  49.776  28.443  1.00 11.54           O  
ATOM   2164  N   LEU A 291      48.974  49.301  27.805  1.00 11.49           N  
ATOM   2165  CA  LEU A 291      49.148  47.859  27.844  1.00 11.16           C  
ATOM   2166  C   LEU A 291      49.099  47.179  26.447  1.00  8.72           C  
ATOM   2167  O   LEU A 291      49.117  45.970  26.386  1.00 11.62           O  
ATOM   2168  CB  LEU A 291      48.077  47.214  28.763  1.00 11.26           C  
ATOM   2169  CG  LEU A 291      47.992  47.805  30.175  1.00 10.16           C  
ATOM   2170  CD1 LEU A 291      46.811  47.193  30.908  1.00 11.51           C  
ATOM   2171  CD2 LEU A 291      49.298  47.544  30.936  1.00 12.91           C  
ATOM   2172  N   GLU A 292      49.017  48.030  25.432  1.00 10.32           N  
ATOM   2173  CA  GLU A 292      49.079  47.499  24.063  1.00 11.16           C  
ATOM   2174  C   GLU A 292      50.533  47.459  23.541  1.00  9.24           C  
ATOM   2175  O   GLU A 292      51.135  48.520  23.430  1.00 11.83           O  
ATOM   2176  CB  GLU A 292      48.215  48.303  23.096  1.00 11.67           C  
ATOM   2177  CG  GLU A 292      46.707  48.152  23.390  1.00 11.17           C  
ATOM   2178  CD  GLU A 292      45.940  49.107  22.471  1.00 14.00           C  
ATOM   2179  OE1 GLU A 292      45.673  48.667  21.319  1.00 12.85           O  
ATOM   2180  OE2 GLU A 292      45.619  50.250  22.799  1.00 15.33           O1-
ATOM   2181  N   GLY A 293      50.956  46.270  23.198  1.00 10.59           N  
ATOM   2182  CA  GLY A 293      52.322  46.200  22.589  1.00 10.08           C  
ATOM   2183  C   GLY A 293      52.285  46.434  21.092  1.00 11.91           C  
ATOM   2184  O   GLY A 293      53.358  46.572  20.503  1.00 11.43           O  
ATOM   2185  N   VAL A 294      51.094  46.465  20.461  1.00 10.41           N  
ATOM   2186  CA  VAL A 294      51.111  46.824  19.031  1.00 10.60           C  
ATOM   2187  C   VAL A 294      51.343  48.308  18.943  1.00  9.69           C  
ATOM   2188  O   VAL A 294      50.677  49.099  19.590  1.00 10.73           O  
ATOM   2189  CB  VAL A 294      49.753  46.472  18.401  1.00  9.27           C  
ATOM   2190  CG1 VAL A 294      49.714  47.011  16.953  1.00  9.68           C  
ATOM   2191  CG2 VAL A 294      49.574  44.978  18.410  1.00 12.14           C  
ATOM   2192  N   PRO A 295      52.323  48.826  18.153  1.00  9.00           N  
ATOM   2193  CA  PRO A 295      52.644  50.221  18.104  1.00  8.31           C  
ATOM   2194  C   PRO A 295      51.600  51.017  17.310  1.00  8.55           C  
ATOM   2195  O   PRO A 295      50.735  50.396  16.684  1.00 10.68           O  
ATOM   2196  CB  PRO A 295      54.035  50.205  17.423  1.00 10.87           C  
ATOM   2197  CG  PRO A 295      53.928  49.015  16.509  1.00  9.01           C  
ATOM   2198  CD  PRO A 295      53.177  47.987  17.291  1.00 10.08           C  
ATOM   2199  N   VAL A 296      51.647  52.327  17.338  1.00 10.05           N  
ATOM   2200  CA  VAL A 296      52.580  53.186  18.020  1.00 10.73           C  
ATOM   2201  C   VAL A 296      52.406  53.145  19.535  1.00 10.41           C  
ATOM   2202  O   VAL A 296      51.296  53.305  20.067  1.00 14.09           O  
ATOM   2203  CB  VAL A 296      52.427  54.635  17.558  1.00 11.94           C  
ATOM   2204  CG1 VAL A 296      53.330  55.575  18.362  1.00 14.77           C  
ATOM   2205  CG2 VAL A 296      52.703  54.735  16.060  1.00 12.35           C  
ATOM   2206  N   VAL A 297      53.510  52.932  20.236  1.00 10.24           N  
ATOM   2207  CA  VAL A 297      53.452  52.957  21.716  1.00 10.34           C  
ATOM   2208  C   VAL A 297      53.736  54.383  22.153  1.00 13.20           C  
ATOM   2209  O   VAL A 297      54.788  54.978  21.836  1.00 12.86           O  
ATOM   2210  CB  VAL A 297      54.519  52.006  22.255  1.00 12.34           C  
ATOM   2211  CG1 VAL A 297      54.522  52.064  23.784  1.00 14.05           C  
ATOM   2212  CG2 VAL A 297      54.348  50.594  21.726  1.00 11.52           C  
ATOM   2213  N   PRO A 298      52.807  55.016  22.867  1.00 10.96           N  
ATOM   2214  CA  PRO A 298      52.987  56.401  23.263  1.00 11.24           C  
ATOM   2215  C   PRO A 298      53.730  56.538  24.598  1.00 10.83           C  
ATOM   2216  O   PRO A 298      53.956  55.583  25.311  1.00 11.60           O  
ATOM   2217  CB  PRO A 298      51.521  56.856  23.424  1.00 13.36           C  
ATOM   2218  CG  PRO A 298      50.878  55.625  24.026  1.00 15.75           C  
ATOM   2219  CD  PRO A 298      51.522  54.453  23.307  1.00 11.09           C  
ATOM   2220  N   GLU A 299      54.123  57.794  24.834  1.00 12.16           N  
ATOM   2221  CA  GLU A 299      54.654  58.200  26.126  1.00 12.65           C  
ATOM   2222  C   GLU A 299      55.796  57.324  26.562  1.00 14.47           C  
ATOM   2223  O   GLU A 299      55.994  56.895  27.684  1.00 12.34           O  
ATOM   2224  CB  GLU A 299      53.574  58.139  27.220  1.00 15.87           C  
ATOM   2225  CG  GLU A 299      52.287  58.882  26.884  1.00 21.05           C  
ATOM   2226  CD  GLU A 299      52.547  60.357  26.626  1.00 32.88           C  
ATOM   2227  OE1 GLU A 299      53.473  60.886  27.272  1.00 34.41           O  
ATOM   2228  OE2 GLU A 299      51.818  60.946  25.795  1.00 39.40           O1-
ATOM   2229  N   THR A 300      56.722  57.060  25.647  1.00 12.31           N  
ATOM   2230  CA  THR A 300      57.952  56.374  26.001  1.00 10.50           C  
ATOM   2231  C   THR A 300      58.971  57.345  26.593  1.00 10.78           C  
ATOM   2232  O   THR A 300      58.793  58.556  26.487  1.00 12.75           O  
ATOM   2233  CB  THR A 300      58.548  55.659  24.762  1.00 10.99           C  
ATOM   2234  OG1 THR A 300      58.818  56.601  23.712  1.00 11.82           O  
ATOM   2235  CG2 THR A 300      57.547  54.652  24.270  1.00 11.64           C  
ATOM   2236  N   SER A 301      60.024  56.785  27.166  1.00 11.76           N  
ATOM   2237  CA  SER A 301      60.966  57.557  27.952  1.00 14.09           C  
ATOM   2238  C   SER A 301      62.389  57.315  27.495  1.00 12.20           C  
ATOM   2239  O   SER A 301      63.253  57.045  28.330  1.00 13.05           O  
ATOM   2240  CB  SER A 301      60.764  57.168  29.432  1.00 15.44           C  
ATOM   2241  OG  SER A 301      61.457  58.158  30.193  1.00 24.99           O  
ATOM   2242  N   GLY A 302      62.626  57.414  26.189  1.00 12.51           N  
ATOM   2243  CA  GLY A 302      63.987  57.236  25.687  1.00 13.71           C  
ATOM   2244  C   GLY A 302      64.407  55.782  25.644  1.00 11.03           C  
ATOM   2245  O   GLY A 302      63.602  54.834  25.704  1.00 11.24           O  
ATOM   2246  N   PRO A 303      65.718  55.604  25.565  1.00 10.89           N  
ATOM   2247  CA  PRO A 303      66.261  54.264  25.442  1.00 11.02           C  
ATOM   2248  C   PRO A 303      66.052  53.415  26.694  1.00 11.32           C  
ATOM   2249  O   PRO A 303      66.142  53.901  27.841  1.00 11.69           O  
ATOM   2250  CB  PRO A 303      67.741  54.514  25.206  1.00 12.96           C  
ATOM   2251  CG  PRO A 303      68.004  55.870  25.784  1.00 14.04           C  
ATOM   2252  CD  PRO A 303      66.735  56.663  25.570  1.00 12.52           C  
ATOM   2253  N   ALA A 304      65.840  52.140  26.513  1.00  9.76           N  
ATOM   2254  CA  ALA A 304      65.838  51.146  27.579  1.00 10.70           C  
ATOM   2255  C   ALA A 304      67.226  51.106  28.237  1.00 10.42           C  
ATOM   2256  O   ALA A 304      68.219  51.468  27.608  1.00 11.06           O  
ATOM   2257  CB  ALA A 304      65.472  49.780  27.033  1.00  9.21           C  
ATOM   2258  N   PRO A 305      67.314  50.674  29.487  1.00 10.82           N  
ATOM   2259  CA  PRO A 305      68.629  50.421  30.113  1.00 11.39           C  
ATOM   2260  C   PRO A 305      69.507  49.571  29.185  1.00 11.95           C  
ATOM   2261  O   PRO A 305      69.000  48.624  28.545  1.00 11.35           O  
ATOM   2262  CB  PRO A 305      68.228  49.589  31.344  1.00 11.94           C  
ATOM   2263  CG  PRO A 305      66.884  50.149  31.696  1.00 14.92           C  
ATOM   2264  CD  PRO A 305      66.150  50.334  30.366  1.00 12.89           C  
ATOM   2265  N   GLU A 306      70.817  49.867  29.134  1.00 11.17           N  
ATOM   2266  CA  GLU A 306      71.684  49.067  28.259  1.00 10.21           C  
ATOM   2267  C   GLU A 306      71.698  47.641  28.725  1.00 12.23           C  
ATOM   2268  O   GLU A 306      71.531  47.351  29.934  1.00 13.09           O  
ATOM   2269  CB  GLU A 306      73.100  49.679  28.238  1.00 11.64           C  
ATOM   2270  CG  GLU A 306      73.899  49.505  29.582  1.00 11.47           C  
ATOM   2271  CD  GLU A 306      75.249  50.170  29.370  1.00 12.00           C  
ATOM   2272  OE1 GLU A 306      75.409  51.133  28.620  1.00 13.14           O  
ATOM   2273  OE2 GLU A 306      76.213  49.679  29.992  1.00 14.19           O1-
ATOM   2274  N   GLY A 307      71.889  46.709  27.765  1.00 10.90           N  
ATOM   2275  CA  GLY A 307      72.132  45.317  28.097  1.00 12.33           C  
ATOM   2276  C   GLY A 307      73.561  45.165  28.659  1.00  9.67           C  
ATOM   2277  O   GLY A 307      74.446  45.914  28.316  1.00 10.56           O  
ATOM   2278  N   PHE A 308      73.720  44.150  29.494  1.00 11.04           N  
ATOM   2279  CA  PHE A 308      75.047  43.979  30.098  1.00 11.76           C  
ATOM   2280  C   PHE A 308      76.063  43.461  29.107  1.00 10.24           C  
ATOM   2281  O   PHE A 308      77.261  43.636  29.317  1.00 10.59           O  
ATOM   2282  CB  PHE A 308      74.968  43.047  31.313  1.00 12.78           C  
ATOM   2283  CG  PHE A 308      73.984  43.596  32.381  1.00 12.48           C  
ATOM   2284  CD1 PHE A 308      73.984  44.910  32.749  1.00 12.47           C  
ATOM   2285  CD2 PHE A 308      73.119  42.661  32.921  1.00 13.36           C  
ATOM   2286  CE1 PHE A 308      73.119  45.393  33.756  1.00 15.77           C  
ATOM   2287  CE2 PHE A 308      72.252  43.112  33.924  1.00 12.51           C  
ATOM   2288  CZ  PHE A 308      72.244  44.433  34.284  1.00 16.28           C  
ATOM   2289  N   GLN A 309      75.597  42.849  28.011  1.00 12.00           N  
ATOM   2290  CA  GLN A 309      76.561  42.331  27.028  1.00 10.80           C  
ATOM   2291  C   GLN A 309      76.793  43.364  25.958  1.00  9.89           C  
ATOM   2292  O   GLN A 309      77.956  43.620  25.588  1.00 10.21           O  
ATOM   2293  CB  GLN A 309      76.092  41.031  26.328  1.00  9.61           C  
ATOM   2294  CG  GLN A 309      76.108  39.891  27.361  1.00 12.33           C  
ATOM   2295  CD  GLN A 309      75.596  38.598  26.806  1.00 14.32           C  
ATOM   2296  OE1 GLN A 309      75.496  38.362  25.602  1.00 13.29           O  
ATOM   2297  NE2 GLN A 309      75.340  37.603  27.645  1.00 16.61           N  
ATOM   2298  N   SER A 310      75.718  44.007  25.485  1.00  8.59           N  
ATOM   2299  CA  SER A 310      75.911  44.938  24.391  1.00  9.86           C  
ATOM   2300  C   SER A 310      76.248  46.357  24.825  1.00 10.87           C  
ATOM   2301  O   SER A 310      76.836  47.126  24.063  1.00 10.30           O  
ATOM   2302  CB  SER A 310      74.655  44.925  23.476  1.00  8.82           C  
ATOM   2303  OG  SER A 310      73.475  45.225  24.203  1.00  9.71           O  
ATOM   2304  N   GLN A 311      75.898  46.779  26.041  1.00 11.41           N  
ATOM   2305  CA  GLN A 311      76.357  48.032  26.647  1.00 10.42           C  
ATOM   2306  C   GLN A 311      76.185  49.257  25.784  1.00  9.64           C  
ATOM   2307  O   GLN A 311      77.037  50.148  25.658  1.00 11.48           O  
ATOM   2308  CB  GLN A 311      77.856  47.916  27.060  1.00 10.54           C  
ATOM   2309  CG  GLN A 311      78.017  46.834  28.139  1.00 11.97           C  
ATOM   2310  CD  GLN A 311      79.434  46.257  28.256  1.00  8.92           C  
ATOM   2311  OE1 GLN A 311      79.585  45.032  28.481  1.00 12.36           O  
ATOM   2312  NE2 GLN A 311      80.387  47.131  28.094  1.00  8.12           N  
ATOM   2313  N   LYS A 312      74.987  49.348  25.158  1.00  9.45           N  
ATOM   2314  CA  LYS A 312      74.578  50.497  24.402  1.00 10.37           C  
ATOM   2315  C   LYS A 312      73.127  50.838  24.710  1.00 10.15           C  
ATOM   2316  O   LYS A 312      72.237  50.086  24.305  1.00  9.94           O  
ATOM   2317  CB  LYS A 312      74.678  50.220  22.887  1.00 10.50           C  
ATOM   2318  CG  LYS A 312      76.115  50.060  22.374  1.00 11.04           C  
ATOM   2319  CD  LYS A 312      76.095  49.837  20.834  1.00 12.68           C  
ATOM   2320  CE  LYS A 312      77.502  49.765  20.239  1.00 12.24           C  
ATOM   2321  NZ  LYS A 312      77.394  49.395  18.739  1.00 12.51           N1+
ATOM   2322  N   PRO A 313      72.861  51.911  25.416  1.00 10.23           N  
ATOM   2323  CA  PRO A 313      71.483  52.235  25.769  1.00 10.71           C  
ATOM   2324  C   PRO A 313      70.582  52.241  24.522  1.00 10.01           C  
ATOM   2325  O   PRO A 313      70.896  52.935  23.573  1.00 12.24           O  
ATOM   2326  CB  PRO A 313      71.609  53.648  26.360  1.00 14.78           C  
ATOM   2327  CG  PRO A 313      72.995  53.568  27.018  1.00 16.44           C  
ATOM   2328  CD  PRO A 313      73.847  52.862  25.988  1.00 13.08           C  
ATOM   2329  N   GLY A 314      69.484  51.506  24.653  1.00 10.17           N  
ATOM   2330  CA  GLY A 314      68.495  51.537  23.538  1.00  9.70           C  
ATOM   2331  C   GLY A 314      68.750  50.473  22.493  1.00  9.41           C  
ATOM   2332  O   GLY A 314      67.914  50.347  21.584  1.00  9.24           O  
ATOM   2333  N   LEU A 315      69.822  49.714  22.604  1.00  9.38           N  
ATOM   2334  CA  LEU A 315      70.054  48.575  21.721  1.00  9.77           C  
ATOM   2335  C   LEU A 315      70.108  47.322  22.527  1.00  9.49           C  
ATOM   2336  O   LEU A 315      70.557  47.323  23.712  1.00 10.41           O  
ATOM   2337  CB  LEU A 315      71.369  48.831  20.945  1.00  9.43           C  
ATOM   2338  CG  LEU A 315      71.900  47.707  20.078  1.00  7.15           C  
ATOM   2339  CD1 LEU A 315      72.714  48.294  18.922  1.00 10.51           C  
ATOM   2340  CD2 LEU A 315      72.796  46.716  20.802  1.00  8.91           C  
ATOM   2341  N   LEU A 316      69.678  46.188  22.023  1.00  8.23           N  
ATOM   2342  CA  LEU A 316      69.920  44.893  22.618  1.00  7.57           C  
ATOM   2343  C   LEU A 316      70.342  43.862  21.592  1.00  9.57           C  
ATOM   2344  O   LEU A 316      69.844  43.955  20.444  1.00  9.21           O  
ATOM   2345  CB  LEU A 316      68.647  44.356  23.300  1.00  9.16           C  
ATOM   2346  CG  LEU A 316      68.181  45.155  24.511  1.00  8.37           C  
ATOM   2347  CD1 LEU A 316      66.824  44.620  25.003  1.00 10.00           C  
ATOM   2348  CD2 LEU A 316      69.185  45.064  25.676  1.00  9.96           C  
ATOM   2349  N   SER A 317      71.197  42.923  21.881  1.00  7.67           N  
ATOM   2350  CA  SER A 317      71.568  41.896  20.935  1.00  7.04           C  
ATOM   2351  C   SER A 317      70.478  40.860  20.879  1.00  9.51           C  
ATOM   2352  O   SER A 317      69.572  40.767  21.749  1.00  9.34           O  
ATOM   2353  CB  SER A 317      72.872  41.243  21.342  1.00  9.12           C  
ATOM   2354  OG  SER A 317      72.602  40.410  22.474  1.00  9.40           O  
ATOM   2355  N   TYR A 318      70.503  40.012  19.826  1.00  9.17           N  
ATOM   2356  CA  TYR A 318      69.498  38.961  19.765  1.00 10.13           C  
ATOM   2357  C   TYR A 318      69.567  38.080  21.005  1.00  9.54           C  
ATOM   2358  O   TYR A 318      68.525  37.693  21.553  1.00  9.77           O  
ATOM   2359  CB  TYR A 318      69.657  38.102  18.452  1.00  9.79           C  
ATOM   2360  CG  TYR A 318      68.589  37.015  18.483  1.00  8.50           C  
ATOM   2361  CD1 TYR A 318      67.232  37.352  18.526  1.00 10.70           C  
ATOM   2362  CD2 TYR A 318      68.930  35.683  18.520  1.00 10.51           C  
ATOM   2363  CE1 TYR A 318      66.251  36.354  18.574  1.00  9.34           C  
ATOM   2364  CE2 TYR A 318      67.964  34.678  18.576  1.00 11.65           C  
ATOM   2365  CZ  TYR A 318      66.633  35.033  18.593  1.00 10.71           C  
ATOM   2366  OH  TYR A 318      65.680  34.013  18.671  1.00 12.10           O  
ATOM   2367  N   ALA A 319      70.781  37.716  21.456  1.00  9.56           N  
ATOM   2368  CA  ALA A 319      70.853  36.879  22.665  1.00 11.49           C  
ATOM   2369  C   ALA A 319      70.228  37.578  23.872  1.00  9.74           C  
ATOM   2370  O   ALA A 319      69.526  36.894  24.660  1.00 11.24           O  
ATOM   2371  CB  ALA A 319      72.295  36.501  23.016  1.00 11.46           C  
ATOM   2372  N   GLU A 320      70.473  38.860  23.987  1.00  9.66           N  
ATOM   2373  CA  GLU A 320      69.849  39.534  25.134  1.00  9.17           C  
ATOM   2374  C   GLU A 320      68.338  39.524  25.049  1.00  9.36           C  
ATOM   2375  O   GLU A 320      67.604  39.329  26.021  1.00 10.53           O  
ATOM   2376  CB  GLU A 320      70.330  40.960  25.247  1.00  9.44           C  
ATOM   2377  CG  GLU A 320      71.805  40.978  25.705  1.00  9.57           C  
ATOM   2378  CD  GLU A 320      72.438  42.323  25.543  1.00 12.53           C  
ATOM   2379  OE1 GLU A 320      72.111  43.093  24.585  1.00 10.21           O  
ATOM   2380  OE2 GLU A 320      73.318  42.744  26.347  1.00 11.32           O1-
ATOM   2381  N   ILE A 321      67.783  39.755  23.840  1.00 10.17           N  
ATOM   2382  CA  ILE A 321      66.324  39.745  23.679  1.00  9.58           C  
ATOM   2383  C   ILE A 321      65.785  38.375  23.926  1.00  9.54           C  
ATOM   2384  O   ILE A 321      64.784  38.186  24.661  1.00  9.76           O  
ATOM   2385  CB  ILE A 321      65.971  40.262  22.258  1.00  9.92           C  
ATOM   2386  CG1 ILE A 321      66.422  41.678  22.051  1.00  9.04           C  
ATOM   2387  CG2 ILE A 321      64.454  40.115  22.035  1.00 10.31           C  
ATOM   2388  CD1 ILE A 321      66.492  42.167  20.605  1.00  8.94           C  
ATOM   2389  N   CYS A 322      66.405  37.330  23.355  1.00 11.34           N  
ATOM   2390  CA  CYS A 322      65.976  35.969  23.635  1.00 12.34           C  
ATOM   2391  C   CYS A 322      65.965  35.627  25.116  1.00 10.58           C  
ATOM   2392  O   CYS A 322      65.070  34.930  25.609  1.00 13.76           O  
ATOM   2393  CB  CYS A 322      66.869  34.974  22.886  1.00 15.79           C  
ATOM   2394  SG  CYS A 322      66.481  33.219  23.376  1.00 18.63           S  
ATOM   2395  N   GLY A 323      66.977  36.103  25.825  1.00 11.14           N  
ATOM   2396  CA  GLY A 323      67.033  35.796  27.273  1.00 12.63           C  
ATOM   2397  C   GLY A 323      65.926  36.482  28.017  1.00 12.10           C  
ATOM   2398  O   GLY A 323      65.518  36.050  29.117  1.00 14.38           O  
ATOM   2399  N   LYS A 324      65.377  37.584  27.494  1.00 10.26           N  
ATOM   2400  CA  LYS A 324      64.312  38.310  28.149  1.00  9.21           C  
ATOM   2401  C   LYS A 324      62.929  37.700  27.862  1.00  9.70           C  
ATOM   2402  O   LYS A 324      61.992  37.903  28.654  1.00  9.93           O  
ATOM   2403  CB  LYS A 324      64.266  39.781  27.729  1.00  9.91           C  
ATOM   2404  CG  LYS A 324      65.443  40.562  28.311  1.00  9.36           C  
ATOM   2405  CD  LYS A 324      65.235  42.041  27.916  1.00 12.75           C  
ATOM   2406  CE  LYS A 324      66.435  42.892  28.387  1.00 17.37           C  
ATOM   2407  NZ  LYS A 324      66.436  42.987  29.904  1.00 15.21           N1+
ATOM   2408  N   LEU A 325      62.783  36.999  26.749  1.00  9.74           N  
ATOM   2409  CA  LEU A 325      61.524  36.345  26.403  1.00  9.09           C  
ATOM   2410  C   LEU A 325      61.305  35.103  27.252  1.00 11.01           C  
ATOM   2411  O   LEU A 325      62.249  34.662  27.932  1.00 11.22           O  
ATOM   2412  CB  LEU A 325      61.578  35.980  24.901  1.00 10.18           C  
ATOM   2413  CG  LEU A 325      61.475  37.180  23.964  1.00 11.20           C  
ATOM   2414  CD1 LEU A 325      61.926  36.619  22.597  1.00 14.95           C  
ATOM   2415  CD2 LEU A 325      60.098  37.802  23.908  1.00 12.67           C  
ATOM   2416  N   SER A 326      60.061  34.576  27.205  1.00  9.97           N  
ATOM   2417  CA  SER A 326      59.785  33.471  28.143  1.00 10.19           C  
ATOM   2418  C   SER A 326      60.648  32.258  27.875  1.00 14.94           C  
ATOM   2419  O   SER A 326      60.890  31.853  26.711  1.00 15.11           O  
ATOM   2420  CB  SER A 326      58.308  33.118  27.999  1.00 12.81           C  
ATOM   2421  OG  SER A 326      57.957  32.153  28.994  1.00 14.47           O  
ATOM   2422  N   ASN A 327      61.135  31.632  28.944  1.00 11.49           N  
ATOM   2423  CA  ASN A 327      61.977  30.456  28.868  1.00 13.80           C  
ATOM   2424  C   ASN A 327      61.802  29.691  30.190  1.00 11.92           C  
ATOM   2425  O   ASN A 327      61.115  30.232  31.075  1.00 13.34           O  
ATOM   2426  CB  ASN A 327      63.427  30.805  28.573  1.00 12.24           C  
ATOM   2427  CG  ASN A 327      64.022  31.772  29.584  1.00 15.83           C  
ATOM   2428  OD1 ASN A 327      63.923  31.511  30.788  1.00 14.72           O  
ATOM   2429  ND2 ASN A 327      64.640  32.866  29.120  1.00 16.92           N  
ATOM   2430  N   PRO A 328      62.273  28.480  30.326  1.00 12.69           N  
ATOM   2431  CA  PRO A 328      61.967  27.762  31.572  1.00 15.90           C  
ATOM   2432  C   PRO A 328      62.552  28.439  32.803  1.00 13.44           C  
ATOM   2433  O   PRO A 328      61.995  28.181  33.897  1.00 14.70           O  
ATOM   2434  CB  PRO A 328      62.633  26.392  31.374  1.00 15.22           C  
ATOM   2435  CG  PRO A 328      62.561  26.213  29.876  1.00 14.98           C  
ATOM   2436  CD  PRO A 328      62.983  27.610  29.384  1.00 17.54           C  
ATOM   2437  N   GLN A 329      63.559  29.286  32.679  1.00 14.60           N  
ATOM   2438  CA  GLN A 329      64.006  29.977  33.904  1.00 13.23           C  
ATOM   2439  C   GLN A 329      63.055  31.051  34.338  1.00 15.16           C  
ATOM   2440  O   GLN A 329      62.632  31.158  35.503  1.00 14.18           O  
ATOM   2441  CB  GLN A 329      65.394  30.606  33.679  1.00 15.10           C  
ATOM   2442  CG  GLN A 329      65.898  31.226  34.998  1.00 14.38           C  
ATOM   2443  CD  GLN A 329      67.367  31.560  34.951  1.00 23.56           C  
ATOM   2444  OE1 GLN A 329      68.039  31.205  33.969  1.00 24.43           O  
ATOM   2445  NE2 GLN A 329      67.918  32.234  35.989  1.00 17.17           N  
ATOM   2446  N   ASN A 330      62.663  31.937  33.401  1.00 10.48           N  
ATOM   2447  CA  ASN A 330      61.878  33.086  33.808  1.00 10.53           C  
ATOM   2448  C   ASN A 330      60.379  32.947  33.654  1.00  8.27           C  
ATOM   2449  O   ASN A 330      59.650  33.836  34.042  1.00 10.51           O  
ATOM   2450  CB  ASN A 330      62.333  34.372  33.053  1.00  9.98           C  
ATOM   2451  CG  ASN A 330      62.096  34.273  31.560  1.00 10.62           C  
ATOM   2452  OD1 ASN A 330      61.261  33.511  31.093  1.00 11.37           O  
ATOM   2453  ND2 ASN A 330      62.805  35.065  30.747  1.00 11.05           N  
ATOM   2454  N   GLN A 331      59.835  31.841  33.146  1.00 10.78           N  
ATOM   2455  CA  GLN A 331      58.433  31.858  32.738  1.00 10.51           C  
ATOM   2456  C   GLN A 331      57.442  32.091  33.878  1.00 12.29           C  
ATOM   2457  O   GLN A 331      56.375  32.697  33.703  1.00 14.95           O  
ATOM   2458  CB  GLN A 331      58.079  30.569  31.964  1.00 11.98           C  
ATOM   2459  CG  GLN A 331      58.235  29.322  32.843  1.00 12.99           C  
ATOM   2460  CD  GLN A 331      57.973  28.053  32.068  1.00 18.76           C  
ATOM   2461  OE1 GLN A 331      58.294  26.922  32.497  1.00 19.03           O  
ATOM   2462  NE2 GLN A 331      57.411  28.157  30.876  1.00 19.28           N  
ATOM   2463  N   PHE A 332      57.825  31.631  35.087  1.00 12.76           N  
ATOM   2464  CA  PHE A 332      56.934  31.797  36.242  1.00 14.24           C  
ATOM   2465  C   PHE A 332      57.335  32.950  37.125  1.00 14.71           C  
ATOM   2466  O   PHE A 332      56.718  33.144  38.186  1.00 15.11           O  
ATOM   2467  CB  PHE A 332      56.908  30.529  37.110  1.00 14.43           C  
ATOM   2468  CG  PHE A 332      56.418  29.339  36.287  1.00 16.16           C  
ATOM   2469  CD1 PHE A 332      55.248  29.511  35.540  1.00 17.45           C  
ATOM   2470  CD2 PHE A 332      57.106  28.176  36.255  1.00 13.90           C  
ATOM   2471  CE1 PHE A 332      54.781  28.432  34.768  1.00 21.36           C  
ATOM   2472  CE2 PHE A 332      56.636  27.078  35.502  1.00 15.90           C  
ATOM   2473  CZ  PHE A 332      55.490  27.242  34.748  1.00 19.59           C  
ATOM   2474  N   LEU A 333      58.362  33.729  36.747  1.00 13.29           N  
ATOM   2475  CA  LEU A 333      58.786  34.810  37.627  1.00 12.44           C  
ATOM   2476  C   LEU A 333      57.920  36.051  37.446  1.00 13.40           C  
ATOM   2477  O   LEU A 333      57.164  36.218  36.472  1.00 14.28           O  
ATOM   2478  CB  LEU A 333      60.254  35.141  37.369  1.00 11.24           C  
ATOM   2479  CG  LEU A 333      61.231  33.986  37.552  1.00 12.20           C  
ATOM   2480  CD1 LEU A 333      62.649  34.420  37.269  1.00 13.44           C  
ATOM   2481  CD2 LEU A 333      61.111  33.391  38.955  1.00 11.79           C  
ATOM   2482  N   LYS A 334      58.032  36.938  38.422  1.00 13.58           N  
ATOM   2483  CA  LYS A 334      57.099  38.039  38.577  1.00 13.14           C  
ATOM   2484  C   LYS A 334      57.782  39.397  38.529  1.00 12.84           C  
ATOM   2485  O   LYS A 334      59.002  39.491  38.685  1.00 14.30           O  
ATOM   2486  CB  LYS A 334      56.390  37.951  39.945  1.00 18.50           C  
ATOM   2487  CG  LYS A 334      55.792  36.571  40.227  1.00 26.98           C  
ATOM   2488  CD  LYS A 334      54.553  36.408  39.353  1.00 28.31           C  
ATOM   2489  CE  LYS A 334      53.923  35.029  39.525  1.00 45.06           C  
ATOM   2490  NZ  LYS A 334      52.624  34.947  38.802  1.00 62.15           N1+
ATOM   2491  N   GLY A 335      56.982  40.423  38.308  1.00 15.82           N  
ATOM   2492  CA  GLY A 335      57.486  41.789  38.361  1.00 15.51           C  
ATOM   2493  C   GLY A 335      58.592  42.038  37.360  1.00 15.23           C  
ATOM   2494  O   GLY A 335      58.473  41.653  36.191  1.00 14.59           O  
ATOM   2495  N   ASN A 336      59.701  42.641  37.751  1.00 12.21           N  
ATOM   2496  CA  ASN A 336      60.732  42.956  36.801  1.00 12.25           C  
ATOM   2497  C   ASN A 336      61.537  41.741  36.396  1.00 13.47           C  
ATOM   2498  O   ASN A 336      62.407  41.888  35.539  1.00 13.62           O  
ATOM   2499  CB  ASN A 336      61.709  44.038  37.335  1.00 13.28           C  
ATOM   2500  CG  ASN A 336      60.880  45.258  37.597  1.00 14.57           C  
ATOM   2501  OD1 ASN A 336      59.894  45.539  36.900  1.00 13.88           O  
ATOM   2502  ND2 ASN A 336      61.219  46.077  38.602  1.00 19.16           N  
ATOM   2503  N   GLU A 337      61.273  40.552  36.982  1.00 13.22           N  
ATOM   2504  CA  GLU A 337      61.883  39.339  36.491  1.00 10.87           C  
ATOM   2505  C   GLU A 337      60.989  38.568  35.501  1.00 10.86           C  
ATOM   2506  O   GLU A 337      61.430  37.544  34.982  1.00 11.76           O  
ATOM   2507  CB  GLU A 337      62.110  38.421  37.719  1.00 14.73           C  
ATOM   2508  CG  GLU A 337      63.081  39.100  38.714  1.00 16.58           C  
ATOM   2509  CD  GLU A 337      63.120  38.284  40.008  1.00 31.33           C  
ATOM   2510  OE1 GLU A 337      62.531  37.175  40.130  1.00 21.44           O  
ATOM   2511  OE2 GLU A 337      63.753  38.791  40.968  1.00 26.56           O1-
ATOM   2512  N   SER A 338      59.771  39.075  35.303  1.00 11.63           N  
ATOM   2513  CA  SER A 338      58.874  38.306  34.396  1.00 12.32           C  
ATOM   2514  C   SER A 338      59.270  38.455  32.930  1.00 11.26           C  
ATOM   2515  O   SER A 338      59.952  39.417  32.542  1.00 11.31           O  
ATOM   2516  CB  SER A 338      57.435  38.773  34.595  1.00 13.67           C  
ATOM   2517  OG  SER A 338      57.261  40.129  34.282  1.00 14.38           O  
ATOM   2518  N   PRO A 339      58.834  37.510  32.122  1.00 10.60           N  
ATOM   2519  CA  PRO A 339      59.204  37.535  30.712  1.00 10.39           C  
ATOM   2520  C   PRO A 339      58.614  38.713  29.971  1.00 10.51           C  
ATOM   2521  O   PRO A 339      57.539  39.237  30.238  1.00 12.13           O  
ATOM   2522  CB  PRO A 339      58.515  36.308  30.131  1.00 15.13           C  
ATOM   2523  CG  PRO A 339      58.087  35.471  31.262  1.00 15.64           C  
ATOM   2524  CD  PRO A 339      58.003  36.348  32.482  1.00 12.08           C  
ATOM   2525  N   LEU A 340      59.402  39.129  28.976  1.00  9.71           N  
ATOM   2526  CA  LEU A 340      58.824  39.924  27.872  1.00  8.66           C  
ATOM   2527  C   LEU A 340      57.947  39.033  27.008  1.00  9.40           C  
ATOM   2528  O   LEU A 340      58.254  37.856  26.803  1.00 12.76           O  
ATOM   2529  CB  LEU A 340      59.949  40.551  27.041  1.00  9.60           C  
ATOM   2530  CG  LEU A 340      60.446  41.927  27.531  1.00  9.51           C  
ATOM   2531  CD1 LEU A 340      61.009  41.869  28.951  1.00 11.12           C  
ATOM   2532  CD2 LEU A 340      61.517  42.467  26.584  1.00 10.80           C  
ATOM   2533  N   ARG A 341      56.849  39.622  26.561  1.00 10.76           N  
ATOM   2534  CA  ARG A 341      55.923  38.832  25.742  1.00 11.65           C  
ATOM   2535  C   ARG A 341      56.181  39.119  24.264  1.00 11.58           C  
ATOM   2536  O   ARG A 341      56.620  40.199  23.862  1.00 11.20           O  
ATOM   2537  CB  ARG A 341      54.493  39.177  26.110  1.00 13.38           C  
ATOM   2538  CG  ARG A 341      54.214  38.844  27.594  1.00 22.01           C  
ATOM   2539  CD  ARG A 341      54.414  37.373  27.912  1.00 29.43           C  
ATOM   2540  NE  ARG A 341      54.076  37.063  29.310  1.00 34.43           N  
ATOM   2541  CZ  ARG A 341      54.396  35.938  29.940  1.00 36.97           C  
ATOM   2542  NH1 ARG A 341      55.071  34.988  29.311  1.00 24.54           N1+
ATOM   2543  NH2 ARG A 341      54.044  35.740  31.216  1.00 33.35           N  
ATOM   2544  N   ARG A 342      55.872  38.120  23.476  1.00 11.50           N  
ATOM   2545  CA  ARG A 342      55.922  38.245  22.015  1.00 12.00           C  
ATOM   2546  C   ARG A 342      54.634  38.892  21.517  1.00 11.74           C  
ATOM   2547  O   ARG A 342      53.502  38.503  21.857  1.00 14.54           O  
ATOM   2548  CB  ARG A 342      56.114  36.845  21.448  1.00 15.00           C  
ATOM   2549  CG  ARG A 342      55.789  36.758  19.952  1.00 20.09           C  
ATOM   2550  CD  ARG A 342      56.078  35.326  19.501  1.00 19.99           C  
ATOM   2551  NE  ARG A 342      55.969  35.104  18.061  1.00 20.52           N  
ATOM   2552  CZ  ARG A 342      56.955  35.419  17.218  1.00 22.62           C  
ATOM   2553  NH1 ARG A 342      58.073  35.960  17.671  1.00 24.90           N1+
ATOM   2554  NH2 ARG A 342      56.819  35.197  15.919  1.00 19.03           N  
ATOM   2555  N   VAL A 343      54.794  39.940  20.716  1.00 10.21           N  
ATOM   2556  CA  VAL A 343      53.674  40.512  19.962  1.00 11.37           C  
ATOM   2557  C   VAL A 343      54.047  40.284  18.488  1.00 12.78           C  
ATOM   2558  O   VAL A 343      55.153  40.694  18.111  1.00 12.73           O  
ATOM   2559  CB  VAL A 343      53.481  41.987  20.231  1.00 10.50           C  
ATOM   2560  CG1 VAL A 343      52.336  42.576  19.406  1.00 14.04           C  
ATOM   2561  CG2 VAL A 343      53.181  42.220  21.712  1.00 14.56           C  
ATOM   2562  N   SER A 344      53.121  39.637  17.792  1.00 13.51           N  
ATOM   2563  CA  SER A 344      53.484  39.321  16.381  1.00 13.76           C  
ATOM   2564  C   SER A 344      52.219  39.449  15.547  1.00 11.85           C  
ATOM   2565  O   SER A 344      51.257  38.716  15.724  1.00 14.58           O  
ATOM   2566  CB  SER A 344      54.106  37.938  16.254  1.00 16.97           C  
ATOM   2567  OG  SER A 344      54.398  37.558  14.879  1.00 17.15           O  
ATOM   2568  N   ASP A 345      52.215  40.415  14.621  1.00 12.05           N  
ATOM   2569  CA  ASP A 345      51.028  40.535  13.746  1.00 10.52           C  
ATOM   2570  C   ASP A 345      50.885  39.249  12.942  1.00 11.09           C  
ATOM   2571  O   ASP A 345      51.851  38.756  12.317  1.00 12.00           O  
ATOM   2572  CB  ASP A 345      51.240  41.769  12.877  1.00 11.56           C  
ATOM   2573  CG  ASP A 345      50.051  42.192  11.995  1.00  9.16           C  
ATOM   2574  OD1 ASP A 345      49.551  41.295  11.287  1.00 11.83           O  
ATOM   2575  OD2 ASP A 345      49.656  43.344  12.062  1.00 11.46           O1-
ATOM   2576  N   PRO A 346      49.722  38.618  12.919  1.00 11.72           N  
ATOM   2577  CA  PRO A 346      49.597  37.375  12.142  1.00 11.46           C  
ATOM   2578  C   PRO A 346      49.924  37.505  10.648  1.00  9.68           C  
ATOM   2579  O   PRO A 346      50.237  36.463  10.039  1.00 12.41           O  
ATOM   2580  CB  PRO A 346      48.139  36.968  12.388  1.00 18.40           C  
ATOM   2581  CG  PRO A 346      47.604  37.865  13.456  1.00 21.69           C  
ATOM   2582  CD  PRO A 346      48.518  39.032  13.635  1.00 11.92           C  
ATOM   2583  N   THR A 347      49.886  38.695  10.078  1.00 11.21           N  
ATOM   2584  CA  THR A 347      50.263  38.792   8.644  1.00 11.18           C  
ATOM   2585  C   THR A 347      51.766  38.687   8.425  1.00 12.64           C  
ATOM   2586  O   THR A 347      52.253  38.427   7.320  1.00 12.54           O  
ATOM   2587  CB  THR A 347      49.750  40.099   8.034  1.00 11.04           C  
ATOM   2588  OG1 THR A 347      50.424  41.251   8.630  1.00 11.36           O  
ATOM   2589  CG2 THR A 347      48.267  40.322   8.261  1.00 10.52           C  
ATOM   2590  N   LYS A 348      52.554  38.901   9.493  1.00 12.01           N  
ATOM   2591  CA  LYS A 348      54.007  38.803   9.434  1.00 11.73           C  
ATOM   2592  C   LYS A 348      54.622  39.866   8.526  1.00 12.11           C  
ATOM   2593  O   LYS A 348      55.736  39.676   8.041  1.00 14.32           O  
ATOM   2594  CB  LYS A 348      54.467  37.396   9.040  1.00 13.09           C  
ATOM   2595  CG  LYS A 348      53.734  36.320   9.844  1.00 13.88           C  
ATOM   2596  CD  LYS A 348      54.150  36.367  11.305  1.00 15.81           C  
ATOM   2597  CE  LYS A 348      53.297  35.375  12.091  1.00 20.80           C  
ATOM   2598  NZ  LYS A 348      53.451  35.565  13.577  1.00 26.97           N1+
ATOM   2599  N   ARG A 349      53.980  40.997   8.290  1.00  9.04           N  
ATOM   2600  CA  ARG A 349      54.524  41.993   7.375  1.00  9.65           C  
ATOM   2601  C   ARG A 349      55.516  42.936   8.014  1.00 11.41           C  
ATOM   2602  O   ARG A 349      56.180  43.723   7.326  1.00 10.37           O  
ATOM   2603  CB  ARG A 349      53.351  42.868   6.831  1.00 10.70           C  
ATOM   2604  CG  ARG A 349      52.512  42.060   5.824  1.00 12.77           C  
ATOM   2605  CD  ARG A 349      51.307  42.853   5.300  1.00  9.94           C  
ATOM   2606  NE  ARG A 349      50.304  43.060   6.331  1.00 12.94           N  
ATOM   2607  CZ  ARG A 349      49.190  43.757   6.126  1.00 12.52           C  
ATOM   2608  NH1 ARG A 349      49.009  44.261   4.896  1.00 14.42           N1+
ATOM   2609  NH2 ARG A 349      48.295  43.944   7.083  1.00 12.57           N  
ATOM   2610  N   PHE A 350      55.611  42.958   9.392  1.00  9.47           N  
ATOM   2611  CA  PHE A 350      56.196  44.101  10.025  1.00  8.79           C  
ATOM   2612  C   PHE A 350      57.424  43.810  10.876  1.00 11.80           C  
ATOM   2613  O   PHE A 350      58.197  44.758  11.040  1.00 19.51           O  
ATOM   2614  CB  PHE A 350      55.146  44.845  10.883  1.00 10.80           C  
ATOM   2615  CG  PHE A 350      53.882  45.125  10.085  1.00 10.33           C  
ATOM   2616  CD1 PHE A 350      53.995  45.823   8.880  1.00 10.90           C  
ATOM   2617  CD2 PHE A 350      52.635  44.692  10.515  1.00 10.24           C  
ATOM   2618  CE1 PHE A 350      52.862  46.073   8.104  1.00 11.23           C  
ATOM   2619  CE2 PHE A 350      51.514  44.941   9.735  1.00 11.45           C  
ATOM   2620  CZ  PHE A 350      51.627  45.617   8.534  1.00 10.69           C  
ATOM   2621  N   GLY A 351      57.566  42.673  11.493  1.00 10.82           N  
ATOM   2622  CA  GLY A 351      58.723  42.362  12.328  1.00 11.17           C  
ATOM   2623  C   GLY A 351      58.310  42.024  13.778  1.00 10.70           C  
ATOM   2624  O   GLY A 351      57.169  42.056  14.205  1.00 12.81           O  
ATOM   2625  N   GLY A 352      59.389  41.700  14.507  1.00  9.90           N  
ATOM   2626  CA  GLY A 352      59.259  41.220  15.894  1.00  9.72           C  
ATOM   2627  C   GLY A 352      59.121  42.367  16.885  1.00  9.01           C  
ATOM   2628  O   GLY A 352      59.639  43.457  16.772  1.00  9.18           O  
ATOM   2629  N   ILE A 353      58.336  42.018  17.935  1.00  8.70           N  
ATOM   2630  CA  ILE A 353      58.170  42.864  19.119  1.00  9.47           C  
ATOM   2631  C   ILE A 353      58.291  41.995  20.378  1.00  8.95           C  
ATOM   2632  O   ILE A 353      57.701  40.934  20.475  1.00 10.29           O  
ATOM   2633  CB  ILE A 353      56.783  43.514  19.135  1.00  9.88           C  
ATOM   2634  CG1 ILE A 353      56.567  44.481  17.978  1.00 12.22           C  
ATOM   2635  CG2 ILE A 353      56.520  44.254  20.456  1.00 11.22           C  
ATOM   2636  CD1 ILE A 353      55.127  44.922  17.789  1.00 13.01           C  
ATOM   2637  N   ALA A 354      59.162  42.458  21.297  1.00  8.63           N  
ATOM   2638  CA  ALA A 354      59.268  41.853  22.648  1.00  9.04           C  
ATOM   2639  C   ALA A 354      58.854  42.960  23.614  1.00  9.53           C  
ATOM   2640  O   ALA A 354      59.384  44.068  23.558  1.00  9.23           O  
ATOM   2641  CB  ALA A 354      60.672  41.357  22.881  1.00 10.25           C  
ATOM   2642  N   TYR A 355      57.891  42.698  24.504  1.00  9.64           N  
ATOM   2643  CA  TYR A 355      57.233  43.762  25.216  1.00  7.68           C  
ATOM   2644  C   TYR A 355      56.850  43.378  26.658  1.00  7.35           C  
ATOM   2645  O   TYR A 355      56.400  42.276  26.888  1.00 10.10           O  
ATOM   2646  CB  TYR A 355      55.872  43.922  24.508  1.00 13.68           C  
ATOM   2647  CG  TYR A 355      54.834  44.821  25.086  1.00  9.60           C  
ATOM   2648  CD1 TYR A 355      55.117  46.134  25.372  1.00 10.43           C  
ATOM   2649  CD2 TYR A 355      53.542  44.310  25.324  1.00 13.28           C  
ATOM   2650  CE1 TYR A 355      54.165  46.989  25.905  1.00 12.10           C  
ATOM   2651  CE2 TYR A 355      52.587  45.186  25.849  1.00 10.66           C  
ATOM   2652  CZ  TYR A 355      52.885  46.473  26.146  1.00 10.72           C  
ATOM   2653  OH  TYR A 355      51.938  47.345  26.638  1.00 13.24           O  
ATOM   2654  N   ARG A 356      57.030  44.349  27.511  1.00  8.85           N  
ATOM   2655  CA  ARG A 356      56.535  44.208  28.888  1.00 10.04           C  
ATOM   2656  C   ARG A 356      56.112  45.569  29.377  1.00  7.93           C  
ATOM   2657  O   ARG A 356      56.967  46.440  29.483  1.00 10.81           O  
ATOM   2658  CB  ARG A 356      57.659  43.624  29.786  1.00 10.98           C  
ATOM   2659  CG  ARG A 356      57.095  43.364  31.214  1.00  9.51           C  
ATOM   2660  CD  ARG A 356      58.160  42.745  32.078  1.00 11.38           C  
ATOM   2661  NE  ARG A 356      59.244  43.698  32.332  1.00 10.51           N  
ATOM   2662  CZ  ARG A 356      60.441  43.351  32.766  1.00 12.75           C  
ATOM   2663  NH1 ARG A 356      60.788  42.093  32.996  1.00 12.39           N1+
ATOM   2664  NH2 ARG A 356      61.333  44.307  32.990  1.00 16.78           N  
ATOM   2665  N   PRO A 357      54.839  45.808  29.661  1.00  9.49           N  
ATOM   2666  CA  PRO A 357      54.410  47.137  30.073  1.00 10.62           C  
ATOM   2667  C   PRO A 357      54.667  47.462  31.570  1.00 10.50           C  
ATOM   2668  O   PRO A 357      55.008  46.535  32.307  1.00 12.41           O  
ATOM   2669  CB  PRO A 357      52.872  47.064  29.821  1.00 12.92           C  
ATOM   2670  CG  PRO A 357      52.606  45.635  30.173  1.00 15.43           C  
ATOM   2671  CD  PRO A 357      53.742  44.824  29.576  1.00 12.47           C  
ATOM   2672  N   VAL A 358      54.480  48.725  31.840  1.00 10.69           N  
ATOM   2673  CA  VAL A 358      54.518  49.157  33.272  1.00 12.00           C  
ATOM   2674  C   VAL A 358      53.128  48.837  33.802  1.00 15.15           C  
ATOM   2675  O   VAL A 358      52.136  49.402  33.324  1.00 15.89           O  
ATOM   2676  CB  VAL A 358      54.860  50.613  33.410  1.00 12.84           C  
ATOM   2677  CG1 VAL A 358      54.741  51.089  34.875  1.00 13.71           C  
ATOM   2678  CG2 VAL A 358      56.277  50.934  32.907  1.00 13.24           C  
ATOM   2679  N   ASP A 359      53.039  47.901  34.736  1.00 12.17           N  
ATOM   2680  CA  ASP A 359      51.721  47.455  35.223  1.00 13.69           C  
ATOM   2681  C   ASP A 359      51.932  46.645  36.490  1.00 14.66           C  
ATOM   2682  O   ASP A 359      52.788  45.778  36.550  1.00 15.33           O  
ATOM   2683  CB  ASP A 359      51.045  46.542  34.218  1.00 14.00           C  
ATOM   2684  CG  ASP A 359      49.696  46.023  34.776  1.00 14.50           C  
ATOM   2685  OD1 ASP A 359      49.517  44.839  34.890  1.00 22.00           O  
ATOM   2686  OD2 ASP A 359      48.886  46.866  35.093  1.00 19.00           O1-
ATOM   2687  N   GLY A 360      51.125  46.905  37.535  1.00 15.47           N  
ATOM   2688  CA  GLY A 360      51.245  45.971  38.660  1.00 18.95           C  
ATOM   2689  C   GLY A 360      52.621  45.973  39.347  1.00 18.47           C  
ATOM   2690  O   GLY A 360      53.106  47.045  39.685  1.00 20.76           O  
ATOM   2691  N   GLN A 361      53.210  44.782  39.503  1.00 17.64           N  
ATOM   2692  CA  GLN A 361      54.542  44.689  40.106  1.00 19.19           C  
ATOM   2693  C   GLN A 361      55.629  45.032  39.106  1.00 19.78           C  
ATOM   2694  O   GLN A 361      56.805  45.184  39.424  1.00 16.21           O  
ATOM   2695  CB  GLN A 361      54.774  43.293  40.682  1.00 25.79           C  
ATOM   2696  CG  GLN A 361      53.880  42.994  41.882  1.00 46.40           C  
ATOM   2697  CD  GLN A 361      53.724  44.132  42.871  1.00 60.53           C  
ATOM   2698  OE1 GLN A 361      52.925  45.051  42.682  1.00 85.02           O  
ATOM   2699  NE2 GLN A 361      54.474  44.106  43.974  1.00 49.91           N  
ATOM   2700  N   ILE A 362      55.247  45.148  37.826  1.00 17.60           N  
ATOM   2701  CA  ILE A 362      56.303  45.465  36.862  1.00 14.39           C  
ATOM   2702  C   ILE A 362      56.528  46.968  36.788  1.00 13.13           C  
ATOM   2703  O   ILE A 362      55.629  47.696  36.352  1.00 15.44           O  
ATOM   2704  CB  ILE A 362      55.890  44.953  35.462  1.00 15.97           C  
ATOM   2705  CG1 ILE A 362      55.482  43.473  35.490  1.00 15.33           C  
ATOM   2706  CG2 ILE A 362      57.010  45.257  34.479  1.00 16.17           C  
ATOM   2707  CD1 ILE A 362      54.739  43.078  34.225  1.00 20.48           C  
ATOM   2708  N   THR A 363      57.698  47.418  37.211  1.00 13.61           N  
ATOM   2709  CA  THR A 363      58.026  48.840  37.142  1.00 13.30           C  
ATOM   2710  C   THR A 363      58.965  49.173  36.002  1.00 17.84           C  
ATOM   2711  O   THR A 363      59.071  50.346  35.611  1.00 17.56           O  
ATOM   2712  CB  THR A 363      58.656  49.323  38.485  1.00 15.80           C  
ATOM   2713  OG1 THR A 363      59.935  48.710  38.570  1.00 20.42           O  
ATOM   2714  CG2 THR A 363      57.805  48.857  39.653  1.00 22.62           C  
ATOM   2715  N   GLU A 364      59.614  48.157  35.431  1.00 14.53           N  
ATOM   2716  CA  GLU A 364      60.525  48.410  34.318  1.00 13.62           C  
ATOM   2717  C   GLU A 364      59.831  47.920  33.026  1.00 11.13           C  
ATOM   2718  O   GLU A 364      59.857  46.742  32.698  1.00 12.63           O  
ATOM   2719  CB  GLU A 364      61.852  47.735  34.574  1.00 14.22           C  
ATOM   2720  CG  GLU A 364      62.630  48.402  35.712  1.00 19.12           C  
ATOM   2721  CD  GLU A 364      63.786  47.600  36.256  1.00 30.21           C  
ATOM   2722  OE1 GLU A 364      64.049  46.462  35.812  1.00 28.01           O  
ATOM   2723  OE2 GLU A 364      64.488  48.087  37.190  1.00 28.76           O1-
ATOM   2724  N   GLY A 365      59.270  48.907  32.324  1.00  9.37           N  
ATOM   2725  CA  GLY A 365      58.541  48.585  31.076  1.00  9.63           C  
ATOM   2726  C   GLY A 365      59.498  48.780  29.881  1.00  9.72           C  
ATOM   2727  O   GLY A 365      60.344  49.675  29.911  1.00 10.00           O  
ATOM   2728  N   ILE A 366      59.317  47.894  28.884  1.00  9.59           N  
ATOM   2729  CA  ILE A 366      60.290  47.940  27.752  1.00  8.54           C  
ATOM   2730  C   ILE A 366      59.545  47.472  26.513  1.00  9.99           C  
ATOM   2731  O   ILE A 366      58.665  46.598  26.585  1.00  9.59           O  
ATOM   2732  CB  ILE A 366      61.509  47.073  28.077  1.00 10.00           C  
ATOM   2733  CG1 ILE A 366      62.486  47.001  26.866  1.00 11.78           C  
ATOM   2734  CG2 ILE A 366      61.129  45.691  28.584  1.00 12.57           C  
ATOM   2735  CD1 ILE A 366      63.777  46.278  27.269  1.00 11.52           C  
ATOM   2736  N   TRP A 367      59.938  48.090  25.368  1.00  9.68           N  
ATOM   2737  CA  TRP A 367      59.370  47.644  24.076  1.00  9.14           C  
ATOM   2738  C   TRP A 367      60.531  47.521  23.069  1.00  7.01           C  
ATOM   2739  O   TRP A 367      61.221  48.535  22.972  1.00  8.97           O  
ATOM   2740  CB  TRP A 367      58.335  48.629  23.605  1.00 10.63           C  
ATOM   2741  CG  TRP A 367      57.519  48.251  22.400  1.00  9.98           C  
ATOM   2742  CD1 TRP A 367      56.331  47.584  22.400  1.00  9.19           C  
ATOM   2743  CD2 TRP A 367      57.858  48.555  21.036  1.00  8.63           C  
ATOM   2744  NE1 TRP A 367      55.897  47.448  21.075  1.00  9.57           N  
ATOM   2745  CE2 TRP A 367      56.817  48.029  20.245  1.00  9.39           C  
ATOM   2746  CE3 TRP A 367      58.905  49.203  20.380  1.00 10.22           C  
ATOM   2747  CZ2 TRP A 367      56.806  48.127  18.851  1.00  9.78           C  
ATOM   2748  CZ3 TRP A 367      58.906  49.316  19.004  1.00  9.30           C  
ATOM   2749  CH2 TRP A 367      57.847  48.778  18.225  1.00 10.25           C  
ATOM   2750  N   VAL A 368      60.669  46.353  22.506  1.00  7.59           N  
ATOM   2751  CA  VAL A 368      61.809  46.095  21.621  1.00 10.17           C  
ATOM   2752  C   VAL A 368      61.287  45.710  20.232  1.00  8.97           C  
ATOM   2753  O   VAL A 368      60.485  44.806  20.110  1.00  8.97           O  
ATOM   2754  CB  VAL A 368      62.691  44.966  22.147  1.00  8.36           C  
ATOM   2755  CG1 VAL A 368      63.993  44.914  21.329  1.00  9.38           C  
ATOM   2756  CG2 VAL A 368      63.036  45.107  23.657  1.00 10.46           C  
ATOM   2757  N   SER A 369      61.798  46.466  19.245  1.00  8.26           N  
ATOM   2758  CA  SER A 369      61.525  46.138  17.830  1.00  7.85           C  
ATOM   2759  C   SER A 369      62.765  45.458  17.256  1.00  7.24           C  
ATOM   2760  O   SER A 369      63.865  46.027  17.324  1.00  8.76           O  
ATOM   2761  CB  SER A 369      61.204  47.428  17.105  1.00  8.74           C  
ATOM   2762  OG  SER A 369      61.218  47.217  15.656  1.00  8.30           O  
ATOM   2763  N   TYR A 370      62.627  44.259  16.697  1.00  7.75           N  
ATOM   2764  CA  TYR A 370      63.784  43.465  16.304  1.00  7.52           C  
ATOM   2765  C   TYR A 370      63.310  42.384  15.339  1.00  8.78           C  
ATOM   2766  O   TYR A 370      62.112  42.016  15.329  1.00  8.62           O  
ATOM   2767  CB  TYR A 370      64.449  42.841  17.556  1.00  8.62           C  
ATOM   2768  CG  TYR A 370      63.647  41.680  18.132  1.00  8.17           C  
ATOM   2769  CD1 TYR A 370      62.425  41.951  18.730  1.00  8.52           C  
ATOM   2770  CD2 TYR A 370      64.079  40.380  18.060  1.00  8.01           C  
ATOM   2771  CE1 TYR A 370      61.670  40.898  19.256  1.00  9.22           C  
ATOM   2772  CE2 TYR A 370      63.343  39.312  18.563  1.00  8.87           C  
ATOM   2773  CZ  TYR A 370      62.121  39.627  19.150  1.00  9.33           C  
ATOM   2774  OH  TYR A 370      61.345  38.584  19.697  1.00 11.55           O  
ATOM   2775  N   ASP A 371      64.251  41.822  14.572  1.00  8.28           N  
ATOM   2776  CA  ASP A 371      63.963  40.604  13.820  1.00  8.47           C  
ATOM   2777  C   ASP A 371      64.494  39.394  14.584  1.00 11.70           C  
ATOM   2778  O   ASP A 371      65.639  39.373  15.051  1.00 12.08           O  
ATOM   2779  CB  ASP A 371      64.569  40.663  12.416  1.00  9.27           C  
ATOM   2780  CG  ASP A 371      63.694  41.422  11.461  1.00 10.43           C  
ATOM   2781  OD1 ASP A 371      62.467  41.526  11.637  1.00 10.18           O  
ATOM   2782  OD2 ASP A 371      64.274  41.922  10.459  1.00 12.33           O1-
ATOM   2783  N   ASP A 372      63.651  38.389  14.747  1.00 11.47           N  
ATOM   2784  CA  ASP A 372      64.153  37.107  15.245  1.00 11.63           C  
ATOM   2785  C   ASP A 372      64.440  36.195  14.045  1.00 13.80           C  
ATOM   2786  O   ASP A 372      64.247  36.678  12.899  1.00 11.64           O  
ATOM   2787  CB  ASP A 372      63.140  36.534  16.215  1.00 12.54           C  
ATOM   2788  CG  ASP A 372      61.769  36.238  15.698  1.00 17.52           C  
ATOM   2789  OD1 ASP A 372      61.454  36.357  14.468  1.00 14.39           O  
ATOM   2790  OD2 ASP A 372      60.872  35.826  16.512  1.00 16.54           O1-
ATOM   2791  N   PRO A 373      64.926  34.986  14.200  1.00 12.29           N  
ATOM   2792  CA  PRO A 373      65.195  34.123  13.026  1.00 12.23           C  
ATOM   2793  C   PRO A 373      63.964  34.021  12.126  1.00 10.86           C  
ATOM   2794  O   PRO A 373      64.163  34.098  10.891  1.00 11.41           O  
ATOM   2795  CB  PRO A 373      65.610  32.805  13.686  1.00 13.53           C  
ATOM   2796  CG  PRO A 373      66.338  33.276  14.941  1.00 13.23           C  
ATOM   2797  CD  PRO A 373      65.416  34.372  15.460  1.00 11.63           C  
ATOM   2798  N   ASP A 374      62.765  33.864  12.628  1.00 11.87           N  
ATOM   2799  CA  ASP A 374      61.608  33.742  11.740  1.00 11.56           C  
ATOM   2800  C   ASP A 374      61.373  35.016  10.955  1.00 11.34           C  
ATOM   2801  O   ASP A 374      61.144  34.910   9.728  1.00 11.44           O  
ATOM   2802  CB  ASP A 374      60.346  33.398  12.546  1.00 14.60           C  
ATOM   2803  CG  ASP A 374      60.348  31.964  13.054  1.00 39.19           C  
ATOM   2804  OD1 ASP A 374      61.063  31.110  12.489  1.00 34.66           O  
ATOM   2805  OD2 ASP A 374      59.630  31.675  14.037  1.00 43.85           O1-
ATOM   2806  N   SER A 375      61.436  36.197  11.580  1.00  9.69           N  
ATOM   2807  CA  SER A 375      61.105  37.394  10.803  1.00  9.82           C  
ATOM   2808  C   SER A 375      62.289  37.685   9.886  1.00 10.75           C  
ATOM   2809  O   SER A 375      62.059  38.225   8.785  1.00 10.91           O  
ATOM   2810  CB  SER A 375      60.679  38.576  11.673  1.00 12.72           C  
ATOM   2811  OG  SER A 375      61.764  38.953  12.487  1.00 14.23           O  
ATOM   2812  N   ALA A 376      63.533  37.360  10.250  1.00  9.79           N  
ATOM   2813  CA  ALA A 376      64.660  37.504   9.332  1.00  7.85           C  
ATOM   2814  C   ALA A 376      64.522  36.557   8.145  1.00  8.99           C  
ATOM   2815  O   ALA A 376      64.831  36.944   7.004  1.00 10.80           O  
ATOM   2816  CB  ALA A 376      65.969  37.224  10.047  1.00 10.26           C  
ATOM   2817  N   SER A 377      64.034  35.359   8.369  1.00 10.12           N  
ATOM   2818  CA  SER A 377      63.751  34.443   7.245  1.00  9.35           C  
ATOM   2819  C   SER A 377      62.708  35.046   6.328  1.00 10.83           C  
ATOM   2820  O   SER A 377      62.850  34.967   5.068  1.00 11.40           O  
ATOM   2821  CB  SER A 377      63.235  33.123   7.818  1.00 12.13           C  
ATOM   2822  OG  SER A 377      62.951  32.181   6.793  1.00 17.61           O  
ATOM   2823  N   ASN A 378      61.664  35.656   6.875  1.00 10.41           N  
ATOM   2824  CA  ASN A 378      60.686  36.312   6.014  1.00 10.47           C  
ATOM   2825  C   ASN A 378      61.292  37.471   5.246  1.00 11.40           C  
ATOM   2826  O   ASN A 378      60.891  37.750   4.081  1.00 11.60           O  
ATOM   2827  CB  ASN A 378      59.485  36.772   6.845  1.00 11.35           C  
ATOM   2828  CG  ASN A 378      58.358  37.222   5.936  1.00 14.05           C  
ATOM   2829  OD1 ASN A 378      57.922  36.391   5.111  1.00 19.25           O  
ATOM   2830  ND2 ASN A 378      57.928  38.443   6.061  1.00 18.45           N  
ATOM   2831  N   LYS A 379      62.236  38.250   5.767  1.00  9.40           N  
ATOM   2832  CA  LYS A 379      62.943  39.279   5.024  1.00 10.11           C  
ATOM   2833  C   LYS A 379      63.693  38.619   3.856  1.00 10.98           C  
ATOM   2834  O   LYS A 379      63.667  39.195   2.742  1.00 10.48           O  
ATOM   2835  CB  LYS A 379      63.961  39.990   5.930  1.00  9.66           C  
ATOM   2836  CG  LYS A 379      63.406  40.979   6.957  1.00 14.10           C  
ATOM   2837  CD  LYS A 379      63.124  42.351   6.351  1.00 12.97           C  
ATOM   2838  CE  LYS A 379      62.336  43.247   7.295  1.00 13.33           C  
ATOM   2839  NZ  LYS A 379      63.129  43.642   8.525  1.00 12.31           N1+
ATOM   2840  N   ALA A 380      64.351  37.519   4.062  1.00  9.93           N  
ATOM   2841  CA  ALA A 380      65.041  36.828   2.972  1.00  9.75           C  
ATOM   2842  C   ALA A 380      64.028  36.354   1.937  1.00 10.88           C  
ATOM   2843  O   ALA A 380      64.338  36.455   0.731  1.00 10.40           O  
ATOM   2844  CB  ALA A 380      65.799  35.633   3.522  1.00 11.94           C  
ATOM   2845  N   ALA A 381      62.887  35.875   2.383  1.00 10.00           N  
ATOM   2846  CA  ALA A 381      61.884  35.459   1.391  1.00 11.06           C  
ATOM   2847  C   ALA A 381      61.426  36.637   0.581  1.00 12.74           C  
ATOM   2848  O   ALA A 381      61.185  36.545  -0.664  1.00 11.99           O  
ATOM   2849  CB  ALA A 381      60.686  34.839   2.094  1.00 11.66           C  
ATOM   2850  N   TYR A 382      61.272  37.821   1.138  1.00 11.26           N  
ATOM   2851  CA  TYR A 382      60.911  39.033   0.400  1.00  9.91           C  
ATOM   2852  C   TYR A 382      62.033  39.349  -0.558  1.00 13.99           C  
ATOM   2853  O   TYR A 382      61.741  39.676  -1.742  1.00 13.06           O  
ATOM   2854  CB  TYR A 382      60.622  40.188   1.409  1.00 12.20           C  
ATOM   2855  CG  TYR A 382      60.476  41.500   0.710  1.00 10.38           C  
ATOM   2856  CD1 TYR A 382      59.274  41.944   0.139  1.00 10.08           C  
ATOM   2857  CD2 TYR A 382      61.588  42.327   0.573  1.00 11.38           C  
ATOM   2858  CE1 TYR A 382      59.225  43.151  -0.478  1.00  9.40           C  
ATOM   2859  CE2 TYR A 382      61.550  43.549  -0.061  1.00 15.25           C  
ATOM   2860  CZ  TYR A 382      60.349  43.954  -0.604  1.00 13.01           C  
ATOM   2861  OH  TYR A 382      60.331  45.177  -1.253  1.00 15.54           O  
ATOM   2862  N   ALA A 383      63.292  39.246  -0.165  1.00 10.66           N  
ATOM   2863  CA  ALA A 383      64.391  39.522  -1.092  1.00 11.74           C  
ATOM   2864  C   ALA A 383      64.283  38.617  -2.333  1.00 11.71           C  
ATOM   2865  O   ALA A 383      64.466  39.135  -3.438  1.00 12.67           O  
ATOM   2866  CB  ALA A 383      65.726  39.348  -0.369  1.00 10.35           C  
ATOM   2867  N   ARG A 384      64.026  37.350  -2.099  1.00 11.45           N  
ATOM   2868  CA  ARG A 384      63.855  36.405  -3.191  1.00 12.93           C  
ATOM   2869  C   ARG A 384      62.672  36.777  -4.053  1.00 13.07           C  
ATOM   2870  O   ARG A 384      62.780  36.729  -5.306  1.00 15.09           O  
ATOM   2871  CB  ARG A 384      63.554  35.018  -2.607  1.00 15.82           C  
ATOM   2872  CG  ARG A 384      64.773  34.368  -2.000  1.00 20.36           C  
ATOM   2873  CD  ARG A 384      65.876  34.027  -2.960  1.00 27.76           C  
ATOM   2874  NE  ARG A 384      65.573  32.975  -3.914  1.00 36.81           N  
ATOM   2875  CZ  ARG A 384      65.432  31.673  -3.740  1.00 39.26           C  
ATOM   2876  NH1 ARG A 384      65.554  31.080  -2.566  1.00 40.23           N1+
ATOM   2877  NH2 ARG A 384      65.149  30.883  -4.777  1.00 40.91           N  
ATOM   2878  N   VAL A 385      61.553  37.159  -3.518  1.00 12.99           N  
ATOM   2879  CA  VAL A 385      60.378  37.539  -4.315  1.00 12.87           C  
ATOM   2880  C   VAL A 385      60.689  38.690  -5.225  1.00 16.63           C  
ATOM   2881  O   VAL A 385      60.194  38.794  -6.350  1.00 16.31           O  
ATOM   2882  CB  VAL A 385      59.211  37.977  -3.381  1.00 18.76           C  
ATOM   2883  CG1 VAL A 385      58.187  38.791  -4.173  1.00 26.50           C  
ATOM   2884  CG2 VAL A 385      58.616  36.763  -2.712  1.00 22.98           C  
ATOM   2885  N   LYS A 386      61.464  39.658  -4.768  1.00 14.19           N  
ATOM   2886  CA  LYS A 386      61.799  40.806  -5.565  1.00 13.13           C  
ATOM   2887  C   LYS A 386      63.050  40.547  -6.394  1.00 11.73           C  
ATOM   2888  O   LYS A 386      63.533  41.534  -6.997  1.00 13.28           O  
ATOM   2889  CB  LYS A 386      62.004  42.000  -4.613  1.00 15.94           C  
ATOM   2890  CG  LYS A 386      60.740  42.388  -3.826  1.00 14.89           C  
ATOM   2891  CD  LYS A 386      59.626  42.676  -4.856  1.00 14.99           C  
ATOM   2892  CE  LYS A 386      58.481  43.379  -4.155  1.00 19.86           C  
ATOM   2893  NZ  LYS A 386      57.373  43.685  -5.137  1.00 22.56           N1+
ATOM   2894  N   ASN A 387      63.570  39.341  -6.439  1.00 11.57           N  
ATOM   2895  CA  ASN A 387      64.755  39.010  -7.221  1.00 10.87           C  
ATOM   2896  C   ASN A 387      65.927  39.932  -6.906  1.00 12.28           C  
ATOM   2897  O   ASN A 387      66.730  40.347  -7.747  1.00 11.53           O  
ATOM   2898  CB  ASN A 387      64.469  39.123  -8.744  1.00 15.49           C  
ATOM   2899  CG  ASN A 387      63.407  38.058  -9.096  1.00 18.00           C  
ATOM   2900  OD1 ASN A 387      63.520  36.896  -8.749  1.00 24.10           O  
ATOM   2901  ND2 ASN A 387      62.417  38.518  -9.834  1.00 22.89           N  
ATOM   2902  N   LEU A 388      66.058  40.247  -5.588  1.00 11.12           N  
ATOM   2903  CA  LEU A 388      67.224  41.021  -5.172  1.00  9.14           C  
ATOM   2904  C   LEU A 388      68.468  40.166  -5.197  1.00  9.71           C  
ATOM   2905  O   LEU A 388      68.466  38.933  -5.282  1.00 12.14           O  
ATOM   2906  CB  LEU A 388      66.997  41.590  -3.752  1.00  9.89           C  
ATOM   2907  CG  LEU A 388      65.716  42.398  -3.560  1.00  9.19           C  
ATOM   2908  CD1 LEU A 388      65.731  43.045  -2.175  1.00 11.05           C  
ATOM   2909  CD2 LEU A 388      65.603  43.514  -4.574  1.00 10.79           C  
ATOM   2910  N   GLY A 389      69.606  40.865  -5.082  1.00 10.92           N  
ATOM   2911  CA  GLY A 389      70.880  40.173  -5.046  1.00 11.13           C  
ATOM   2912  C   GLY A 389      71.111  39.331  -3.808  1.00  9.90           C  
ATOM   2913  O   GLY A 389      71.839  38.342  -3.852  1.00 11.93           O  
ATOM   2914  N   GLY A 390      70.480  39.762  -2.700  1.00  9.26           N  
ATOM   2915  CA  GLY A 390      70.677  38.998  -1.449  1.00 11.68           C  
ATOM   2916  C   GLY A 390      70.297  39.932  -0.291  1.00  8.46           C  
ATOM   2917  O   GLY A 390      69.511  40.845  -0.392  1.00  9.30           O  
ATOM   2918  N   VAL A 391      70.977  39.555   0.796  1.00  9.25           N  
ATOM   2919  CA  VAL A 391      70.726  40.220   2.095  1.00  8.64           C  
ATOM   2920  C   VAL A 391      72.071  40.673   2.659  1.00  8.38           C  
ATOM   2921  O   VAL A 391      73.061  39.963   2.526  1.00  9.77           O  
ATOM   2922  CB  VAL A 391      70.068  39.239   3.088  1.00  9.20           C  
ATOM   2923  CG1 VAL A 391      70.056  39.766   4.516  1.00  9.97           C  
ATOM   2924  CG2 VAL A 391      68.646  38.925   2.636  1.00 10.38           C  
ATOM   2925  N   ALA A 392      72.065  41.837   3.292  1.00  8.06           N  
ATOM   2926  CA  ALA A 392      73.249  42.352   4.032  1.00  7.08           C  
ATOM   2927  C   ALA A 392      72.865  42.352   5.527  1.00  7.02           C  
ATOM   2928  O   ALA A 392      71.823  42.910   5.848  1.00  8.96           O  
ATOM   2929  CB  ALA A 392      73.633  43.719   3.543  1.00  9.30           C  
ATOM   2930  N   LEU A 393      73.713  41.742   6.292  1.00  7.44           N  
ATOM   2931  CA  LEU A 393      73.337  41.482   7.718  1.00  8.95           C  
ATOM   2932  C   LEU A 393      74.187  42.343   8.658  1.00  7.26           C  
ATOM   2933  O   LEU A 393      75.396  42.238   8.650  1.00  8.08           O  
ATOM   2934  CB  LEU A 393      73.558  40.018   8.001  1.00  8.62           C  
ATOM   2935  CG  LEU A 393      73.075  39.567   9.391  1.00  9.68           C  
ATOM   2936  CD1 LEU A 393      71.575  39.804   9.483  1.00 11.25           C  
ATOM   2937  CD2 LEU A 393      73.462  38.104   9.571  1.00 10.88           C  
ATOM   2938  N   PHE A 394      73.508  43.174   9.445  1.00  7.67           N  
ATOM   2939  CA  PHE A 394      74.172  44.155  10.303  1.00  7.51           C  
ATOM   2940  C   PHE A 394      73.893  43.825  11.771  1.00  8.37           C  
ATOM   2941  O   PHE A 394      72.785  44.098  12.247  1.00  8.38           O  
ATOM   2942  CB  PHE A 394      73.655  45.573  10.045  1.00  7.92           C  
ATOM   2943  CG  PHE A 394      74.010  46.081   8.637  1.00  7.67           C  
ATOM   2944  CD1 PHE A 394      73.233  45.687   7.553  1.00  9.47           C  
ATOM   2945  CD2 PHE A 394      75.074  46.954   8.481  1.00  9.18           C  
ATOM   2946  CE1 PHE A 394      73.561  46.214   6.302  1.00  8.06           C  
ATOM   2947  CE2 PHE A 394      75.395  47.469   7.195  1.00  9.00           C  
ATOM   2948  CZ  PHE A 394      74.610  47.070   6.150  1.00  9.72           C  
ATOM   2949  N   ASP A 395      74.829  43.287  12.538  1.00  7.99           N  
ATOM   2950  CA  ASP A 395      76.106  42.718  12.117  1.00  7.56           C  
ATOM   2951  C   ASP A 395      76.301  41.405  12.864  1.00  8.80           C  
ATOM   2952  O   ASP A 395      75.510  40.993  13.733  1.00  9.17           O  
ATOM   2953  CB  ASP A 395      77.313  43.692  12.299  1.00 10.20           C  
ATOM   2954  CG  ASP A 395      77.839  43.664  13.727  1.00 13.97           C  
ATOM   2955  OD1 ASP A 395      78.886  43.049  14.001  1.00 14.68           O  
ATOM   2956  OD2 ASP A 395      77.136  44.274  14.525  1.00 24.07           O1-
ATOM   2957  N   LEU A 396      77.345  40.648  12.562  1.00  8.13           N  
ATOM   2958  CA  LEU A 396      77.561  39.340  13.176  1.00  6.75           C  
ATOM   2959  C   LEU A 396      77.676  39.436  14.703  1.00  8.28           C  
ATOM   2960  O   LEU A 396      77.272  38.462  15.345  1.00  8.98           O  
ATOM   2961  CB  LEU A 396      78.847  38.709  12.619  1.00  8.26           C  
ATOM   2962  CG  LEU A 396      78.787  38.306  11.106  1.00  9.02           C  
ATOM   2963  CD1 LEU A 396      80.122  37.768  10.648  1.00  9.76           C  
ATOM   2964  CD2 LEU A 396      77.684  37.287  10.893  1.00 10.63           C  
ATOM   2965  N   SER A 397      78.187  40.570  15.198  1.00  8.12           N  
ATOM   2966  CA  SER A 397      78.414  40.616  16.657  1.00  9.07           C  
ATOM   2967  C   SER A 397      77.144  40.707  17.462  1.00  9.15           C  
ATOM   2968  O   SER A 397      77.243  40.412  18.683  1.00 10.24           O  
ATOM   2969  CB  SER A 397      79.339  41.808  16.948  1.00  9.49           C  
ATOM   2970  OG  SER A 397      78.637  43.024  16.915  1.00  9.98           O  
ATOM   2971  N   TYR A 398      75.986  40.988  16.894  1.00  8.01           N  
ATOM   2972  CA  TYR A 398      74.728  40.960  17.628  1.00  7.51           C  
ATOM   2973  C   TYR A 398      73.873  39.751  17.246  1.00  9.65           C  
ATOM   2974  O   TYR A 398      72.827  39.556  17.885  1.00  9.98           O  
ATOM   2975  CB  TYR A 398      73.933  42.264  17.471  1.00  7.63           C  
ATOM   2976  CG  TYR A 398      74.699  43.444  18.016  1.00  8.80           C  
ATOM   2977  CD1 TYR A 398      75.230  43.401  19.310  1.00  8.00           C  
ATOM   2978  CD2 TYR A 398      74.902  44.587  17.297  1.00  8.94           C  
ATOM   2979  CE1 TYR A 398      75.939  44.499  19.810  1.00  8.88           C  
ATOM   2980  CE2 TYR A 398      75.593  45.675  17.774  1.00 10.71           C  
ATOM   2981  CZ  TYR A 398      76.120  45.613  19.071  1.00  9.71           C  
ATOM   2982  OH  TYR A 398      76.800  46.731  19.493  1.00 10.79           O  
ATOM   2983  N   ASP A 399      74.316  38.917  16.302  1.00  8.70           N  
ATOM   2984  CA  ASP A 399      73.700  37.605  16.191  1.00  9.82           C  
ATOM   2985  C   ASP A 399      74.201  36.757  17.389  1.00 11.58           C  
ATOM   2986  O   ASP A 399      75.196  37.131  18.033  1.00 11.41           O  
ATOM   2987  CB  ASP A 399      73.981  36.940  14.869  1.00 10.48           C  
ATOM   2988  CG  ASP A 399      73.060  35.771  14.497  1.00 12.03           C  
ATOM   2989  OD1 ASP A 399      72.193  35.363  15.299  1.00  9.84           O  
ATOM   2990  OD2 ASP A 399      73.230  35.267  13.372  1.00 10.76           O1-
ATOM   2991  N   ASP A 400      73.488  35.674  17.682  1.00 10.13           N  
ATOM   2992  CA  ASP A 400      73.861  34.881  18.899  1.00 10.01           C  
ATOM   2993  C   ASP A 400      74.937  33.903  18.525  1.00  8.42           C  
ATOM   2994  O   ASP A 400      74.764  32.698  18.350  1.00 10.44           O  
ATOM   2995  CB  ASP A 400      72.586  34.234  19.429  1.00  8.98           C  
ATOM   2996  CG  ASP A 400      72.821  33.417  20.700  1.00 12.05           C  
ATOM   2997  OD1 ASP A 400      73.871  33.579  21.359  1.00 11.02           O  
ATOM   2998  OD2 ASP A 400      71.947  32.574  20.963  1.00 13.37           O1-
ATOM   2999  N   PHE A 401      76.167  34.445  18.378  1.00 10.35           N  
ATOM   3000  CA  PHE A 401      77.287  33.621  17.911  1.00 10.12           C  
ATOM   3001  C   PHE A 401      77.723  32.599  18.944  1.00 11.03           C  
ATOM   3002  O   PHE A 401      78.377  31.625  18.579  1.00 12.08           O  
ATOM   3003  CB  PHE A 401      78.451  34.510  17.482  1.00  9.91           C  
ATOM   3004  CG  PHE A 401      79.003  35.462  18.528  1.00  8.29           C  
ATOM   3005  CD1 PHE A 401      79.909  34.965  19.490  1.00  9.40           C  
ATOM   3006  CD2 PHE A 401      78.626  36.781  18.529  1.00  9.57           C  
ATOM   3007  CE1 PHE A 401      80.394  35.886  20.409  1.00  9.20           C  
ATOM   3008  CE2 PHE A 401      79.134  37.694  19.444  1.00 11.02           C  
ATOM   3009  CZ  PHE A 401      80.031  37.212  20.400  1.00  9.48           C  
ATOM   3010  N   ARG A 402      77.364  32.748  20.231  1.00 10.74           N  
ATOM   3011  CA  ARG A 402      77.725  31.736  21.220  1.00 11.15           C  
ATOM   3012  C   ARG A 402      76.617  30.716  21.400  1.00 12.90           C  
ATOM   3013  O   ARG A 402      76.831  29.700  22.093  1.00 15.22           O  
ATOM   3014  CB  ARG A 402      77.992  32.392  22.585  1.00 11.80           C  
ATOM   3015  CG  ARG A 402      79.142  33.389  22.545  1.00 12.74           C  
ATOM   3016  CD  ARG A 402      79.392  33.859  23.998  1.00 14.31           C  
ATOM   3017  NE  ARG A 402      80.448  34.856  23.958  1.00 15.54           N  
ATOM   3018  CZ  ARG A 402      81.722  34.644  24.229  1.00 15.37           C  
ATOM   3019  NH1 ARG A 402      82.141  33.413  24.609  1.00 18.70           N1+
ATOM   3020  NH2 ARG A 402      82.559  35.670  24.137  1.00 16.21           N  
ATOM   3021  N   GLY A 403      75.451  30.952  20.805  1.00 11.39           N  
ATOM   3022  CA  GLY A 403      74.342  30.032  20.994  1.00 12.11           C  
ATOM   3023  C   GLY A 403      73.762  30.094  22.404  1.00 15.53           C  
ATOM   3024  O   GLY A 403      73.256  29.078  22.900  1.00 18.44           O  
ATOM   3025  N   GLN A 404      73.779  31.270  23.026  1.00 15.43           N  
ATOM   3026  CA  GLN A 404      73.192  31.445  24.359  1.00 15.33           C  
ATOM   3027  C   GLN A 404      71.700  31.150  24.313  1.00 17.38           C  
ATOM   3028  O   GLN A 404      71.173  30.590  25.294  1.00 23.75           O  
ATOM   3029  CB  GLN A 404      73.421  32.857  24.867  1.00 18.79           C  
ATOM   3030  CG  GLN A 404      74.898  33.270  24.910  1.00 17.17           C  
ATOM   3031  CD  GLN A 404      75.055  34.668  25.475  1.00 27.21           C  
ATOM   3032  OE1 GLN A 404      74.677  34.873  26.629  1.00 19.73           O  
ATOM   3033  NE2 GLN A 404      75.565  35.645  24.700  1.00 17.96           N  
ATOM   3034  N   CYS A 405      70.955  31.443  23.269  1.00 15.44           N  
ATOM   3035  CA  CYS A 405      69.486  31.405  23.241  1.00 20.01           C  
ATOM   3036  C   CYS A 405      68.942  29.988  23.186  1.00 19.36           C  
ATOM   3037  O   CYS A 405      68.109  29.615  24.032  1.00 22.38           O  
ATOM   3038  CB  CYS A 405      68.989  32.223  22.038  1.00 20.10           C  
ATOM   3039  SG  CYS A 405      67.197  32.255  21.742  1.00 19.66           S  
ATOM   3040  N   SER A 406      69.360  29.196  22.219  1.00 18.67           N  
ATOM   3041  CA  SER A 406      68.835  27.862  21.964  1.00 19.35           C  
ATOM   3042  C   SER A 406      69.916  26.805  21.992  1.00 23.75           C  
ATOM   3043  O   SER A 406      69.573  25.617  21.916  1.00 26.12           O  
ATOM   3044  CB  SER A 406      68.185  27.827  20.574  1.00 21.66           C  
ATOM   3045  OG  SER A 406      69.195  27.712  19.554  1.00 30.35           O  
ATOM   3046  N   GLY A 407      71.174  27.227  22.042  1.00 21.08           N  
ATOM   3047  CA  GLY A 407      72.273  26.313  21.757  1.00 19.33           C  
ATOM   3048  C   GLY A 407      72.717  26.423  20.308  1.00 21.80           C  
ATOM   3049  O   GLY A 407      73.859  26.081  20.007  1.00 27.19           O  
ATOM   3050  N   ASP A 408      71.920  26.889  19.356  1.00 16.56           N  
ATOM   3051  CA  ASP A 408      72.357  26.975  17.973  1.00 18.51           C  
ATOM   3052  C   ASP A 408      73.080  28.307  17.751  1.00 16.42           C  
ATOM   3053  O   ASP A 408      72.493  29.349  18.079  1.00 16.01           O  
ATOM   3054  CB  ASP A 408      71.178  26.931  16.989  1.00 22.49           C  
ATOM   3055  CG  ASP A 408      70.351  25.707  17.383  1.00 38.06           C  
ATOM   3056  OD1 ASP A 408      70.948  24.639  17.145  1.00 33.32           O  
ATOM   3057  OD2 ASP A 408      69.245  25.907  17.904  1.00 36.02           O1-
ATOM   3058  N   LYS A 409      74.275  28.231  17.204  1.00 13.16           N  
ATOM   3059  CA  LYS A 409      75.037  29.459  16.968  1.00 13.59           C  
ATOM   3060  C   LYS A 409      74.531  30.177  15.714  1.00 11.62           C  
ATOM   3061  O   LYS A 409      74.157  29.535  14.723  1.00 13.07           O  
ATOM   3062  CB  LYS A 409      76.503  29.066  16.821  1.00 12.24           C  
ATOM   3063  CG  LYS A 409      76.993  28.404  18.106  1.00 15.44           C  
ATOM   3064  CD  LYS A 409      78.489  28.096  18.029  1.00 16.98           C  
ATOM   3065  CE  LYS A 409      78.869  27.489  19.397  1.00 23.00           C  
ATOM   3066  NZ  LYS A 409      80.356  27.365  19.475  1.00 31.12           N1+
ATOM   3067  N   TYR A 410      74.567  31.496  15.720  1.00  9.72           N  
ATOM   3068  CA  TYR A 410      74.192  32.329  14.566  1.00 10.47           C  
ATOM   3069  C   TYR A 410      72.809  31.964  14.042  1.00 10.57           C  
ATOM   3070  O   TYR A 410      72.608  31.715  12.845  1.00 10.26           O  
ATOM   3071  CB  TYR A 410      75.237  32.188  13.446  1.00 10.21           C  
ATOM   3072  CG  TYR A 410      76.566  32.859  13.731  1.00  8.89           C  
ATOM   3073  CD1 TYR A 410      76.652  34.246  13.650  1.00  8.44           C  
ATOM   3074  CD2 TYR A 410      77.691  32.124  14.065  1.00  9.44           C  
ATOM   3075  CE1 TYR A 410      77.866  34.869  13.913  1.00  8.68           C  
ATOM   3076  CE2 TYR A 410      78.907  32.730  14.311  1.00  9.98           C  
ATOM   3077  CZ  TYR A 410      78.976  34.109  14.231  1.00  9.10           C  
ATOM   3078  OH  TYR A 410      80.163  34.751  14.462  1.00 11.24           O  
ATOM   3079  N   PRO A 411      71.811  31.945  14.903  1.00  8.95           N  
ATOM   3080  CA  PRO A 411      70.464  31.569  14.470  1.00  9.45           C  
ATOM   3081  C   PRO A 411      69.880  32.547  13.467  1.00  9.45           C  
ATOM   3082  O   PRO A 411      69.099  32.142  12.565  1.00 11.40           O  
ATOM   3083  CB  PRO A 411      69.678  31.566  15.787  1.00  9.78           C  
ATOM   3084  CG  PRO A 411      70.401  32.554  16.676  1.00 11.25           C  
ATOM   3085  CD  PRO A 411      71.878  32.289  16.346  1.00 10.89           C  
ATOM   3086  N   ILE A 412      70.174  33.834  13.535  1.00 10.09           N  
ATOM   3087  CA  ILE A 412      69.588  34.764  12.534  1.00 10.40           C  
ATOM   3088  C   ILE A 412      70.251  34.547  11.188  1.00  9.89           C  
ATOM   3089  O   ILE A 412      69.556  34.425  10.164  1.00  9.95           O  
ATOM   3090  CB  ILE A 412      69.668  36.202  13.009  1.00  8.64           C  
ATOM   3091  CG1 ILE A 412      68.825  36.400  14.292  1.00 10.18           C  
ATOM   3092  CG2 ILE A 412      69.205  37.155  11.908  1.00 10.05           C  
ATOM   3093  CD1 ILE A 412      68.951  37.776  14.876  1.00 11.76           C  
ATOM   3094  N   LEU A 413      71.556  34.539  11.196  1.00  9.22           N  
ATOM   3095  CA  LEU A 413      72.272  34.357   9.926  1.00  9.08           C  
ATOM   3096  C   LEU A 413      71.858  33.067   9.271  1.00 11.78           C  
ATOM   3097  O   LEU A 413      71.646  33.009   8.049  1.00 11.02           O  
ATOM   3098  CB  LEU A 413      73.772  34.322  10.268  1.00  9.35           C  
ATOM   3099  CG  LEU A 413      74.722  33.889   9.151  1.00  9.09           C  
ATOM   3100  CD1 LEU A 413      74.631  34.798   7.943  1.00  9.99           C  
ATOM   3101  CD2 LEU A 413      76.138  33.856   9.731  1.00 11.07           C  
ATOM   3102  N   ARG A 414      71.753  31.989  10.077  1.00 10.11           N  
ATOM   3103  CA  ARG A 414      71.360  30.724   9.480  1.00 11.07           C  
ATOM   3104  C   ARG A 414      69.923  30.759   8.968  1.00 11.16           C  
ATOM   3105  O   ARG A 414      69.684  30.159   7.903  1.00 12.80           O  
ATOM   3106  CB  ARG A 414      71.526  29.606  10.524  1.00 15.48           C  
ATOM   3107  CG  ARG A 414      73.047  29.399  10.693  1.00 20.86           C  
ATOM   3108  CD  ARG A 414      73.197  28.692  12.048  1.00 20.85           C  
ATOM   3109  NE  ARG A 414      72.998  27.261  11.740  1.00 25.53           N  
ATOM   3110  CZ  ARG A 414      73.268  26.370  12.683  1.00 44.18           C  
ATOM   3111  NH1 ARG A 414      73.688  26.861  13.841  1.00 36.88           N1+
ATOM   3112  NH2 ARG A 414      73.107  25.088  12.426  1.00 39.25           N  
ATOM   3113  N   ALA A 415      69.019  31.413   9.645  1.00 10.53           N  
ATOM   3114  CA  ALA A 415      67.631  31.467   9.167  1.00 12.99           C  
ATOM   3115  C   ALA A 415      67.584  32.196   7.823  1.00 14.11           C  
ATOM   3116  O   ALA A 415      66.781  31.800   6.953  1.00 14.36           O  
ATOM   3117  CB  ALA A 415      66.724  32.125  10.176  1.00 13.74           C  
ATOM   3118  N   ILE A 416      68.399  33.232   7.670  1.00 11.14           N  
ATOM   3119  CA  ILE A 416      68.407  33.937   6.364  1.00  9.99           C  
ATOM   3120  C   ILE A 416      69.034  33.065   5.306  1.00 10.29           C  
ATOM   3121  O   ILE A 416      68.455  32.946   4.215  1.00 13.12           O  
ATOM   3122  CB  ILE A 416      69.253  35.208   6.544  1.00 10.45           C  
ATOM   3123  CG1 ILE A 416      68.560  36.208   7.468  1.00 10.69           C  
ATOM   3124  CG2 ILE A 416      69.584  35.826   5.180  1.00  9.96           C  
ATOM   3125  CD1 ILE A 416      69.445  37.344   7.919  1.00 10.54           C  
ATOM   3126  N   LYS A 417      70.170  32.444   5.586  1.00 10.46           N  
ATOM   3127  CA  LYS A 417      70.830  31.606   4.584  1.00 12.68           C  
ATOM   3128  C   LYS A 417      69.895  30.480   4.138  1.00 15.34           C  
ATOM   3129  O   LYS A 417      69.873  30.146   2.949  1.00 17.15           O  
ATOM   3130  CB  LYS A 417      72.103  31.008   5.179  1.00 14.04           C  
ATOM   3131  CG  LYS A 417      72.818  30.051   4.210  1.00 18.39           C  
ATOM   3132  CD  LYS A 417      73.346  30.845   3.029  1.00 23.80           C  
ATOM   3133  CE  LYS A 417      74.259  30.095   2.075  1.00 36.10           C  
ATOM   3134  NZ  LYS A 417      73.906  28.668   1.865  1.00 29.23           N1+
ATOM   3135  N   TYR A 418      69.156  29.907   5.063  1.00 16.89           N  
ATOM   3136  CA  TYR A 418      68.269  28.782   4.754  1.00 20.93           C  
ATOM   3137  C   TYR A 418      67.263  29.116   3.683  1.00 21.61           C  
ATOM   3138  O   TYR A 418      66.769  28.271   2.921  1.00 19.67           O  
ATOM   3139  CB  TYR A 418      67.499  28.476   6.032  1.00 29.55           C  
ATOM   3140  CG  TYR A 418      66.330  27.531   6.032  1.00 35.16           C  
ATOM   3141  CD1 TYR A 418      66.603  26.217   6.421  1.00 43.72           C  
ATOM   3142  CD2 TYR A 418      65.008  27.838   5.710  1.00 22.68           C  
ATOM   3143  CE1 TYR A 418      65.633  25.242   6.480  1.00 35.66           C  
ATOM   3144  CE2 TYR A 418      64.022  26.866   5.764  1.00 38.19           C  
ATOM   3145  CZ  TYR A 418      64.337  25.576   6.145  1.00 37.41           C  
ATOM   3146  OH  TYR A 418      63.401  24.570   6.216  1.00 63.58           O  
ATOM   3147  N   ARG A 419      66.897  30.377   3.608  1.00 17.77           N  
ATOM   3148  CA  ARG A 419      65.810  30.845   2.781  1.00 18.97           C  
ATOM   3149  C   ARG A 419      66.344  31.373   1.462  1.00 21.14           C  
ATOM   3150  O   ARG A 419      65.534  31.584   0.562  1.00 29.24           O  
ATOM   3151  CB  ARG A 419      65.062  31.917   3.554  1.00 22.26           C  
ATOM   3152  CG  ARG A 419      63.593  32.090   3.367  1.00 28.18           C  
ATOM   3153  CD  ARG A 419      62.804  30.791   3.305  1.00 29.14           C  
ATOM   3154  NE  ARG A 419      61.406  31.090   2.999  1.00 42.05           N  
ATOM   3155  CZ  ARG A 419      60.509  31.696   3.754  1.00 51.21           C  
ATOM   3156  NH1 ARG A 419      60.755  32.155   4.976  1.00 24.09           N1+
ATOM   3157  NH2 ARG A 419      59.271  31.874   3.277  1.00 87.21           N  
ATOM   3158  N   LEU A 420      67.646  31.560   1.331  1.00 18.37           N  
ATOM   3159  CA  LEU A 420      68.217  32.076   0.085  1.00 27.31           C  
ATOM   3160  C   LEU A 420      68.551  30.983  -0.908  1.00 32.41           C  
ATOM   3161  O   LEU A 420      68.578  29.777  -0.630  1.00 32.11           O  
ATOM   3162  CB  LEU A 420      69.461  32.940   0.418  1.00 19.51           C  
ATOM   3163  CG  LEU A 420      69.181  34.229   1.159  1.00 16.99           C  
ATOM   3164  CD1 LEU A 420      70.499  34.938   1.475  1.00 18.15           C  
ATOM   3165  CD2 LEU A 420      68.330  35.256   0.405  1.00 22.48           C  
ATOM   3166  OXT LEU A 420      68.776  32.007  -2.137  1.00 54.24           O1-
TER   
HETATM 3168  C1  NAG A3100      63.006  61.414   1.254  1.00 11.19           C  
HETATM 3169  C2  NAG A3100      62.196  60.141   0.941  1.00 10.10           C  
HETATM 3170  C3  NAG A3100      60.861  60.595   0.310  1.00 13.26           C  
HETATM 3171  C4  NAG A3100      60.113  61.414   1.404  1.00 13.27           C  
HETATM 3172  C5  NAG A3100      60.990  62.581   1.846  1.00 12.62           C  
HETATM 3173  C6  NAG A3100      60.401  63.343   3.030  1.00 12.08           C  
HETATM 3174  C7  NAG A3100      63.172  58.051   0.124  1.00 11.82           C  
HETATM 3175  C8  NAG A3100      63.771  57.254  -1.015  1.00 10.30           C  
HETATM 3176  N2  NAG A3100      62.894  59.336  -0.045  1.00 11.23           N  
HETATM 3177  O3  NAG A3100      60.116  59.403   0.036  1.00 13.91           O  
HETATM 3178  O4  NAG A3100      58.947  62.042   0.774  1.00 16.19           O  
HETATM 3179  O5  NAG A3100      62.285  62.103   2.275  1.00 12.32           O  
HETATM 3180  O6  NAG A3100      61.202  64.459   3.383  1.00 15.20           O  
HETATM 3181  O7  NAG A3100      62.945  57.518   1.232  1.00 11.73           O  
HETATM 3182  C1  NAG A3101      57.746  61.542   1.506  1.00 16.52           C  
HETATM 3183  C2  NAG A3101      56.695  62.633   1.180  1.00 21.73           C  
HETATM 3184  C3  NAG A3101      55.317  62.127   1.666  1.00 23.45           C  
HETATM 3185  C4  NAG A3101      55.031  60.775   1.000  1.00 19.52           C  
HETATM 3186  C5  NAG A3101      56.167  59.778   1.260  1.00 18.80           C  
HETATM 3187  C6  NAG A3101      55.981  58.466   0.494  1.00 21.29           C  
HETATM 3188  C7  NAG A3101      57.472  64.897   1.185  1.00 23.95           C  
HETATM 3189  C8  NAG A3101      57.825  66.055   2.120  1.00 25.54           C  
HETATM 3190  N2  NAG A3101      56.988  63.854   1.868  1.00 20.04           N  
HETATM 3191  O3  NAG A3101      54.354  63.089   1.180  1.00 28.88           O  
HETATM 3192  O4  NAG A3101      53.861  60.184   1.629  1.00 22.64           O  
HETATM 3193  O5  NAG A3101      57.400  60.368   0.779  1.00 18.17           O  
HETATM 3194  O6  NAG A3101      55.956  58.735  -0.921  1.00 20.15           O  
HETATM 3195  O7  NAG A3101      57.827  64.914  -0.005  1.00 26.07           O  
HETATM 3196  C1  BMA A3102      52.838  59.773   0.724  1.00 26.37           C  
HETATM 3197  C2  BMA A3102      51.807  58.993   1.537  1.00 27.51           C  
HETATM 3198  C3  BMA A3102      50.536  58.898   0.689  1.00 34.65           C  
HETATM 3199  C4  BMA A3102      50.098  60.292   0.238  1.00 36.14           C  
HETATM 3200  C5  BMA A3102      51.243  60.988  -0.505  1.00 33.59           C  
HETATM 3201  C6  BMA A3102      50.841  62.366  -0.983  1.00 36.10           C  
HETATM 3202  O2  BMA A3102      51.581  59.638   2.789  1.00 29.10           O  
HETATM 3203  O3  BMA A3102      49.479  58.336   1.476  1.00 38.60           O  
HETATM 3204  O4  BMA A3102      48.934  60.261  -0.558  1.00 42.89           O  
HETATM 3205  O5  BMA A3102      52.331  61.113   0.472  1.00 32.94           O  
HETATM 3206  O6  BMA A3102      50.291  63.190   0.054  1.00 45.26           O  
HETATM 3207  C1  MAN A3103      49.395  56.939   0.654  1.00 44.25           C  
HETATM 3208  C2  MAN A3103      47.979  56.839   1.190  1.00 54.48           C  
HETATM 3209  C3  MAN A3103      48.065  56.493   2.696  1.00 46.53           C  
HETATM 3210  C4  MAN A3103      48.762  55.115   2.743  1.00 44.94           C  
HETATM 3211  C5  MAN A3103      50.214  55.343   2.305  1.00 51.01           C  
HETATM 3212  C6  MAN A3103      51.000  54.039   2.317  1.00 56.09           C  
HETATM 3213  O2  MAN A3103      47.235  55.773   0.590  1.00 58.05           O  
HETATM 3214  O3  MAN A3103      46.706  56.330   3.125  1.00 45.91           O  
HETATM 3215  O4  MAN A3103      48.720  54.551   4.031  1.00 45.48           O  
HETATM 3216  O5  MAN A3103      50.209  55.807   0.941  1.00 49.47           O  
HETATM 3217  O6  MAN A3103      50.807  53.348   1.080  1.00 72.81           O  
HETATM 3218  O   HOH A1001      65.409  47.795  13.065  1.00  8.30           O  
HETATM 3219  O   HOH A1002      66.034  44.059  10.348  1.00  9.36           O  
HETATM 3220  O   HOH A1003      79.215  45.788   1.355  1.00  9.72           O  
HETATM 3221  O   HOH A1004      74.500  56.021   3.313  1.00  9.47           O  
HETATM 3222  O   HOH A1005      67.522  47.141  14.552  1.00 10.02           O  
HETATM 3223  O   HOH A1006      78.532  41.742  20.756  1.00  9.65           O  
HETATM 3224  O   HOH A1007      56.071  53.301   6.613  1.00  9.92           O  
HETATM 3225  O   HOH A1008      72.813  47.520  25.279  1.00 10.01           O  
HETATM 3226  O   HOH A1009      74.760  60.129  -6.292  1.00 11.01           O  
HETATM 3227  O   HOH A1010      68.845  48.905  25.614  1.00 11.10           O  
HETATM 3228  O   HOH A1011      66.677  43.333  14.253  1.00  8.30           O  
HETATM 3229  O   HOH A1012      68.818  54.395  19.566  1.00 11.61           O  
HETATM 3230  O   HOH A1013      66.605  56.161   0.975  1.00  9.93           O  
HETATM 3231  O   HOH A1014      79.903  45.590  24.858  1.00 11.21           O  
HETATM 3232  O   HOH A1015      77.761  55.811 -14.718  1.00 11.17           O  
HETATM 3233  O   HOH A1016      69.136  61.783   4.139  1.00 12.02           O  
HETATM 3234  O   HOH A1017      67.994  58.504  -8.861  1.00 12.28           O  
HETATM 3235  O   HOH A1018      64.893  45.049   6.941  1.00 10.52           O  
HETATM 3236  O   HOH A1019      62.302  44.118  12.811  1.00  9.87           O  
HETATM 3237  O   HOH A1020      69.478  56.359  15.885  1.00 12.26           O  
HETATM 3238  O   HOH A1021      75.118  39.639  23.226  1.00 12.64           O  
HETATM 3239  O   HOH A1022      82.055  47.871  21.248  1.00 11.29           O  
HETATM 3240  O   HOH A1023      51.250  49.290  14.194  1.00 11.39           O  
HETATM 3241  O   HOH A1024      78.027  46.424  21.803  1.00 11.42           O  
HETATM 3242  O   HOH A1025      82.182  46.196  26.295  1.00 10.88           O  
HETATM 3243  O   HOH A1026      86.581  38.772  15.648  1.00 11.40           O  
HETATM 3244  O   HOH A1027      53.406  50.523  29.906  1.00 12.47           O  
HETATM 3245  O   HOH A1028      66.220  53.045   7.414  1.00 12.11           O  
HETATM 3246  O   HOH A1029      79.818  41.786  26.450  1.00 11.63           O  
HETATM 3247  O   HOH A1030      63.623  58.108  13.137  1.00 12.48           O  
HETATM 3248  O   HOH A1031      73.394  52.928  11.393  1.00 13.66           O  
HETATM 3249  O   HOH A1032      67.408  40.735  17.048  1.00 13.48           O  
HETATM 3250  O   HOH A1033      55.771  56.282  13.511  1.00 14.16           O  
HETATM 3251  O   HOH A1034      79.932  49.778  17.737  1.00 13.03           O  
HETATM 3252  O   HOH A1035      74.655  62.898 -10.162  1.00 12.38           O  
HETATM 3253  O   HOH A1036      96.092  43.872   9.614  1.00 11.02           O  
HETATM 3254  O   HOH A1037      76.144  35.048  21.665  1.00 12.79           O  
HETATM 3255  O   HOH A1038      50.914  45.009  13.784  1.00 11.83           O  
HETATM 3256  O   HOH A1039      67.795  55.886  11.623  1.00 10.24           O  
HETATM 3257  O   HOH A1040      76.032  47.325  31.508  1.00 12.34           O  
HETATM 3258  O   HOH A1041      60.110  30.128  35.952  1.00 13.96           O  
HETATM 3259  O   HOH A1042      68.640  51.713  19.340  1.00 11.64           O  
HETATM 3260  O   HOH A1043      69.477  54.913  22.206  1.00 13.19           O  
HETATM 3261  O   HOH A1044      46.619  46.424  20.132  1.00 12.63           O  
HETATM 3262  O   HOH A1045      52.424  49.744  25.573  1.00 13.02           O  
HETATM 3263  O   HOH A1046      71.160  53.213  13.072  1.00 13.22           O  
HETATM 3264  O   HOH A1047      64.364  37.339  32.109  1.00 14.47           O  
HETATM 3265  O   HOH A1048     102.864  44.772  16.646  1.00 11.66           O  
HETATM 3266  O   HOH A1049      49.307  53.446  16.067  1.00 13.85           O  
HETATM 3267  O   HOH A1050      60.296  44.987  14.647  1.00 12.93           O  
HETATM 3268  O   HOH A1051      54.642  41.289  11.522  1.00 13.77           O  
HETATM 3269  O   HOH A1052      67.351  59.613  -6.333  1.00 13.99           O  
HETATM 3270  O   HOH A1053      74.179  58.571   7.693  1.00 11.63           O  
HETATM 3271  O   HOH A1054      59.655  46.354  12.383  1.00 12.89           O  
HETATM 3272  O   HOH A1055      90.825  35.886  18.180  1.00 14.92           O  
HETATM 3273  O   HOH A1056      54.372  42.263  14.209  1.00 13.09           O  
HETATM 3274  O   HOH A1057      49.406  47.845  10.661  1.00 14.26           O  
HETATM 3275  O   HOH A1058      84.689  47.679  22.122  1.00 13.76           O  
HETATM 3276  O   HOH A1059      57.893  38.686   9.661  1.00 15.60           O  
HETATM 3277  O   HOH A1060      64.109  37.036  34.817  1.00 15.53           O  
HETATM 3278  O   HOH A1061      48.523  45.390  21.586  1.00 14.42           O  
HETATM 3279  O   HOH A1062      63.992  65.734   6.676  1.00 14.83           O  
HETATM 3280  O   HOH A1063      57.886  35.508  25.591  1.00 13.44           O  
HETATM 3281  O   HOH A1064      69.639  52.238 -14.916  1.00 14.61           O  
HETATM 3282  O   HOH A1065      63.005  63.641   5.179  1.00 15.23           O  
HETATM 3283  O   HOH A1066      64.341  57.798   3.617  1.00 13.47           O  
HETATM 3284  O   HOH A1067      95.734  54.556   3.986  1.00 14.56           O  
HETATM 3285  O   HOH A1068      76.595  50.324   9.506  1.00 15.93           O  
HETATM 3286  O   HOH A1069      55.929  39.604   4.554  1.00 18.22           O  
HETATM 3287  O   HOH A1070      65.798  56.368  28.947  1.00 14.62           O  
HETATM 3288  O   HOH A1071      73.160  37.922  20.140  1.00 13.82           O  
HETATM 3289  O   HOH A1072      62.825  59.302  10.376  1.00 15.25           O  
HETATM 3290  O   HOH A1073      84.059  35.106  20.938  1.00 14.55           O  
HETATM 3291  O   HOH A1074      83.072  65.092  -5.860  1.00 15.51           O  
HETATM 3292  O   HOH A1075      99.251  42.243   2.630  1.00 17.01           O  
HETATM 3293  O   HOH A1076      68.827  66.323  -4.151  1.00 16.34           O  
HETATM 3294  O   HOH A1077      89.789  54.498  -3.326  1.00 17.10           O  
HETATM 3295  O   HOH A1078      66.116  55.684   4.526  1.00 15.10           O  
HETATM 3296  O   HOH A1079      65.263  48.128 -11.799  1.00 15.77           O  
HETATM 3297  O   HOH A1080      50.570  50.976  22.056  1.00 15.02           O  
HETATM 3298  O   HOH A1081      73.910  61.476 -14.088  1.00 14.95           O  
HETATM 3299  O   HOH A1082      99.858  50.881  18.394  1.00 14.16           O  
HETATM 3300  O   HOH A1083      53.503  48.907   1.937  1.00 15.87           O  
HETATM 3301  O   HOH A1084      94.965  52.549  18.423  1.00 17.94           O  
HETATM 3302  O   HOH A1085      58.876  53.563  -3.548  1.00 15.36           O  
HETATM 3303  O   HOH A1086      59.883  39.986   8.457  1.00 17.44           O  
HETATM 3304  O   HOH A1087      58.894  60.540  17.119  1.00 15.50           O  
HETATM 3305  O   HOH A1088      60.076  26.484  34.815  1.00 14.07           O  
HETATM 3306  O   HOH A1089      48.900  47.545   6.852  1.00 16.66           O  
HETATM 3307  O   HOH A1090      73.861  48.794  11.889  1.00 16.19           O  
HETATM 3308  O   HOH A1091      57.124  39.177  17.181  1.00 17.54           O  
HETATM 3309  O   HOH A1092      70.854  30.405  19.938  1.00 17.38           O  
HETATM 3310  O   HOH A1093      48.078  44.012   9.948  1.00 15.11           O  
HETATM 3311  O   HOH A1094      56.807  57.672  11.341  1.00 17.33           O  
HETATM 3312  O   HOH A1095      62.418  39.171  31.168  1.00 14.56           O  
HETATM 3313  O   HOH A1096      76.811  64.329   7.067  1.00 14.98           O  
HETATM 3314  O   HOH A1097      78.791  66.015   7.244  1.00 15.60           O  
HETATM 3315  O   HOH A1098      59.888  51.655  32.762  1.00 17.86           O  
HETATM 3316  O   HOH A1099      71.728  48.711  32.285  1.00 15.93           O  
HETATM 3317  O   HOH A1100      61.247  62.065   6.690  1.00 15.81           O  
HETATM 3318  O   HOH A1101      86.083  28.422  14.575  1.00 20.34           O  
HETATM 3319  O   HOH A1102      78.492  62.084   9.440  1.00 17.94           O  
HETATM 3320  O   HOH A1103      93.284  49.700  -9.041  1.00 16.72           O  
HETATM 3321  O   HOH A1104      62.434  32.939  15.375  1.00 18.59           O  
HETATM 3322  O   HOH A1105      82.772  50.263  15.145  1.00 19.00           O  
HETATM 3323  O   HOH A1106      97.427  38.329   9.610  1.00 19.43           O  
HETATM 3324  O   HOH A1107      61.649  35.990  19.158  1.00 15.75           O  
HETATM 3325  O   HOH A1108      62.437  65.605   1.022  1.00 17.78           O  
HETATM 3326  O   HOH A1109      50.635  38.921  18.880  1.00 16.86           O  
HETATM 3327  O   HOH A1110      88.711  48.262  15.113  1.00 17.98           O  
HETATM 3328  O   HOH A1111      63.062  49.291  30.824  1.00 19.57           O  
HETATM 3329  O   HOH A1112      49.122  51.111  24.881  1.00 18.31           O  
HETATM 3330  O   HOH A1113      66.978  52.348   1.788  1.00 15.84           O  
HETATM 3331  O   HOH A1114      67.867  29.661  12.836  1.00 17.31           O  
HETATM 3332  O   HOH A1115      80.036  64.246   8.963  1.00 16.36           O  
HETATM 3333  O   HOH A1116      66.104  33.740  37.798  1.00 18.35           O  
HETATM 3334  O   HOH A1117      85.941  40.429  28.732  1.00 15.53           O  
HETATM 3335  O   HOH A1118      71.682  66.830  -8.375  1.00 18.08           O  
HETATM 3336  O   HOH A1119      67.035  46.714  29.055  1.00 17.84           O  
HETATM 3337  O   HOH A1120      60.558  42.387   9.751  1.00 16.95           O  
HETATM 3338  O   HOH A1121      60.725  60.206  12.605  1.00 18.30           O  
HETATM 3339  O   HOH A1122      61.606  61.472   9.328  1.00 18.44           O  
HETATM 3340  O   HOH A1123      59.172  55.680  17.054  1.00 16.39           O  
HETATM 3341  O   HOH A1124      92.766  51.780 -11.556  1.00 17.86           O  
HETATM 3342  O   HOH A1125      59.876  60.955  19.892  1.00 16.21           O  
HETATM 3343  O   HOH A1126      96.361  43.379  -1.704  1.00 17.97           O  
HETATM 3344  O   HOH A1127      69.057  74.132   7.051  1.00 38.27           O  
HETATM 3345  O   HOH A1128      87.869  46.078  19.074  1.00 19.16           O  
HETATM 3346  O   HOH A1129      97.841  51.758   6.936  1.00 19.43           O  
HETATM 3347  O   HOH A1130      81.636  63.964  11.272  1.00 20.60           O  
HETATM 3348  O   HOH A1131      94.117  40.542  16.005  1.00 17.41           O  
HETATM 3349  O   HOH A1132      64.748  68.182   5.383  1.00 19.12           O  
HETATM 3350  O   HOH A1133      84.161  56.959  16.041  1.00 22.20           O  
HETATM 3351  O   HOH A1134      71.621  52.416  30.284  1.00 16.93           O  
HETATM 3352  O   HOH A1135      78.784  64.306 -10.985  1.00 21.74           O  
HETATM 3353  O   HOH A1136      93.784  42.389  -1.916  1.00 18.08           O  
HETATM 3354  O   HOH A1137      84.019  69.115  -4.314  1.00 20.66           O  
HETATM 3355  O   HOH A1138      63.968  44.135  30.569  1.00 17.90           O  
HETATM 3356  O   HOH A1139      88.149  47.028  28.353  1.00 19.15           O  
HETATM 3357  O   HOH A1140      75.842  38.391  20.756  1.00 20.53           O  
HETATM 3358  O   HOH A1141      69.930  34.089  25.290  1.00 21.87           O  
HETATM 3359  O   HOH A1142      53.488  57.976  13.785  1.00 17.13           O  
HETATM 3360  O   HOH A1143      68.783  65.160  10.244  1.00 19.06           O  
HETATM 3361  O   HOH A1144      50.384  50.829  31.715  1.00 21.21           O  
HETATM 3362  O   HOH A1145      85.385  50.278  13.957  1.00 21.93           O  
HETATM 3363  O   HOH A1146      67.536  40.603  31.016  1.00 25.63           O  
HETATM 3364  O   HOH A1147      93.336  54.499  15.340  1.00 20.20           O  
HETATM 3365  O   HOH A1148      70.066  60.418  13.758  1.00 20.26           O  
HETATM 3366  O   HOH A1149      69.052  63.213  11.919  1.00 21.06           O  
HETATM 3367  O   HOH A1150      68.911  70.768  -3.037  1.00 21.37           O  
HETATM 3368  O   HOH A1151      65.893  56.338 -13.749  1.00 21.30           O  
HETATM 3369  O   HOH A1152      51.324  39.273  23.373  1.00 21.82           O  
HETATM 3370  O   HOH A1153      54.255  36.001  24.654  1.00 23.01           O  
HETATM 3371  O   HOH A1154      63.666  35.374  41.479  1.00 19.05           O  
HETATM 3372  O   HOH A1155      49.462  44.023  24.076  1.00 29.36           O  
HETATM 3373  O   HOH A1156      46.073  51.379  25.061  1.00 25.40           O  
HETATM 3374  O   HOH A1157      50.032  43.831   2.236  1.00 18.39           O  
HETATM 3375  O   HOH A1158      49.748  54.513   8.951  1.00 19.52           O  
HETATM 3376  O   HOH A1159      85.024  68.568   8.502  1.00 21.85           O  
HETATM 3377  O   HOH A1160      56.736  39.611  11.880  1.00 19.46           O  
HETATM 3378  O   HOH A1161      61.279  60.384  -3.967  1.00 19.58           O  
HETATM 3379  O   HOH A1162      88.104  48.507  17.799  1.00 21.36           O  
HETATM 3380  O   HOH A1163      76.738  41.416  -2.664  1.00 20.70           O  
HETATM 3381  O   HOH A1164      86.839  59.366  13.663  1.00 27.97           O  
HETATM 3382  O   HOH A1165      94.977  38.648   3.582  1.00 20.26           O  
HETATM 3383  O   HOH A1166      80.550  30.079  19.692  1.00 20.99           O  
HETATM 3384  O   HOH A1167      60.736  65.440  10.020  1.00 20.41           O  
HETATM 3385  O   HOH A1168      77.675  47.324  12.509  1.00 19.92           O  
HETATM 3386  O   HOH A1169      58.655  36.237  13.982  1.00 19.72           O  
HETATM 3387  O   HOH A1170      67.249  68.310   2.807  1.00 21.90           O  
HETATM 3388  O   HOH A1171      68.450  61.740  -9.297  1.00 23.04           O  
HETATM 3389  O   HOH A1172      90.703  58.434  -9.138  1.00 19.46           O  
HETATM 3390  O   HOH A1173      55.462  35.053  34.929  1.00 20.24           O  
HETATM 3391  O   HOH A1174      66.846  59.525  23.275  1.00 19.91           O  
HETATM 3392  O   HOH A1175      58.469  33.745   5.103  1.00 27.53           O  
HETATM 3393  O   HOH A1176      68.765  44.584  29.885  1.00 25.07           O  
HETATM 3394  O   HOH A1177      78.154  46.522  16.489  1.00 20.48           O  
HETATM 3395  O   HOH A1178      65.781  44.845 -11.994  1.00 23.36           O  
HETATM 3396  O   HOH A1179      71.705  42.248  29.893  1.00 23.90           O  
HETATM 3397  O   HOH A1180      56.918  38.245  14.516  1.00 20.58           O  
HETATM 3398  O   HOH A1181      82.296  52.544 -14.639  1.00 23.37           O  
HETATM 3399  O   HOH A1182      62.311  42.869  -9.049  1.00 20.41           O  
HETATM 3400  O   HOH A1183      82.397  32.062   2.959  1.00 23.14           O  
HETATM 3401  O   HOH A1184      81.585  35.438  -2.462  1.00 23.97           O  
HETATM 3402  O   HOH A1185      72.066  72.255  -4.184  1.00 20.72           O  
HETATM 3403  O   HOH A1186      58.736  38.563  19.454  1.00 18.49           O  
HETATM 3404  O   HOH A1187      66.594  34.210  30.883  1.00 24.60           O  
HETATM 3405  O   HOH A1188      57.523  57.379  15.274  1.00 18.96           O  
HETATM 3406  O   HOH A1189      82.359  28.592   8.947  1.00 20.49           O  
HETATM 3407  O   HOH A1190      84.447  29.010  18.831  1.00 25.05           O  
HETATM 3408  O   HOH A1191      95.081  55.626   6.253  1.00 20.46           O  
HETATM 3409  O   HOH A1192      53.984  59.700  22.601  1.00 23.54           O  
HETATM 3410  O   HOH A1193      77.607  68.497   7.901  1.00 24.76           O  
HETATM 3411  O   HOH A1194      69.216  53.944  29.081  1.00 24.51           O  
HETATM 3412  O   HOH A1195      80.883  72.877  -2.983  1.00 23.23           O  
HETATM 3413  O   HOH A1196      59.589  36.668  40.714  1.00 22.50           O  
HETATM 3414  O   HOH A1197      75.729  66.203 -13.286  1.00 28.68           O  
HETATM 3415  O   HOH A1198      67.787  70.888  -0.614  1.00 23.79           O  
HETATM 3416  O   HOH A1199      75.920  51.570  17.891  1.00 24.80           O  
HETATM 3417  O   HOH A1200      60.972  56.363  -8.932  1.00 22.24           O  
HETATM 3418  O   HOH A1201      90.462  40.836  -4.786  1.00 24.14           O  
HETATM 3419  O   HOH A1202      69.945  51.681  16.310  1.00 26.35           O  
HETATM 3420  O   HOH A1203      56.259  61.213  14.796  1.00 25.59           O  
HETATM 3421  O   HOH A1204      52.811  58.919  20.216  1.00 22.66           O  
HETATM 3422  O   HOH A1205      80.647  40.756  -5.113  1.00 20.49           O  
HETATM 3423  O   HOH A1206      65.567  63.366  17.832  1.00 23.22           O  
HETATM 3424  O   HOH A1207      55.805  42.234  -2.019  1.00 24.04           O  
HETATM 3425  O   HOH A1208      83.592  69.185  10.807  1.00 22.44           O  
HETATM 3426  O   HOH A1209      98.618  46.192  22.247  1.00 23.90           O  
HETATM 3427  O   HOH A1210      81.060  25.578  17.344  1.00 26.23           O  
HETATM 3428  O   HOH A1211      60.121  34.057  -1.540  1.00 21.34           O  
HETATM 3429  O   HOH A1212      75.283  25.759  16.333  1.00 21.39           O  
HETATM 3430  O   HOH A1213      55.513  55.489  34.658  1.00 22.71           O  
HETATM 3431  O   HOH A1214      84.300  55.361 -13.429  1.00 25.16           O  
HETATM 3432  O   HOH A1215      53.334  57.625  33.024  1.00 23.77           O  
HETATM 3433  O   HOH A1216      87.041  47.958 -10.060  1.00 24.18           O  
HETATM 3434  O   HOH A1217      86.606  47.165  25.937  1.00 19.88           O  
HETATM 3435  O   HOH A1218      77.234  52.861  27.637  1.00 22.35           O  
HETATM 3436  O   HOH A1219      74.495  33.445  28.790  1.00 24.62           O  
HETATM 3437  O   HOH A1220      99.563  48.883  -0.588  1.00 23.79           O  
HETATM 3438  O   HOH A1221      53.946  49.132  37.917  1.00 22.49           O  
HETATM 3439  O   HOH A1222      76.308  48.805  16.042  1.00 25.93           O  
HETATM 3440  O   HOH A1223      65.673  58.703 -12.643  1.00 38.31           O  
HETATM 3441  O   HOH A1224      54.261  40.202  38.076  1.00 27.87           O  
HETATM 3442  O   HOH A1225      63.744  41.442  31.883  1.00 24.27           O  
HETATM 3443  O   HOH A1226      53.590  59.855   4.916  1.00 22.53           O  
HETATM 3444  O   HOH A1227      66.472  28.112   0.370  1.00 28.55           O  
HETATM 3445  O   HOH A1228      49.572  43.879  28.033  1.00 23.64           O  
HETATM 3446  O   HOH A1229      85.285  63.621  -6.963  1.00 25.31           O  
HETATM 3447  O   HOH A1230      49.475  33.912  10.794  1.00 23.49           O  
HETATM 3448  O   HOH A1231      82.750  72.262   3.021  1.00 24.18           O  
HETATM 3449  O   HOH A1232      59.925  43.105  40.580  1.00 27.26           O  
HETATM 3450  O   HOH A1233      68.528  48.120 -14.622  1.00 27.03           O  
HETATM 3451  O   HOH A1234      56.876  36.821   2.713  1.00 24.67           O  
HETATM 3452  O   HOH A1235      55.481  50.950   1.090  1.00 21.27           O  
HETATM 3453  O   HOH A1236      53.090  59.608  15.889  1.00 27.23           O  
HETATM 3454  O   HOH A1237      64.653  30.143   7.394  1.00 21.34           O  
HETATM 3455  O   HOH A1238      80.682  62.115  12.991  1.00 31.28           O  
HETATM 3456  O   HOH A1239      63.627  34.711  20.340  1.00 24.64           O  
HETATM 3457  O   HOH A1240      72.865  69.038   6.347  1.00 24.03           O  
HETATM 3458  O   HOH A1241      98.519  47.213  -7.247  1.00 26.24           O  
HETATM 3459  O   HOH A1242      88.959  51.255  11.776  1.00 27.12           O  
HETATM 3460  O   HOH A1243      89.483  41.038  23.427  1.00 25.80           O  
HETATM 3461  O   HOH A1244      89.765  37.206  -3.525  1.00 26.00           O  
HETATM 3462  O   HOH A1245      63.186  32.778  25.090  1.00 25.06           O  
HETATM 3463  O   HOH A1246      77.528  43.557  -9.812  1.00 26.24           O  
HETATM 3464  O   HOH A1247      61.877  62.892  17.290  1.00 22.94           O  
HETATM 3465  O   HOH A1248      63.911  44.505  33.991  1.00 21.41           O  
HETATM 3466  O   HOH A1249      71.699  63.517  10.389  1.00 24.19           O  
HETATM 3467  O   HOH A1250      55.800  40.021  31.910  1.00 23.72           O  
HETATM 3468  O   HOH A1251      58.267  29.540  28.426  1.00 25.26           O  
HETATM 3469  O   HOH A1252     100.405  50.730  -4.025  1.00 23.63           O  
HETATM 3470  O   HOH A1253      72.927  37.456  -6.312  1.00 25.42           O  
HETATM 3471  O   HOH A1254      68.792  38.949  28.527  1.00 23.17           O  
HETATM 3472  O   HOH A1256      55.429  34.717  26.547  1.00 25.99           O  
HETATM 3473  O   HOH A1257      89.532  59.616 -11.397  1.00 27.49           O  
HETATM 3474  O   HOH A1258      68.024  54.139  31.458  1.00 31.20           O  
HETATM 3475  O   HOH A1259      75.798  32.765   1.376  1.00 26.04           O  
HETATM 3476  O   HOH A1260      58.950  53.541  -6.348  1.00 25.78           O  
HETATM 3477  O   HOH A1261      74.432  61.660   9.598  1.00 25.48           O  
HETATM 3478  O   HOH A1262      66.242  31.563  18.535  1.00 25.41           O  
HETATM 3479  O   HOH A1263      81.974  53.902  16.886  1.00 27.31           O  
HETATM 3480  O   HOH A1264      76.928  55.194   0.703  1.00 21.37           O  
HETATM 3481  O   HOH A1265      59.669  32.303  24.360  1.00 30.63           O  
HETATM 3482  O   HOH A1266      84.782  29.764  -0.148  1.00 32.13           O  
HETATM 3483  O   HOH A1267      58.053  60.466  -1.931  1.00 29.60           O  
HETATM 3484  O   HOH A1268      64.717  32.654  26.247  1.00 27.29           O  
HETATM 3485  O   HOH A1269      59.808  33.193  16.351  1.00 31.97           O  
HETATM 3486  O   HOH A1270      68.804  60.237 -10.792  1.00 25.53           O  
HETATM 3487  O   HOH A1271      47.311  57.270  10.143  1.00 27.22           O  
HETATM 3488  O   HOH A1272      89.601  56.257  17.309  1.00 36.96           O  
HETATM 3489  O   HOH A1273      50.443  57.053   7.989  1.00 28.63           O  
HETATM 3490  O   HOH A1274      56.831  63.374   4.749  1.00 25.43           O  
HETATM 3491  O   HOH A1275      68.266  30.430  18.546  1.00 24.69           O  
HETATM 3492  O   HOH A1276      70.461  45.422  31.384  1.00 25.55           O  
HETATM 3493  O   HOH A1277      58.184  62.732  -2.176  1.00 30.58           O  
HETATM 3494  O   HOH A1278      63.353  66.522  15.165  1.00 37.32           O  
HETATM 3495  O   HOH A1279      63.271  60.956  -7.675  1.00 27.29           O  
HETATM 3496  O   HOH A1280      56.043  50.628  -1.393  1.00 20.90           O  
HETATM 3497  O   HOH A1281      54.399  53.251   1.566  1.00 22.48           O  
HETATM 3498  O   HOH A1282      68.397  65.794  -6.847  1.00 28.38           O  
HETATM 3499  O   HOH A1283      63.190  38.049  43.676  1.00 27.05           O  
HETATM 3500  O   HOH A1284      53.789  41.667  28.263  1.00 26.78           O  
HETATM 3501  O   HOH A1285      75.015  41.725  -6.331  1.00 24.66           O  
HETATM 3502  O   HOH A1286      83.333  31.303  22.221  1.00 31.67           O  
HETATM 3503  O   HOH A1287      88.855  43.632  25.774  1.00 29.40           O  
HETATM 3504  O   HOH A1288      94.773  53.502  -7.894  1.00 25.11           O  
HETATM 3505  O   HOH A1289      59.892  65.986   5.352  1.00 20.83           O  
HETATM 3506  O   HOH A1290      47.160  48.975  34.411  1.00 28.78           O  
HETATM 3507  O   HOH A1291      93.789  42.671  -6.898  1.00 31.34           O  
HETATM 3508  O   HOH A1292     100.137  54.413  12.547  1.00 27.15           O  
HETATM 3509  O   HOH A1293      68.183  30.521  31.513  1.00 24.10           O  
HETATM 3510  O   HOH A1294      57.726  52.641  36.770  1.00 34.06           O  
HETATM 3511  O   HOH A1295      80.045  71.774   5.865  1.00 31.24           O  
HETATM 3512  O   HOH A1296      96.217  43.969  -6.342  1.00 27.88           O  
HETATM 3513  O   HOH A1297      94.702  41.908  20.934  1.00 49.76           O  
HETATM 3514  O   HOH A1298      98.385  38.077  13.497  1.00 27.70           O  
HETATM 3515  O   HOH A1299      75.641  49.019  13.458  1.00 29.70           O  
HETATM 3516  O   HOH A1300      78.516  52.173  24.404  1.00 24.40           O  
HETATM 3517  O   HOH A1301      88.832  40.771  28.255  1.00 41.73           O  
HETATM 3518  O   HOH A1302      94.876  54.273  10.078  1.00 25.62           O  
HETATM 3519  O   HOH A1303      85.511  70.820   1.847  1.00 37.06           O  
HETATM 3520  O   HOH A1304      64.942  45.028  12.799  1.00  9.55           O  
HETATM 3521  O   HOH A1305      76.415  42.168  22.651  1.00 12.29           O  
HETATM 3522  O   HOH A1306      76.495  63.869 -11.970  1.00 14.06           O  
HETATM 3523  O   HOH A1307      70.145  55.863  13.189  1.00 13.75           O  
HETATM 3524  O   HOH A1308      80.094  47.711  23.125  1.00 13.54           O  
HETATM 3525  O   HOH A1309      66.160  52.933   4.650  1.00 17.68           O  
HETATM 3526  O   HOH A1310      64.678  33.131  40.106  1.00 17.38           O  
HETATM 3527  O   HOH A1311      72.689  64.783  -9.958  1.00 16.80           O  
HETATM 3528  O   HOH A1312      81.524  50.231  19.924  1.00 18.39           O  
HETATM 3529  O   HOH A1313      74.115  40.744  -4.037  1.00 21.17           O  
HETATM 3530  O   HOH A1314      58.357  34.333  23.140  1.00 17.72           O  
HETATM 3531  O   HOH A1315      84.058  47.802  24.862  1.00 18.85           O  
HETATM 3532  O   HOH A1316      76.733  61.948 -13.922  1.00 17.70           O  
HETATM 3533  O   HOH A1317      47.635  46.451   9.091  1.00 18.51           O  
HETATM 3534  O   HOH A1318      73.562  52.291  19.645  1.00 23.23           O  
HETATM 3535  O   HOH A1319      66.052  28.844  30.515  1.00 18.36           O  
HETATM 3536  O   HOH A1320      56.487  52.340  -3.292  1.00 20.33           O  
HETATM 3537  O   HOH A1321      58.913  63.628   6.466  1.00 19.29           O  
HETATM 3538  O   HOH A1322      70.791  54.948  17.708  1.00 20.49           O  
HETATM 3539  O   HOH A1323      70.697  58.823  16.147  1.00 19.30           O  
HETATM 3540  O   HOH A1324      60.636  62.977  -2.776  1.00 22.29           O  
HETATM 3541  O   HOH A1325      97.649  55.312  15.714  1.00 21.41           O  
HETATM 3542  O   HOH A1326      88.338  48.711  30.331  1.00 25.95           O  
HETATM 3543  O   HOH A1327      74.318  48.810  33.074  1.00 17.41           O  
HETATM 3544  O   HOH A1328      97.152  52.048   4.383  1.00 20.38           O  
HETATM 3545  O   HOH A1329      99.169  51.041  -1.701  1.00 24.56           O  
HETATM 3546  O   HOH A1330      68.086  57.944  28.957  1.00 23.00           O  
HETATM 3547  O   HOH A1331      62.666  32.699  22.273  1.00 25.26           O  
HETATM 3548  O   HOH A1332      64.632  47.052  30.821  1.00 25.55           O  
HETATM 3549  O   HOH A1333      73.792  50.392   9.854  1.00 20.83           O  
HETATM 3550  O   HOH A1334      61.470  66.654   7.621  1.00 20.66           O  
HETATM 3551  O   HOH A1335      65.388  34.785  35.234  1.00 22.07           O  
HETATM 3552  O   HOH A1336      51.085  41.766  24.876  1.00 25.61           O  
HETATM 3553  O   HOH A1337      71.208  51.831  18.241  1.00 22.09           O  
HETATM 3554  O   HOH A1338      70.617  57.190  23.021  1.00 26.34           O  
HETATM 3555  O   HOH A1339      62.682  64.189  -1.240  1.00 19.25           O  
HETATM 3556  O   HOH A1340      64.303  30.353  24.705  1.00 33.92           O  
HETATM 3557  O   HOH A1341      54.648  40.471  -3.741  1.00 31.78           O  
HETATM 3558  O   HOH A1342      82.829  67.128  -7.496  1.00 24.59           O  
HETATM 3559  O   HOH A1343      66.867  38.218  31.108  1.00 25.19           O  
HETATM 3560  O   HOH A1344      66.291  68.497   0.011  1.00 28.76           O  
HETATM 3561  O   HOH A1345      49.121  43.546  30.771  1.00 27.96           O  
HETATM 3562  O   HOH A1346      58.257  59.435  13.287  1.00 24.79           O  
HETATM 3563  O   HOH A1347      59.307  34.961  20.477  1.00 22.13           O  
HETATM 3564  O   HOH A1348      69.814  42.554  28.216  1.00 23.26           O  
HETATM 3565  O   HOH A1349      79.829  52.137  21.897  1.00 34.44           O  
HETATM 3566  O   HOH A1350      89.277  42.884  28.183  1.00 28.06           O  
HETATM 3567  O   HOH A1351      87.686  50.982  14.721  1.00 22.37           O  
HETATM 3568  O   HOH A1352      51.485  41.684  27.410  1.00 30.84           O  
HETATM 3569  O   HOH A1353      63.495  50.815  32.924  1.00 23.21           O  
HETATM 3570  O   HOH A1354      71.227  51.547  32.790  1.00 22.96           O  
HETATM 3571  O   HOH A1355      85.649  50.210  21.226  1.00 32.01           O  
HETATM 3572  O   HOH A1356      73.615  33.019   0.364  1.00 26.31           O  
HETATM 3573  O   HOH A1357      47.201  33.394  11.934  1.00 32.18           O  
HETATM 3574  O   HOH A1358      58.648  56.297  -4.425  1.00 28.52           O  
HETATM 3575  O   HOH A1359      94.658  40.806  18.836  1.00 27.07           O  
HETATM 3576  O   HOH A1360      78.588  68.189  17.103  1.00 30.05           O  
HETATM 3577  O   HOH A1361      47.616  54.459  17.871  1.00 22.57           O  
HETATM 3578  O   HOH A1362      53.563  41.236  31.036  1.00 31.10           O  
HETATM 3579  O   HOH A1363      83.114  72.540   7.964  1.00 31.29           O  
HETATM 3580  O   HOH A1364      59.957  28.394  27.100  1.00 37.70           O  
HETATM 3581  O   HOH A1365      66.868  30.528  26.154  1.00 29.57           O  
HETATM 3582  O   HOH A1366      72.139  53.273  15.636  1.00 25.82           O  
HETATM 3583  O   HOH A1367      66.756  67.254  -2.447  1.00 31.08           O  
HETATM 3584  O   HOH A1368      52.342  63.097   3.093  1.00 37.21           O  
HETATM 3585  O   HOH A1369      58.400  64.448   9.006  1.00 21.08           O  
HETATM 3586  O   HOH A1370      70.790  32.817  36.344  1.00 28.29           O  
HETATM 3587  O   HOH A1371     100.637  52.329   7.935  1.00 35.89           O  
HETATM 3588  O   HOH A1372      72.007  25.982   9.399  1.00 27.76           O  
HETATM 3589  O   HOH A1373      47.714  50.799  32.615  1.00 29.58           O  
HETATM 3590  O   HOH A1374      89.144  28.762  14.424  1.00 41.99           O  
HETATM 3591  O   HOH A1375      64.273  58.125  30.970  1.00 40.02           O  
HETATM 3592  O   HOH A1376      60.749  58.358  -2.687  1.00 41.08           O  
HETATM 3593  O   HOH A1377      44.136  53.721  25.336  1.00 35.54           O  
HETATM 3594  O   HOH A1378      65.270  29.204  22.955  1.00 28.29           O  
HETATM 3595  O   HOH A1379      77.441  26.328  14.561  1.00 42.19           O  
HETATM 3596  O   HOH A1380      92.614  63.914   2.157  1.00 26.69           O  
HETATM 3597  O   HOH A1381      69.927  41.542  32.054  1.00 31.40           O  
HETATM 3598  O   HOH A1382      66.080  60.182  25.701  1.00 26.86           O  
HETATM 3599  O   HOH A1383      56.294  33.706  13.581  1.00 34.73           O  
HETATM 3600  O   HOH A1384      91.218  33.859  20.146  1.00 26.11           O  
HETATM 3601  O   HOH A1385      75.857  42.283 -11.278  1.00 36.17           O  
HETATM 3602  O   HOH A1386      75.146  35.502  -5.535  1.00 39.77           O  
HETATM 3603  O   HOH A1387      63.818  30.850  16.425  1.00 37.87           O  
HETATM 3604  O   HOH A1388      49.450  40.125  21.314  1.00 26.85           O  
HETATM 3605  O   HOH A1389      51.366  36.903  25.260  1.00 38.29           O  
HETATM 3606  O   HOH A1390      68.748  42.319 -12.106  1.00 25.98           O  
HETATM 3607  O   HOH A1391      47.012  54.648   8.697  1.00 25.92           O  
HETATM 3608  O   HOH A1392      68.100  62.611  16.787  1.00 27.23           O  
HETATM 3609  O   HOH A1393      79.806  52.572  17.411  1.00 25.23           O  
HETATM 3610  O   HOH A1394      77.088  37.594  22.388  1.00 24.33           O  
HETATM 3611  O   HOH A1395      59.725  67.373  11.586  1.00 29.42           O  
HETATM 3612  O   HOH A1396      69.902  47.835  34.192  1.00 27.19           O  
HETATM 3613  O   HOH A1397      68.013  32.468  27.029  1.00 30.00           O  
HETATM 3614  O   HOH A1398      81.189  70.911  -6.839  1.00 27.13           O  
HETATM 3615  O   HOH A1399      76.010  54.711  29.418  1.00 28.50           O  
HETATM 3616  O   HOH A1400      84.088  62.214 -11.424  1.00 36.48           O  
HETATM 3617  O   HOH A1401      75.013  51.764  13.105  1.00 35.29           O  
HETATM 3618  O   HOH A1402      58.471  45.395  -7.659  1.00 28.80           O  
HETATM 3619  O   HOH A1403      73.141  53.319  22.065  1.00 27.73           O  
HETATM 3620  O   HOH A1404      53.702  38.883  35.218  1.00 47.15           O  
HETATM 3621  O   HOH A1405      94.719  52.170  21.298  1.00 35.06           O  
HETATM 3622  O   HOH A1406      84.429  36.929  27.006  1.00 31.21           O  
HETATM 3623  O   HOH A1407      53.901  64.479   9.021  1.00 32.04           O  
HETATM 3624  O   HOH A1408      50.312  48.475   3.716  1.00 37.04           O  
HETATM 3625  O   HOH A1409      77.766  45.537 -12.205  1.00 29.45           O  
HETATM 3626  O   HOH A1410      88.428  41.719  -5.841  1.00 31.44           O  
HETATM 3627  O   HOH A1411      76.145  59.243  10.614  1.00 31.05           O  
HETATM 3628  O   HOH A1412      63.642  45.443  40.407  1.00 34.95           O  
HETATM 3629  O   HOH A1413      70.168  56.356  28.500  1.00 31.01           O  
HETATM 3630  O   HOH A1414      84.641  46.085  -9.511  1.00 31.55           O  
HETATM 3631  O   HOH A1415      60.440  69.964  10.672  1.00 33.79           O  
HETATM 3632  O   HOH A1416      98.301  39.506  15.709  1.00 38.72           O  
HETATM 3633  O   HOH A1417      88.173  41.593 -10.116  1.00 49.83           O  
HETATM 3634  O   HOH A1418      87.762  46.310 -12.433  1.00 30.40           O  
HETATM 3635  O   HOH A1419      83.719  51.614  17.260  1.00 37.00           O  
HETATM 3636  O   HOH A1420      46.230  54.063  12.138  1.00 37.73           O  
HETATM 3637  O   HOH A1421      72.967  27.287  25.442  1.00 55.39           O  
HETATM 3638  O   HOH A1422      85.971  32.852  19.754  1.00 35.35           O  
HETATM 3639  O   HOH A1423      44.466  48.358  34.090  1.00 23.80           O  
HETATM 3640  O   HOH A1424      73.025  67.769   8.960  1.00 29.83           O  
HETATM 3641  O   HOH A1425      90.530  62.291  13.138  1.00 39.11           O  
HETATM 3642  O   HOH A1426      83.627  49.968 -15.753  1.00 36.73           O  
HETATM 3643  O   HOH A1427      85.639  27.487  17.033  1.00 30.85           O  
HETATM 3644  O   HOH A1428      62.947  60.772 -10.400  1.00 32.36           O  
HETATM 3645  O   HOH A1429      64.693  68.739   3.445  1.00 35.28           O  
HETATM 3646  O   HOH A1430      59.563  39.676  41.568  1.00 41.23           O  
HETATM 3647  O   HOH A1431      87.869  35.243  -2.630  1.00 29.45           O  
HETATM 3648  O   HOH A1432      86.029  60.426  16.193  1.00 39.12           O  
HETATM 3649  O   HOH A1433      71.400  38.209  28.393  1.00 22.89           O  
HETATM 3650  O   HOH A1434      69.252  67.013  -8.572  1.00 42.33           O  
HETATM 3651  O   HOH A1435      50.621  58.401  16.275  1.00 26.99           O  
HETATM 3652  O   HOH A1436      69.124  59.139  23.259  1.00 39.89           O  
HETATM 3653  O   HOH A1437      91.871  60.224  -7.449  1.00 35.43           O  
HETATM 3654  O   HOH A1438      88.729  63.680  14.350  1.00 27.52           O  
HETATM 3655  O   HOH A1439      56.464  39.355   1.607  1.00 37.27           O  
HETATM 3656  O   HOH A1440      69.453  27.917  14.254  1.00 28.84           O  
HETATM 3657  O   HOH A1441      84.659  48.226  -8.647  1.00 28.54           O  
HETATM 3658  O   HOH A1442      60.403  63.605  20.009  1.00 34.91           O  
HETATM 3659  O   HOH A1443      72.317  32.273  -6.369  1.00 40.39           O  
HETATM 3660  O   HOH A1444      47.676  41.824  27.011  1.00 33.99           O  
HETATM 3661  O   HOH A1445      97.836  37.089   7.122  1.00 30.63           O  
HETATM 3662  O   HOH A1446      52.222  42.525  38.477  1.00 40.07           O  
HETATM 3663  O   HOH A1447      76.640  31.218  28.679  1.00 35.13           O  
HETATM 3664  O   HOH A1448      77.697  70.797   6.273  1.00 33.11           O  
HETATM 3665  O   HOH A1449      67.767  67.343  11.475  1.00 30.18           O  
HETATM 3666  O   HOH A1450      56.743  25.961  29.186  1.00 40.46           O  
HETATM 3667  O   HOH A1451      96.415  59.988   1.029  1.00 37.46           O  
HETATM 3668  O   HOH A1452      96.103  64.658  -2.073  1.00 31.21           O  
HETATM 3669  O   HOH A1453      52.004  60.020   7.367  1.00 40.55           O  
HETATM 3670  O   HOH A1454      58.086  45.303  41.777  1.00 28.29           O  
HETATM 3671  O   HOH A1455      55.320  32.602  29.949  1.00 44.76           O  
HETATM 3672  O   HOH A1456      63.467  69.582   7.450  1.00 32.68           O  
HETATM 3673  O   HOH A1457      65.336  71.276   9.334  1.00 62.67           O  
HETATM 3674  O   HOH A1458      93.068  41.610  -4.448  1.00 44.28           O  
HETATM 3675  O   HOH A1459      67.439  36.722  -4.350  1.00 35.76           O  
HETATM 3676  O   HOH A1460      96.714  53.894   8.101  1.00 31.40           O  
HETATM 3677  O   HOH A1461      80.267  42.974 -10.103  1.00 43.96           O  
HETATM 3678  O   HOH A1462      75.203  34.814  31.058  1.00 30.61           O  
HETATM 3679  O   HOH A1463      67.148  28.242  10.621  1.00 25.26           O  
HETATM 3680  O   HOH A1464      83.277  69.505  -6.967  1.00 36.55           O  
HETATM 3681  O   HOH A1465      50.719  36.635  18.742  1.00 54.10           O  
HETATM 3682  O   HOH A1466      59.760  43.520  -8.381  1.00 43.63           O  
HETATM 3683  O   HOH A1467      70.779  60.065 -13.885  1.00 23.24           O  
HETATM 3684  O   HOH A1468      61.366  24.989   4.568  1.00 35.43           O  
HETATM 3685  O   HOH A1469      93.553  61.016  12.842  1.00 33.09           O  
HETATM 3686  O   HOH A1470      43.761  57.665  19.114  1.00 48.89           O  
HETATM 3687  O   HOH A1471      89.548  45.698  29.687  1.00 35.36           O  
HETATM 3688  O   HOH A1472      60.407  33.774  -4.519  1.00 35.61           O  
HETATM 3689  O   HOH A1473      65.300  64.014  20.427  1.00 29.26           O  
HETATM 3690  O   HOH A1474      58.609  40.322  -8.108  1.00 40.65           O  
HETATM 3691  O   HOH A1475     101.285  56.487  13.334  1.00 46.79           O  
HETATM 3692  O   HOH A1476      65.365  29.390  11.951  1.00 38.91           O  
HETATM 3693  O   HOH A1477      56.684  34.392   1.473  1.00 28.15           O  
HETATM 3694  O   HOH A1478      95.219  52.741 -11.044  1.00 47.32           O  
HETATM 3695  O   HOH A1479      58.039  35.892   8.664  1.00 68.84           O  
HETATM 3696  O   HOH A1480      63.642  65.149  17.090  1.00 40.84           O  
HETATM 3697  O   HOH A1481      93.445  69.096   4.759  1.00 43.37           O  
HETATM 3698  O   HOH A1482      54.360  29.455  30.192  1.00 49.58           O  
HETATM 3699  O   HOH A1483      93.501  35.503  15.476  1.00 46.52           O  
HETATM 3700  O   HOH A1484      63.901  49.983  38.725  1.00 57.17           O  
HETATM 3701  O   HOH A1485      52.245  38.371  30.135  1.00 42.45           O  
HETATM 3702  O   HOH A1486      73.145  24.206  15.594  1.00 40.35           O  
HETATM 3703  O   HOH A1487      73.767  74.625  -4.298  1.00 48.63           O  
HETATM 3704  O   HOH A1488      94.970  64.990   2.428  1.00 34.12           O  
HETATM 3705  O   HOH A1489      51.025  50.193   1.797  1.00 34.32           O  
HETATM 3706  O   HOH A1490      49.271  58.673  -2.571  1.00 45.14           O  
HETATM 3707  O   HOH A1491      50.139  61.459  10.472  1.00 58.32           O  
HETATM 3708  O   HOH A1492     101.235  52.372   0.223  1.00 51.29           O  
HETATM 3709  O   HOH A1493      54.140  63.687  -1.501  1.00 47.88           O  
HETATM 3710  O   HOH A1494      64.730  29.068   9.666  1.00 34.72           O  
HETATM 3711  O   HOH A1495      66.369  72.971  -0.821  1.00 37.87           O  
HETATM 3712  O   HOH A1496      80.451  25.969  21.902  1.00 45.01           O  
HETATM 3713  O   HOH A1497     100.429  39.052   9.734  1.00 50.81           O  
HETATM 3714  O   HOH A1498      99.686  46.040  25.122  1.00 42.09           O  
HETATM 3715  O   HOH A1499      88.165  48.847  24.056  1.00 41.56           O  
HETATM 3716  O   HOH A1500      72.317  31.789  28.493  1.00 34.96           O  
HETATM 3717  O   HOH A1501      95.116  55.815  -5.897  1.00 40.48           O  
HETATM 3718  O   HOH A1502      84.056  40.095  -8.057  1.00 65.53           O  
HETATM 3719  O   HOH A1503      80.557  31.126  25.488  1.00 37.80           O  
HETATM 3720  O   HOH A1504      83.017  74.945   3.699  1.00 39.03           O  
HETATM 3721  O   HOH A1505      65.620  38.942  35.677  1.00 41.42           O  
HETATM 3722  O   HOH A1506      46.050  60.692  11.719  1.00 50.88           O  
HETATM 3723  O   HOH A1507      58.713  49.259  -8.371  1.00 33.92           O  
HETATM 3724  O   HOH A1508      82.178  49.591  24.036  1.00 18.35           O  
HETATM 3725  O   HOH A1509      64.125  65.879  -2.959  1.00 23.06           O  
HETATM 3726  O   HOH A1510      66.653  28.236  27.924  1.00 25.98           O  
HETATM 3727  O   HOH A1511      60.013  48.969 -10.625  1.00 29.68           O  
HETATM 3728  O   HOH A1512      77.857  31.653  26.326  1.00 27.44           O  
HETATM 3729  O   HOH A1513      99.300  57.424  15.484  1.00 25.82           O  
HETATM 3730  O   HOH A1514      70.333  63.692 -10.711  1.00 32.45           O  
HETATM 3731  O   HOH A1515      72.789  56.769  18.678  1.00 27.67           O  
HETATM 3732  O   HOH A1516      72.539  57.137  13.734  1.00 27.91           O  
HETATM 3733  O   HOH A1517      56.187  33.100  22.538  1.00 29.96           O  
HETATM 3734  O   HOH A1518      75.264  64.854   9.221  1.00 31.36           O  
HETATM 3735  O   HOH A1519      57.626  52.079  -7.645  1.00 31.71           O  
HETATM 3736  O   HOH A1520      94.916  37.552  16.296  1.00 31.95           O  
HETATM 3737  O   HOH A1521      59.388  36.286  -7.877  1.00 32.00           O  
HETATM 3738  O   HOH A1522      54.424  54.493  -3.217  1.00 33.38           O  
HETATM 3739  O   HOH A1523      50.431  45.992   2.328  1.00 38.74           O  
HETATM 3740  O   HOH A1524      55.997  50.898  -5.716  1.00 31.83           O  
HETATM 3741  O   HOH A1525      82.585  39.412  -6.508  1.00 27.32           O  
HETATM 3742  O   HOH A1526      67.952  59.785  27.522  1.00 36.77           O  
HETATM 3743  O   HOH A1527      67.717  43.880 -13.705  1.00 41.52           O  
HETATM 3744  O   HOH A1528      46.128  40.561  26.876  1.00 31.08           O  
HETATM 3745  O   HOH A1529      59.214  47.764  41.984  1.00 48.70           O  
HETATM 3746  O   HOH A1530      87.020  40.165  -5.939  1.00 37.26           O  
HETATM 3747  O   HOH A1531      52.222  36.085  21.377  1.00 34.73           O  
HETATM 3748  O   HOH A1532      47.858  54.363   6.563  1.00 32.69           O  
HETATM 3749  O   HOH A1533      68.760  38.450  -8.570  1.00 30.66           O  
HETATM 3750  O   HOH A1534      83.898  51.583  19.688  1.00 33.60           O  
HETATM 3751  O   HOH A1535      55.708  44.602  -3.158  1.00 33.87           O  
HETATM 3752  O   HOH A1536      97.639  58.718   2.619  1.00 30.95           O  
HETATM 3753  O   HOH A1537      50.235  56.070  20.107  1.00 29.70           O  
HETATM 3754  O   HOH A1538      62.222  28.760  25.758  1.00 30.35           O  
HETATM 3755  O   HOH A1539      90.453  53.229  19.622  1.00 36.63           O  
HETATM 3756  O   HOH A1540      71.308  36.431  -7.698  1.00 45.94           O  
HETATM 3757  O   HOH A1541      96.850  49.399  -9.631  1.00 34.34           O  
HETATM 3758  O   HOH A1542      71.495  56.947  27.098  1.00 44.67           O  
HETATM 3759  O   HOH A1543      56.301  66.002   8.830  1.00 47.23           O  
HETATM 3760  O   HOH A1544      50.738  46.660   5.205  1.00 27.48           O  
HETATM 3761  O   HOH A1545      49.479  49.136  37.835  1.00 31.23           O  
HETATM 3762  O   HOH A1546      62.504  41.335 -11.147  1.00 30.89           O  
HETATM 3763  O   HOH A1547      58.988  32.709  18.816  1.00 32.37           O  
HETATM 3764  O   HOH A1548      72.590  57.834  21.129  1.00 33.92           O  
HETATM 3765  O   HOH A1549      66.482  46.586 -14.465  1.00 32.57           O  
HETATM 3766  O   HOH A1550      85.043  64.489  18.082  1.00 36.06           O  
HETATM 3767  O   HOH A1551      64.500  29.995  20.496  1.00 36.45           O  
HETATM 3768  O   HOH A1552      67.036  60.794 -12.923  1.00 42.09           O  
HETATM 3769  O   HOH A1553      93.225  45.897  21.102  1.00 34.41           O  
HETATM 3770  O   HOH A1554      80.533  67.363  -8.940  1.00 34.08           O  
HETATM 3771  O   HOH A1555      85.285  35.484  25.500  1.00 42.07           O  
HETATM 3772  O   HOH A1556      90.883  47.896  23.947  1.00 38.86           O  
HETATM 3773  O   HOH A1557      86.722  29.328  20.505  1.00 31.79           O  
HETATM 3774  O   HOH A1558      49.097  57.282  18.054  1.00 35.26           O  
HETATM 3775  O   HOH A1559      78.241  31.505   0.581  1.00 34.13           O  
HETATM 3776  O   HOH A1560      57.790  32.445  14.827  1.00 37.35           O  
HETATM 3777  O   HOH A1561      97.931  61.399  -4.793  1.00 44.24           O  
HETATM 3778  O   HOH A1562      62.524  31.574   0.111  1.00 38.53           O  
HETATM 3779  O   HOH A1563      60.895  60.875  -6.523  1.00 40.74           O  
HETATM 3780  O   HOH A1564      69.676  61.256  17.499  1.00 33.05           O  
HETATM 3781  O   HOH A1565      69.780  72.912  -4.207  1.00 38.25           O  
HETATM 3782  O   HOH A1566      92.772  34.577  11.075  1.00 38.88           O  
HETATM 3783  O   HOH A1567      87.884  61.095  18.038  1.00 43.37           O  
HETATM 3784  O   HOH A1568      85.198  47.377 -13.721  1.00 51.56           O  
HETATM 3785  O   HOH A1569      92.863  51.971 -14.159  1.00 36.49           O  
HETATM 3786  O   HOH A1570      75.409  53.761  22.515  1.00 37.99           O  
HETATM 3787  O   HOH A1571      89.127  71.197   0.333  1.00 53.44           O  
HETATM 3788  O   HOH A1572      61.713  52.150  37.130  1.00 43.61           O  
HETATM 3789  O   HOH A1573      93.296  32.224   7.940  1.00 45.47           O  
HETATM 3790  O   HOH A1574      57.050  60.942  26.940  1.00 71.26           O  
HETATM 3791  O   HOH A1575      86.814  50.446  18.777  1.00 39.16           O  
HETATM 3792  O   HOH A1576      67.180  35.123  33.575  1.00 34.51           O  
HETATM 3793  O   HOH A1577      85.024  26.925  12.296  1.00 37.89           O  
HETATM 3794  O   HOH A1578      53.642  62.000  24.094  1.00 41.83           O  
HETATM 3795  O   HOH A1579      76.559  55.055  26.576  1.00 34.83           O  
HETATM 3796  O   HOH A1580      72.927  65.929 -12.471  1.00 33.07           O  
HETATM 3797  O   HOH A1581      92.586  56.840  -9.819  1.00 38.45           O  
HETATM 3798  O   HOH A1582      82.345  48.784  -9.539  1.00 33.47           O  
HETATM 3799  O   HOH A1583      82.612  31.579   0.696  1.00 41.84           O  
HETATM 3800  O   HOH A1584      86.538  69.851  21.963  1.00 30.25           O  
HETATM 3801  O   HOH A1585      47.901  40.405  25.361  1.00 33.94           O  
HETATM 3802  O   HOH A1586      76.201  72.548   2.896  1.00 39.72           O  
HETATM 3803  O   HOH A1587      89.672  32.332  21.457  1.00 37.36           O  
HETATM 3804  O   HOH A1588      98.036  42.711  -8.290  1.00 50.59           O  
HETATM 3805  O   HOH A1589      47.752  54.590  27.058  1.00 42.06           O  
HETATM 3806  O   HOH A1590      60.803  64.547  -5.259  1.00 39.93           O  
HETATM 3807  O   HOH A1591      59.642  55.324  32.803  1.00 37.92           O  
HETATM 3808  O   HOH A1592      90.853  46.740  27.732  1.00 31.18           O  
HETATM 3809  O   HOH A1593      68.783  44.775  31.985  1.00 85.79           O  
HETATM 3810  O   HOH A1594      63.182  46.030 -11.851  1.00 39.84           O  
HETATM 3811  O   HOH A1595      77.031  74.187   0.161  1.00 38.14           O  
HETATM 3812  O   HOH A1596      67.755  52.894   3.853  1.00 35.31           O  
HETATM 3813  O   HOH A1597      61.927  52.061  34.500  1.00 37.37           O  
HETATM 3814  O   HOH A1598      80.636  74.466  -5.295  1.00 52.07           O  
HETATM 3815  O   HOH A1599      79.909  25.220  15.462  1.00 32.29           O  
HETATM 3816  O   HOH A1600      59.531  32.796   8.092  1.00 38.39           O  
HETATM 3817  O   HOH A1601      85.270  34.248  22.989  1.00 50.34           O  
HETATM 3818  O   HOH A1602      95.305  46.227 -14.809  1.00 47.45           O  
HETATM 3819  O   HOH A1603      63.712  55.210 -14.933  1.00 48.32           O  
HETATM 3820  O   HOH A1604      86.701  52.226  16.841  1.00 38.23           O  
HETATM 3821  O   HOH A1605      63.421  30.542  10.983  1.00 46.52           O  
HETATM 3822  O   HOH A1606      68.016  39.437 -11.901  1.00 45.45           O  
HETATM 3823  O   HOH A1607      62.002  69.569   7.742  1.00 40.75           O  
HETATM 3824  O   HOH A1608      96.034  68.920   5.331  1.00 49.58           O  
HETATM 3825  O   HOH A1609      94.423  72.210  -2.844  1.00 33.94           O  
HETATM 3826  O   HOH A1610      71.191  47.265  36.716  1.00 55.72           O  
HETATM 3827  O   HOH A1611      55.269  47.068  -3.533  1.00 37.41           O  
HETATM 3828  O   HOH A1612      91.989  42.722  22.811  1.00 47.82           O  
HETATM 3829  O   HOH A1613      70.584  39.940  33.906  1.00 35.23           O  
HETATM 3830  O   HOH A1614      77.254  65.347  11.992  1.00 34.95           O  
HETATM 3831  O   HOH A1615      71.918  62.186  12.293  1.00 38.38           O  
HETATM 3832  O   HOH A1616      54.291  34.204  16.333  1.00 51.13           O  
HETATM 3833  O   HOH A1617      83.743  25.213  16.557  1.00 40.14           O  
HETATM 3834  O   HOH A1618      91.250  32.891  -2.833  1.00 43.07           O  
HETATM 3835  O   HOH A1619      83.459  66.953  21.561  1.00 39.01           O  
HETATM 3836  O   HOH A1620      55.786  46.167  -8.313  1.00 50.92           O  
HETATM 3837  O   HOH A1621      54.496  37.914  -2.747  1.00 55.92           O  
HETATM 3838  O   HOH A1622      84.840  66.191  -9.838  1.00 37.87           O  
HETATM 3839  O   HOH A1623      94.104  39.861  -1.365  1.00 40.28           O  
HETATM 3840  O   HOH A1624      86.252  38.085  29.931  1.00 46.74           O  
HETATM 3841  O   HOH A1625      66.264  38.911  41.959  1.00 39.53           O  
HETATM 3842  O   HOH A1626      56.136  57.137  -4.163  1.00 42.17           O  
HETATM 3843  O   HOH A1627      80.528  25.040  12.401  1.00 43.11           O  
HETATM 3844  O   HOH A1628      87.711  49.201 -15.759  1.00 43.73           O  
HETATM 3845  O   HOH A1629      61.918  67.867   0.022  1.00 38.31           O  
HETATM 3846  O   HOH A1630      93.374  49.801  21.198  1.00 41.93           O  
HETATM 3847  O   HOH A1631      68.791  64.335  14.151  1.00 43.36           O  
HETATM 3848  O   HOH A1632      56.137  60.693   4.210  1.00 40.50           O  
HETATM 3849  O   HOH A1633      71.481  35.493  29.193  1.00 61.56           O  
HETATM 3850  O   HOH A1634      97.292  61.675   8.183  1.00 44.27           O  
HETATM 3851  O   HOH A1635      91.389  65.622  14.355  1.00 52.93           O  
HETATM 3852  O   HOH A1636      59.462  57.501  -7.100  1.00 40.19           O  
HETATM 3853  O   HOH A1637      80.327  50.049 -15.888  1.00 31.95           O  
HETATM 3854  O   HOH A1638      57.013  30.629  24.473  1.00 57.56           O  
HETATM 3855  O   HOH A1639      60.334  53.331 -13.257  1.00 57.47           O  
HETATM 3856  O   HOH A1640      63.892  69.546   1.237  1.00 44.98           O  
HETATM 3857  O   HOH A1641      50.899  34.449  14.457  1.00 54.58           O  
HETATM 3858  O   HOH A1642      47.359  55.810  -1.500  1.00 37.89           O  
HETATM 3859  O   HOH A1643      53.799  63.513   5.112  1.00 62.01           O  
HETATM 3860  O   HOH A1644      51.774  50.771  37.554  1.00 32.02           O  
HETATM 3861  O   HOH A1645      56.139  33.273   9.166  1.00 51.23           O  
HETATM 3862  O   HOH A1646      78.980  63.475  16.878  1.00 41.56           O  
HETATM 3863  O   HOH A1647      73.764  39.269  -8.613  1.00 44.31           O  
HETATM 3864  O   HOH A1648      63.177  71.828  -0.486  1.00 40.24           O  
HETATM 3865  O   HOH A1649      49.879  46.452   2.966  1.00 96.33           O  
HETATM 3866  O   HOH A1650      78.883  31.994  30.745  1.00 53.62           O  
HETATM 3867  O   HOH A1651      79.360  69.882  -8.962  1.00 39.27           O  
HETATM 3868  O   HOH A1652      86.126  26.111   2.749  1.00 41.35           O  
HETATM 3869  O   HOH A1653      45.328  50.866  30.939  1.00 55.71           O  
HETATM 3870  O   HOH A1654      87.769  26.411  17.753  1.00 58.12           O  
HETATM 3871  O   HOH A1655      67.093  61.804  21.713  1.00 51.69           O  
HETATM 3872  O   HOH A1656      53.633  40.046  41.116  1.00 41.67           O  
HETATM 3873  O   HOH A1657      46.941  50.389  36.837  1.00 43.90           O  
HETATM 3874  O   HOH A1658      90.339  71.278  -6.544  1.00 48.10           O  
HETATM 3875  O   HOH A1659      72.801  30.720  -0.658  1.00 37.86           O  
HETATM 3876  O   HOH A1660      64.983  41.288 -11.821  1.00 37.98           O  
HETATM 3877  O   HOH A1661      79.042  73.144   3.779  1.00 36.83           O  
HETATM 3878  O   HOH A1662      67.369  28.165  16.694  1.00 43.80           O  
HETATM 3879  O   HOH A1663      64.217  41.702  40.135  1.00 71.33           O  
HETATM 3880  O   HOH A1664      70.641  62.848 -13.379  1.00 42.51           O  
HETATM 3881  O   HOH A1665      66.706  66.688  14.364  1.00 56.57           O  
HETATM 3882  O   HOH A1666      54.269  37.420  33.373  1.00 38.31           O  
HETATM 3883  O   HOH A1667      72.974  63.953 -14.836  1.00 50.58           O  
HETATM 3884  O   HOH A1668      69.570  58.720  31.757  1.00 56.98           O  
HETATM 3885  O   HOH A1669      76.481  29.739  25.039  1.00 35.73           O  
HETATM 3886  O   HOH A1670      52.520  41.945  -4.003  1.00 39.14           O  
HETATM 3887  O   HOH A1671      73.873  55.513  15.605  1.00 30.89           O  
HETATM 3888  O   HOH A1672      71.359  68.727 -10.241  1.00 40.15           O  
HETATM 3889  O   HOH A1673      85.222  49.498 -17.329  1.00 35.62           O  
HETATM 3890  O   HOH A1674      63.252  51.132 -14.410  1.00 49.59           O  
HETATM 3891  O   HOH A1675      47.223  31.274  13.429  1.00 42.22           O  
HETATM 3892  O   HOH A1676      87.376  69.340  10.611  1.00 77.62           O  
HETATM 3893  O   HOH A1677      54.832  26.586  25.176  1.00 53.06           O  
HETATM 3894  O   HOH A1678     100.713  37.672   7.589  1.00 41.12           O  
HETATM 3895  O   HOH A1679      60.053  58.062  32.746  1.00 48.87           O  
HETATM 3896  O   HOH A1680      56.371  41.218  -6.463  1.00 46.50           O  
HETATM 3897  O   HOH A1681      72.777  65.799   9.907  1.00 61.35           O  
HETATM 3898  O   HOH A1682      76.674  62.530  10.805  1.00 59.35           O  
HETATM 3899  O   HOH A1683      83.813  72.570  -4.094  1.00 62.82           O  
HETATM 3900  O   HOH A1684      66.851  69.267  -3.826  1.00 61.42           O  
HETATM 3901  O   HOH A1685      71.687  34.991  26.963  1.00 57.17           O  
HETATM 3902  O   HOH A1686      48.645  57.858  26.841  1.00 43.64           O  
HETATM 3903  O   HOH A1687      93.082  37.182  -1.555  1.00 48.22           O  
HETATM 3904  O   HOH A1688      50.773  38.155  28.036  1.00 58.54           O  
HETATM 3905  O   HOH A1689      83.038  35.634  -5.035  1.00 55.90           O  
HETATM 3906  O   HOH A1690      65.112  44.808  37.781  1.00 58.78           O  
HETATM 3907  O   HOH A1691      58.603  64.715  20.446  1.00 50.98           O  
HETATM 3908  O   HOH A1692      62.335  28.160   3.736  1.00 72.19           O  
HETATM 3909  O   HOH A1693      83.451  59.713  19.383  1.00 37.55           O  
HETATM 3910  O   HOH A1694      73.899  32.355  -4.958  1.00 92.45           O  
HETATM 3911  O   HOH A1695      80.393  73.499  -7.688  1.00 67.52           O  
HETATM 3912  O   HOH A1696      53.127  60.589  29.858  1.00 46.22           O  
HETATM 3913  O   HOH A1697      49.318  64.914   1.234  1.00 70.03           O  
HETATM 3914  O   HOH A1698      98.684  54.603  -3.452  1.00 33.39           O  
HETATM 3915  O   HOH A1699      92.111  47.641  21.118  1.00 30.82           O  
HETATM 3916  O   HOH A1700      80.108  48.568 -12.216  1.00 35.58           O  
HETATM 3917  O   HOH A1701      75.247  53.864 -14.998  0.50 28.59           O  
CONECT 1446 3168
CONECT 3168 1446 3169 3179
CONECT 3169 3168 3170 3176
CONECT 3170 3169 3171 3177
CONECT 3171 3170 3172 3178
CONECT 3172 3171 3173 3179
CONECT 3173 3172 3180
CONECT 3174 3175 3176 3181
CONECT 3175 3174
CONECT 3176 3169 3174
CONECT 3177 3170
CONECT 3178 3171 3182
CONECT 3179 3168 3172
CONECT 3180 3173
CONECT 3181 3174
CONECT 3182 3178 3183 3193
CONECT 3183 3182 3184 3190
CONECT 3184 3183 3185 3191
CONECT 3185 3184 3186 3192
CONECT 3186 3185 3187 3193
CONECT 3187 3186 3194
CONECT 3188 3189 3190 3195
CONECT 3189 3188
CONECT 3190 3183 3188
CONECT 3191 3184
CONECT 3192 3185 3196
CONECT 3193 3182 3186
CONECT 3194 3187
CONECT 3195 3188
CONECT 3196 3192 3197 3205
CONECT 3197 3196 3198 3202
CONECT 3198 3197 3199 3203
CONECT 3199 3198 3200 3204
CONECT 3200 3199 3201 3205
CONECT 3201 3200 3206
CONECT 3202 3197
CONECT 3203 3198 3207
CONECT 3204 3199
CONECT 3205 3196 3200
CONECT 3206 3201
CONECT 3207 3203 3208 3216
CONECT 3208 3207 3209 3213
CONECT 3209 3208 3210 3214
CONECT 3210 3209 3211 3215
CONECT 3211 3210 3212 3216
CONECT 3212 3211 3217
CONECT 3213 3208
CONECT 3214 3209
CONECT 3215 3210
CONECT 3216 3207 3211
CONECT 3217 3212
END
