# Supplementary material for: Growing Glycans in Rosetta: Accurate de novo glycan modeling, density fitting, and rational sequon design
Source: PLoS Comput Biol. 2024 Jun 24;20(6):e1011895. doi: 10.1371/journal.pcbi.1011895 (PMC11288642; doi:10.1371/journal.pcbi.1011895)
Supplement: S1 Data — Please see README for a full description of each component. Briefly, these include the following scripts: create_substituted_JD.py—Used to create substituted job description file for rosetta_scripts_jd3; create_symmetry_mates.py—This was used to create symmetry mates with a 12 A radius; density_build_example.xml—An an example of a main job definition file before being substituted for each glycan; density_build_example_substituted.xml—Substituted version; glycan_bm_plots.py—Tools used for plotting all benchmark experiments from Rosetta JSON files.; glycan_conformer_table.txt—The resultant glycan conformer table used in Rosetta and benchmarked against; glycan_tree_relax.xml—Main script used for de novo benchmarking.; glycan_tree_relax_dens.xml—Main script used for density building.; glycan_tree_relax_with_solvation.xml—Script used for running the GTM with explicit waters; glycan_water_mediated_hbonds.xml—Script for calculating water mediated hydrogen bonds; pdb_roots_density_sym.txt—Benchmark glycan list used for create_substituted_JD.py; refine_with_map_dih2.xml—Script used for refining input structures into the rosetta energy function using density. (ZIP) [file pcbi.1011895.s027.zip › supplemental_data/symmetrized_structures/min_symm_structures/4nyq_min.pdb]

ATOM      1  N   LYS A   1       1.882  12.988  26.744  1.00 17.61           N  
ATOM      2  CA  LYS A   1       3.044  13.605  26.036  1.00 14.98           C  
ATOM      3  C   LYS A   1       3.212  15.054  26.473  1.00 12.33           C  
ATOM      4  O   LYS A   1       2.226  15.771  26.676  1.00 14.21           O  
ATOM      5  CB  LYS A   1       2.804  13.500  24.511  1.00 16.02           C  
ATOM      6  CG  LYS A   1       3.877  14.100  23.620  1.00 18.76           C  
ATOM      7  CD  LYS A   1       3.552  13.991  22.144  1.00 17.42           C  
ATOM      8  CE  LYS A   1       4.561  14.765  21.324  1.00 19.30           C  
ATOM      9  NZ  LYS A   1       4.120  14.745  19.892  1.00 24.07           N1+
ATOM     10  N   GLU A   2       4.457  15.514  26.589  1.00 12.65           N  
ATOM     11  CA  GLU A   2       4.696  16.911  26.868  1.00 10.88           C  
ATOM     12  C   GLU A   2       4.370  17.702  25.605  1.00 11.28           C  
ATOM     13  O   GLU A   2       4.814  17.348  24.530  1.00 14.59           O  
ATOM     14  CB  GLU A   2       6.135  17.167  27.331  1.00 12.69           C  
ATOM     15  CG  GLU A   2       6.552  16.400  28.610  1.00 11.91           C  
ATOM     16  CD  GLU A   2       6.371  17.198  29.883  1.00 11.65           C  
ATOM     17  OE1 GLU A   2       7.159  18.160  30.032  1.00 16.62           O  
ATOM     18  OE2 GLU A   2       5.490  16.862  30.735  1.00 12.95           O1-
ATOM     19  N   PRO A   3       3.679  18.834  25.767  1.00 11.73           N  
ATOM     20  CA  PRO A   3       3.361  19.697  24.670  1.00 11.20           C  
ATOM     21  C   PRO A   3       4.547  20.578  24.329  1.00 13.69           C  
ATOM     22  O   PRO A   3       5.537  20.642  25.068  1.00 18.53           O  
ATOM     23  CB  PRO A   3       2.230  20.539  25.227  1.00 11.72           C  
ATOM     24  CG  PRO A   3       2.564  20.668  26.704  1.00 12.81           C  
ATOM     25  CD  PRO A   3       3.164  19.330  27.084  1.00 11.42           C  
ATOM     26  N   CYS A   4       4.418  21.238  23.175  1.00 15.59           N  
ATOM     27  CA  CYS A   4       5.278  22.344  22.787  1.00 17.30           C  
ATOM     28  C   CYS A   4       4.514  23.637  22.932  1.00 17.64           C  
ATOM     29  O   CYS A   4       3.789  24.009  22.038  1.00 19.65           O  
ATOM     30  CB  CYS A   4       5.810  22.141  21.382  1.00 18.25           C  
ATOM     31  SG  CYS A   4       4.576  22.053  20.070  1.00 19.70           S  
ATOM     32  N   PRO A   5       4.627  24.319  24.077  1.00 21.70           N  
ATOM     33  CA  PRO A   5       3.746  25.479  24.247  1.00 23.01           C  
ATOM     34  C   PRO A   5       4.030  26.616  23.263  1.00 21.02           C  
ATOM     35  O   PRO A   5       5.136  26.782  22.805  1.00 25.44           O  
ATOM     36  CB  PRO A   5       3.989  25.927  25.712  1.00 26.32           C  
ATOM     37  CG  PRO A   5       4.649  24.787  26.374  1.00 30.58           C  
ATOM     38  CD  PRO A   5       5.377  24.018  25.312  1.00 25.88           C  
ATOM     39  N   PRO A   6       3.034  27.423  22.970  1.00 23.67           N  
ATOM     40  CA  PRO A   6       3.287  28.514  22.001  1.00 25.57           C  
ATOM     41  C   PRO A   6       4.299  29.521  22.545  1.00 33.81           C  
ATOM     42  O   PRO A   6       4.446  29.638  23.760  1.00 40.81           O  
ATOM     43  CB  PRO A   6       1.930  29.186  21.858  1.00 30.18           C  
ATOM     44  CG  PRO A   6       0.938  28.218  22.406  1.00 29.49           C  
ATOM     45  CD  PRO A   6       1.636  27.386  23.429  1.00 29.27           C  
ATOM     46  N   GLU A   7       4.988  30.238  21.658  1.00 35.20           N  
ATOM     47  CA  GLU A   7       6.013  31.210  22.053  1.00 51.21           C  
ATOM     48  C   GLU A   7       5.484  32.286  23.020  1.00 50.25           C  
ATOM     49  O   GLU A   7       6.007  32.428  24.136  1.00 59.41           O  
ATOM     50  CB  GLU A   7       6.622  31.866  20.799  1.00 60.13           C  
ATOM     51  CG  GLU A   7       7.783  32.826  21.047  1.00 70.25           C  
ATOM     52  CD  GLU A   7       9.039  32.149  21.579  1.00 76.99           C  
ATOM     53  OE1 GLU A   7       9.104  30.899  21.596  1.00 83.97           O  
ATOM     54  OE2 GLU A   7       9.977  32.878  21.976  1.00 90.24           O1-
ATOM     55  N   ASN A   8       4.438  33.011  22.606  1.00 37.00           N  
ATOM     56  CA  ASN A   8       3.932  34.164  23.367  1.00 45.31           C  
ATOM     57  C   ASN A   8       2.403  34.220  23.379  1.00 36.44           C  
ATOM     58  O   ASN A   8       1.784  35.251  23.156  1.00 49.54           O  
ATOM     59  CB  ASN A   8       4.557  35.488  22.885  1.00 65.67           C  
ATOM     60  CG  ASN A   8       4.504  35.658  21.376  1.00 76.87           C  
ATOM     61  OD1 ASN A   8       4.915  34.772  20.624  1.00 90.70           O  
ATOM     62  ND2 ASN A   8       4.019  36.814  20.925  1.00 90.13           N  
ATOM     63  N   LEU A   9       1.803  33.081  23.653  1.00 23.99           N  
ATOM     64  CA  LEU A   9       0.396  33.021  23.966  1.00 25.92           C  
ATOM     65  C   LEU A   9       0.096  33.874  25.167  1.00 28.18           C  
ATOM     66  O   LEU A   9       0.769  33.779  26.195  1.00 37.36           O  
ATOM     67  CB  LEU A   9      -0.015  31.588  24.306  1.00 22.96           C  
ATOM     68  CG  LEU A   9      -1.466  31.317  24.721  1.00 20.57           C  
ATOM     69  CD1 LEU A   9      -2.435  31.900  23.711  1.00 27.42           C  
ATOM     70  CD2 LEU A   9      -1.690  29.822  24.854  1.00 25.76           C  
ATOM     71  N   GLN A  10      -0.966  34.659  25.041  1.00 36.43           N  
ATOM     72  CA  GLN A  10      -1.479  35.454  26.141  1.00 39.03           C  
ATOM     73  C   GLN A  10      -2.733  34.827  26.747  1.00 33.62           C  
ATOM     74  O   GLN A  10      -3.608  34.338  26.033  1.00 40.73           O  
ATOM     75  CB  GLN A  10      -1.770  36.881  25.669  1.00 51.34           C  
ATOM     76  CG  GLN A  10      -0.520  37.638  25.236  1.00 51.80           C  
ATOM     77  CD  GLN A  10      -0.677  39.155  25.297  1.00 56.07           C  
ATOM     78  OE1 GLN A  10       0.264  39.868  25.652  1.00 58.22           O  
ATOM     79  NE2 GLN A  10      -1.867  39.650  24.961  1.00 71.47           N  
ATOM     80  N   LEU A  11      -2.759  34.805  28.072  1.00 30.02           N  
ATOM     81  CA  LEU A  11      -3.945  34.500  28.851  1.00 25.78           C  
ATOM     82  C   LEU A  11      -4.581  35.779  29.312  1.00 26.67           C  
ATOM     83  O   LEU A  11      -4.108  36.418  30.266  1.00 27.53           O  
ATOM     84  CB  LEU A  11      -3.558  33.695  30.076  1.00 28.26           C  
ATOM     85  CG  LEU A  11      -4.684  33.372  31.051  1.00 26.93           C  
ATOM     86  CD1 LEU A  11      -5.880  32.770  30.308  1.00 24.96           C  
ATOM     87  CD2 LEU A  11      -4.142  32.415  32.107  1.00 33.69           C  
ATOM     88  N   THR A  12      -5.647  36.189  28.651  1.00 25.88           N  
ATOM     89  CA  THR A  12      -6.205  37.480  29.048  1.00 22.65           C  
ATOM     90  C   THR A  12      -6.955  37.407  30.384  1.00 17.08           C  
ATOM     91  O   THR A  12      -7.658  36.480  30.591  1.00 15.40           O  
ATOM     92  CB  THR A  12      -7.074  38.137  27.957  1.00 28.32           C  
ATOM     93  OG1 THR A  12      -7.826  39.213  28.535  1.00 45.72           O  
ATOM     94  CG2 THR A  12      -8.008  37.190  27.291  1.00 28.51           C  
ATOM     95  N   PRO A  13      -6.849  38.462  31.244  1.00 17.26           N  
ATOM     96  CA  PRO A  13      -7.677  38.501  32.458  1.00 15.47           C  
ATOM     97  C   PRO A  13      -9.176  38.302  32.115  1.00 15.11           C  
ATOM     98  O   PRO A  13      -9.685  38.793  31.094  1.00 15.18           O  
ATOM     99  CB  PRO A  13      -7.357  39.892  33.049  1.00 18.89           C  
ATOM    100  CG  PRO A  13      -5.896  40.113  32.649  1.00 19.42           C  
ATOM    101  CD  PRO A  13      -5.831  39.536  31.243  1.00 19.20           C  
ATOM    102  N   ARG A  14      -9.841  37.586  32.971  1.00 14.75           N  
ATOM    103  CA  ARG A  14     -11.233  37.206  32.862  1.00 12.08           C  
ATOM    104  C   ARG A  14     -11.608  36.208  31.744  1.00 12.18           C  
ATOM    105  O   ARG A  14     -12.769  35.851  31.638  1.00 12.80           O  
ATOM    106  CB  ARG A  14     -12.172  38.393  32.885  1.00 12.01           C  
ATOM    107  CG  ARG A  14     -11.867  39.314  34.021  1.00 13.57           C  
ATOM    108  CD  ARG A  14     -13.088  40.038  34.514  1.00 15.55           C  
ATOM    109  NE  ARG A  14     -12.728  40.986  35.555  1.00 15.02           N  
ATOM    110  CZ  ARG A  14     -13.577  41.537  36.403  1.00 15.09           C  
ATOM    111  NH1 ARG A  14     -14.860  41.237  36.324  1.00 16.64           N1+
ATOM    112  NH2 ARG A  14     -13.159  42.467  37.266  1.00 20.43           N  
ATOM    113  N   ALA A  15     -10.644  35.690  31.000  1.00 11.91           N  
ATOM    114  CA  ALA A  15     -10.924  34.689  29.972  1.00 13.58           C  
ATOM    115  C   ALA A  15     -11.592  33.438  30.545  1.00 13.58           C  
ATOM    116  O   ALA A  15     -12.337  32.765  29.831  1.00 15.18           O  
ATOM    117  CB  ALA A  15      -9.656  34.277  29.254  1.00 16.06           C  
ATOM    118  N   LEU A  16     -11.286  33.119  31.804  1.00 11.72           N  
ATOM    119  CA  LEU A  16     -11.780  31.863  32.428  1.00 12.06           C  
ATOM    120  C   LEU A  16     -13.070  32.023  33.211  1.00 11.92           C  
ATOM    121  O   LEU A  16     -13.585  31.059  33.792  1.00 11.97           O  
ATOM    122  CB  LEU A  16     -10.679  31.184  33.249  1.00 12.92           C  
ATOM    123  CG  LEU A  16      -9.314  31.049  32.592  1.00 13.49           C  
ATOM    124  CD1 LEU A  16      -8.331  30.339  33.534  1.00 16.05           C  
ATOM    125  CD2 LEU A  16      -9.382  30.413  31.247  1.00 15.55           C  
ATOM    126  N  AVAL A  17     -13.640  33.219  33.243  0.49 12.13           N  
ATOM    127  N  BVAL A  17     -13.650  33.227  33.218  0.51 11.71           N  
ATOM    128  CA AVAL A  17     -14.838  33.382  34.039  0.49 11.51           C  
ATOM    129  CA BVAL A  17     -14.891  33.457  33.969  0.51 12.81           C  
ATOM    130  C  AVAL A  17     -15.981  32.525  33.523  0.49 10.12           C  
ATOM    131  C  BVAL A  17     -16.033  32.577  33.495  0.51 11.10           C  
ATOM    132  O  AVAL A  17     -16.046  32.219  32.337  0.49 12.21           O  
ATOM    133  O  BVAL A  17     -16.188  32.359  32.300  0.51 14.05           O  
ATOM    134  CB AVAL A  17     -15.268  34.848  34.129  0.49 11.67           C  
ATOM    135  CB BVAL A  17     -15.333  34.944  33.925  0.51 13.58           C  
ATOM    136  CG1AVAL A  17     -14.126  35.704  34.610  0.49 13.83           C  
ATOM    137  CG1BVAL A  17     -16.812  35.113  34.275  0.51 13.90           C  
ATOM    138  CG2AVAL A  17     -15.780  35.347  32.787  0.49 12.36           C  
ATOM    139  CG2BVAL A  17     -14.530  35.774  34.894  0.51 12.70           C  
ATOM    140  N   GLY A  18     -16.849  32.113  34.446  1.00 11.06           N  
ATOM    141  CA  GLY A  18     -18.051  31.420  34.139  1.00 11.70           C  
ATOM    142  C   GLY A  18     -17.925  29.919  34.225  1.00  9.22           C  
ATOM    143  O   GLY A  18     -17.061  29.386  34.931  1.00 10.77           O  
ATOM    144  N   LYS A  19     -18.831  29.266  33.506  1.00  9.74           N  
ATOM    145  CA  LYS A  19     -19.057  27.838  33.588  1.00  9.22           C  
ATOM    146  C   LYS A  19     -18.328  27.092  32.500  1.00  8.72           C  
ATOM    147  O   LYS A  19     -18.417  27.481  31.317  1.00 10.32           O  
ATOM    148  CB  LYS A  19     -20.552  27.531  33.549  1.00 10.88           C  
ATOM    149  CG  LYS A  19     -20.894  26.065  33.724  1.00 14.21           C  
ATOM    150  CD  LYS A  19     -22.385  25.801  33.887  1.00 19.49           C  
ATOM    151  CE  LYS A  19     -23.296  26.505  32.870  1.00 30.71           C  
ATOM    152  NZ  LYS A  19     -23.244  26.060  31.436  1.00 33.85           N1+
ATOM    153  N   TRP A  20     -17.660  26.002  32.871  1.00  7.84           N  
ATOM    154  CA  TRP A  20     -16.978  25.135  31.957  1.00  8.25           C  
ATOM    155  C   TRP A  20     -17.293  23.687  32.306  1.00  8.13           C  
ATOM    156  O   TRP A  20     -17.549  23.351  33.483  1.00  9.40           O  
ATOM    157  CB  TRP A  20     -15.432  25.343  32.013  1.00  8.52           C  
ATOM    158  CG  TRP A  20     -15.019  26.750  31.782  1.00  9.48           C  
ATOM    159  CD1 TRP A  20     -14.887  27.730  32.723  1.00 10.11           C  
ATOM    160  CD2 TRP A  20     -14.702  27.366  30.526  1.00  9.89           C  
ATOM    161  NE1 TRP A  20     -14.478  28.918  32.154  1.00 12.10           N  
ATOM    162  CE2 TRP A  20     -14.382  28.719  30.798  1.00 12.09           C  
ATOM    163  CE3 TRP A  20     -14.637  26.910  29.189  1.00 11.12           C  
ATOM    164  CZ2 TRP A  20     -13.973  29.600  29.791  1.00 14.24           C  
ATOM    165  CZ3 TRP A  20     -14.265  27.785  28.213  1.00 13.86           C  
ATOM    166  CH2 TRP A  20     -13.942  29.124  28.513  1.00 13.84           C  
ATOM    167  N   TYR A  21     -17.154  22.827  31.310  1.00  7.75           N  
ATOM    168  CA  TYR A  21     -17.321  21.405  31.421  1.00  7.93           C  
ATOM    169  C   TYR A  21     -16.038  20.718  31.017  1.00  7.42           C  
ATOM    170  O   TYR A  21     -15.562  20.863  29.909  1.00  8.69           O  
ATOM    171  CB  TYR A  21     -18.479  20.961  30.531  1.00  8.14           C  
ATOM    172  CG  TYR A  21     -19.778  21.654  30.812  1.00  9.23           C  
ATOM    173  CD1 TYR A  21     -20.551  21.287  31.904  1.00 11.24           C  
ATOM    174  CD2 TYR A  21     -20.235  22.708  30.009  1.00  9.82           C  
ATOM    175  CE1 TYR A  21     -21.774  21.895  32.160  1.00 12.35           C  
ATOM    176  CE2 TYR A  21     -21.447  23.300  30.280  1.00 11.72           C  
ATOM    177  CZ  TYR A  21     -22.233  22.891  31.322  1.00 12.90           C  
ATOM    178  OH  TYR A  21     -23.432  23.482  31.589  1.00 17.03           O  
ATOM    179  N   LEU A  22     -15.469  19.947  31.963  1.00  7.58           N  
ATOM    180  CA  LEU A  22     -14.139  19.332  31.723  1.00  7.46           C  
ATOM    181  C   LEU A  22     -14.403  17.937  31.204  1.00  7.76           C  
ATOM    182  O   LEU A  22     -14.607  16.992  31.970  1.00  8.69           O  
ATOM    183  CB  LEU A  22     -13.321  19.380  33.013  1.00  8.42           C  
ATOM    184  CG  LEU A  22     -11.836  19.463  32.812  1.00 11.18           C  
ATOM    185  CD1 LEU A  22     -11.110  19.614  34.122  1.00 12.84           C  
ATOM    186  CD2 LEU A  22     -11.338  18.254  32.079  1.00 13.01           C  
ATOM    187  N   ARG A  23     -14.410  17.795  29.877  1.00  7.76           N  
ATOM    188  CA  ARG A  23     -14.936  16.621  29.214  1.00  8.07           C  
ATOM    189  C   ARG A  23     -13.916  15.698  28.578  1.00  8.56           C  
ATOM    190  O   ARG A  23     -14.263  14.590  28.247  1.00  9.03           O  
ATOM    191  CB  ARG A  23     -15.947  17.011  28.151  1.00  8.61           C  
ATOM    192  CG  ARG A  23     -17.202  17.662  28.695  1.00  9.10           C  
ATOM    193  CD  ARG A  23     -18.092  16.702  29.443  1.00 10.12           C  
ATOM    194  NE  ARG A  23     -19.399  17.253  29.780  1.00  8.98           N  
ATOM    195  CZ  ARG A  23     -19.841  17.570  30.982  1.00  9.00           C  
ATOM    196  NH1 ARG A  23     -19.100  17.355  32.052  1.00 10.33           N1+
ATOM    197  NH2 ARG A  23     -21.028  18.082  31.151  1.00 10.06           N  
ATOM    198  N   THR A  24     -12.668  16.153  28.412  1.00  8.42           N  
ATOM    199  CA  THR A  24     -11.680  15.398  27.606  1.00  8.64           C  
ATOM    200  C   THR A  24     -10.297  15.648  28.198  1.00  8.26           C  
ATOM    201  O   THR A  24      -9.957  16.780  28.480  1.00  8.52           O  
ATOM    202  CB  THR A  24     -11.768  15.835  26.137  1.00 10.29           C  
ATOM    203  OG1 THR A  24     -13.143  15.683  25.674  1.00 13.18           O  
ATOM    204  CG2 THR A  24     -10.835  15.027  25.267  1.00  9.98           C  
ATOM    205  N   THR A  25      -9.549  14.565  28.445  1.00  8.03           N  
ATOM    206  CA  THR A  25      -8.255  14.655  29.079  1.00  7.76           C  
ATOM    207  C   THR A  25      -7.310  13.645  28.486  1.00  7.77           C  
ATOM    208  O   THR A  25      -7.701  12.624  27.899  1.00  8.81           O  
ATOM    209  CB  THR A  25      -8.347  14.405  30.619  1.00  8.64           C  
ATOM    210  OG1 THR A  25      -8.630  13.035  30.882  1.00  8.69           O  
ATOM    211  CG2 THR A  25      -9.405  15.236  31.281  1.00  9.41           C  
ATOM    212  N   SER A  26      -6.013  13.878  28.713  1.00  7.97           N  
ATOM    213  CA  SER A  26      -4.966  12.882  28.371  1.00  8.85           C  
ATOM    214  C   SER A  26      -3.943  12.874  29.498  1.00  7.80           C  
ATOM    215  O   SER A  26      -3.323  13.898  29.753  1.00  9.11           O  
ATOM    216  CB  SER A  26      -4.270  13.312  27.072  1.00  9.30           C  
ATOM    217  OG  SER A  26      -3.303  12.371  26.664  1.00 11.24           O  
ATOM    218  N   PRO A  27      -3.712  11.728  30.176  1.00  8.52           N  
ATOM    219  CA  PRO A  27      -4.486  10.507  30.010  1.00  9.07           C  
ATOM    220  C   PRO A  27      -5.949  10.693  30.421  1.00  8.35           C  
ATOM    221  O   PRO A  27      -6.316  11.705  31.028  1.00  9.00           O  
ATOM    222  CB  PRO A  27      -3.804   9.525  30.993  1.00  9.97           C  
ATOM    223  CG  PRO A  27      -3.228  10.444  32.045  1.00 10.90           C  
ATOM    224  CD  PRO A  27      -2.763  11.650  31.309  1.00 10.81           C  
ATOM    225  N   ASP A  28      -6.775   9.738  30.038  1.00 10.16           N  
ATOM    226  CA  ASP A  28      -8.192   9.701  30.386  1.00  9.82           C  
ATOM    227  C   ASP A  28      -8.365   9.510  31.916  1.00  9.59           C  
ATOM    228  O   ASP A  28      -7.919   8.502  32.473  1.00 12.11           O  
ATOM    229  CB  ASP A  28      -8.798   8.545  29.606  1.00 10.47           C  
ATOM    230  CG  ASP A  28     -10.280   8.373  29.787  1.00 10.52           C  
ATOM    231  OD1 ASP A  28     -10.911   9.070  30.552  1.00 12.09           O  
ATOM    232  OD2 ASP A  28     -10.807   7.468  29.115  1.00 17.31           O1-
ATOM    233  N   ILE A  29      -8.975  10.480  32.587  1.00  9.40           N  
ATOM    234  CA  ILE A  29      -9.201  10.413  34.021  1.00  9.61           C  
ATOM    235  C   ILE A  29     -10.608   9.920  34.402  1.00  8.86           C  
ATOM    236  O   ILE A  29     -10.958   9.824  35.564  1.00 10.40           O  
ATOM    237  CB  ILE A  29      -8.950  11.754  34.700  1.00  9.88           C  
ATOM    238  CG1 ILE A  29      -9.953  12.842  34.281  1.00 10.50           C  
ATOM    239  CG2 ILE A  29      -7.526  12.176  34.445  1.00 11.76           C  
ATOM    240  CD1 ILE A  29      -9.877  14.163  34.996  1.00 11.68           C  
ATOM    241  N   PHE A  30     -11.448   9.662  33.404  1.00  9.91           N  
ATOM    242  CA  PHE A  30     -12.886   9.551  33.651  1.00 11.16           C  
ATOM    243  C   PHE A  30     -13.381   8.262  34.283  1.00 12.70           C  
ATOM    244  O   PHE A  30     -14.549   8.174  34.608  1.00 18.09           O  
ATOM    245  CB  PHE A  30     -13.690  10.005  32.421  1.00 10.73           C  
ATOM    246  CG  PHE A  30     -13.444  11.429  32.085  1.00  8.98           C  
ATOM    247  CD1 PHE A  30     -13.868  12.405  32.932  1.00  9.26           C  
ATOM    248  CD2 PHE A  30     -12.741  11.777  30.959  1.00  9.24           C  
ATOM    249  CE1 PHE A  30     -13.653  13.750  32.671  1.00  8.95           C  
ATOM    250  CE2 PHE A  30     -12.506  13.106  30.675  1.00 10.23           C  
ATOM    251  CZ  PHE A  30     -12.964  14.089  31.525  1.00  9.81           C  
ATOM    252  N   LYS A  31     -12.495   7.314  34.519  1.00 12.20           N  
ATOM    253  CA  LYS A  31     -12.814   6.209  35.424  1.00 13.94           C  
ATOM    254  C   LYS A  31     -12.585   6.535  36.900  1.00 14.08           C  
ATOM    255  O   LYS A  31     -12.986   5.783  37.781  1.00 20.25           O  
ATOM    256  CB  LYS A  31     -12.067   4.949  35.004  1.00 17.06           C  
ATOM    257  CG  LYS A  31     -12.463   4.483  33.601  1.00 20.19           C  
ATOM    258  CD  LYS A  31     -13.969   4.488  33.266  1.00 29.07           C  
ATOM    259  CE  LYS A  31     -14.247   4.006  31.835  1.00 31.95           C  
ATOM    260  NZ  LYS A  31     -15.680   3.994  31.430  1.00 35.32           N1+
ATOM    261  N   GLN A  32     -11.920   7.635  37.188  1.00 13.23           N  
ATOM    262  CA  GLN A  32     -11.614   8.094  38.558  1.00 14.30           C  
ATOM    263  C   GLN A  32     -12.635   9.125  38.999  1.00 13.48           C  
ATOM    264  O   GLN A  32     -12.978   9.215  40.140  1.00 17.60           O  
ATOM    265  CB  GLN A  32     -10.163   8.633  38.558  1.00 16.37           C  
ATOM    266  CG  GLN A  32      -9.556   9.184  39.806  1.00 22.25           C  
ATOM    267  CD  GLN A  32      -8.056   9.452  39.620  1.00 25.34           C  
ATOM    268  OE1 GLN A  32      -7.662  10.400  38.955  1.00 21.53           O  
ATOM    269  NE2 GLN A  32      -7.221   8.597  40.178  1.00 29.12           N  
ATOM    270  N   VAL A  33     -13.136   9.944  38.065  1.00 15.50           N  
ATOM    271  CA  VAL A  33     -14.025  11.079  38.345  1.00 15.30           C  
ATOM    272  C   VAL A  33     -14.831  11.383  37.092  1.00 16.04           C  
ATOM    273  O   VAL A  33     -14.346  11.133  36.006  1.00 25.76           O  
ATOM    274  CB  VAL A  33     -13.190  12.290  38.749  1.00 18.08           C  
ATOM    275  CG1 VAL A  33     -12.289  12.736  37.623  1.00 20.70           C  
ATOM    276  CG2 VAL A  33     -14.062  13.425  39.234  1.00 17.89           C  
ATOM    277  N   SER A  34     -16.044  11.896  37.242  1.00 13.14           N  
ATOM    278  CA  SER A  34     -16.820  12.194  36.059  1.00 12.86           C  
ATOM    279  C   SER A  34     -17.714  13.375  36.327  1.00  9.47           C  
ATOM    280  O   SER A  34     -17.766  13.924  37.409  1.00  9.68           O  
ATOM    281  CB  SER A  34     -17.585  10.977  35.602  1.00 19.59           C  
ATOM    282  OG  SER A  34     -18.497  10.575  36.568  1.00 22.68           O  
ATOM    283  N   ASN A  35     -18.378  13.766  35.243  1.00  8.38           N  
ATOM    284  CA  ASN A  35     -19.360  14.868  35.293  1.00  8.33           C  
ATOM    285  C   ASN A  35     -18.810  16.115  35.974  1.00  8.65           C  
ATOM    286  O   ASN A  35     -19.322  16.588  36.987  1.00  9.56           O  
ATOM    287  CB  ASN A  35     -20.615  14.412  36.012  1.00 10.02           C  
ATOM    288  CG  ASN A  35     -21.746  15.382  35.918  1.00  9.99           C  
ATOM    289  OD1 ASN A  35     -21.891  16.107  34.924  1.00 10.79           O  
ATOM    290  ND2 ASN A  35     -22.592  15.417  36.956  1.00 10.53           N  
ATOM    291  N   ILE A  36     -17.704  16.609  35.422  1.00  8.67           N  
ATOM    292  CA  ILE A  36     -16.980  17.718  35.993  1.00  8.96           C  
ATOM    293  C   ILE A  36     -17.453  19.070  35.463  1.00  8.17           C  
ATOM    294  O   ILE A  36     -17.364  19.315  34.273  1.00  9.46           O  
ATOM    295  CB  ILE A  36     -15.453  17.608  35.735  1.00  9.34           C  
ATOM    296  CG1 ILE A  36     -14.914  16.253  36.221  1.00  9.67           C  
ATOM    297  CG2 ILE A  36     -14.740  18.773  36.414  1.00  9.97           C  
ATOM    298  CD1 ILE A  36     -13.480  16.015  35.875  1.00 10.39           C  
ATOM    299  N   THR A  37     -17.964  19.898  36.364  1.00  8.06           N  
ATOM    300  CA  THR A  37     -18.382  21.257  36.050  1.00  8.69           C  
ATOM    301  C   THR A  37     -17.573  22.223  36.887  1.00  8.88           C  
ATOM    302  O   THR A  37     -17.415  22.044  38.094  1.00 10.79           O  
ATOM    303  CB  THR A  37     -19.874  21.506  36.376  1.00 10.75           C  
ATOM    304  OG1 THR A  37     -20.678  20.436  35.876  1.00 11.40           O  
ATOM    305  CG2 THR A  37     -20.350  22.827  35.774  1.00 13.31           C  
ATOM    306  N   GLU A  38     -17.084  23.273  36.262  1.00  9.35           N  
ATOM    307  CA  GLU A  38     -16.293  24.308  36.902  1.00  9.48           C  
ATOM    308  C   GLU A  38     -17.047  25.629  36.787  1.00  9.79           C  
ATOM    309  O   GLU A  38     -17.626  25.916  35.733  1.00 10.37           O  
ATOM    310  CB  GLU A  38     -14.942  24.460  36.250  1.00  9.68           C  
ATOM    311  CG  GLU A  38     -14.073  23.234  36.226  1.00 10.85           C  
ATOM    312  CD  GLU A  38     -12.973  23.372  35.219  1.00 11.27           C  
ATOM    313  OE1 GLU A  38     -13.251  23.136  33.990  1.00 12.83           O  
ATOM    314  OE2 GLU A  38     -11.854  23.719  35.599  1.00 13.44           O1-
ATOM    315  N   PHE A  39     -16.992  26.426  37.828  1.00  9.51           N  
ATOM    316  CA  PHE A  39     -17.530  27.773  37.816  1.00 10.48           C  
ATOM    317  C   PHE A  39     -16.510  28.693  38.429  1.00 10.57           C  
ATOM    318  O   PHE A  39     -16.176  28.536  39.582  1.00 12.30           O  
ATOM    319  CB  PHE A  39     -18.864  27.902  38.480  1.00 13.76           C  
ATOM    320  CG  PHE A  39     -19.465  29.270  38.265  1.00 17.11           C  
ATOM    321  CD1 PHE A  39     -20.171  29.594  37.095  1.00 20.66           C  
ATOM    322  CD2 PHE A  39     -19.230  30.278  39.176  1.00 26.03           C  
ATOM    323  CE1 PHE A  39     -20.670  30.860  36.896  1.00 29.44           C  
ATOM    324  CE2 PHE A  39     -19.726  31.558  38.977  1.00 31.22           C  
ATOM    325  CZ  PHE A  39     -20.442  31.846  37.838  1.00 34.13           C  
ATOM    326  N   TYR A  40     -16.035  29.670  37.652  1.00 10.67           N  
ATOM    327  CA  TYR A  40     -14.996  30.614  38.078  1.00 10.04           C  
ATOM    328  C   TYR A  40     -15.496  32.035  38.110  1.00 11.77           C  
ATOM    329  O   TYR A  40     -16.235  32.495  37.201  1.00 12.34           O  
ATOM    330  CB  TYR A  40     -13.737  30.528  37.209  1.00 11.38           C  
ATOM    331  CG  TYR A  40     -13.078  29.171  37.278  1.00 12.19           C  
ATOM    332  CD1 TYR A  40     -12.589  28.732  38.464  1.00 14.11           C  
ATOM    333  CD2 TYR A  40     -12.967  28.362  36.177  1.00 12.70           C  
ATOM    334  CE1 TYR A  40     -12.010  27.495  38.584  1.00 14.38           C  
ATOM    335  CE2 TYR A  40     -12.358  27.111  36.255  1.00 11.89           C  
ATOM    336  CZ  TYR A  40     -11.927  26.643  37.491  1.00 12.32           C  
ATOM    337  OH  TYR A  40     -11.328  25.410  37.655  1.00 13.87           O  
ATOM    338  N   SER A  41     -15.115  32.727  39.166  1.00 11.72           N  
ATOM    339  CA  SER A  41     -15.312  34.151  39.341  1.00 12.23           C  
ATOM    340  C   SER A  41     -13.984  34.876  39.324  1.00 11.33           C  
ATOM    341  O   SER A  41     -13.015  34.370  39.898  1.00 11.74           O  
ATOM    342  CB  SER A  41     -16.031  34.378  40.654  1.00 15.20           C  
ATOM    343  OG  SER A  41     -17.320  33.772  40.585  1.00 24.48           O  
ATOM    344  N   ALA A  42     -13.908  36.049  38.698  1.00 11.56           N  
ATOM    345  CA  ALA A  42     -12.697  36.836  38.662  1.00 12.26           C  
ATOM    346  C   ALA A  42     -12.431  37.475  40.012  1.00 12.90           C  
ATOM    347  O   ALA A  42     -13.346  37.937  40.685  1.00 15.57           O  
ATOM    348  CB  ALA A  42     -12.810  37.929  37.609  1.00 16.11           C  
ATOM    349  N   HIS A  43     -11.166  37.503  40.392  1.00 12.54           N  
ATOM    350  CA  HIS A  43     -10.682  38.273  41.534  1.00 12.86           C  
ATOM    351  C   HIS A  43      -9.397  38.917  41.027  1.00 14.17           C  
ATOM    352  O   HIS A  43      -8.294  38.373  41.166  1.00 14.54           O  
ATOM    353  CB  HIS A  43     -10.449  37.387  42.748  1.00 19.05           C  
ATOM    354  CG  HIS A  43      -9.953  38.120  43.963  1.00 29.84           C  
ATOM    355  ND1 HIS A  43      -9.007  37.599  44.822  1.00 50.03           N  
ATOM    356  CD2 HIS A  43     -10.272  39.343  44.453  1.00 53.50           C  
ATOM    357  CE1 HIS A  43      -8.772  38.461  45.795  1.00 49.27           C  
ATOM    358  NE2 HIS A  43      -9.529  39.525  45.599  1.00 47.72           N  
ATOM    359  N   GLY A  44      -9.539  40.091  40.421  1.00 13.81           N  
ATOM    360  CA  GLY A  44      -8.407  40.700  39.766  1.00 14.64           C  
ATOM    361  C   GLY A  44      -7.979  39.853  38.584  1.00 13.70           C  
ATOM    362  O   GLY A  44      -8.816  39.504  37.741  1.00 14.04           O  
ATOM    363  N   ASN A  45      -6.696  39.510  38.546  1.00 12.59           N  
ATOM    364  CA  ASN A  45      -6.142  38.622  37.575  1.00 13.08           C  
ATOM    365  C   ASN A  45      -6.245  37.152  37.974  1.00 12.12           C  
ATOM    366  O   ASN A  45      -5.878  36.292  37.187  1.00 12.73           O  
ATOM    367  CB  ASN A  45      -4.702  39.008  37.283  1.00 12.92           C  
ATOM    368  CG  ASN A  45      -4.614  40.265  36.450  1.00 12.54           C  
ATOM    369  OD1 ASN A  45      -5.545  40.624  35.737  1.00 17.08           O  
ATOM    370  ND2 ASN A  45      -3.453  40.936  36.510  1.00 13.70           N  
ATOM    371  N   ASP A  46      -6.712  36.871  39.197  1.00 12.29           N  
ATOM    372  CA  ASP A  46      -6.885  35.509  39.685  1.00 11.87           C  
ATOM    373  C   ASP A  46      -8.338  35.107  39.605  1.00 11.96           C  
ATOM    374  O   ASP A  46      -9.181  35.879  39.139  1.00 12.86           O  
ATOM    375  CB  ASP A  46      -6.383  35.439  41.143  1.00 13.03           C  
ATOM    376  CG  ASP A  46      -4.918  35.792  41.272  1.00 13.65           C  
ATOM    377  OD1 ASP A  46      -4.114  35.414  40.396  1.00 14.34           O  
ATOM    378  OD2 ASP A  46      -4.567  36.494  42.220  1.00 23.06           O1-
ATOM    379  N   TYR A  47      -8.640  33.878  40.048  1.00 11.42           N  
ATOM    380  CA  TYR A  47     -10.007  33.390  40.067  1.00 11.55           C  
ATOM    381  C   TYR A  47     -10.249  32.596  41.337  1.00 12.09           C  
ATOM    382  O   TYR A  47      -9.338  31.978  41.891  1.00 12.39           O  
ATOM    383  CB  TYR A  47     -10.305  32.454  38.875  1.00 11.66           C  
ATOM    384  CG  TYR A  47     -10.090  33.038  37.509  1.00 11.36           C  
ATOM    385  CD1 TYR A  47      -8.843  33.094  36.945  1.00 12.68           C  
ATOM    386  CD2 TYR A  47     -11.146  33.575  36.808  1.00 11.62           C  
ATOM    387  CE1 TYR A  47      -8.637  33.619  35.667  1.00 11.55           C  
ATOM    388  CE2 TYR A  47     -10.986  34.122  35.525  1.00 11.42           C  
ATOM    389  CZ  TYR A  47      -9.714  34.130  34.968  1.00 10.70           C  
ATOM    390  OH  TYR A  47      -9.556  34.621  33.725  1.00 12.62           O  
ATOM    391  N   TYR A  48     -11.516  32.525  41.713  1.00 11.38           N  
ATOM    392  CA  TYR A  48     -11.985  31.594  42.728  1.00 12.72           C  
ATOM    393  C   TYR A  48     -13.267  30.971  42.226  1.00 11.14           C  
ATOM    394  O   TYR A  48     -13.938  31.527  41.361  1.00 16.28           O  
ATOM    395  CB  TYR A  48     -12.187  32.241  44.093  1.00 16.47           C  
ATOM    396  CG  TYR A  48     -13.246  33.263  44.080  1.00 19.79           C  
ATOM    397  CD1 TYR A  48     -14.582  32.936  44.300  1.00 24.14           C  
ATOM    398  CD2 TYR A  48     -12.938  34.603  43.791  1.00 24.57           C  
ATOM    399  CE1 TYR A  48     -15.574  33.910  44.265  1.00 26.21           C  
ATOM    400  CE2 TYR A  48     -13.919  35.579  43.752  1.00 26.63           C  
ATOM    401  CZ  TYR A  48     -15.238  35.214  44.004  1.00 25.14           C  
ATOM    402  OH  TYR A  48     -16.235  36.131  43.977  1.00 32.67           O  
ATOM    403  N   GLY A  49     -13.614  29.813  42.724  1.00 11.03           N  
ATOM    404  CA  GLY A  49     -14.862  29.237  42.340  1.00 14.05           C  
ATOM    405  C   GLY A  49     -15.102  27.870  42.895  1.00 10.74           C  
ATOM    406  O   GLY A  49     -14.621  27.564  43.963  1.00 11.66           O  
ATOM    407  N   THR A  50     -15.883  27.098  42.150  1.00 11.52           N  
ATOM    408  CA  THR A  50     -16.354  25.801  42.619  1.00 11.78           C  
ATOM    409  C   THR A  50     -16.183  24.801  41.511  1.00 11.91           C  
ATOM    410  O   THR A  50     -16.427  25.109  40.352  1.00 13.72           O  
ATOM    411  CB  THR A  50     -17.822  25.858  43.109  1.00 16.99           C  
ATOM    412  OG1 THR A  50     -17.942  26.793  44.209  1.00 21.03           O  
ATOM    413  CG2 THR A  50     -18.295  24.480  43.608  1.00 19.31           C  
ATOM    414  N   VAL A  51     -15.783  23.589  41.866  1.00 11.08           N  
ATOM    415  CA  VAL A  51     -15.773  22.416  40.980  1.00 11.08           C  
ATOM    416  C   VAL A  51     -16.754  21.437  41.541  1.00  9.31           C  
ATOM    417  O   VAL A  51     -16.645  21.139  42.729  1.00 11.37           O  
ATOM    418  CB  VAL A  51     -14.380  21.820  40.840  1.00 13.24           C  
ATOM    419  CG1 VAL A  51     -14.442  20.497  40.080  1.00 16.34           C  
ATOM    420  CG2 VAL A  51     -13.426  22.801  40.153  1.00 15.17           C  
ATOM    421  N   THR A  52     -17.700  20.964  40.748  1.00  9.74           N  
ATOM    422  CA  THR A  52     -18.551  19.862  41.109  1.00  9.65           C  
ATOM    423  C   THR A  52     -18.228  18.670  40.235  1.00  9.50           C  
ATOM    424  O   THR A  52     -17.853  18.826  39.087  1.00 10.31           O  
ATOM    425  CB  THR A  52     -20.041  20.206  41.059  1.00 12.51           C  
ATOM    426  OG1 THR A  52     -20.468  20.498  39.732  1.00 14.66           O  
ATOM    427  CG2 THR A  52     -20.330  21.433  41.856  1.00 14.90           C  
ATOM    428  N   ASP A  53     -18.373  17.475  40.762  1.00  9.14           N  
ATOM    429  CA  ASP A  53     -18.017  16.274  40.080  1.00  8.89           C  
ATOM    430  C   ASP A  53     -18.737  15.112  40.704  1.00  9.43           C  
ATOM    431  O   ASP A  53     -19.159  15.180  41.873  1.00  9.37           O  
ATOM    432  CB  ASP A  53     -16.484  16.031  40.110  1.00 10.22           C  
ATOM    433  CG  ASP A  53     -15.962  15.796  41.504  1.00 10.37           C  
ATOM    434  OD1 ASP A  53     -15.955  14.625  41.946  1.00 11.10           O  
ATOM    435  OD2 ASP A  53     -15.582  16.776  42.152  1.00 11.91           O1-
ATOM    436  N   TYR A  54     -18.825  14.027  39.956  1.00  9.91           N  
ATOM    437  CA  TYR A  54     -19.315  12.747  40.476  1.00 10.45           C  
ATOM    438  C   TYR A  54     -18.151  11.821  40.822  1.00 10.02           C  
ATOM    439  O   TYR A  54     -17.310  11.492  39.989  1.00 10.99           O  
ATOM    440  CB  TYR A  54     -20.250  12.076  39.468  1.00 12.02           C  
ATOM    441  CG  TYR A  54     -20.934  10.825  40.058  1.00 14.12           C  
ATOM    442  CD1 TYR A  54     -20.297   9.592  40.122  1.00 17.67           C  
ATOM    443  CD2 TYR A  54     -22.208  10.916  40.612  1.00 15.18           C  
ATOM    444  CE1 TYR A  54     -20.916   8.490  40.676  1.00 19.77           C  
ATOM    445  CE2 TYR A  54     -22.852   9.826  41.158  1.00 19.23           C  
ATOM    446  CZ  TYR A  54     -22.184   8.624  41.200  1.00 20.22           C  
ATOM    447  OH  TYR A  54     -22.791   7.543  41.777  1.00 25.04           O  
ATOM    448  N   SER A  55     -18.060  11.494  42.091  1.00 11.21           N  
ATOM    449  CA  SER A  55     -17.048  10.619  42.697  1.00 11.68           C  
ATOM    450  C   SER A  55     -17.600   9.217  42.808  1.00 11.62           C  
ATOM    451  O   SER A  55     -18.669   9.040  43.355  1.00 12.46           O  
ATOM    452  CB  SER A  55     -16.678  11.162  44.082  1.00 13.08           C  
ATOM    453  OG  SER A  55     -15.949  10.191  44.792  1.00 13.40           O  
ATOM    454  N   PRO A  56     -16.851   8.201  42.349  1.00 13.46           N  
ATOM    455  CA  PRO A  56     -17.283   6.816  42.622  1.00 15.05           C  
ATOM    456  C   PRO A  56     -17.553   6.571  44.115  1.00 16.06           C  
ATOM    457  O   PRO A  56     -18.485   5.851  44.461  1.00 21.80           O  
ATOM    458  CB  PRO A  56     -16.117   5.988  42.081  1.00 21.23           C  
ATOM    459  CG  PRO A  56     -15.598   6.835  40.971  1.00 19.74           C  
ATOM    460  CD  PRO A  56     -15.632   8.235  41.521  1.00 15.73           C  
ATOM    461  N   GLU A  57     -16.765   7.184  44.988  1.00 15.29           N  
ATOM    462  CA  GLU A  57     -16.933   6.992  46.431  1.00 18.20           C  
ATOM    463  C   GLU A  57     -18.050   7.853  47.043  1.00 16.30           C  
ATOM    464  O   GLU A  57     -18.810   7.412  47.913  1.00 21.23           O  
ATOM    465  CB  GLU A  57     -15.623   7.292  47.177  1.00 18.13           C  
ATOM    466  CG  GLU A  57     -15.766   7.137  48.678  1.00 20.04           C  
ATOM    467  CD  GLU A  57     -14.464   7.038  49.426  1.00 24.38           C  
ATOM    468  OE1 GLU A  57     -14.495   6.612  50.611  1.00 26.18           O  
ATOM    469  OE2 GLU A  57     -13.421   7.390  48.855  1.00 28.72           O1-
ATOM    470  N   TYR A  58     -18.076   9.106  46.663  1.00 12.62           N  
ATOM    471  CA  TYR A  58     -18.904  10.083  47.350  1.00 13.46           C  
ATOM    472  C   TYR A  58     -20.142  10.545  46.591  1.00 12.23           C  
ATOM    473  O   TYR A  58     -20.963  11.270  47.142  1.00 14.83           O  
ATOM    474  CB  TYR A  58     -18.073  11.308  47.690  1.00 14.43           C  
ATOM    475  CG  TYR A  58     -16.945  11.058  48.645  1.00 14.38           C  
ATOM    476  CD1 TYR A  58     -17.209  10.723  49.952  1.00 16.39           C  
ATOM    477  CD2 TYR A  58     -15.623  11.162  48.232  1.00 15.51           C  
ATOM    478  CE1 TYR A  58     -16.193  10.530  50.847  1.00 17.08           C  
ATOM    479  CE2 TYR A  58     -14.583  10.918  49.117  1.00 15.62           C  
ATOM    480  CZ  TYR A  58     -14.885  10.615  50.432  1.00 16.67           C  
ATOM    481  OH  TYR A  58     -13.877  10.410  51.352  1.00 22.13           O  
ATOM    482  N   GLY A  59     -20.284  10.146  45.333  1.00 11.52           N  
ATOM    483  CA  GLY A  59     -21.361  10.656  44.497  1.00 12.30           C  
ATOM    484  C   GLY A  59     -21.106  12.114  44.139  1.00 11.88           C  
ATOM    485  O   GLY A  59     -19.950  12.538  44.071  1.00 10.93           O  
ATOM    486  N   LEU A  60     -22.164  12.877  43.829  1.00 12.40           N  
ATOM    487  CA  LEU A  60     -22.023  14.283  43.416  1.00 11.20           C  
ATOM    488  C   LEU A  60     -21.452  15.066  44.606  1.00 11.06           C  
ATOM    489  O   LEU A  60     -21.980  14.994  45.691  1.00 12.66           O  
ATOM    490  CB  LEU A  60     -23.368  14.894  43.035  1.00 12.90           C  
ATOM    491  CG  LEU A  60     -23.278  16.307  42.471  1.00 14.42           C  
ATOM    492  CD1 LEU A  60     -22.475  16.286  41.204  1.00 14.98           C  
ATOM    493  CD2 LEU A  60     -24.656  16.929  42.285  1.00 16.01           C  
ATOM    494  N   GLU A  61     -20.351  15.767  44.387  1.00 11.05           N  
ATOM    495  CA  GLU A  61     -19.658  16.505  45.417  1.00 10.21           C  
ATOM    496  C   GLU A  61     -19.172  17.821  44.865  1.00  9.94           C  
ATOM    497  O   GLU A  61     -19.111  18.012  43.635  1.00 11.67           O  
ATOM    498  CB  GLU A  61     -18.485  15.681  45.941  1.00 10.50           C  
ATOM    499  CG  GLU A  61     -17.536  15.220  44.820  1.00 10.73           C  
ATOM    500  CD  GLU A  61     -16.223  14.621  45.270  1.00 11.03           C  
ATOM    501  OE1 GLU A  61     -16.068  14.292  46.462  1.00 12.84           O  
ATOM    502  OE2 GLU A  61     -15.293  14.462  44.440  1.00 11.87           O1-
ATOM    503  N   ALA A  62     -18.858  18.739  45.769  1.00 10.30           N  
ATOM    504  CA  ALA A  62     -18.450  20.069  45.433  1.00 10.92           C  
ATOM    505  C   ALA A  62     -17.205  20.449  46.197  1.00 10.20           C  
ATOM    506  O   ALA A  62     -16.999  20.027  47.333  1.00 11.64           O  
ATOM    507  CB  ALA A  62     -19.542  21.087  45.749  1.00 13.57           C  
ATOM    508  N   HIS A  63     -16.355  21.238  45.564  1.00 10.40           N  
ATOM    509  CA  HIS A  63     -15.121  21.734  46.157  1.00 11.58           C  
ATOM    510  C   HIS A  63     -14.882  23.201  45.807  1.00 11.75           C  
ATOM    511  O   HIS A  63     -15.049  23.561  44.682  1.00 15.13           O  
ATOM    512  CB  HIS A  63     -13.912  20.981  45.660  1.00 11.38           C  
ATOM    513  CG  HIS A  63     -14.116  19.510  45.458  1.00 10.90           C  
ATOM    514  ND1 HIS A  63     -13.722  18.566  46.358  1.00 11.21           N  
ATOM    515  CD2 HIS A  63     -14.640  18.842  44.410  1.00 11.75           C  
ATOM    516  CE1 HIS A  63     -13.984  17.359  45.876  1.00 13.06           C  
ATOM    517  NE2 HIS A  63     -14.549  17.504  44.686  1.00 11.50           N  
ATOM    518  N   ARG A  64     -14.428  24.019  46.743  1.00 13.05           N  
ATOM    519  CA  ARG A  64     -13.961  25.369  46.463  1.00 11.79           C  
ATOM    520  C   ARG A  64     -12.585  25.253  45.879  1.00 11.91           C  
ATOM    521  O   ARG A  64     -11.786  24.450  46.311  1.00 15.17           O  
ATOM    522  CB  ARG A  64     -13.938  26.151  47.754  1.00 14.66           C  
ATOM    523  CG  ARG A  64     -15.298  26.515  48.277  1.00 19.44           C  
ATOM    524  CD  ARG A  64     -15.242  27.429  49.497  1.00 30.88           C  
ATOM    525  NE  ARG A  64     -16.591  27.519  50.061  1.00 51.67           N  
ATOM    526  CZ  ARG A  64     -16.905  27.821  51.322  1.00 69.45           C  
ATOM    527  NH1 ARG A  64     -15.961  28.070  52.229  1.00 89.12           N1+
ATOM    528  NH2 ARG A  64     -18.189  27.869  51.685  1.00 78.57           N  
ATOM    529  N   VAL A  65     -12.323  26.103  44.907  1.00 11.92           N  
ATOM    530  CA  VAL A  65     -11.043  26.163  44.246  1.00 11.77           C  
ATOM    531  C   VAL A  65     -10.535  27.572  44.058  1.00 11.79           C  
ATOM    532  O   VAL A  65     -11.322  28.514  43.996  1.00 12.97           O  
ATOM    533  CB  VAL A  65     -11.080  25.428  42.901  1.00 12.62           C  
ATOM    534  CG1 VAL A  65     -11.520  23.992  43.102  1.00 12.88           C  
ATOM    535  CG2 VAL A  65     -11.981  26.148  41.918  1.00 15.41           C  
ATOM    536  N   ASN A  66      -9.220  27.707  43.978  1.00 11.74           N  
ATOM    537  CA  ASN A  66      -8.540  28.955  43.667  1.00 14.98           C  
ATOM    538  C   ASN A  66      -7.637  28.740  42.487  1.00 13.73           C  
ATOM    539  O   ASN A  66      -7.000  27.704  42.396  1.00 17.04           O  
ATOM    540  CB  ASN A  66      -7.702  29.456  44.881  1.00 19.18           C  
ATOM    541  CG  ASN A  66      -8.577  29.888  46.032  1.00 22.18           C  
ATOM    542  OD1 ASN A  66      -9.254  29.064  46.661  1.00 30.77           O  
ATOM    543  ND2 ASN A  66      -8.559  31.189  46.337  1.00 32.76           N  
ATOM    544  N   LEU A  67      -7.576  29.743  41.600  1.00 12.16           N  
ATOM    545  CA  LEU A  67      -6.629  29.785  40.464  1.00 12.29           C  
ATOM    546  C   LEU A  67      -5.812  31.037  40.679  1.00 12.35           C  
ATOM    547  O   LEU A  67      -6.358  32.151  40.658  1.00 14.02           O  
ATOM    548  CB  LEU A  67      -7.300  29.897  39.104  1.00 13.42           C  
ATOM    549  CG  LEU A  67      -8.368  28.883  38.750  1.00 14.80           C  
ATOM    550  CD1 LEU A  67      -8.908  29.147  37.339  1.00 15.94           C  
ATOM    551  CD2 LEU A  67      -7.853  27.485  38.895  1.00 17.37           C  
ATOM    552  N   THR A  68      -4.499  30.906  40.797  1.00 12.05           N  
ATOM    553  CA  THR A  68      -3.591  32.043  40.942  1.00 13.00           C  
ATOM    554  C   THR A  68      -2.757  32.156  39.675  1.00 13.25           C  
ATOM    555  O   THR A  68      -1.993  31.226  39.354  1.00 14.35           O  
ATOM    556  CB  THR A  68      -2.649  31.833  42.149  1.00 16.98           C  
ATOM    557  OG1 THR A  68      -3.425  31.609  43.346  1.00 19.37           O  
ATOM    558  CG2 THR A  68      -1.763  33.050  42.362  1.00 19.03           C  
ATOM    559  N   VAL A  69      -2.951  33.248  38.924  1.00 13.30           N  
ATOM    560  CA  VAL A  69      -2.421  33.373  37.562  1.00 12.65           C  
ATOM    561  C   VAL A  69      -1.096  34.132  37.525  1.00 15.37           C  
ATOM    562  O   VAL A  69      -0.977  35.214  38.113  1.00 19.08           O  
ATOM    563  CB  VAL A  69      -3.442  34.074  36.638  1.00 14.67           C  
ATOM    564  CG1 VAL A  69      -2.912  34.261  35.224  1.00 16.45           C  
ATOM    565  CG2 VAL A  69      -4.742  33.279  36.625  1.00 15.78           C  
ATOM    566  N   SER A  70      -0.128  33.593  36.796  1.00 15.81           N  
ATOM    567  CA  SER A  70       1.095  34.348  36.500  1.00 18.51           C  
ATOM    568  C   SER A  70       1.441  34.140  35.045  1.00 17.94           C  
ATOM    569  O   SER A  70       1.922  33.106  34.677  1.00 17.27           O  
ATOM    570  CB  SER A  70       2.251  33.908  37.393  1.00 19.99           C  
ATOM    571  OG  SER A  70       3.390  34.695  37.132  1.00 28.12           O  
ATOM    572  N   GLY A  71       1.234  35.150  34.221  1.00 22.66           N  
ATOM    573  CA  GLY A  71       1.407  35.024  32.785  1.00 19.46           C  
ATOM    574  C   GLY A  71       0.542  33.924  32.176  1.00 16.68           C  
ATOM    575  O   GLY A  71      -0.673  33.921  32.290  1.00 21.05           O  
ATOM    576  N   ARG A  72       1.204  32.947  31.583  1.00 17.73           N  
ATOM    577  CA  ARG A  72       0.556  31.840  30.918  1.00 20.21           C  
ATOM    578  C   ARG A  72       0.405  30.619  31.816  1.00 18.99           C  
ATOM    579  O   ARG A  72      -0.003  29.544  31.367  1.00 20.39           O  
ATOM    580  CB  ARG A  72       1.353  31.443  29.663  1.00 29.62           C  
ATOM    581  CG  ARG A  72       2.839  31.269  29.918  1.00 40.25           C  
ATOM    582  CD  ARG A  72       3.456  30.399  28.851  1.00 52.25           C  
ATOM    583  NE  ARG A  72       3.598  31.120  27.592  1.00 65.48           N  
ATOM    584  CZ  ARG A  72       3.380  30.597  26.388  1.00 43.68           C  
ATOM    585  NH1 ARG A  72       2.974  29.338  26.243  1.00 65.67           N1+
ATOM    586  NH2 ARG A  72       3.552  31.345  25.322  1.00 52.06           N  
ATOM    587  N   THR A  73       0.765  30.741  33.086  1.00 14.66           N  
ATOM    588  CA  THR A  73       0.573  29.641  34.013  1.00 15.52           C  
ATOM    589  C   THR A  73      -0.297  30.012  35.162  1.00 15.29           C  
ATOM    590  O   THR A  73      -0.526  31.165  35.485  1.00 16.95           O  
ATOM    591  CB  THR A  73       1.912  29.152  34.520  1.00 18.75           C  
ATOM    592  OG1 THR A  73       2.431  30.096  35.444  1.00 22.83           O  
ATOM    593  CG2 THR A  73       2.917  28.978  33.386  1.00 22.53           C  
ATOM    594  N   LEU A  74      -0.870  29.009  35.751  1.00 12.57           N  
ATOM    595  CA  LEU A  74      -1.651  29.232  36.932  1.00 13.71           C  
ATOM    596  C   LEU A  74      -1.439  28.098  37.922  1.00 11.45           C  
ATOM    597  O   LEU A  74      -1.056  27.001  37.568  1.00 14.22           O  
ATOM    598  CB  LEU A  74      -3.116  29.434  36.657  1.00 15.15           C  
ATOM    599  CG  LEU A  74      -3.922  28.335  36.005  1.00 14.92           C  
ATOM    600  CD1 LEU A  74      -4.321  27.248  37.005  1.00 15.71           C  
ATOM    601  CD2 LEU A  74      -5.149  28.937  35.338  1.00 16.22           C  
ATOM    602  N   LYS A  75      -1.671  28.406  39.169  1.00 11.22           N  
ATOM    603  CA  LYS A  75      -1.696  27.433  40.274  1.00 11.95           C  
ATOM    604  C   LYS A  75      -3.140  27.106  40.601  1.00 11.60           C  
ATOM    605  O   LYS A  75      -3.935  28.008  40.922  1.00 12.92           O  
ATOM    606  CB  LYS A  75      -0.949  27.987  41.482  1.00 14.82           C  
ATOM    607  CG  LYS A  75       0.543  28.134  41.225  1.00 21.67           C  
ATOM    608  CD  LYS A  75       1.328  29.022  42.194  1.00 29.84           C  
ATOM    609  CE  LYS A  75       0.792  29.152  43.611  1.00 40.88           C  
ATOM    610  NZ  LYS A  75       1.631  30.151  44.346  1.00 52.05           N1+
ATOM    611  N   PHE A  76      -3.466  25.812  40.518  1.00 11.30           N  
ATOM    612  CA  PHE A  76      -4.779  25.302  40.872  1.00 10.34           C  
ATOM    613  C   PHE A  76      -4.732  24.701  42.255  1.00 10.64           C  
ATOM    614  O   PHE A  76      -3.900  23.837  42.502  1.00 12.74           O  
ATOM    615  CB  PHE A  76      -5.176  24.214  39.875  1.00 11.74           C  
ATOM    616  CG  PHE A  76      -6.527  23.628  40.107  1.00 11.22           C  
ATOM    617  CD1 PHE A  76      -7.682  24.193  39.597  1.00 15.73           C  
ATOM    618  CD2 PHE A  76      -6.624  22.467  40.850  1.00 12.62           C  
ATOM    619  CE1 PHE A  76      -8.906  23.618  39.846  1.00 16.66           C  
ATOM    620  CE2 PHE A  76      -7.839  21.870  41.048  1.00 13.72           C  
ATOM    621  CZ  PHE A  76      -8.973  22.433  40.558  1.00 15.47           C  
ATOM    622  N   TYR A  77      -5.633  25.120  43.139  1.00 12.36           N  
ATOM    623  CA  TYR A  77      -5.708  24.617  44.508  1.00 12.59           C  
ATOM    624  C   TYR A  77      -7.158  24.303  44.815  1.00 11.59           C  
ATOM    625  O   TYR A  77      -8.015  25.171  44.645  1.00 14.16           O  
ATOM    626  CB  TYR A  77      -5.204  25.671  45.474  1.00 15.41           C  
ATOM    627  CG  TYR A  77      -5.270  25.215  46.885  1.00 19.55           C  
ATOM    628  CD1 TYR A  77      -4.302  24.394  47.393  1.00 24.03           C  
ATOM    629  CD2 TYR A  77      -6.307  25.601  47.709  1.00 23.90           C  
ATOM    630  CE1 TYR A  77      -4.354  23.937  48.717  1.00 29.37           C  
ATOM    631  CE2 TYR A  77      -6.374  25.190  49.026  1.00 26.67           C  
ATOM    632  CZ  TYR A  77      -5.407  24.344  49.534  1.00 26.66           C  
ATOM    633  OH  TYR A  77      -5.490  23.911  50.835  1.00 36.27           O  
ATOM    634  N  AMET A  78      -7.461  23.068  45.215  0.27 11.96           N  
ATOM    635  N  BMET A  78      -7.402  23.110  45.329  0.73 12.26           N  
ATOM    636  CA AMET A  78      -8.801  22.736  45.731  0.27 11.08           C  
ATOM    637  CA BMET A  78      -8.726  22.680  45.758  0.73 12.23           C  
ATOM    638  C  AMET A  78      -8.757  22.712  47.250  0.27 13.09           C  
ATOM    639  C  BMET A  78      -8.772  22.536  47.281  0.73 13.02           C  
ATOM    640  O  AMET A  78      -7.693  22.572  47.849  0.27 13.24           O  
ATOM    641  O  BMET A  78      -7.807  22.084  47.900  0.73 13.99           O  
ATOM    642  CB AMET A  78      -9.310  21.383  45.207  0.27 11.77           C  
ATOM    643  CB BMET A  78      -8.995  21.320  45.105  0.73 13.44           C  
ATOM    644  CG AMET A  78      -9.178  21.213  43.703  0.27 13.48           C  
ATOM    645  CG BMET A  78     -10.337  20.687  45.397  0.73 12.87           C  
ATOM    646  SD AMET A  78      -9.834  19.665  43.014  0.27 16.49           S  
ATOM    647  SD BMET A  78     -10.684  19.289  44.343  0.73 15.69           S  
ATOM    648  CE AMET A  78     -11.597  19.933  43.152  0.27 13.51           C  
ATOM    649  CE BMET A  78     -11.059  20.354  42.963  0.73  9.65           C  
ATOM    650  N   ASN A  79      -9.925  22.860  47.865  1.00 12.57           N  
ATOM    651  CA  ASN A  79      -9.994  23.031  49.293  1.00 12.67           C  
ATOM    652  C   ASN A  79      -9.760  21.760  50.105  1.00 13.17           C  
ATOM    653  O   ASN A  79      -9.107  21.826  51.129  1.00 17.62           O  
ATOM    654  CB  ASN A  79     -11.272  23.766  49.739  1.00 12.77           C  
ATOM    655  CG  ASN A  79     -12.575  22.960  49.560  1.00 12.63           C  
ATOM    656  OD1 ASN A  79     -12.744  22.163  48.666  1.00 14.79           O  
ATOM    657  ND2 ASN A  79     -13.506  23.192  50.475  1.00 15.10           N  
ATOM    658  N   ASP A  80     -10.329  20.633  49.676  1.00 12.87           N  
ATOM    659  CA  ASP A  80     -10.433  19.462  50.531  1.00 13.23           C  
ATOM    660  C   ASP A  80      -9.832  18.200  49.968  1.00 16.20           C  
ATOM    661  O   ASP A  80      -9.925  17.138  50.574  1.00 19.73           O  
ATOM    662  CB  ASP A  80     -11.898  19.222  50.941  1.00 13.57           C  
ATOM    663  CG  ASP A  80     -12.802  18.857  49.808  1.00 13.96           C  
ATOM    664  OD1 ASP A  80     -12.389  18.895  48.649  1.00 14.67           O  
ATOM    665  OD2 ASP A  80     -13.942  18.507  50.126  1.00 16.37           O1-
ATOM    666  N   THR A  81      -9.182  18.283  48.822  1.00 14.62           N  
ATOM    667  CA  THR A  81      -8.456  17.150  48.290  1.00 17.40           C  
ATOM    668  C   THR A  81      -7.506  17.743  47.262  1.00 15.35           C  
ATOM    669  O   THR A  81      -7.849  18.761  46.607  1.00 16.96           O  
ATOM    670  CB  THR A  81      -9.425  16.110  47.720  1.00 20.68           C  
ATOM    671  OG1 THR A  81      -8.713  14.917  47.428  1.00 32.80           O  
ATOM    672  CG2 THR A  81     -10.154  16.604  46.519  1.00 19.13           C  
ATOM    673  N   HIS A  82      -6.324  17.158  47.161  1.00 14.54           N  
ATOM    674  CA  HIS A  82      -5.220  17.848  46.538  1.00 13.46           C  
ATOM    675  C   HIS A  82      -4.559  17.111  45.411  1.00 12.09           C  
ATOM    676  O   HIS A  82      -3.521  17.547  44.889  1.00 13.46           O  
ATOM    677  CB  HIS A  82      -4.225  18.306  47.570  1.00 16.56           C  
ATOM    678  CG  HIS A  82      -4.871  19.088  48.671  1.00 18.11           C  
ATOM    679  ND1 HIS A  82      -5.407  20.351  48.487  1.00 19.24           N  
ATOM    680  CD2 HIS A  82      -5.158  18.740  49.946  1.00 20.42           C  
ATOM    681  CE1 HIS A  82      -5.957  20.756  49.619  1.00 19.97           C  
ATOM    682  NE2 HIS A  82      -5.814  19.798  50.520  1.00 20.77           N  
ATOM    683  N  AGLU A  83      -5.205  16.047  44.960  0.58 12.39           N  
ATOM    684  N  BGLU A  83      -5.154  16.003  44.987  0.42 14.24           N  
ATOM    685  CA AGLU A  83      -4.583  15.196  43.962  0.58 13.05           C  
ATOM    686  CA BGLU A  83      -4.530  15.168  43.972  0.42 14.73           C  
ATOM    687  C  AGLU A  83      -4.480  15.863  42.605  0.58 10.75           C  
ATOM    688  C  BGLU A  83      -4.530  15.810  42.566  0.42 12.80           C  
ATOM    689  O  AGLU A  83      -3.694  15.412  41.803  0.58 10.62           O  
ATOM    690  O  BGLU A  83      -3.876  15.279  41.675  0.42 15.74           O  
ATOM    691  CB AGLU A  83      -5.263  13.840  43.770  0.58 18.18           C  
ATOM    692  CB BGLU A  83      -5.190  13.779  43.909  0.42 16.32           C  
ATOM    693  CG AGLU A  83      -6.762  13.813  43.768  0.58 23.28           C  
ATOM    694  CG BGLU A  83      -5.423  13.110  45.259  0.42 19.93           C  
ATOM    695  CD AGLU A  83      -7.332  13.996  45.154  0.58 29.00           C  
ATOM    696  CD BGLU A  83      -4.347  12.108  45.661  0.42 24.96           C  
ATOM    697  OE1AGLU A  83      -8.329  14.702  45.271  0.58 38.38           O  
ATOM    698  OE1BGLU A  83      -3.149  12.324  45.374  0.42 33.24           O  
ATOM    699  OE2AGLU A  83      -6.782  13.440  46.124  0.58 38.18           O1-
ATOM    700  OE2BGLU A  83      -4.714  11.082  46.280  0.42 40.71           O1-
ATOM    701  N   TYR A  84      -5.241  16.925  42.366  1.00 11.71           N  
ATOM    702  CA  TYR A  84      -5.166  17.657  41.114  1.00 11.72           C  
ATOM    703  C   TYR A  84      -4.486  18.983  41.253  1.00 11.11           C  
ATOM    704  O   TYR A  84      -4.435  19.767  40.295  1.00 12.67           O  
ATOM    705  CB  TYR A  84      -6.530  17.800  40.437  1.00 10.84           C  
ATOM    706  CG  TYR A  84      -7.008  16.486  39.856  1.00 12.51           C  
ATOM    707  CD1 TYR A  84      -7.670  15.548  40.624  1.00 19.34           C  
ATOM    708  CD2 TYR A  84      -6.698  16.148  38.554  1.00 16.10           C  
ATOM    709  CE1 TYR A  84      -8.078  14.341  40.079  1.00 22.10           C  
ATOM    710  CE2 TYR A  84      -7.112  14.972  37.995  1.00 17.94           C  
ATOM    711  CZ  TYR A  84      -7.776  14.068  38.766  1.00 18.73           C  
ATOM    712  OH  TYR A  84      -8.167  12.885  38.186  1.00 30.22           O  
ATOM    713  N   ASP A  85      -3.954  19.302  42.407  1.00 10.76           N  
ATOM    714  CA  ASP A  85      -3.291  20.582  42.625  1.00 11.14           C  
ATOM    715  C   ASP A  85      -1.934  20.586  41.934  1.00 12.18           C  
ATOM    716  O   ASP A  85      -1.104  19.683  42.151  1.00 13.54           O  
ATOM    717  CB  ASP A  85      -3.069  20.809  44.124  1.00 13.61           C  
ATOM    718  CG  ASP A  85      -4.342  21.034  44.922  1.00 16.14           C  
ATOM    719  OD1 ASP A  85      -5.450  21.063  44.380  1.00 15.57           O  
ATOM    720  OD2 ASP A  85      -4.204  21.193  46.177  1.00 19.29           O1-
ATOM    721  N   SER A  86      -1.667  21.623  41.157  1.00 11.08           N  
ATOM    722  CA  SER A  86      -0.455  21.749  40.373  1.00  9.97           C  
ATOM    723  C   SER A  86      -0.398  23.115  39.789  1.00  8.91           C  
ATOM    724  O   SER A  86      -1.412  23.819  39.712  1.00 10.49           O  
ATOM    725  CB  SER A  86      -0.445  20.694  39.218  1.00 11.46           C  
ATOM    726  OG  SER A  86       0.779  20.672  38.528  1.00 10.68           O  
ATOM    727  N   LYS A  87       0.783  23.492  39.349  1.00  8.96           N  
ATOM    728  CA  LYS A  87       0.901  24.477  38.307  1.00  9.58           C  
ATOM    729  C   LYS A  87       0.388  23.894  36.991  1.00 10.08           C  
ATOM    730  O   LYS A  87       0.697  22.734  36.690  1.00 11.35           O  
ATOM    731  CB  LYS A  87       2.361  24.916  38.168  1.00 11.66           C  
ATOM    732  CG  LYS A  87       2.850  26.014  39.092  1.00 21.80           C  
ATOM    733  CD  LYS A  87       4.279  26.446  38.734  1.00 29.48           C  
ATOM    734  CE  LYS A  87       4.468  26.661  37.232  1.00 35.70           C  
ATOM    735  NZ  LYS A  87       5.718  27.412  36.912  1.00 52.13           N1+
ATOM    736  N   TYR A  88      -0.391  24.672  36.245  1.00 10.00           N  
ATOM    737  CA  TYR A  88      -0.858  24.295  34.932  1.00  9.53           C  
ATOM    738  C   TYR A  88      -0.474  25.407  33.937  1.00  9.81           C  
ATOM    739  O   TYR A  88      -0.640  26.588  34.193  1.00 13.89           O  
ATOM    740  CB  TYR A  88      -2.371  24.123  34.906  1.00 10.44           C  
ATOM    741  CG  TYR A  88      -2.828  22.876  35.624  1.00  9.96           C  
ATOM    742  CD1 TYR A  88      -2.957  21.679  34.960  1.00 10.57           C  
ATOM    743  CD2 TYR A  88      -3.168  22.914  36.961  1.00 10.94           C  
ATOM    744  CE1 TYR A  88      -3.381  20.533  35.625  1.00 10.50           C  
ATOM    745  CE2 TYR A  88      -3.600  21.767  37.612  1.00 10.03           C  
ATOM    746  CZ  TYR A  88      -3.680  20.585  36.954  1.00  9.81           C  
ATOM    747  OH  TYR A  88      -4.099  19.412  37.601  1.00 11.01           O  
ATOM    748  N   GLU A  89       0.034  25.047  32.781  1.00 10.15           N  
ATOM    749  CA  GLU A  89       0.334  25.982  31.692  1.00 11.28           C  
ATOM    750  C   GLU A  89      -0.810  26.010  30.705  1.00  9.97           C  
ATOM    751  O   GLU A  89      -1.324  24.955  30.328  1.00 10.35           O  
ATOM    752  CB  GLU A  89       1.663  25.604  31.036  1.00 15.45           C  
ATOM    753  CG  GLU A  89       2.047  26.510  29.903  1.00 22.87           C  
ATOM    754  CD  GLU A  89       3.513  26.473  29.505  1.00 35.78           C  
ATOM    755  OE1 GLU A  89       3.945  27.448  28.840  1.00 40.01           O  
ATOM    756  OE2 GLU A  89       4.222  25.486  29.822  1.00 42.88           O1-
ATOM    757  N   ILE A  90      -1.208  27.204  30.322  1.00 11.26           N  
ATOM    758  CA AILE A  90      -2.193  27.388  29.269  0.50 11.46           C  
ATOM    759  CA BILE A  90      -2.225  27.310  29.288  0.50 11.57           C  
ATOM    760  C   ILE A  90      -1.603  26.990  27.925  1.00 10.72           C  
ATOM    761  O   ILE A  90      -0.530  27.476  27.551  1.00 15.26           O  
ATOM    762  CB AILE A  90      -2.668  28.859  29.219  0.50 13.71           C  
ATOM    763  CB BILE A  90      -2.906  28.687  29.299  0.50 12.92           C  
ATOM    764  CG1AILE A  90      -3.843  28.991  28.264  0.50 14.41           C  
ATOM    765  CG1BILE A  90      -3.616  28.934  30.630  0.50 17.14           C  
ATOM    766  CG2AILE A  90      -1.571  29.823  28.764  0.50 13.92           C  
ATOM    767  CG2BILE A  90      -3.854  28.824  28.108  0.50 11.58           C  
ATOM    768  CD1AILE A  90      -5.069  28.304  28.791  0.50 14.11           C  
ATOM    769  CD1BILE A  90      -5.037  28.444  30.728  0.50 17.48           C  
ATOM    770  N   LEU A  91      -2.258  26.084  27.213  1.00 11.10           N  
ATOM    771  CA  LEU A  91      -1.861  25.683  25.866  1.00 11.28           C  
ATOM    772  C   LEU A  91      -2.674  26.349  24.767  1.00 12.94           C  
ATOM    773  O   LEU A  91      -2.164  26.518  23.682  1.00 15.03           O  
ATOM    774  CB  LEU A  91      -1.931  24.171  25.703  1.00 10.73           C  
ATOM    775  CG  LEU A  91      -1.016  23.344  26.647  1.00 11.84           C  
ATOM    776  CD1 LEU A  91      -1.150  21.888  26.290  1.00 10.64           C  
ATOM    777  CD2 LEU A  91       0.431  23.796  26.555  1.00 13.45           C  
ATOM    778  N   ALA A  92      -3.934  26.653  25.044  1.00 12.20           N  
ATOM    779  CA  ALA A  92      -4.830  27.231  24.052  1.00 13.26           C  
ATOM    780  C   ALA A  92      -5.990  27.836  24.809  1.00 12.05           C  
ATOM    781  O   ALA A  92      -6.447  27.334  25.839  1.00 12.68           O  
ATOM    782  CB  ALA A  92      -5.334  26.156  23.131  1.00 14.18           C  
ATOM    783  N   VAL A  93      -6.484  28.931  24.271  1.00 14.75           N  
ATOM    784  CA  VAL A  93      -7.669  29.576  24.846  1.00 16.94           C  
ATOM    785  C   VAL A  93      -8.527  30.096  23.712  1.00 20.37           C  
ATOM    786  O   VAL A  93      -7.997  30.606  22.703  1.00 24.06           O  
ATOM    787  CB  VAL A  93      -7.284  30.601  25.980  1.00 24.09           C  
ATOM    788  CG1 VAL A  93      -6.339  31.656  25.463  1.00 29.71           C  
ATOM    789  CG2 VAL A  93      -8.510  31.226  26.655  1.00 27.19           C  
ATOM    790  N   ASP A  94      -9.833  29.947  23.850  1.00 18.38           N  
ATOM    791  CA  ASP A  94     -10.794  30.230  22.766  1.00 22.17           C  
ATOM    792  C   ASP A  94     -12.068  30.619  23.502  1.00 22.61           C  
ATOM    793  O   ASP A  94     -12.228  30.322  24.708  1.00 22.50           O  
ATOM    794  CB  ASP A  94     -10.984  28.954  21.920  1.00 22.53           C  
ATOM    795  CG  ASP A  94     -11.884  29.134  20.696  1.00 29.71           C  
ATOM    796  OD1 ASP A  94     -11.379  29.623  19.672  1.00 86.49           O  
ATOM    797  OD2 ASP A  94     -13.065  28.720  20.760  1.00 23.01           O1-
ATOM    798  N   LYS A  95     -12.972  31.290  22.792  1.00 23.76           N  
ATOM    799  CA  LYS A  95     -14.268  31.594  23.360  1.00 21.31           C  
ATOM    800  C   LYS A  95     -14.982  30.337  23.883  1.00 17.44           C  
ATOM    801  O   LYS A  95     -15.715  30.411  24.876  1.00 18.75           O  
ATOM    802  CB  LYS A  95     -15.172  32.269  22.303  1.00 23.50           C  
ATOM    803  CG  LYS A  95     -16.642  32.328  22.708  1.00 31.62           C  
ATOM    804  CD  LYS A  95     -17.486  33.294  21.867  1.00 42.14           C  
ATOM    805  CE  LYS A  95     -17.990  32.638  20.596  1.00 43.28           C  
ATOM    806  NZ  LYS A  95     -19.239  33.278  20.091  1.00 43.29           N1+
ATOM    807  N   ASP A  96     -14.772  29.200  23.211  1.00 14.68           N  
ATOM    808  CA  ASP A  96     -15.551  27.990  23.460  1.00 11.88           C  
ATOM    809  C   ASP A  96     -14.774  26.908  24.242  1.00 10.30           C  
ATOM    810  O   ASP A  96     -15.384  25.901  24.594  1.00  9.96           O  
ATOM    811  CB  ASP A  96     -15.994  27.367  22.113  1.00 13.88           C  
ATOM    812  CG  ASP A  96     -17.078  28.133  21.425  1.00 20.81           C  
ATOM    813  OD1 ASP A  96     -18.001  28.587  22.126  1.00 21.62           O  
ATOM    814  OD2 ASP A  96     -17.020  28.199  20.170  1.00 25.23           O1-
ATOM    815  N   TYR A  97     -13.478  27.066  24.453  1.00 11.23           N  
ATOM    816  CA  TYR A  97     -12.681  26.073  25.189  1.00  9.67           C  
ATOM    817  C   TYR A  97     -11.381  26.674  25.665  1.00  9.53           C  
ATOM    818  O   TYR A  97     -10.930  27.701  25.158  1.00 11.81           O  
ATOM    819  CB  TYR A  97     -12.376  24.823  24.357  1.00 10.58           C  
ATOM    820  CG  TYR A  97     -11.538  25.150  23.148  1.00 11.79           C  
ATOM    821  CD1 TYR A  97     -10.162  25.104  23.187  1.00 13.28           C  
ATOM    822  CD2 TYR A  97     -12.138  25.480  21.936  1.00 13.76           C  
ATOM    823  CE1 TYR A  97      -9.387  25.407  22.067  1.00 17.50           C  
ATOM    824  CE2 TYR A  97     -11.395  25.782  20.836  1.00 18.91           C  
ATOM    825  CZ  TYR A  97     -10.030  25.751  20.885  1.00 19.68           C  
ATOM    826  OH  TYR A  97      -9.366  26.050  19.725  1.00 26.79           O  
ATOM    827  N   PHE A  98     -10.771  25.997  26.639  1.00  8.75           N  
ATOM    828  CA  PHE A  98      -9.411  26.254  27.014  1.00  9.56           C  
ATOM    829  C   PHE A  98      -8.733  24.943  27.392  1.00  9.16           C  
ATOM    830  O   PHE A  98      -9.395  23.951  27.738  1.00  9.89           O  
ATOM    831  CB  PHE A  98      -9.243  27.363  28.100  1.00 12.01           C  
ATOM    832  CG  PHE A  98      -9.685  27.023  29.496  1.00 13.59           C  
ATOM    833  CD1 PHE A  98     -10.965  27.281  29.934  1.00 14.56           C  
ATOM    834  CD2 PHE A  98      -8.776  26.529  30.441  1.00 16.84           C  
ATOM    835  CE1 PHE A  98     -11.334  26.977  31.261  1.00 13.75           C  
ATOM    836  CE2 PHE A  98      -9.151  26.244  31.775  1.00 17.15           C  
ATOM    837  CZ  PHE A  98     -10.439  26.473  32.170  1.00 16.92           C  
ATOM    838  N   ILE A  99      -7.419  24.931  27.229  1.00 10.75           N  
ATOM    839  CA  ILE A  99      -6.642  23.720  27.418  1.00 10.36           C  
ATOM    840  C   ILE A  99      -5.466  24.030  28.303  1.00  9.95           C  
ATOM    841  O   ILE A  99      -4.752  24.990  28.039  1.00 11.27           O  
ATOM    842  CB  ILE A  99      -6.119  23.159  26.099  1.00 10.96           C  
ATOM    843  CG1 ILE A  99      -7.287  23.005  25.115  1.00 13.08           C  
ATOM    844  CG2 ILE A  99      -5.338  21.872  26.280  1.00 11.62           C  
ATOM    845  CD1 ILE A  99      -6.822  22.485  23.769  1.00 13.08           C  
ATOM    846  N  APHE A 100      -5.292  23.300  29.423  0.63 10.32           N  
ATOM    847  N  BPHE A 100      -5.201  23.145  29.271  0.37  9.57           N  
ATOM    848  CA APHE A 100      -4.068  23.453  30.190  0.63  9.85           C  
ATOM    849  CA BPHE A 100      -4.134  23.347  30.217  0.37 10.12           C  
ATOM    850  C  APHE A 100      -3.399  22.124  30.508  0.63  8.33           C  
ATOM    851  C  BPHE A 100      -3.301  22.077  30.292  0.37  9.46           C  
ATOM    852  O  APHE A 100      -4.002  21.072  30.367  0.63  8.83           O  
ATOM    853  O  BPHE A 100      -3.686  21.015  29.781  0.37  8.66           O  
ATOM    854  CB APHE A 100      -4.164  24.486  31.348  0.63 11.74           C  
ATOM    855  CB BPHE A 100      -4.713  23.714  31.574  0.37 11.66           C  
ATOM    856  CG APHE A 100      -5.139  24.206  32.506  0.63 11.28           C  
ATOM    857  CG BPHE A 100      -4.899  25.206  31.776  0.37 13.12           C  
ATOM    858  CD1APHE A 100      -5.507  22.950  32.900  0.63 14.85           C  
ATOM    859  CD1BPHE A 100      -3.813  26.019  32.036  0.37 15.53           C  
ATOM    860  CD2APHE A 100      -5.649  25.290  33.225  0.63 14.27           C  
ATOM    861  CD2BPHE A 100      -6.126  25.773  31.750  0.37 14.92           C  
ATOM    862  CE1APHE A 100      -6.352  22.770  34.010  0.63 15.00           C  
ATOM    863  CE1BPHE A 100      -3.955  27.381  32.225  0.37 16.58           C  
ATOM    864  CE2APHE A 100      -6.501  25.121  34.332  0.63 14.03           C  
ATOM    865  CE2BPHE A 100      -6.286  27.140  31.969  0.37 16.46           C  
ATOM    866  CZ APHE A 100      -6.856  23.870  34.710  0.63 13.98           C  
ATOM    867  CZ BPHE A 100      -5.204  27.942  32.178  0.37 16.53           C  
ATOM    868  N   TYR A 101      -2.124  22.209  30.897  1.00  9.06           N  
ATOM    869  CA  TYR A 101      -1.254  21.041  31.099  1.00  8.84           C  
ATOM    870  C   TYR A 101      -0.451  21.190  32.372  1.00  8.54           C  
ATOM    871  O   TYR A 101       0.186  22.213  32.569  1.00  9.11           O  
ATOM    872  CB  TYR A 101      -0.296  20.897  29.922  1.00  9.57           C  
ATOM    873  CG  TYR A 101       0.611  19.679  29.970  1.00  9.64           C  
ATOM    874  CD1 TYR A 101       0.145  18.440  29.650  1.00 10.04           C  
ATOM    875  CD2 TYR A 101       1.938  19.781  30.328  1.00  9.80           C  
ATOM    876  CE1 TYR A 101       0.973  17.322  29.674  1.00 10.63           C  
ATOM    877  CE2 TYR A 101       2.758  18.665  30.392  1.00 10.65           C  
ATOM    878  CZ  TYR A 101       2.281  17.437  30.022  1.00  9.71           C  
ATOM    879  OH  TYR A 101       3.054  16.309  29.997  1.00 10.87           O  
ATOM    880  N   GLY A 102      -0.474  20.159  33.227  1.00  8.83           N  
ATOM    881  CA  GLY A 102       0.247  20.186  34.458  1.00 10.19           C  
ATOM    882  C   GLY A 102       0.665  18.810  34.869  1.00  8.44           C  
ATOM    883  O   GLY A 102       0.524  17.866  34.153  1.00  9.45           O  
ATOM    884  N   HIS A 103       1.226  18.705  36.064  1.00  8.52           N  
ATOM    885  CA  HIS A 103       1.753  17.446  36.572  1.00  8.65           C  
ATOM    886  C   HIS A 103       1.321  17.217  38.014  1.00  8.35           C  
ATOM    887  O   HIS A 103       2.180  17.103  38.904  1.00 10.08           O  
ATOM    888  CB  HIS A 103       3.286  17.409  36.523  1.00  9.12           C  
ATOM    889  CG  HIS A 103       3.860  17.715  35.178  1.00  8.81           C  
ATOM    890  ND1 HIS A 103       3.973  18.998  34.726  1.00 10.20           N  
ATOM    891  CD2 HIS A 103       4.393  16.923  34.227  1.00  9.54           C  
ATOM    892  CE1 HIS A 103       4.542  18.993  33.542  1.00 11.33           C  
ATOM    893  NE2 HIS A 103       4.835  17.748  33.220  1.00 11.29           N  
ATOM    894  N   PRO A 104       0.024  17.117  38.299  1.00  8.64           N  
ATOM    895  CA  PRO A 104      -0.461  16.916  39.667  1.00  9.69           C  
ATOM    896  C   PRO A 104      -0.183  15.510  40.134  1.00  9.49           C  
ATOM    897  O   PRO A 104       0.156  14.616  39.355  1.00  9.35           O  
ATOM    898  CB  PRO A 104      -1.965  17.105  39.520  1.00  9.73           C  
ATOM    899  CG  PRO A 104      -2.228  16.602  38.138  1.00  8.99           C  
ATOM    900  CD  PRO A 104      -1.059  17.069  37.315  1.00  9.02           C  
ATOM    901  N   PRO A 105      -0.346  15.248  41.432  1.00 11.21           N  
ATOM    902  CA  PRO A 105      -0.133  13.888  41.973  1.00 12.51           C  
ATOM    903  C   PRO A 105      -0.941  12.856  41.257  1.00 11.77           C  
ATOM    904  O   PRO A 105      -0.495  11.707  41.125  1.00 12.57           O  
ATOM    905  CB  PRO A 105      -0.527  14.017  43.464  1.00 14.93           C  
ATOM    906  CG  PRO A 105      -0.282  15.438  43.800  1.00 14.20           C  
ATOM    907  CD  PRO A 105      -0.565  16.233  42.522  1.00 11.89           C  
ATOM    908  N   ALA A 106      -2.118  13.203  40.736  1.00 11.79           N  
ATOM    909  CA  ALA A 106      -2.963  12.244  40.086  1.00 14.16           C  
ATOM    910  C   ALA A 106      -2.321  11.783  38.780  1.00 10.58           C  
ATOM    911  O   ALA A 106      -2.701  10.735  38.302  1.00 12.60           O  
ATOM    912  CB  ALA A 106      -4.355  12.798  39.855  1.00 14.94           C  
ATOM    913  N   ALA A 107      -1.440  12.587  38.169  1.00 10.27           N  
ATOM    914  CA  ALA A 107      -0.852  12.266  36.871  1.00 10.23           C  
ATOM    915  C   ALA A 107       0.477  12.989  36.750  1.00  9.74           C  
ATOM    916  O   ALA A 107       0.595  13.976  36.033  1.00  9.85           O  
ATOM    917  CB  ALA A 107      -1.767  12.594  35.713  1.00 11.41           C  
ATOM    918  N   PRO A 108       1.482  12.497  37.481  1.00  9.29           N  
ATOM    919  CA  PRO A 108       2.681  13.283  37.622  1.00 10.50           C  
ATOM    920  C   PRO A 108       3.553  13.337  36.366  1.00  9.89           C  
ATOM    921  O   PRO A 108       4.436  14.180  36.313  1.00 11.04           O  
ATOM    922  CB  PRO A 108       3.339  12.711  38.849  1.00 12.37           C  
ATOM    923  CG  PRO A 108       2.887  11.341  38.826  1.00 13.70           C  
ATOM    924  CD  PRO A 108       1.497  11.298  38.324  1.00 10.35           C  
ATOM    925  N   SER A 109       3.331  12.437  35.389  1.00  9.31           N  
ATOM    926  CA  SER A 109       4.062  12.547  34.131  1.00  9.57           C  
ATOM    927  C   SER A 109       3.390  13.506  33.164  1.00 10.17           C  
ATOM    928  O   SER A 109       3.930  13.733  32.113  1.00 12.20           O  
ATOM    929  CB  SER A 109       4.299  11.199  33.486  1.00 10.77           C  
ATOM    930  OG  SER A 109       5.185  10.451  34.330  1.00 11.59           O  
ATOM    931  N   GLY A 110       2.240  14.067  33.542  1.00  8.78           N  
ATOM    932  CA  GLY A 110       1.595  15.100  32.759  1.00  8.64           C  
ATOM    933  C   GLY A 110       0.132  14.810  32.519  1.00  9.00           C  
ATOM    934  O   GLY A 110      -0.272  13.706  32.213  1.00 10.58           O  
ATOM    935  N   LEU A 111      -0.643  15.881  32.533  1.00  8.64           N  
ATOM    936  CA  LEU A 111      -2.087  15.812  32.390  1.00  8.38           C  
ATOM    937  C   LEU A 111      -2.553  17.010  31.575  1.00  8.57           C  
ATOM    938  O   LEU A 111      -2.369  18.145  31.973  1.00  8.91           O  
ATOM    939  CB  LEU A 111      -2.789  15.810  33.747  1.00  8.77           C  
ATOM    940  CG  LEU A 111      -4.306  15.702  33.778  1.00 10.11           C  
ATOM    941  CD1 LEU A 111      -4.825  14.449  33.080  1.00 11.20           C  
ATOM    942  CD2 LEU A 111      -4.848  15.798  35.172  1.00 11.73           C  
ATOM    943  N   ALA A 112      -3.159  16.730  30.422  1.00  8.07           N  
ATOM    944  CA  ALA A 112      -3.736  17.739  29.540  1.00  8.10           C  
ATOM    945  C   ALA A 112      -5.239  17.687  29.777  1.00  7.68           C  
ATOM    946  O   ALA A 112      -5.852  16.624  29.741  1.00  8.90           O  
ATOM    947  CB  ALA A 112      -3.398  17.465  28.095  1.00  9.13           C  
ATOM    948  N  ALEU A 113      -5.817  18.875  29.999  0.40  8.65           N  
ATOM    949  N  BLEU A 113      -5.815  18.868  29.949  0.60  8.50           N  
ATOM    950  CA ALEU A 113      -7.230  19.051  30.365  0.40  9.22           C  
ATOM    951  CA BLEU A 113      -7.211  18.994  30.297  0.60  8.44           C  
ATOM    952  C  ALEU A 113      -7.943  20.027  29.414  0.40  8.25           C  
ATOM    953  C  BLEU A 113      -7.872  19.972  29.312  0.60  8.03           C  
ATOM    954  O  ALEU A 113      -7.565  21.190  29.351  0.40  8.35           O  
ATOM    955  O  BLEU A 113      -7.363  21.058  29.114  0.60 10.09           O  
ATOM    956  CB ALEU A 113      -7.362  19.605  31.783  0.40 10.99           C  
ATOM    957  CB BLEU A 113      -7.360  19.472  31.732  0.60  8.44           C  
ATOM    958  CG ALEU A 113      -6.830  18.773  32.944  0.40 12.33           C  
ATOM    959  CG BLEU A 113      -6.727  18.631  32.835  0.60  8.79           C  
ATOM    960  CD1ALEU A 113      -7.159  17.313  32.744  0.40 13.36           C  
ATOM    961  CD1BLEU A 113      -6.604  19.496  34.085  0.60 12.09           C  
ATOM    962  CD2ALEU A 113      -5.356  18.993  33.172  0.40 13.36           C  
ATOM    963  CD2BLEU A 113      -7.659  17.506  33.190  0.60 12.12           C  
ATOM    964  N   ILE A 114      -9.022  19.564  28.776  1.00  7.86           N  
ATOM    965  CA  ILE A 114      -9.799  20.385  27.866  1.00  8.12           C  
ATOM    966  C   ILE A 114     -11.148  20.720  28.519  1.00  7.77           C  
ATOM    967  O   ILE A 114     -11.925  19.840  28.921  1.00  8.85           O  
ATOM    968  CB  ILE A 114     -10.044  19.681  26.527  1.00  8.64           C  
ATOM    969  CG1 ILE A 114      -8.710  19.161  25.963  1.00 10.04           C  
ATOM    970  CG2 ILE A 114     -10.734  20.606  25.548  1.00  9.51           C  
ATOM    971  CD1 ILE A 114      -8.882  18.420  24.670  1.00 11.76           C  
ATOM    972  N   HIS A 115     -11.377  22.021  28.646  1.00  7.97           N  
ATOM    973  CA  HIS A 115     -12.538  22.630  29.287  1.00  8.66           C  
ATOM    974  C   HIS A 115     -13.360  23.264  28.203  1.00  7.72           C  
ATOM    975  O   HIS A 115     -12.853  24.079  27.418  1.00  9.35           O  
ATOM    976  CB  HIS A 115     -12.093  23.708  30.280  1.00  9.77           C  
ATOM    977  CG  HIS A 115     -11.016  23.274  31.210  1.00  9.80           C  
ATOM    978  ND1 HIS A 115     -11.206  23.098  32.552  1.00 11.87           N  
ATOM    979  CD2 HIS A 115      -9.690  23.095  30.997  1.00 11.02           C  
ATOM    980  CE1 HIS A 115     -10.060  22.758  33.120  1.00 11.93           C  
ATOM    981  NE2 HIS A 115      -9.117  22.774  32.191  1.00 13.56           N  
ATOM    982  N   TYR A 116     -14.647  22.982  28.184  1.00  7.96           N  
ATOM    983  CA  TYR A 116     -15.545  23.448  27.135  1.00  8.96           C  
ATOM    984  C   TYR A 116     -16.657  24.304  27.723  1.00  8.05           C  
ATOM    985  O   TYR A 116     -17.192  24.071  28.796  1.00  9.31           O  
ATOM    986  CB  TYR A 116     -16.212  22.255  26.461  1.00  9.15           C  
ATOM    987  CG  TYR A 116     -15.324  21.365  25.650  1.00  9.64           C  
ATOM    988  CD1 TYR A 116     -14.882  21.776  24.409  1.00 10.06           C  
ATOM    989  CD2 TYR A 116     -14.941  20.109  26.077  1.00 11.03           C  
ATOM    990  CE1 TYR A 116     -14.115  20.972  23.610  1.00 11.15           C  
ATOM    991  CE2 TYR A 116     -14.197  19.272  25.236  1.00 13.32           C  
ATOM    992  CZ  TYR A 116     -13.798  19.720  23.988  1.00 12.79           C  
ATOM    993  OH  TYR A 116     -13.047  18.946  23.115  1.00 17.13           O  
ATOM    994  N   ARG A 117     -17.107  25.308  26.938  1.00  8.08           N  
ATOM    995  CA  ARG A 117     -18.285  26.058  27.274  1.00  9.23           C  
ATOM    996  C   ARG A 117     -19.546  25.261  27.161  1.00  9.09           C  
ATOM    997  O   ARG A 117     -20.515  25.549  27.871  1.00 12.10           O  
ATOM    998  CB  ARG A 117     -18.385  27.322  26.390  1.00 11.93           C  
ATOM    999  CG  ARG A 117     -17.456  28.459  26.749  1.00 14.47           C  
ATOM   1000  CD  ARG A 117     -17.690  28.941  28.186  1.00 15.12           C  
ATOM   1001  NE  ARG A 117     -17.047  30.231  28.371  1.00 17.95           N  
ATOM   1002  CZ  ARG A 117     -16.868  30.798  29.551  1.00 17.14           C  
ATOM   1003  NH1 ARG A 117     -17.299  30.228  30.681  1.00 16.08           N1+
ATOM   1004  NH2 ARG A 117     -16.258  31.959  29.592  1.00 16.80           N  
ATOM   1005  N   GLN A 118     -19.578  24.315  26.225  1.00  9.83           N  
ATOM   1006  CA  GLN A 118     -20.727  23.428  26.011  1.00 10.74           C  
ATOM   1007  C   GLN A 118     -20.497  22.049  26.610  1.00  9.94           C  
ATOM   1008  O   GLN A 118     -19.407  21.488  26.552  1.00  9.80           O  
ATOM   1009  CB  GLN A 118     -21.024  23.339  24.511  1.00 14.42           C  
ATOM   1010  CG  GLN A 118     -21.443  24.687  23.887  1.00 18.29           C  
ATOM   1011  CD  GLN A 118     -20.288  25.463  23.257  1.00 17.69           C  
ATOM   1012  OE1 GLN A 118     -19.545  24.902  22.413  1.00 24.42           O  
ATOM   1013  NE2 GLN A 118     -20.203  26.801  23.534  1.00 24.67           N  
ATOM   1014  N   SER A 119     -21.557  21.479  27.176  1.00  9.44           N  
ATOM   1015  CA  SER A 119     -21.475  20.142  27.762  1.00  8.91           C  
ATOM   1016  C   SER A 119     -21.104  19.062  26.750  1.00  9.27           C  
ATOM   1017  O   SER A 119     -20.336  18.142  27.078  1.00 10.50           O  
ATOM   1018  CB  SER A 119     -22.786  19.829  28.464  1.00  9.94           C  
ATOM   1019  OG  SER A 119     -22.784  18.512  28.989  1.00 12.06           O  
ATOM   1020  N   CYS A 120     -21.705  19.167  25.582  1.00 10.17           N  
ATOM   1021  CA  CYS A 120     -21.442  18.271  24.471  1.00 10.23           C  
ATOM   1022  C   CYS A 120     -21.036  19.114  23.274  1.00 11.58           C  
ATOM   1023  O   CYS A 120     -21.872  19.493  22.459  1.00 13.21           O  
ATOM   1024  CB  CYS A 120     -22.677  17.426  24.128  1.00 11.74           C  
ATOM   1025  SG  CYS A 120     -23.240  16.333  25.458  1.00 13.64           S  
ATOM   1026  N   PRO A 121     -19.747  19.482  23.198  1.00 11.96           N  
ATOM   1027  CA  PRO A 121     -19.359  20.397  22.124  1.00 13.37           C  
ATOM   1028  C   PRO A 121     -19.664  19.869  20.738  1.00 13.06           C  
ATOM   1029  O   PRO A 121     -19.525  18.671  20.478  1.00 13.97           O  
ATOM   1030  CB  PRO A 121     -17.854  20.594  22.332  1.00 15.94           C  
ATOM   1031  CG  PRO A 121     -17.460  19.520  23.281  1.00 15.52           C  
ATOM   1032  CD  PRO A 121     -18.635  19.152  24.107  1.00 12.45           C  
ATOM   1033  N   LYS A 122     -20.101  20.770  19.875  1.00 15.39           N  
ATOM   1034  CA  LYS A 122     -20.442  20.430  18.510  1.00 16.46           C  
ATOM   1035  C   LYS A 122     -19.168  20.174  17.720  1.00 15.70           C  
ATOM   1036  O   LYS A 122     -18.062  20.551  18.130  1.00 15.81           O  
ATOM   1037  CB  LYS A 122     -21.214  21.592  17.896  1.00 19.36           C  
ATOM   1038  CG  LYS A 122     -22.626  21.696  18.441  1.00 22.79           C  
ATOM   1039  CD  LYS A 122     -23.436  22.685  17.622  1.00 25.98           C  
ATOM   1040  CE  LYS A 122     -24.901  22.668  18.008  1.00 33.78           C  
ATOM   1041  NZ  LYS A 122     -25.674  23.589  17.136  1.00 36.10           N1+
ATOM   1042  N   GLU A 123     -19.343  19.597  16.533  1.00 15.55           N  
ATOM   1043  CA  GLU A 123     -18.206  19.174  15.741  1.00 16.89           C  
ATOM   1044  C   GLU A 123     -17.305  20.328  15.358  1.00 14.23           C  
ATOM   1045  O   GLU A 123     -16.078  20.154  15.305  1.00 16.16           O  
ATOM   1046  CB  GLU A 123     -18.640  18.319  14.544  1.00 24.60           C  
ATOM   1047  CG  GLU A 123     -19.214  19.062  13.368  1.00 33.47           C  
ATOM   1048  CD  GLU A 123     -19.495  18.142  12.185  1.00 47.30           C  
ATOM   1049  OE1 GLU A 123     -18.565  17.432  11.727  1.00 50.09           O  
ATOM   1050  OE2 GLU A 123     -20.654  18.137  11.722  1.00 57.89           O1-
ATOM   1051  N   ASP A 124     -17.851  21.514  15.089  1.00 14.69           N  
ATOM   1052  CA  ASP A 124     -16.976  22.628  14.750  1.00 14.72           C  
ATOM   1053  C   ASP A 124     -15.973  22.961  15.847  1.00 13.51           C  
ATOM   1054  O   ASP A 124     -14.816  23.251  15.583  1.00 13.73           O  
ATOM   1055  CB  ASP A 124     -17.734  23.886  14.313  1.00 17.71           C  
ATOM   1056  CG  ASP A 124     -18.676  24.438  15.362  1.00 23.60           C  
ATOM   1057  OD1 ASP A 124     -19.130  23.723  16.240  1.00 26.15           O  
ATOM   1058  OD2 ASP A 124     -19.044  25.619  15.203  1.00 38.53           O1-
ATOM   1059  N   VAL A 125     -16.433  22.910  17.111  1.00 12.88           N  
ATOM   1060  CA  VAL A 125     -15.600  23.180  18.266  1.00 12.60           C  
ATOM   1061  C   VAL A 125     -14.514  22.087  18.413  1.00 12.07           C  
ATOM   1062  O   VAL A 125     -13.343  22.382  18.623  1.00 12.55           O  
ATOM   1063  CB  VAL A 125     -16.462  23.341  19.548  1.00 13.51           C  
ATOM   1064  CG1 VAL A 125     -15.542  23.487  20.757  1.00 14.30           C  
ATOM   1065  CG2 VAL A 125     -17.331  24.575  19.387  1.00 16.89           C  
ATOM   1066  N   ILE A 126     -14.943  20.838  18.320  1.00 11.64           N  
ATOM   1067  CA  ILE A 126     -14.033  19.729  18.395  1.00 12.21           C  
ATOM   1068  C   ILE A 126     -12.958  19.814  17.332  1.00 11.85           C  
ATOM   1069  O   ILE A 126     -11.784  19.605  17.603  1.00 12.95           O  
ATOM   1070  CB  ILE A 126     -14.734  18.361  18.368  1.00 13.38           C  
ATOM   1071  CG1 ILE A 126     -15.686  18.288  19.534  1.00 16.85           C  
ATOM   1072  CG2 ILE A 126     -13.695  17.246  18.412  1.00 16.36           C  
ATOM   1073  CD1 ILE A 126     -16.403  17.000  19.704  1.00 19.33           C  
ATOM   1074  N   LYS A 127     -13.323  20.172  16.111  1.00 11.72           N  
ATOM   1075  CA  LYS A 127     -12.300  20.332  15.071  1.00 12.20           C  
ATOM   1076  C   LYS A 127     -11.284  21.425  15.429  1.00 11.56           C  
ATOM   1077  O   LYS A 127     -10.099  21.304  15.151  1.00 12.62           O  
ATOM   1078  CB  LYS A 127     -12.953  20.589  13.708  1.00 12.97           C  
ATOM   1079  CG  LYS A 127     -13.699  19.380  13.198  1.00 14.10           C  
ATOM   1080  CD  LYS A 127     -14.481  19.770  11.942  1.00 15.90           C  
ATOM   1081  CE  LYS A 127     -15.262  18.600  11.415  1.00 18.49           C  
ATOM   1082  NZ  LYS A 127     -16.083  19.053  10.268  1.00 23.24           N1+
ATOM   1083  N   ARG A 128     -11.780  22.543  15.961  1.00 12.22           N  
ATOM   1084  CA  ARG A 128     -10.833  23.594  16.369  1.00 13.10           C  
ATOM   1085  C   ARG A 128      -9.906  23.095  17.480  1.00 13.38           C  
ATOM   1086  O   ARG A 128      -8.692  23.398  17.458  1.00 13.34           O  
ATOM   1087  CB  ARG A 128     -11.548  24.875  16.801  1.00 14.47           C  
ATOM   1088  CG  ARG A 128     -12.187  25.605  15.644  1.00 16.25           C  
ATOM   1089  CD  ARG A 128     -12.367  27.078  15.918  1.00 18.27           C  
ATOM   1090  NE  ARG A 128     -13.010  27.365  17.173  1.00 20.64           N  
ATOM   1091  CZ  ARG A 128     -14.324  27.345  17.378  1.00 18.18           C  
ATOM   1092  NH1 ARG A 128     -15.159  26.995  16.400  1.00 23.15           N1+
ATOM   1093  NH2 ARG A 128     -14.783  27.689  18.578  1.00 23.93           N  
ATOM   1094  N   VAL A 129     -10.445  22.300  18.414  1.00 11.14           N  
ATOM   1095  CA  VAL A 129      -9.619  21.708  19.461  1.00 11.47           C  
ATOM   1096  C   VAL A 129      -8.553  20.757  18.904  1.00 11.15           C  
ATOM   1097  O   VAL A 129      -7.398  20.806  19.304  1.00 10.73           O  
ATOM   1098  CB  VAL A 129     -10.509  21.013  20.506  1.00 11.26           C  
ATOM   1099  CG1 VAL A 129      -9.710  20.079  21.393  1.00 11.94           C  
ATOM   1100  CG2 VAL A 129     -11.231  22.033  21.357  1.00 13.11           C  
ATOM   1101  N   LYS A 130      -8.938  19.952  17.929  1.00 11.16           N  
ATOM   1102  CA  LYS A 130      -8.000  19.048  17.261  1.00 10.85           C  
ATOM   1103  C   LYS A 130      -6.814  19.826  16.689  1.00 11.81           C  
ATOM   1104  O   LYS A 130      -5.657  19.444  16.817  1.00 12.39           O  
ATOM   1105  CB  LYS A 130      -8.673  18.194  16.170  1.00 11.50           C  
ATOM   1106  CG  LYS A 130      -9.610  17.152  16.741  1.00 13.70           C  
ATOM   1107  CD  LYS A 130     -10.299  16.377  15.625  1.00 17.84           C  
ATOM   1108  CE  LYS A 130     -11.074  15.141  16.009  1.00 23.98           C  
ATOM   1109  NZ  LYS A 130     -11.560  14.473  14.761  1.00 35.73           N1+
ATOM   1110  N   LYS A 131      -7.143  20.909  15.995  1.00 11.45           N  
ATOM   1111  CA  LYS A 131      -6.128  21.771  15.411  1.00 11.84           C  
ATOM   1112  C   LYS A 131      -5.242  22.447  16.465  1.00 12.09           C  
ATOM   1113  O   LYS A 131      -4.040  22.534  16.324  1.00 12.27           O  
ATOM   1114  CB  LYS A 131      -6.818  22.797  14.477  1.00 11.05           C  
ATOM   1115  CG  LYS A 131      -7.481  22.160  13.255  1.00 12.21           C  
ATOM   1116  CD  LYS A 131      -8.334  23.131  12.471  1.00 12.07           C  
ATOM   1117  CE  LYS A 131      -8.784  22.487  11.187  1.00 12.64           C  
ATOM   1118  NZ  LYS A 131      -9.663  23.335  10.369  1.00 12.27           N1+
ATOM   1119  N   ALA A 132      -5.873  22.923  17.531  1.00 11.80           N  
ATOM   1120  CA  ALA A 132      -5.115  23.570  18.609  1.00 13.24           C  
ATOM   1121  C   ALA A 132      -4.144  22.617  19.280  1.00 11.53           C  
ATOM   1122  O   ALA A 132      -3.008  23.000  19.601  1.00 12.02           O  
ATOM   1123  CB  ALA A 132      -6.070  24.152  19.620  1.00 13.24           C  
ATOM   1124  N   LEU A 133      -4.606  21.392  19.440  1.00 10.81           N  
ATOM   1125  CA  LEU A 133      -3.716  20.367  20.010  1.00 11.14           C  
ATOM   1126  C   LEU A 133      -2.522  20.057  19.107  1.00 11.56           C  
ATOM   1127  O   LEU A 133      -1.374  20.012  19.577  1.00 11.89           O  
ATOM   1128  CB  LEU A 133      -4.499  19.081  20.307  1.00 10.50           C  
ATOM   1129  CG  LEU A 133      -5.503  19.146  21.464  1.00 10.75           C  
ATOM   1130  CD1 LEU A 133      -6.392  17.923  21.469  1.00 11.65           C  
ATOM   1131  CD2 LEU A 133      -4.763  19.261  22.805  1.00 10.38           C  
ATOM   1132  N   LYS A 134      -2.767  19.907  17.810  1.00 11.61           N  
ATOM   1133  CA  LYS A 134      -1.678  19.647  16.894  1.00 13.14           C  
ATOM   1134  C   LYS A 134      -0.670  20.793  16.910  1.00 12.18           C  
ATOM   1135  O   LYS A 134       0.525  20.581  16.836  1.00 14.16           O  
ATOM   1136  CB  LYS A 134      -2.194  19.432  15.481  1.00 15.90           C  
ATOM   1137  CG  LYS A 134      -2.912  18.120  15.211  1.00 21.83           C  
ATOM   1138  CD  LYS A 134      -2.038  16.875  15.330  1.00 24.90           C  
ATOM   1139  CE  LYS A 134      -2.799  15.568  15.051  1.00 29.51           C  
ATOM   1140  NZ  LYS A 134      -3.194  15.409  13.623  1.00 28.40           N1+
ATOM   1141  N   ASN A 135      -1.147  22.030  17.037  1.00 12.47           N  
ATOM   1142  CA  ASN A 135      -0.281  23.194  17.114  1.00 13.45           C  
ATOM   1143  C   ASN A 135       0.592  23.258  18.356  1.00 12.76           C  
ATOM   1144  O   ASN A 135       1.589  23.965  18.335  1.00 15.50           O  
ATOM   1145  CB  ASN A 135      -1.142  24.462  16.988  1.00 17.50           C  
ATOM   1146  CG  ASN A 135      -0.322  25.752  16.948  1.00 19.83           C  
ATOM   1147  OD1 ASN A 135       0.459  25.950  16.027  1.00 24.60           O  
ATOM   1148  ND2 ASN A 135      -0.516  26.643  17.935  1.00 22.78           N  
ATOM   1149  N   VAL A 136       0.242  22.495  19.417  1.00 12.05           N  
ATOM   1150  CA  VAL A 136       1.076  22.362  20.593  1.00 12.31           C  
ATOM   1151  C   VAL A 136       1.615  20.946  20.734  1.00 13.03           C  
ATOM   1152  O   VAL A 136       1.964  20.536  21.827  1.00 13.27           O  
ATOM   1153  CB  VAL A 136       0.377  22.835  21.870  1.00 12.52           C  
ATOM   1154  CG1 VAL A 136       0.089  24.321  21.775  1.00 13.86           C  
ATOM   1155  CG2 VAL A 136      -0.872  22.039  22.219  1.00 11.94           C  
ATOM   1156  N   CYS A 137       1.767  20.240  19.617  1.00 12.90           N  
ATOM   1157  CA  CYS A 137       2.479  18.946  19.603  1.00 14.84           C  
ATOM   1158  C   CYS A 137       1.760  17.809  20.268  1.00 13.01           C  
ATOM   1159  O   CYS A 137       2.368  16.792  20.572  1.00 14.99           O  
ATOM   1160  CB  CYS A 137       3.923  19.059  20.156  1.00 16.91           C  
ATOM   1161  SG  CYS A 137       4.952  20.221  19.213  1.00 21.40           S  
ATOM   1162  N   LEU A 138       0.455  17.979  20.470  1.00 11.67           N  
ATOM   1163  CA  LEU A 138      -0.399  16.935  21.035  1.00 11.78           C  
ATOM   1164  C   LEU A 138      -1.325  16.406  19.953  1.00 11.97           C  
ATOM   1165  O   LEU A 138      -1.377  16.936  18.867  1.00 14.54           O  
ATOM   1166  CB  LEU A 138      -1.148  17.446  22.259  1.00 11.19           C  
ATOM   1167  CG  LEU A 138      -0.264  17.996  23.374  1.00 11.03           C  
ATOM   1168  CD1 LEU A 138      -1.190  18.376  24.522  1.00 11.52           C  
ATOM   1169  CD2 LEU A 138       0.759  16.971  23.835  1.00 11.36           C  
ATOM   1170  N   ASP A 139      -2.092  15.365  20.269  1.00 11.76           N  
ATOM   1171  CA  ASP A 139      -2.968  14.718  19.308  1.00 11.59           C  
ATOM   1172  C   ASP A 139      -4.212  14.180  19.991  1.00 12.29           C  
ATOM   1173  O   ASP A 139      -4.128  13.388  20.918  1.00 11.88           O  
ATOM   1174  CB  ASP A 139      -2.193  13.617  18.584  1.00 14.86           C  
ATOM   1175  CG  ASP A 139      -2.969  12.938  17.475  1.00 16.40           C  
ATOM   1176  OD1 ASP A 139      -4.206  12.917  17.493  1.00 15.65           O  
ATOM   1177  OD2 ASP A 139      -2.291  12.354  16.599  1.00 22.36           O1-
ATOM   1178  N   TYR A 140      -5.349  14.731  19.604  1.00 13.19           N  
ATOM   1179  CA  TYR A 140      -6.663  14.399  20.138  1.00 11.72           C  
ATOM   1180  C   TYR A 140      -6.919  12.892  20.241  1.00 12.51           C  
ATOM   1181  O   TYR A 140      -7.640  12.466  21.160  1.00 11.99           O  
ATOM   1182  CB  TYR A 140      -7.730  15.068  19.253  1.00 13.05           C  
ATOM   1183  CG  TYR A 140      -9.149  15.018  19.784  1.00 13.31           C  
ATOM   1184  CD1 TYR A 140      -9.562  15.805  20.823  1.00 11.34           C  
ATOM   1185  CD2 TYR A 140     -10.102  14.228  19.187  1.00 14.46           C  
ATOM   1186  CE1 TYR A 140     -10.879  15.791  21.255  1.00 12.08           C  
ATOM   1187  CE2 TYR A 140     -11.387  14.208  19.600  1.00 13.27           C  
ATOM   1188  CZ  TYR A 140     -11.779  15.004  20.644  1.00 11.29           C  
ATOM   1189  OH  TYR A 140     -13.090  14.943  21.094  1.00 14.22           O  
ATOM   1190  N   LYS A 141      -6.364  12.071  19.359  1.00 13.36           N  
ATOM   1191  CA  LYS A 141      -6.679  10.652  19.401  1.00 16.06           C  
ATOM   1192  C   LYS A 141      -6.175   9.982  20.673  1.00 16.07           C  
ATOM   1193  O   LYS A 141      -6.615   8.871  20.967  1.00 17.68           O  
ATOM   1194  CB  LYS A 141      -6.232   9.911  18.135  1.00 19.15           C  
ATOM   1195  CG  LYS A 141      -4.756   9.723  17.945  1.00 23.38           C  
ATOM   1196  CD  LYS A 141      -4.503   8.811  16.742  1.00 29.71           C  
ATOM   1197  CE  LYS A 141      -3.190   9.125  16.054  1.00 34.38           C  
ATOM   1198  NZ  LYS A 141      -2.783   8.078  15.082  1.00 40.57           N1+
ATOM   1199  N   TYR A 142      -5.249  10.624  21.383  1.00 11.74           N  
ATOM   1200  CA  TYR A 142      -4.686  10.116  22.625  1.00 12.60           C  
ATOM   1201  C   TYR A 142      -5.379  10.702  23.865  1.00 13.91           C  
ATOM   1202  O   TYR A 142      -4.866  10.576  25.023  1.00 16.15           O  
ATOM   1203  CB  TYR A 142      -3.206  10.385  22.719  1.00 12.92           C  
ATOM   1204  CG  TYR A 142      -2.453   9.658  21.658  1.00 14.60           C  
ATOM   1205  CD1 TYR A 142      -2.049   8.356  21.833  1.00 17.45           C  
ATOM   1206  CD2 TYR A 142      -2.154  10.281  20.474  1.00 15.51           C  
ATOM   1207  CE1 TYR A 142      -1.343   7.695  20.826  1.00 17.51           C  
ATOM   1208  CE2 TYR A 142      -1.456   9.644  19.477  1.00 16.32           C  
ATOM   1209  CZ  TYR A 142      -1.071   8.349  19.635  1.00 17.76           C  
ATOM   1210  OH  TYR A 142      -0.362   7.745  18.602  1.00 24.82           O  
ATOM   1211  N   PHE A 143      -6.546  11.331  23.660  1.00 10.77           N  
ATOM   1212  CA  PHE A 143      -7.385  11.813  24.747  1.00  9.64           C  
ATOM   1213  C   PHE A 143      -8.579  10.900  24.900  1.00 10.36           C  
ATOM   1214  O   PHE A 143      -8.939  10.150  23.976  1.00 14.44           O  
ATOM   1215  CB  PHE A 143      -7.884  13.238  24.433  1.00 10.26           C  
ATOM   1216  CG  PHE A 143      -6.819  14.331  24.555  1.00  9.83           C  
ATOM   1217  CD1 PHE A 143      -5.704  14.352  23.785  1.00 10.01           C  
ATOM   1218  CD2 PHE A 143      -6.953  15.294  25.539  1.00  9.47           C  
ATOM   1219  CE1 PHE A 143      -4.734  15.318  23.947  1.00 10.20           C  
ATOM   1220  CE2 PHE A 143      -5.957  16.234  25.753  1.00  9.57           C  
ATOM   1221  CZ  PHE A 143      -4.873  16.273  24.937  1.00  9.49           C  
ATOM   1222  N   GLY A 144      -9.123  10.904  26.095  1.00  9.72           N  
ATOM   1223  CA  GLY A 144     -10.372  10.215  26.393  1.00  9.95           C  
ATOM   1224  C   GLY A 144     -11.422  11.187  26.849  1.00  9.46           C  
ATOM   1225  O   GLY A 144     -11.135  12.235  27.399  1.00 10.21           O  
ATOM   1226  N   ASN A 145     -12.670  10.832  26.543  1.00 10.32           N  
ATOM   1227  CA  ASN A 145     -13.829  11.609  26.896  1.00 10.50           C  
ATOM   1228  C   ASN A 145     -14.579  11.057  28.082  1.00  9.49           C  
ATOM   1229  O   ASN A 145     -14.523   9.850  28.372  1.00 10.99           O  
ATOM   1230  CB  ASN A 145     -14.877  11.533  25.746  1.00 13.56           C  
ATOM   1231  CG  ASN A 145     -14.464  12.178  24.486  1.00 15.90           C  
ATOM   1232  OD1 ASN A 145     -13.785  13.211  24.481  1.00 15.30           O  
ATOM   1233  ND2 ASN A 145     -14.899  11.564  23.389  1.00 16.85           N  
ATOM   1234  N   ASP A 146     -15.361  11.927  28.709  1.00  8.64           N  
ATOM   1235  CA  ASP A 146     -16.246  11.476  29.791  1.00  9.09           C  
ATOM   1236  C   ASP A 146     -17.513  10.851  29.164  1.00  9.51           C  
ATOM   1237  O   ASP A 146     -18.462  11.543  28.796  1.00 11.81           O  
ATOM   1238  CB  ASP A 146     -16.615  12.655  30.683  1.00  8.85           C  
ATOM   1239  CG  ASP A 146     -17.442  12.246  31.875  1.00  9.56           C  
ATOM   1240  OD1 ASP A 146     -17.835  11.046  31.916  1.00 10.51           O  
ATOM   1241  OD2 ASP A 146     -17.656  13.087  32.749  1.00  9.90           O1-
ATOM   1242  N   THR A 147     -17.496   9.543  28.995  1.00 10.86           N  
ATOM   1243  CA  THR A 147     -18.591   8.811  28.384  1.00 12.72           C  
ATOM   1244  C   THR A 147     -19.816   8.698  29.301  1.00 12.57           C  
ATOM   1245  O   THR A 147     -20.852   8.226  28.867  1.00 14.85           O  
ATOM   1246  CB  THR A 147     -18.143   7.419  27.919  1.00 14.46           C  
ATOM   1247  OG1 THR A 147     -17.855   6.626  29.079  1.00 17.50           O  
ATOM   1248  CG2 THR A 147     -16.923   7.539  27.014  1.00 18.32           C  
ATOM   1249  N   SER A 148     -19.744   9.158  30.566  1.00 10.42           N  
ATOM   1250  CA  SER A 148     -20.893   9.139  31.471  1.00 11.55           C  
ATOM   1251  C   SER A 148     -21.907  10.240  31.144  1.00 11.99           C  
ATOM   1252  O   SER A 148     -23.027  10.195  31.586  1.00 14.30           O  
ATOM   1253  CB  SER A 148     -20.415   9.236  32.932  1.00 13.27           C  
ATOM   1254  OG  SER A 148     -20.095  10.567  33.270  1.00 13.21           O  
ATOM   1255  N   VAL A 149     -21.469  11.254  30.411  1.00 11.85           N  
ATOM   1256  CA  VAL A 149     -22.304  12.362  30.060  1.00 11.81           C  
ATOM   1257  C   VAL A 149     -23.001  12.039  28.726  1.00 12.76           C  
ATOM   1258  O   VAL A 149     -22.323  11.689  27.771  1.00 16.97           O  
ATOM   1259  CB  VAL A 149     -21.511  13.665  29.980  1.00 14.94           C  
ATOM   1260  CG1 VAL A 149     -22.397  14.817  29.456  1.00 14.03           C  
ATOM   1261  CG2 VAL A 149     -20.891  13.975  31.332  1.00 18.82           C  
ATOM   1262  N   PRO A 150     -24.331  12.036  28.696  1.00 13.85           N  
ATOM   1263  CA  PRO A 150     -25.047  11.564  27.524  1.00 14.50           C  
ATOM   1264  C   PRO A 150     -25.020  12.593  26.390  1.00 13.86           C  
ATOM   1265  O   PRO A 150     -25.831  13.516  26.361  1.00 15.81           O  
ATOM   1266  CB  PRO A 150     -26.463  11.315  28.077  1.00 17.22           C  
ATOM   1267  CG  PRO A 150     -26.607  12.293  29.187  1.00 19.46           C  
ATOM   1268  CD  PRO A 150     -25.256  12.314  29.813  1.00 14.91           C  
ATOM   1269  N   CYS A 151     -24.145  12.406  25.408  1.00 14.26           N  
ATOM   1270  CA  CYS A 151     -24.051  13.319  24.280  1.00 13.78           C  
ATOM   1271  C   CYS A 151     -24.658  12.797  22.999  1.00 14.91           C  
ATOM   1272  O   CYS A 151     -24.691  13.516  22.003  1.00 19.08           O  
ATOM   1273  CB  CYS A 151     -22.622  13.794  24.005  1.00 14.53           C  
ATOM   1274  SG  CYS A 151     -21.965  14.786  25.375  1.00 16.13           S  
ATOM   1275  N   HIS A 152     -25.164  11.581  23.024  1.00 17.39           N  
ATOM   1276  CA  HIS A 152     -25.833  10.971  21.877  1.00 20.25           C  
ATOM   1277  C   HIS A 152     -26.971  10.106  22.367  1.00 19.57           C  
ATOM   1278  O   HIS A 152     -26.926   9.578  23.465  1.00 26.36           O  
ATOM   1279  CB  HIS A 152     -24.854  10.100  21.044  1.00 27.18           C  
ATOM   1280  CG  HIS A 152     -23.472  10.663  20.945  1.00 34.73           C  
ATOM   1281  ND1 HIS A 152     -23.082  11.499  19.921  1.00 43.01           N  
ATOM   1282  CD2 HIS A 152     -22.389  10.514  21.743  1.00 37.81           C  
ATOM   1283  CE1 HIS A 152     -21.816  11.837  20.088  1.00 48.35           C  
ATOM   1284  NE2 HIS A 152     -21.370  11.251  21.186  1.00 48.25           N  
ATOM   1285  N   TYR A 153     -27.983   9.952  21.545  1.00 21.45           N  
ATOM   1286  CA  TYR A 153     -29.018   8.959  21.818  1.00 21.43           C  
ATOM   1287  C   TYR A 153     -28.520   7.541  21.514  1.00 31.06           C  
ATOM   1288  O   TYR A 153     -27.702   7.375  20.612  1.00 37.67           O  
ATOM   1289  CB  TYR A 153     -30.223   9.279  20.976  1.00 23.41           C  
ATOM   1290  CG  TYR A 153     -30.978  10.538  21.391  1.00 18.96           C  
ATOM   1291  CD1 TYR A 153     -31.577  10.621  22.650  1.00 17.61           C  
ATOM   1292  CD2 TYR A 153     -31.093  11.632  20.535  1.00 19.59           C  
ATOM   1293  CE1 TYR A 153     -32.270  11.743  23.053  1.00 15.59           C  
ATOM   1294  CE2 TYR A 153     -31.828  12.776  20.908  1.00 17.04           C  
ATOM   1295  CZ  TYR A 153     -32.421  12.812  22.173  1.00 15.12           C  
ATOM   1296  OH  TYR A 153     -33.158  13.946  22.536  1.00 14.72           O  
TER   
HETATM 1298  C1  NAG A 201     -23.817  16.258  36.943  1.00 10.56           C  
HETATM 1299  C2  NAG A 201     -24.811  15.648  37.913  1.00  9.30           C  
HETATM 1300  C3  NAG A 201     -26.017  16.554  38.044  1.00 10.17           C  
HETATM 1301  C4  NAG A 201     -25.595  17.970  38.407  1.00 10.93           C  
HETATM 1302  C5  NAG A 201     -24.563  18.429  37.383  1.00 13.87           C  
HETATM 1303  C6  NAG A 201     -24.013  19.818  37.745  1.00 17.46           C  
HETATM 1304  C7  NAG A 201     -24.602  13.197  37.864  1.00 12.11           C  
HETATM 1305  C8  NAG A 201     -25.235  11.927  37.403  1.00 14.85           C  
HETATM 1306  N2  NAG A 201     -25.222  14.319  37.533  1.00 10.22           N  
HETATM 1307  O3  NAG A 201     -26.885  16.020  39.038  1.00 11.36           O  
HETATM 1308  O4  NAG A 201     -26.712  18.848  38.343  1.00 11.08           O  
HETATM 1309  O5  NAG A 201     -23.459  17.541  37.389  1.00 13.36           O  
HETATM 1310  O6  NAG A 201     -23.496  19.804  39.091  1.00 24.36           O  
HETATM 1311  O7  NAG A 201     -23.523  13.222  38.409  1.00 14.92           O  
HETATM 1312  C1  NAG A 202     -27.022  19.434  39.602  1.00 11.54           C  
HETATM 1313  C2  NAG A 202     -28.032  20.537  39.360  1.00 11.44           C  
HETATM 1314  C3  NAG A 202     -28.345  21.148  40.733  1.00 11.44           C  
HETATM 1315  C4  NAG A 202     -28.872  20.086  41.678  1.00 14.07           C  
HETATM 1316  C5  NAG A 202     -27.939  18.877  41.673  1.00 14.00           C  
HETATM 1317  C6  NAG A 202     -28.590  17.668  42.352  1.00 17.70           C  
HETATM 1318  C7  NAG A 202     -27.994  21.542  37.132  1.00 13.49           C  
HETATM 1319  C8  NAG A 202     -27.365  22.617  36.288  1.00 18.46           C  
HETATM 1320  N2  NAG A 202     -27.554  21.505  38.395  1.00 11.81           N  
HETATM 1321  O3  NAG A 202     -29.260  22.225  40.555  1.00 12.99           O  
HETATM 1322  O4  NAG A 202     -28.887  20.544  43.022  1.00 18.15           O  
HETATM 1323  O5  NAG A 202     -27.654  18.453  40.352  1.00 12.35           O  
HETATM 1324  O6  NAG A 202     -29.762  17.236  41.709  1.00 18.94           O  
HETATM 1325  O7  NAG A 202     -28.849  20.785  36.658  1.00 14.27           O  
HETATM 1326  C1  BMA A 203     -30.097  21.055  43.508  1.00 19.02           C  
HETATM 1327  C2  BMA A 203     -30.205  20.752  44.995  1.00 23.24           C  
HETATM 1328  C3  BMA A 203     -31.483  21.335  45.522  1.00 26.51           C  
HETATM 1329  C4  BMA A 203     -31.450  22.830  45.292  1.00 26.69           C  
HETATM 1330  C5  BMA A 203     -31.209  23.127  43.798  1.00 27.35           C  
HETATM 1331  C6  BMA A 203     -31.034  24.634  43.530  1.00 36.20           C  
HETATM 1332  O2  BMA A 203     -29.132  21.382  45.631  1.00 29.86           O  
HETATM 1333  O3  BMA A 203     -31.660  21.022  46.879  1.00 30.99           O  
HETATM 1334  O4  BMA A 203     -32.708  23.317  45.685  1.00 31.09           O  
HETATM 1335  O5  BMA A 203     -30.097  22.440  43.283  1.00 25.98           O  
HETATM 1336  O6  BMA A 203     -29.751  25.076  43.937  1.00 56.61           O  
HETATM 1337  C1  NAG A 204     -14.802  22.525  50.509  1.00 14.25           C  
HETATM 1338  C2  NAG A 204     -15.265  22.436  51.949  1.00 14.57           C  
HETATM 1339  C3  NAG A 204     -16.712  21.930  52.063  1.00 16.38           C  
HETATM 1340  C4  NAG A 204     -17.628  22.746  51.171  1.00 14.77           C  
HETATM 1341  C5  NAG A 204     -17.033  22.734  49.752  1.00 13.62           C  
HETATM 1342  C6  NAG A 204     -17.919  23.473  48.746  1.00 15.55           C  
HETATM 1343  C7  NAG A 204     -13.460  22.070  53.514  1.00 19.06           C  
HETATM 1344  C8  NAG A 204     -12.680  21.085  54.322  1.00 20.88           C  
HETATM 1345  N2  NAG A 204     -14.416  21.592  52.747  1.00 16.14           N  
HETATM 1346  O3  NAG A 204     -17.135  22.040  53.400  1.00 19.05           O  
HETATM 1347  O4  NAG A 204     -18.956  22.209  51.116  1.00 16.71           O  
HETATM 1348  O5  NAG A 204     -15.697  23.261  49.734  1.00 13.47           O  
HETATM 1349  O6  NAG A 204     -18.073  24.791  49.160  1.00 22.24           O  
HETATM 1350  O7  NAG A 204     -13.194  23.236  53.575  1.00 22.28           O  
HETATM 1351  C1  NAG A 205     -19.895  22.859  52.018  1.00 17.63           C  
HETATM 1352  C2  NAG A 205     -21.289  22.576  51.522  1.00 22.25           C  
HETATM 1353  C3  NAG A 205     -22.317  23.193  52.459  1.00 22.84           C  
HETATM 1354  C4  NAG A 205     -22.119  22.757  53.898  1.00 22.71           C  
HETATM 1355  C5  NAG A 205     -20.665  23.051  54.265  1.00 20.56           C  
HETATM 1356  C6  NAG A 205     -20.351  22.503  55.647  1.00 23.06           C  
HETATM 1357  C7  NAG A 205     -21.526  22.469  49.081  1.00 24.51           C  
HETATM 1358  C8  NAG A 205     -21.702  23.244  47.799  1.00 25.53           C  
HETATM 1359  N2  NAG A 205     -21.446  23.189  50.205  1.00 24.08           N  
HETATM 1360  O3  NAG A 205     -23.639  22.964  51.994  1.00 28.79           O  
HETATM 1361  O4  NAG A 205     -23.037  23.420  54.741  1.00 32.32           O  
HETATM 1362  O5  NAG A 205     -19.787  22.408  53.347  1.00 21.29           O  
HETATM 1363  O6  NAG A 205     -18.982  22.723  55.890  1.00 30.70           O  
HETATM 1364  O7  NAG A 205     -21.454  21.230  49.065  1.00 30.89           O  
HETATM 1365  C1  NAG A 206     -14.636  11.992  22.016  1.00 23.26           C  
HETATM 1366  C2  NAG A 206     -14.120  10.842  21.119  1.00 25.40           C  
HETATM 1367  C3  NAG A 206     -14.015  11.257  19.638  1.00 26.87           C  
HETATM 1368  C4  NAG A 206     -15.325  11.960  19.254  1.00 27.77           C  
HETATM 1369  C5  NAG A 206     -15.676  13.064  20.246  1.00 25.23           C  
HETATM 1370  C6  NAG A 206     -17.028  13.710  20.018  1.00 29.68           C  
HETATM 1371  C7  NAG A 206     -12.790   8.907  21.858  1.00 24.03           C  
HETATM 1372  C8  NAG A 206     -11.479   8.354  22.357  1.00 24.42           C  
HETATM 1373  N2  NAG A 206     -12.865  10.210  21.612  1.00 23.96           N  
HETATM 1374  O3  NAG A 206     -13.659  10.157  18.804  1.00 33.29           O  
HETATM 1375  O4  NAG A 206     -15.288  12.511  17.951  1.00 32.29           O  
HETATM 1376  O5  NAG A 206     -15.843  12.483  21.518  1.00 26.85           O  
HETATM 1377  O6  NAG A 206     -18.055  12.729  20.068  1.00 30.58           O  
HETATM 1378  O7  NAG A 206     -13.762   8.163  21.693  1.00 29.84           O  
HETATM 1379  C1 AOLA A 207      -7.858   7.961  47.889  0.50 96.34           C  
HETATM 1380  O1 AOLA A 207      -7.802   6.985  47.110  0.50 94.33           O  
HETATM 1381  O2 AOLA A 207      -8.214   7.860  49.082  0.50 89.42           O  
HETATM 1382  C2 AOLA A 207      -7.478   9.326  47.367  0.50 95.29           C  
HETATM 1383  C3 AOLA A 207      -8.687  10.257  47.399  0.50 93.37           C  
HETATM 1384  C4 AOLA A 207      -8.905  10.884  46.023  0.50 82.79           C  
HETATM 1385  C5 AOLA A 207      -9.966  11.988  46.002  0.50 69.44           C  
HETATM 1386  C6 AOLA A 207     -10.190  12.491  44.569  0.50 57.41           C  
HETATM 1387  C7 AOLA A 207     -11.056  13.753  44.485  0.50 47.65           C  
HETATM 1388  C8 AOLA A 207     -10.760  14.672  43.281  0.50 41.90           C  
HETATM 1389  C9 AOLA A 207     -12.006  15.475  42.948  0.50 45.04           C  
HETATM 1390  C10AOLA A 207     -12.176  16.252  41.857  0.50 42.15           C  
HETATM 1391  C11AOLA A 207     -11.146  16.470  40.760  0.50 43.79           C  
HETATM 1392  C12AOLA A 207     -11.815  16.876  39.432  0.50 41.36           C  
HETATM 1393  C13AOLA A 207     -10.765  17.157  38.360  0.50 39.21           C  
HETATM 1394  C14AOLA A 207     -10.611  18.645  38.046  0.50 39.66           C  
HETATM 1395  C15AOLA A 207      -9.123  19.011  38.055  0.50 36.37           C  
HETATM 1396  C16AOLA A 207      -8.769  20.226  37.199  0.50 35.58           C  
HETATM 1397  C17AOLA A 207      -7.308  20.596  37.430  0.50 34.54           C  
HETATM 1398  C18AOLA A 207      -7.017  21.968  36.896  0.50 34.54           C  
HETATM 1399  C1 BEIC A 208      -7.651   6.558  43.662  0.50 87.03           C  
HETATM 1400  C2 BEIC A 208      -8.871   7.331  44.105  0.50 72.89           C  
HETATM 1401  C3 BEIC A 208      -9.213   8.304  42.991  0.50 61.06           C  
HETATM 1402  C4 BEIC A 208      -9.881   9.584  43.481  0.50 62.54           C  
HETATM 1403  C5 BEIC A 208      -9.472  10.784  42.628  0.50 61.32           C  
HETATM 1404  C6 BEIC A 208     -10.672  11.407  41.911  0.50 64.39           C  
HETATM 1405  C7 BEIC A 208     -11.299  12.439  42.829  0.50 61.23           C  
HETATM 1406  C8 BEIC A 208     -12.362  13.302  42.168  0.50 56.69           C  
HETATM 1407  C9 BEIC A 208     -12.488  14.545  43.018  0.50 51.02           C  
HETATM 1408  C10BEIC A 208     -12.102  15.751  42.584  0.50 48.88           C  
HETATM 1409  C11BEIC A 208     -11.527  15.969  41.199  0.50 48.79           C  
HETATM 1410  C12BEIC A 208     -12.392  16.951  40.419  0.50 46.59           C  
HETATM 1411  C13BEIC A 208     -11.894  17.880  39.580  0.50 40.53           C  
HETATM 1412  C14BEIC A 208     -10.414  18.054  39.326  0.50 40.57           C  
HETATM 1413  C15BEIC A 208     -10.092  19.532  39.078  0.50 41.83           C  
HETATM 1414  C16BEIC A 208      -9.427  19.788  37.720  0.50 42.44           C  
HETATM 1415  C17BEIC A 208      -9.648  21.224  37.230  0.50 38.34           C  
HETATM 1416  C18BEIC A 208      -8.338  21.975  37.162  0.50 39.34           C  
HETATM 1417  O1 BEIC A 208      -7.763   5.755  42.708  0.50 95.92           O  
HETATM 1418  O2 BEIC A 208      -6.568   6.759  44.262  0.50 89.60           O  
HETATM 1419  C1 AGOL A 209     -17.288  15.577  24.707  0.50 20.68           C  
HETATM 1420  C1 BGOL A 209     -17.675  15.263  24.105  0.50 32.46           C  
HETATM 1421  O1 AGOL A 209     -16.722  15.774  23.393  0.50 17.25           O  
HETATM 1422  O1 BGOL A 209     -16.394  15.671  23.624  0.50 27.79           O  
HETATM 1423  C2 AGOL A 209     -17.537  14.105  25.037  0.50 24.59           C  
HETATM 1424  C2 BGOL A 209     -17.558  14.171  25.146  0.50 31.09           C  
HETATM 1425  O2 AGOL A 209     -17.938  13.293  23.921  0.50 26.53           O  
HETATM 1426  O2 BGOL A 209     -17.913  12.940  24.522  0.50 26.72           O  
HETATM 1427  C3 AGOL A 209     -18.500  14.005  26.225  0.50 18.60           C  
HETATM 1428  C3 BGOL A 209     -18.485  14.492  26.309  0.50 22.37           C  
HETATM 1429  O3 AGOL A 209     -17.607  13.825  27.324  0.50 15.78           O  
HETATM 1430  O3 BGOL A 209     -18.757  15.891  26.212  0.50 16.11           O  
HETATM 1431  C1  GOL A 210       5.770  22.344  31.507  1.00 24.52           C  
HETATM 1432  O1  GOL A 210       4.403  21.984  31.694  1.00 27.40           O  
HETATM 1433  C2  GOL A 210       6.436  21.337  30.592  1.00 23.60           C  
HETATM 1434  O2  GOL A 210       6.450  20.093  31.266  1.00 23.40           O  
HETATM 1435  C3  GOL A 210       5.738  21.084  29.247  1.00 26.19           C  
HETATM 1436  O3  GOL A 210       5.802  22.197  28.340  1.00 29.00           O  
HETATM 1437  O   HOH A 301      -1.857  36.426  32.206  1.00 22.18           O  
HETATM 1438  O   HOH A 302      -9.890  41.390  35.835  1.00 18.12           O  
HETATM 1439  O   HOH A 303     -12.175  41.237  40.066  1.00 18.83           O  
HETATM 1440  O   HOH A 304      -7.207  34.955  32.859  1.00 15.73           O  
HETATM 1441  O   HOH A 305     -16.482  37.065  37.689  1.00 18.01           O  
HETATM 1442  O   HOH A 306     -16.186  38.948  35.714  1.00 15.22           O  
HETATM 1443  O   HOH A 307      -0.540  13.769  29.068  1.00 13.59           O  
HETATM 1444  O   HOH A 308      -3.042  37.842  34.243  1.00 18.06           O  
HETATM 1445  O   HOH A 309       5.558   7.922  33.161  1.00 17.94           O  
HETATM 1446  O   HOH A 310     -20.767  27.259  29.944  1.00 15.95           O  
HETATM 1447  O   HOH A 311     -20.686  30.872  31.951  1.00 24.00           O  
HETATM 1448  O   HOH A 312     -16.866  15.676  32.764  1.00  8.57           O  
HETATM 1449  O   HOH A 313     -20.881  18.540  37.957  1.00 11.50           O  
HETATM 1450  O   HOH A 314      -0.560  15.597  26.909  1.00 16.80           O  
HETATM 1451  O   HOH A 315     -33.804  13.846  25.128  1.00 17.63           O  
HETATM 1452  O   HOH A 316      -5.681   7.354  28.793  1.00 22.20           O  
HETATM 1453  O   HOH A 317      -9.590   6.276  27.048  1.00 26.81           O  
HETATM 1454  O   HOH A 318     -15.826   7.589  30.645  1.00 18.49           O  
HETATM 1455  O   HOH A 319     -16.896   8.631  33.228  1.00 23.09           O  
HETATM 1456  O   HOH A 320     -22.253  11.732  34.631  1.00 22.62           O  
HETATM 1457  O   HOH A 321       0.771  11.158  32.335  1.00 12.22           O  
HETATM 1458  O   HOH A 322       6.736  14.193  32.565  1.00 19.46           O  
HETATM 1459  O   HOH A 323      -9.804   6.679  33.421  1.00 14.54           O  
HETATM 1460  O   HOH A 324     -18.220  34.587  37.046  1.00 25.31           O  
HETATM 1461  O   HOH A 325      -4.265  28.973  43.643  1.00 17.95           O  
HETATM 1462  O   HOH A 326     -16.129  17.859  48.837  1.00 15.10           O  
HETATM 1463  O   HOH A 327       0.815  31.517  39.688  1.00 26.09           O  
HETATM 1464  O   HOH A 328       2.817  22.725  33.606  1.00 30.06           O  
HETATM 1465  O   HOH A 329      -2.646  25.855  19.711  1.00 23.43           O  
HETATM 1466  O   HOH A 330      -2.553  27.882  21.450  1.00 20.80           O  
HETATM 1467  O   HOH A 331     -15.838  32.182  26.591  1.00 34.69           O  
HETATM 1468  O   HOH A 332     -17.617  24.286  23.975  1.00 14.83           O  
HETATM 1469  O   HOH A 333      -6.809  42.859  34.956  1.00 13.26           O  
HETATM 1470  O   HOH A 334       7.561  11.731  33.538  1.00 19.00           O  
HETATM 1471  O   HOH A 335       8.337  20.902  24.890  1.00 17.73           O  
HETATM 1472  O   HOH A 336     -24.086  22.908  27.173  1.00 16.17           O  
HETATM 1473  O   HOH A 337      -5.388  16.670  17.380  1.00 14.01           O  
HETATM 1474  O   HOH A 338      -7.741  25.789  16.306  1.00 15.78           O  
HETATM 1475  O   HOH A 339     -15.157  18.766  52.486  1.00 18.53           O  
HETATM 1476  O   HOH A 340     -12.120  17.670  54.791  1.00 23.49           O  
HETATM 1477  O   HOH A 341      -4.927  40.200  40.717  1.00 24.51           O  
HETATM 1478  O   HOH A 342     -13.063   8.234  25.218  1.00 24.98           O  
HETATM 1479  O   HOH A 343     -11.536  19.203  57.168  1.00 33.54           O  
HETATM 1480  O   HOH A 344       1.962  14.004  17.738  1.00 44.13           O  
HETATM 1481  O   HOH A 345       0.828  16.382  17.048  1.00 31.88           O  
HETATM 1482  O   HOH A 346     -12.365  32.774  20.463  1.00 89.86           O  
HETATM 1483  O   HOH A 347      -6.932  18.760  43.698  1.00 13.70           O  
HETATM 1484  O   HOH A 348     -13.942  16.415  23.191  1.00 13.61           O  
HETATM 1485  O   HOH A 349     -19.123  16.453  22.229  1.00 23.40           O  
HETATM 1486  O   HOH A 350     -23.476  25.640  27.283  1.00 31.96           O  
HETATM 1487  O   HOH A 351     -26.582  14.062  41.020  1.00 25.06           O  
HETATM 1488  O   HOH A 352     -12.439  32.674  26.746  1.00152.28           O  
HETATM 1489  O   HOH A 353     -11.166  36.876  26.824  1.00 26.66           O  
HETATM 1490  O   HOH A 354     -21.955  10.959  36.876  1.00 25.09           O  
HETATM 1491  O   HOH A 355     -28.007  24.316  41.730  1.00 30.57           O  
HETATM 1492  O   HOH A 356     -23.854   8.186  33.449  1.00175.15           O  
HETATM 1493  O   HOH A 357      -4.923  29.597  21.835  1.00 21.13           O  
HETATM 1494  O   HOH A 358     -13.314   7.498  28.578  1.00 31.04           O  
HETATM 1495  O   HOH A 359     -14.209  24.083  13.013  1.00 16.03           O  
HETATM 1496  O   HOH A 360     -13.225   6.961  31.169  1.00 36.58           O  
HETATM 1497  O   HOH A 361       0.156  35.762  40.748  1.00 35.42           O  
HETATM 1498  O   HOH A 362     -12.368  23.333  11.124  1.00 17.96           O  
HETATM 1499  O   HOH A 363       2.301  13.644  29.507  1.00 15.76           O  
HETATM 1500  O   HOH A 364     -19.653  17.824  48.447  1.00 17.98           O  
HETATM 1501  O   HOH A 365     -21.075  13.858  47.945  1.00 17.61           O  
HETATM 1502  O   HOH A 366     -24.325  16.564  33.506  1.00 20.77           O  
HETATM 1503  O   HOH A 367      -7.009  19.882  52.940  1.00 31.18           O  
HETATM 1504  O   HOH A 368     -14.701  37.272  30.181  1.00 23.99           O  
HETATM 1505  O   HOH A 369     -12.346  15.324  49.657  1.00 31.21           O  
HETATM 1506  O   HOH A 370     -24.762  11.690  44.018  1.00 25.39           O  
HETATM 1507  O   HOH A 371     -10.329  11.456  21.689  1.00 27.33           O  
HETATM 1508  O   HOH A 372       1.443  10.442  42.327  1.00 28.82           O  
HETATM 1509  O   HOH A 373     -16.058  23.132  11.169  1.00 27.73           O  
HETATM 1510  O   HOH A 374     -20.881  23.352  20.729  1.00 28.78           O  
HETATM 1511  O   HOH A 375     -25.622  23.327  39.352  1.00 27.59           O  
HETATM 1512  O   HOH A 376     -14.770  26.688  13.596  1.00 26.61           O  
HETATM 1513  O   HOH A 377     -19.867  19.360  50.670  1.00 30.93           O  
HETATM 1514  O   HOH A 378      -7.776  32.805  44.021  1.00 27.88           O  
HETATM 1515  O   HOH A 379      -6.887  27.939  20.260  1.00 73.17           O  
HETATM 1516  O   HOH A 380       3.211  25.580  19.822  1.00 26.21           O  
HETATM 1517  O   HOH A 381     -19.365   7.911  50.709  1.00 24.61           O  
HETATM 1518  O   HOH A 382       6.551  18.759  22.947  1.00 75.42           O  
HETATM 1519  O   HOH A 383     -20.581  25.339  18.145  1.00 35.81           O  
HETATM 1520  O   HOH A 384       0.819  40.828  28.360  1.00140.42           O  
HETATM 1521  O   HOH A 385      -5.138  33.616  44.036  1.00 28.68           O  
HETATM 1522  O   HOH A 386      -5.192  15.169  48.763  1.00 35.74           O  
HETATM 1523  O   HOH A 387      -6.413  38.342  43.416  1.00 38.97           O  
HETATM 1524  O   HOH A 388       1.050  42.119  24.711  1.00174.64           O  
HETATM 1525  O   HOH A 389      -0.409  35.885  29.341  1.00 44.34           O  
HETATM 1526  O   HOH A 390     -16.326   9.226  23.582  1.00 37.50           O  
HETATM 1527  O   HOH A 391     -20.351  33.852  35.220  1.00 31.20           O  
HETATM 1528  O   HOH A 392     -27.065  22.573  43.989  1.00 44.18           O  
HETATM 1529  O   HOH A 393       1.868  29.770  38.158  1.00 40.32           O  
HETATM 1530  O   HOH A 394     -20.763  22.000  14.238  1.00 27.72           O  
HETATM 1531  O   HOH A 395      -1.143  40.136  38.133  1.00 33.19           O  
HETATM 1532  O   HOH A 396       0.603   9.294  16.706  1.00 38.67           O  
HETATM 1533  O   HOH A 397       0.263  38.028  31.080  1.00 36.84           O  
HETATM 1534  O   HOH A 398      -5.559  12.696  15.247  1.00 36.34           O  
HETATM 1535  O   HOH A 399      -8.716   7.732  19.814  1.00 34.43           O  
HETATM 1536  O   HOH A 400     -19.099  26.133  47.114  1.00 45.97           O  
HETATM 1537  O   HOH A 401      -9.813  17.139  53.243  1.00109.46           O  
HETATM 1538  O   HOH A 402     -20.837  10.997  25.751  1.00 40.57           O  
HETATM 1539  O   HOH A 403     -23.222   8.786  36.193  1.00 46.27           O  
HETATM 1540  O   HOH A 404     -26.932  14.502  43.956  1.00 70.46           O  
HETATM 1541  O   HOH A 405     -11.211  38.432  29.219  1.00 35.97           O  
HETATM 1542  O   HOH A 406      -2.676  29.503  17.738  1.00 35.46           O  
HETATM 1543  O   HOH A 407       0.336  12.197  16.533  1.00 31.10           O  
HETATM 1544  O   HOH A 408     -17.408   8.989  38.573  1.00 26.04           O  
HETATM 1545  O   HOH A 409       3.491  23.233  29.334  1.00 31.11           O  
HETATM 1546  O   HOH A 410      -7.183   7.807  26.348  1.00 36.65           O  
HETATM 1547  O   HOH A 411     -17.236  31.443  41.718  1.00 37.62           O  
HETATM 1548  O   HOH A 412      -9.028  21.167  54.088  1.00 68.96           O  
HETATM 1549  O   HOH A 413     -21.977  18.650  15.848  1.00 35.09           O  
HETATM 1550  O   HOH A 414     -19.192  30.485  43.109  1.00 59.49           O  
HETATM 1551  O   HOH A 415      -9.294  37.238  36.107  1.00 16.41           O  
HETATM 1552  O   HOH A 416       3.067  32.469  20.615  1.00 59.27           O  
HETATM 1553  O   HOH A 417       1.955  10.353  26.745  1.00 46.42           O  
HETATM 1554  O   HOH A 418     -21.904  29.656  29.902  1.00 31.48           O  
HETATM 1555  O   HOH A 419      -1.100  10.873  27.889  1.00 35.65           O  
HETATM 1556  O   HOH A 420      -9.146  28.274  16.710  1.00 52.10           O  
HETATM 1557  O   HOH A 421      -5.653  36.604  34.497  1.00 14.56           O  
HETATM 1558  O   HOH A 422      -1.084  29.724  19.969  1.00 30.96           O  
HETATM 1559  O   HOH A 423      -9.365  34.707  26.114  1.00 88.79           O  
HETATM 1560  O   HOH A 424     -15.129  29.679  45.996  1.00 33.29           O  
HETATM 1561  O   HOH A 425     -22.949  18.396  46.012  1.00 29.51           O  
HETATM 1562  O   HOH A 426       6.308  16.361  18.430  1.00 39.21           O  
HETATM 1563  O   HOH A 427      -8.291  41.092  30.380  1.00 35.19           O  
HETATM 1564  O   HOH A 428       2.657  10.819  30.194  1.00 19.72           O  
HETATM 1565  O   HOH A 429     -17.559  18.240  51.311  1.00 22.26           O  
HETATM 1566  O   HOH A 430       4.660   8.935  30.677  1.00 21.94           O  
HETATM 1567  O   HOH A 431       8.898  22.079  22.424  1.00 29.75           O  
HETATM 1568  O   HOH A 432     -23.002  21.834  44.661  1.00 39.33           O  
HETATM 1569  O   HOH A 433     -34.217  21.082  47.585  1.00 31.94           O  
HETATM 1570  O   HOH A 434     -21.789   7.629  47.636  1.00 38.81           O  
HETATM 1571  O   HOH A 435       4.531  11.969  19.008  1.00 38.35           O  
HETATM 1572  O   HOH A 436     -25.094  22.340  54.514  1.00 47.36           O  
HETATM 1573  O   HOH A 437     -18.812   6.374  39.141  1.00 39.12           O  
HETATM 1574  O   HOH A 438      -7.438  15.885  52.817  1.00 37.65           O  
HETATM 1575  O   HOH A 439       8.161  23.835  24.299  1.00 36.77           O  
HETATM 1576  O   HOH A 440      -1.247   9.922  43.269  1.00 69.01           O  
HETATM 1577  O   HOH A 441     -16.433   5.361  51.793  1.00 35.25           O  
HETATM 1578  O   HOH A 442     -20.014  33.350  32.689  1.00102.36           O  
HETATM 1579  O   HOH A 443     -10.616  34.186  23.289  1.00 41.30           O  
HETATM 1580  O   HOH A 444     -20.476  28.250  41.852  1.00 51.89           O  
HETATM 1581  O   HOH A 445      -9.742  33.585  20.593  1.00 51.90           O  
HETATM 1582  O   HOH A 446     -14.830  33.811  29.617  1.00 55.88           O  
HETATM 1583  O   HOH A 447       0.338  32.236  20.862  1.00 63.30           O  
HETATM 1584  O   HOH A 448     -24.450   8.722  44.525  1.00 43.00           O  
HETATM 1585  O   HOH A 449     -20.375   4.633  40.694  1.00102.88           O  
HETATM 1586  O   HOH A 450      -7.865  14.027  51.162  1.00 56.51           O  
HETATM 1587  O   HOH A 451       0.836  12.986  13.868  1.00 53.35           O  
HETATM 1588  O   HOH A 452     -14.268  35.808  27.596  1.00 52.98           O  
HETATM 1589  O   HOH A 453     -18.501   6.667  34.597  1.00 88.19           O  
HETATM 1590  O   HOH A 454       2.856  10.784  17.129  1.00 75.95           O  
HETATM 1591  O   HOH A 455      -2.134  41.502  40.191  1.00 30.90           O  
HETATM 1592  O   HOH A 456      -9.732   5.100  31.086  1.00 25.48           O  
HETATM 1593  O   HOH A 457      -1.116  37.606  36.253  1.00 31.35           O  
HETATM 1594  O   HOH A 458       4.668   6.792  28.647  1.00 37.86           O  
HETATM 1595  O   HOH A 459     -26.385  11.460  41.294  1.00 29.98           O  
HETATM 1596  O   HOH A 460     -15.856   7.864  37.219  1.00 36.99           O  
HETATM 1597  O   HOH A 461     -12.306  29.612  46.998  1.00 45.83           O  
HETATM 1598  O   HOH A 462      -7.087  14.478  15.794  1.00 67.62           O  
HETATM 1599  O   HOH A 463      -2.768  14.617  46.918  1.00 37.98           O  
HETATM 1600  O   HOH A 464      -2.132  27.609  44.839  1.00 33.26           O  
HETATM 1601  O   HOH A 465      -3.006  27.401  47.498  1.00 53.58           O  
HETATM 1602  O   HOH A 466     -19.437  27.863  19.009  1.00 39.45           O  
HETATM 1603  O   HOH A 467     -24.372  20.582  42.066  1.00 37.56           O  
HETATM 1604  O   HOH A 468     -22.832  26.259  41.532  1.00 35.82           O  
HETATM 1605  O   HOH A 469       4.098  25.337  33.877  1.00 38.61           O  
HETATM 1606  O   HOH A 470      -9.894  11.267  16.948  1.00 41.02           O  
HETATM 1607  O   HOH A 471       7.283  25.339  21.831  1.00 54.01           O  
HETATM 1608  O   HOH A 472     -13.302   8.031  52.485  1.00 38.60           O  
HETATM 1609  O   HOH A 473      -7.837   7.557  23.265  1.00 36.28           O  
HETATM 1610  O   HOH A 474     -19.618  30.718  23.027  1.00 61.82           O  
HETATM 1611  O   HOH A 475     -12.599  11.946  16.598  1.00 42.17           O  
HETATM 1612  O   HOH A 476       8.122  17.121  21.475  1.00197.98           O  
HETATM 1613  O   HOH A 477     -10.341  10.037  19.135  1.00 39.95           O  
HETATM 1614  O   HOH A 478       3.092  12.219  11.973  1.00124.02           O  
HETATM 1615  O   HOH A 479      -1.764  24.780  43.833  1.00 34.84           O  
HETATM 1616  O   HOH A 480     -17.880  27.685  16.610  1.00 44.39           O  
HETATM 1617  O   HOH A 481     -23.908  13.326  47.026  1.00 37.96           O  
HETATM 1618  O   HOH A 482      -9.719  26.486  47.497  1.00 43.70           O  
HETATM 1619  O   HOH A 483      -0.853  16.226  47.723  1.00 45.22           O  
HETATM 1620  O   HOH A 484      -6.861  30.861  48.502  1.00 99.00           O  
HETATM 1621  O   HOH A 485      -8.501  33.277  48.601  1.00 79.87           O  
HETATM 1622  O   HOH A 486       0.921  29.347  18.046  1.00114.37           O  
HETATM 1623  O   HOH A 487       2.018  36.383  28.824  1.00 54.22           O  
HETATM 1624  O   HOH A 488     -26.285  25.411  18.853  1.00 66.74           O  
HETATM 1625  O   HOH A 489     -21.564   8.100  26.272  1.00 80.86           O  
HETATM 1626  O   HOH A 490      -8.567  24.670  51.888  1.00 82.30           O  
HETATM 1627  O   HOH A 491      -5.119  34.087  23.668  1.00 67.38           O  
HETATM 1628  O   HOH A 492       2.067  18.370  15.972  1.00 35.24           O  
HETATM 1629  O   HOH A 493     -23.734   5.335  34.083  1.00192.74           O  
HETATM 1630  O   HOH A 494     -15.901   4.757  37.410  1.00 57.28           O  
HETATM 1631  O   HOH A 495       3.769  23.194  16.284  1.00 38.68           O  
HETATM 1632  O   HOH A 496      -0.899  18.120  45.624  1.00 36.87           O  
HETATM 1633  O   HOH A 497      -2.099  37.130  39.641  1.00 42.95           O  
HETATM 1634  O   HOH A 498     -17.727  20.978  11.427  1.00 37.94           O  
HETATM 1635  O   HOH A 499      -8.726  29.720  19.078  1.00108.68           O  
HETATM 1636  O   HOH A 500     -20.812  18.460  34.031  1.00 13.70           O  
HETATM 1637  O   HOH A 501     -13.613   7.670  44.459  1.00 28.32           O  
HETATM 1638  O   HOH A 502       2.412  37.478  38.362  1.00 50.49           O  
HETATM 1639  O   HOH A 503     -19.124  24.007  39.771  1.00 25.11           O  
HETATM 1640  O   HOH A 504     -21.279  24.434  38.657  1.00 46.42           O  
HETATM 1641  O   HOH A 505     -13.314  14.194  47.136  1.00 25.53           O  
HETATM 1642  O   HOH A 506     -13.539  10.581  44.824  1.00 29.53           O  
HETATM 1643  O   HOH A 507     -12.106   7.557  42.321  1.00 84.87           O  
HETATM 1644  O   HOH A 508     -12.352   8.785  46.706  1.00 36.73           O  
HETATM 1645  O   HOH A 509     -10.694  14.021  51.599  1.00108.79           O  
HETATM 1646  O   HOH A 510     -11.463  11.531  50.821  1.00 38.28           O  
HETATM 1647  O   HOH A 511     -14.055   5.060  27.768  1.00 38.21           O  
HETATM 1648  O   HOH A 512     -32.793  24.316  48.137  1.00 42.16           O  
HETATM 1649  O   HOH A 513      -8.386   6.047  40.070  1.00 32.21           O  
HETATM 1650  O   HOH A 514     -13.452  25.881  51.833  1.00 26.17           O  
ATOM      1  N   LYS D   1     -30.451  12.988  26.744  1.00 17.61           N  
ATOM      2  CA  LYS D   1     -29.289  13.605  26.036  1.00 14.98           C  
ATOM      3  C   LYS D   1     -29.121  15.054  26.473  1.00 12.33           C  
ATOM      4  O   LYS D   1     -30.107  15.771  26.676  1.00 14.21           O  
ATOM      5  CB  LYS D   1     -29.529  13.500  24.511  1.00 16.02           C  
ATOM      6  CG  LYS D   1     -28.456  14.100  23.620  1.00 18.76           C  
ATOM      7  CD  LYS D   1     -28.781  13.991  22.144  1.00 17.42           C  
ATOM      8  CE  LYS D   1     -27.772  14.765  21.324  1.00 19.30           C  
ATOM      9  NZ  LYS D   1     -28.213  14.745  19.892  1.00 24.07           N1+
ATOM     10  N   GLU D   2     -27.876  15.514  26.589  1.00 12.65           N  
ATOM     11  CA  GLU D   2     -27.637  16.911  26.868  1.00 10.88           C  
ATOM     12  C   GLU D   2     -27.963  17.702  25.605  1.00 11.28           C  
ATOM     13  O   GLU D   2     -27.519  17.348  24.530  1.00 14.59           O  
ATOM     14  CB  GLU D   2     -26.198  17.167  27.331  1.00 12.69           C  
ATOM     15  CG  GLU D   2     -25.781  16.400  28.610  1.00 11.91           C  
ATOM     16  CD  GLU D   2     -25.962  17.198  29.883  1.00 11.65           C  
ATOM     17  OE1 GLU D   2     -25.174  18.160  30.032  1.00 16.62           O  
ATOM     18  OE2 GLU D   2     -26.843  16.862  30.735  1.00 12.95           O1-
ATOM     19  N   PRO D   3     -28.654  18.834  25.767  1.00 11.73           N  
ATOM     20  CA  PRO D   3     -28.972  19.697  24.670  1.00 11.20           C  
ATOM     21  C   PRO D   3     -27.786  20.578  24.329  1.00 13.69           C  
ATOM     22  O   PRO D   3     -26.796  20.642  25.068  1.00 18.53           O  
ATOM     23  CB  PRO D   3     -30.103  20.539  25.227  1.00 11.72           C  
ATOM     24  CG  PRO D   3     -29.769  20.668  26.704  1.00 12.81           C  
ATOM     25  CD  PRO D   3     -29.169  19.330  27.084  1.00 11.42           C  
ATOM     26  N   CYS D   4     -27.915  21.238  23.175  1.00 15.59           N  
ATOM     27  CA  CYS D   4     -27.055  22.344  22.787  1.00 17.30           C  
ATOM     28  C   CYS D   4     -27.819  23.637  22.932  1.00 17.64           C  
ATOM     29  O   CYS D   4     -28.544  24.009  22.038  1.00 19.65           O  
ATOM     30  CB  CYS D   4     -26.523  22.141  21.382  1.00 18.25           C  
ATOM     31  SG  CYS D   4     -27.757  22.053  20.070  1.00 19.70           S  
ATOM     32  N   PRO D   5     -27.706  24.319  24.077  1.00 21.70           N  
ATOM     33  CA  PRO D   5     -28.587  25.479  24.247  1.00 23.01           C  
ATOM     34  C   PRO D   5     -28.303  26.616  23.263  1.00 21.02           C  
ATOM     35  O   PRO D   5     -27.197  26.782  22.805  1.00 25.44           O  
ATOM     36  CB  PRO D   5     -28.344  25.927  25.712  1.00 26.32           C  
ATOM     37  CG  PRO D   5     -27.684  24.787  26.374  1.00 30.58           C  
ATOM     38  CD  PRO D   5     -26.956  24.018  25.312  1.00 25.88           C  
ATOM     39  N   PRO D   6     -29.299  27.423  22.970  1.00 23.67           N  
ATOM     40  CA  PRO D   6     -29.046  28.514  22.001  1.00 25.57           C  
ATOM     41  C   PRO D   6     -28.034  29.521  22.545  1.00 33.81           C  
ATOM     42  O   PRO D   6     -27.887  29.638  23.760  1.00 40.81           O  
ATOM     43  CB  PRO D   6     -30.403  29.186  21.858  1.00 30.18           C  
ATOM     44  CG  PRO D   6     -31.395  28.218  22.406  1.00 29.49           C  
ATOM     45  CD  PRO D   6     -30.697  27.386  23.429  1.00 29.27           C  
ATOM     46  N   GLU D   7     -27.345  30.238  21.658  1.00 35.20           N  
ATOM     47  CA  GLU D   7     -26.320  31.210  22.053  1.00 51.21           C  
ATOM     48  C   GLU D   7     -26.849  32.286  23.020  1.00 50.25           C  
ATOM     49  O   GLU D   7     -26.326  32.428  24.136  1.00 59.41           O  
ATOM     50  CB  GLU D   7     -25.711  31.866  20.799  1.00 60.13           C  
ATOM     51  CG  GLU D   7     -24.550  32.826  21.047  1.00 70.25           C  
ATOM     52  CD  GLU D   7     -23.294  32.149  21.579  1.00 76.99           C  
ATOM     53  OE1 GLU D   7     -23.229  30.899  21.596  1.00 83.97           O  
ATOM     54  OE2 GLU D   7     -22.356  32.878  21.976  1.00 90.24           O1-
ATOM     55  N   ASN D   8     -27.895  33.011  22.606  1.00 37.00           N  
ATOM     56  CA  ASN D   8     -28.401  34.164  23.367  1.00 45.31           C  
ATOM     57  C   ASN D   8     -29.930  34.220  23.379  1.00 36.44           C  
ATOM     58  O   ASN D   8     -30.549  35.251  23.156  1.00 49.54           O  
ATOM     59  CB  ASN D   8     -27.776  35.488  22.885  1.00 65.67           C  
ATOM     60  CG  ASN D   8     -27.829  35.658  21.376  1.00 76.87           C  
ATOM     61  OD1 ASN D   8     -27.418  34.772  20.624  1.00 90.70           O  
ATOM     62  ND2 ASN D   8     -28.314  36.814  20.925  1.00 90.13           N  
ATOM     63  N   LEU D   9     -30.530  33.081  23.653  1.00 23.99           N  
ATOM     64  CA  LEU D   9     -31.937  33.021  23.966  1.00 25.92           C  
ATOM     65  C   LEU D   9     -32.237  33.874  25.167  1.00 28.18           C  
ATOM     66  O   LEU D   9     -31.564  33.779  26.195  1.00 37.36           O  
ATOM     67  CB  LEU D   9     -32.348  31.588  24.306  1.00 22.96           C  
ATOM     68  CG  LEU D   9     -33.799  31.317  24.721  1.00 20.57           C  
ATOM     69  CD1 LEU D   9     -34.768  31.900  23.711  1.00 27.42           C  
ATOM     70  CD2 LEU D   9     -34.023  29.822  24.854  1.00 25.76           C  
ATOM     71  N   GLN D  10     -33.299  34.659  25.041  1.00 36.43           N  
ATOM     72  CA  GLN D  10     -33.812  35.454  26.141  1.00 39.03           C  
ATOM     73  C   GLN D  10     -35.066  34.827  26.747  1.00 33.62           C  
ATOM     74  O   GLN D  10     -35.941  34.338  26.033  1.00 40.73           O  
ATOM     75  CB  GLN D  10     -34.103  36.881  25.669  1.00 51.34           C  
ATOM     76  CG  GLN D  10     -32.853  37.638  25.236  1.00 51.80           C  
ATOM     77  CD  GLN D  10     -33.010  39.155  25.297  1.00 56.07           C  
ATOM     78  OE1 GLN D  10     -32.069  39.868  25.652  1.00 58.22           O  
ATOM     79  NE2 GLN D  10     -34.200  39.650  24.961  1.00 71.47           N  
ATOM     80  N   LEU D  11     -35.092  34.805  28.072  1.00 30.02           N  
ATOM     81  CA  LEU D  11     -36.278  34.500  28.851  1.00 25.78           C  
ATOM     82  C   LEU D  11     -36.914  35.779  29.312  1.00 26.67           C  
ATOM     83  O   LEU D  11     -36.441  36.418  30.266  1.00 27.53           O  
ATOM     84  CB  LEU D  11     -35.891  33.695  30.076  1.00 28.26           C  
ATOM     85  CG  LEU D  11     -37.017  33.372  31.051  1.00 26.93           C  
ATOM     86  CD1 LEU D  11     -38.213  32.770  30.308  1.00 24.96           C  
ATOM     87  CD2 LEU D  11     -36.475  32.415  32.107  1.00 33.69           C  
ATOM     88  N   THR D  12     -37.980  36.189  28.651  1.00 25.88           N  
ATOM     89  CA  THR D  12     -38.538  37.480  29.048  1.00 22.65           C  
ATOM     90  C   THR D  12     -39.288  37.407  30.384  1.00 17.08           C  
ATOM     91  O   THR D  12     -39.991  36.480  30.591  1.00 15.40           O  
ATOM     92  CB  THR D  12     -39.407  38.137  27.957  1.00 28.32           C  
ATOM     93  OG1 THR D  12     -40.159  39.213  28.535  1.00 45.72           O  
ATOM     94  CG2 THR D  12     -40.341  37.190  27.291  1.00 28.51           C  
ATOM     95  N   PRO D  13     -39.182  38.462  31.244  1.00 17.26           N  
ATOM     96  CA  PRO D  13     -40.010  38.501  32.458  1.00 15.47           C  
ATOM     97  C   PRO D  13     -41.509  38.302  32.115  1.00 15.11           C  
ATOM     98  O   PRO D  13     -42.018  38.793  31.094  1.00 15.18           O  
ATOM     99  CB  PRO D  13     -39.690  39.892  33.049  1.00 18.89           C  
ATOM    100  CG  PRO D  13     -38.229  40.113  32.649  1.00 19.42           C  
ATOM    101  CD  PRO D  13     -38.164  39.536  31.243  1.00 19.20           C  
ATOM    102  N   ARG D  14     -42.174  37.586  32.971  1.00 14.75           N  
ATOM    103  CA  ARG D  14     -43.566  37.206  32.862  1.00 12.08           C  
ATOM    104  C   ARG D  14     -43.941  36.208  31.744  1.00 12.18           C  
ATOM    105  O   ARG D  14     -45.102  35.851  31.638  1.00 12.80           O  
ATOM    106  CB  ARG D  14     -44.505  38.393  32.885  1.00 12.01           C  
ATOM    107  CG  ARG D  14     -44.200  39.314  34.021  1.00 13.57           C  
ATOM    108  CD  ARG D  14     -45.421  40.038  34.514  1.00 15.55           C  
ATOM    109  NE  ARG D  14     -45.061  40.986  35.555  1.00 15.02           N  
ATOM    110  CZ  ARG D  14     -45.910  41.537  36.403  1.00 15.09           C  
ATOM    111  NH1 ARG D  14     -47.193  41.237  36.324  1.00 16.64           N1+
ATOM    112  NH2 ARG D  14     -45.492  42.467  37.266  1.00 20.43           N  
ATOM    113  N   ALA D  15     -42.977  35.690  31.000  1.00 11.91           N  
ATOM    114  CA  ALA D  15     -43.257  34.689  29.972  1.00 13.58           C  
ATOM    115  C   ALA D  15     -43.925  33.438  30.545  1.00 13.58           C  
ATOM    116  O   ALA D  15     -44.670  32.765  29.831  1.00 15.18           O  
ATOM    117  CB  ALA D  15     -41.989  34.277  29.254  1.00 16.06           C  
ATOM    118  N   LEU D  16     -43.619  33.119  31.804  1.00 11.72           N  
ATOM    119  CA  LEU D  16     -44.113  31.863  32.428  1.00 12.06           C  
ATOM    120  C   LEU D  16     -45.403  32.023  33.211  1.00 11.92           C  
ATOM    121  O   LEU D  16     -45.918  31.059  33.792  1.00 11.97           O  
ATOM    122  CB  LEU D  16     -43.012  31.184  33.249  1.00 12.92           C  
ATOM    123  CG  LEU D  16     -41.647  31.049  32.592  1.00 13.49           C  
ATOM    124  CD1 LEU D  16     -40.664  30.339  33.534  1.00 16.05           C  
ATOM    125  CD2 LEU D  16     -41.715  30.413  31.247  1.00 15.55           C  
ATOM    126  N  AVAL D  17     -45.973  33.219  33.243  0.49 12.13           N  
ATOM    127  N  BVAL D  17     -45.983  33.227  33.218  0.51 11.71           N  
ATOM    128  CA AVAL D  17     -47.171  33.382  34.039  0.49 11.51           C  
ATOM    129  CA BVAL D  17     -47.224  33.457  33.969  0.51 12.81           C  
ATOM    130  C  AVAL D  17     -48.314  32.525  33.523  0.49 10.12           C  
ATOM    131  C  BVAL D  17     -48.366  32.577  33.495  0.51 11.10           C  
ATOM    132  O  AVAL D  17     -48.379  32.219  32.337  0.49 12.21           O  
ATOM    133  O  BVAL D  17     -48.521  32.359  32.300  0.51 14.05           O  
ATOM    134  CB AVAL D  17     -47.601  34.848  34.129  0.49 11.67           C  
ATOM    135  CB BVAL D  17     -47.666  34.944  33.925  0.51 13.58           C  
ATOM    136  CG1AVAL D  17     -46.459  35.704  34.610  0.49 13.83           C  
ATOM    137  CG1BVAL D  17     -49.145  35.113  34.275  0.51 13.90           C  
ATOM    138  CG2AVAL D  17     -48.113  35.347  32.787  0.49 12.36           C  
ATOM    139  CG2BVAL D  17     -46.863  35.774  34.894  0.51 12.70           C  
ATOM    140  N   GLY D  18     -49.182  32.113  34.446  1.00 11.06           N  
ATOM    141  CA  GLY D  18     -50.384  31.420  34.139  1.00 11.70           C  
ATOM    142  C   GLY D  18     -50.258  29.919  34.225  1.00  9.22           C  
ATOM    143  O   GLY D  18     -49.394  29.386  34.931  1.00 10.77           O  
ATOM    144  N   LYS D  19     -51.164  29.266  33.506  1.00  9.74           N  
ATOM    145  CA  LYS D  19     -51.390  27.838  33.588  1.00  9.22           C  
ATOM    146  C   LYS D  19     -50.661  27.092  32.500  1.00  8.72           C  
ATOM    147  O   LYS D  19     -50.750  27.481  31.317  1.00 10.32           O  
ATOM    148  CB  LYS D  19     -52.885  27.531  33.549  1.00 10.88           C  
ATOM    149  CG  LYS D  19     -53.227  26.065  33.724  1.00 14.21           C  
ATOM    150  CD  LYS D  19     -54.718  25.801  33.887  1.00 19.49           C  
ATOM    151  CE  LYS D  19     -55.629  26.505  32.870  1.00 30.71           C  
ATOM    152  NZ  LYS D  19     -55.577  26.060  31.436  1.00 33.85           N1+
ATOM    153  N   TRP D  20     -49.993  26.002  32.871  1.00  7.84           N  
ATOM    154  CA  TRP D  20     -49.311  25.135  31.957  1.00  8.25           C  
ATOM    155  C   TRP D  20     -49.626  23.687  32.306  1.00  8.13           C  
ATOM    156  O   TRP D  20     -49.882  23.351  33.483  1.00  9.40           O  
ATOM    157  CB  TRP D  20     -47.765  25.343  32.013  1.00  8.52           C  
ATOM    158  CG  TRP D  20     -47.352  26.750  31.782  1.00  9.48           C  
ATOM    159  CD1 TRP D  20     -47.220  27.730  32.723  1.00 10.11           C  
ATOM    160  CD2 TRP D  20     -47.035  27.366  30.526  1.00  9.89           C  
ATOM    161  NE1 TRP D  20     -46.811  28.918  32.154  1.00 12.10           N  
ATOM    162  CE2 TRP D  20     -46.715  28.719  30.798  1.00 12.09           C  
ATOM    163  CE3 TRP D  20     -46.970  26.910  29.189  1.00 11.12           C  
ATOM    164  CZ2 TRP D  20     -46.306  29.600  29.791  1.00 14.24           C  
ATOM    165  CZ3 TRP D  20     -46.598  27.785  28.213  1.00 13.86           C  
ATOM    166  CH2 TRP D  20     -46.275  29.124  28.513  1.00 13.84           C  
ATOM    167  N   TYR D  21     -49.487  22.827  31.310  1.00  7.75           N  
ATOM    168  CA  TYR D  21     -49.654  21.405  31.421  1.00  7.93           C  
ATOM    169  C   TYR D  21     -48.371  20.718  31.017  1.00  7.42           C  
ATOM    170  O   TYR D  21     -47.895  20.863  29.909  1.00  8.69           O  
ATOM    171  CB  TYR D  21     -50.812  20.961  30.531  1.00  8.14           C  
ATOM    172  CG  TYR D  21     -52.111  21.654  30.812  1.00  9.23           C  
ATOM    173  CD1 TYR D  21     -52.884  21.287  31.904  1.00 11.24           C  
ATOM    174  CD2 TYR D  21     -52.568  22.708  30.009  1.00  9.82           C  
ATOM    175  CE1 TYR D  21     -54.107  21.895  32.160  1.00 12.35           C  
ATOM    176  CE2 TYR D  21     -53.780  23.300  30.280  1.00 11.72           C  
ATOM    177  CZ  TYR D  21     -54.566  22.891  31.322  1.00 12.90           C  
ATOM    178  OH  TYR D  21     -55.765  23.482  31.589  1.00 17.03           O  
ATOM    179  N   LEU D  22     -47.802  19.947  31.963  1.00  7.58           N  
ATOM    180  CA  LEU D  22     -46.472  19.332  31.723  1.00  7.46           C  
ATOM    181  C   LEU D  22     -46.736  17.937  31.204  1.00  7.76           C  
ATOM    182  O   LEU D  22     -46.940  16.992  31.970  1.00  8.69           O  
ATOM    183  CB  LEU D  22     -45.654  19.380  33.013  1.00  8.42           C  
ATOM    184  CG  LEU D  22     -44.169  19.463  32.812  1.00 11.18           C  
ATOM    185  CD1 LEU D  22     -43.443  19.614  34.122  1.00 12.84           C  
ATOM    186  CD2 LEU D  22     -43.671  18.254  32.079  1.00 13.01           C  
ATOM    187  N   ARG D  23     -46.743  17.795  29.877  1.00  7.76           N  
ATOM    188  CA  ARG D  23     -47.269  16.621  29.214  1.00  8.07           C  
ATOM    189  C   ARG D  23     -46.249  15.698  28.578  1.00  8.56           C  
ATOM    190  O   ARG D  23     -46.596  14.590  28.247  1.00  9.03           O  
ATOM    191  CB  ARG D  23     -48.280  17.011  28.151  1.00  8.61           C  
ATOM    192  CG  ARG D  23     -49.535  17.662  28.695  1.00  9.10           C  
ATOM    193  CD  ARG D  23     -50.425  16.702  29.443  1.00 10.12           C  
ATOM    194  NE  ARG D  23     -51.732  17.253  29.780  1.00  8.98           N  
ATOM    195  CZ  ARG D  23     -52.174  17.570  30.982  1.00  9.00           C  
ATOM    196  NH1 ARG D  23     -51.433  17.355  32.052  1.00 10.33           N1+
ATOM    197  NH2 ARG D  23     -53.361  18.082  31.151  1.00 10.06           N  
ATOM    198  N   THR D  24     -45.001  16.153  28.412  1.00  8.42           N  
ATOM    199  CA  THR D  24     -44.013  15.398  27.606  1.00  8.64           C  
ATOM    200  C   THR D  24     -42.630  15.648  28.198  1.00  8.26           C  
ATOM    201  O   THR D  24     -42.290  16.780  28.480  1.00  8.52           O  
ATOM    202  CB  THR D  24     -44.101  15.835  26.137  1.00 10.29           C  
ATOM    203  OG1 THR D  24     -45.476  15.683  25.674  1.00 13.18           O  
ATOM    204  CG2 THR D  24     -43.168  15.027  25.267  1.00  9.98           C  
ATOM    205  N   THR D  25     -41.882  14.565  28.445  1.00  8.03           N  
ATOM    206  CA  THR D  25     -40.588  14.655  29.079  1.00  7.76           C  
ATOM    207  C   THR D  25     -39.643  13.645  28.486  1.00  7.77           C  
ATOM    208  O   THR D  25     -40.034  12.624  27.899  1.00  8.81           O  
ATOM    209  CB  THR D  25     -40.680  14.405  30.619  1.00  8.64           C  
ATOM    210  OG1 THR D  25     -40.963  13.035  30.882  1.00  8.69           O  
ATOM    211  CG2 THR D  25     -41.738  15.236  31.281  1.00  9.41           C  
ATOM    212  N   SER D  26     -38.346  13.878  28.713  1.00  7.97           N  
ATOM    213  CA  SER D  26     -37.299  12.882  28.371  1.00  8.85           C  
ATOM    214  C   SER D  26     -36.276  12.874  29.498  1.00  7.80           C  
ATOM    215  O   SER D  26     -35.656  13.898  29.753  1.00  9.11           O  
ATOM    216  CB  SER D  26     -36.603  13.312  27.072  1.00  9.30           C  
ATOM    217  OG  SER D  26     -35.636  12.371  26.664  1.00 11.24           O  
ATOM    218  N   PRO D  27     -36.045  11.728  30.176  1.00  8.52           N  
ATOM    219  CA  PRO D  27     -36.819  10.507  30.010  1.00  9.07           C  
ATOM    220  C   PRO D  27     -38.282  10.693  30.421  1.00  8.35           C  
ATOM    221  O   PRO D  27     -38.649  11.705  31.028  1.00  9.00           O  
ATOM    222  CB  PRO D  27     -36.137   9.525  30.993  1.00  9.97           C  
ATOM    223  CG  PRO D  27     -35.561  10.444  32.045  1.00 10.90           C  
ATOM    224  CD  PRO D  27     -35.096  11.650  31.309  1.00 10.81           C  
ATOM    225  N   ASP D  28     -39.108   9.738  30.038  1.00 10.16           N  
ATOM    226  CA  ASP D  28     -40.525   9.701  30.386  1.00  9.82           C  
ATOM    227  C   ASP D  28     -40.698   9.510  31.916  1.00  9.59           C  
ATOM    228  O   ASP D  28     -40.252   8.502  32.473  1.00 12.11           O  
ATOM    229  CB  ASP D  28     -41.131   8.545  29.606  1.00 10.47           C  
ATOM    230  CG  ASP D  28     -42.613   8.373  29.787  1.00 10.52           C  
ATOM    231  OD1 ASP D  28     -43.244   9.070  30.552  1.00 12.09           O  
ATOM    232  OD2 ASP D  28     -43.140   7.468  29.115  1.00 17.31           O1-
ATOM    233  N   ILE D  29     -41.308  10.480  32.587  1.00  9.40           N  
ATOM    234  CA  ILE D  29     -41.534  10.413  34.021  1.00  9.61           C  
ATOM    235  C   ILE D  29     -42.941   9.920  34.402  1.00  8.86           C  
ATOM    236  O   ILE D  29     -43.291   9.824  35.564  1.00 10.40           O  
ATOM    237  CB  ILE D  29     -41.283  11.754  34.700  1.00  9.88           C  
ATOM    238  CG1 ILE D  29     -42.286  12.842  34.281  1.00 10.50           C  
ATOM    239  CG2 ILE D  29     -39.859  12.176  34.445  1.00 11.76           C  
ATOM    240  CD1 ILE D  29     -42.210  14.163  34.996  1.00 11.68           C  
ATOM    241  N   PHE D  30     -43.781   9.662  33.404  1.00  9.91           N  
ATOM    242  CA  PHE D  30     -45.219   9.551  33.651  1.00 11.16           C  
ATOM    243  C   PHE D  30     -45.714   8.262  34.283  1.00 12.70           C  
ATOM    244  O   PHE D  30     -46.882   8.174  34.608  1.00 18.09           O  
ATOM    245  CB  PHE D  30     -46.023  10.005  32.421  1.00 10.73           C  
ATOM    246  CG  PHE D  30     -45.777  11.429  32.085  1.00  8.98           C  
ATOM    247  CD1 PHE D  30     -46.201  12.405  32.932  1.00  9.26           C  
ATOM    248  CD2 PHE D  30     -45.074  11.777  30.959  1.00  9.24           C  
ATOM    249  CE1 PHE D  30     -45.986  13.750  32.671  1.00  8.95           C  
ATOM    250  CE2 PHE D  30     -44.839  13.106  30.675  1.00 10.23           C  
ATOM    251  CZ  PHE D  30     -45.297  14.089  31.525  1.00  9.81           C  
ATOM    252  N   LYS D  31     -44.828   7.314  34.519  1.00 12.20           N  
ATOM    253  CA  LYS D  31     -45.147   6.209  35.424  1.00 13.94           C  
ATOM    254  C   LYS D  31     -44.918   6.535  36.900  1.00 14.08           C  
ATOM    255  O   LYS D  31     -45.319   5.783  37.781  1.00 20.25           O  
ATOM    256  CB  LYS D  31     -44.400   4.949  35.004  1.00 17.06           C  
ATOM    257  CG  LYS D  31     -44.796   4.483  33.601  1.00 20.19           C  
ATOM    258  CD  LYS D  31     -46.302   4.488  33.266  1.00 29.07           C  
ATOM    259  CE  LYS D  31     -46.580   4.006  31.835  1.00 31.95           C  
ATOM    260  NZ  LYS D  31     -48.013   3.994  31.430  1.00 35.32           N1+
ATOM    261  N   GLN D  32     -44.253   7.635  37.188  1.00 13.23           N  
ATOM    262  CA  GLN D  32     -43.947   8.094  38.558  1.00 14.30           C  
ATOM    263  C   GLN D  32     -44.968   9.125  38.999  1.00 13.48           C  
ATOM    264  O   GLN D  32     -45.311   9.215  40.140  1.00 17.60           O  
ATOM    265  CB  GLN D  32     -42.496   8.633  38.558  1.00 16.37           C  
ATOM    266  CG  GLN D  32     -41.889   9.184  39.806  1.00 22.25           C  
ATOM    267  CD  GLN D  32     -40.389   9.452  39.620  1.00 25.34           C  
ATOM    268  OE1 GLN D  32     -39.995  10.400  38.955  1.00 21.53           O  
ATOM    269  NE2 GLN D  32     -39.554   8.597  40.178  1.00 29.12           N  
ATOM    270  N   VAL D  33     -45.469   9.944  38.065  1.00 15.50           N  
ATOM    271  CA  VAL D  33     -46.358  11.079  38.345  1.00 15.30           C  
ATOM    272  C   VAL D  33     -47.164  11.383  37.092  1.00 16.04           C  
ATOM    273  O   VAL D  33     -46.679  11.133  36.006  1.00 25.76           O  
ATOM    274  CB  VAL D  33     -45.523  12.290  38.749  1.00 18.08           C  
ATOM    275  CG1 VAL D  33     -44.622  12.736  37.623  1.00 20.70           C  
ATOM    276  CG2 VAL D  33     -46.395  13.425  39.234  1.00 17.89           C  
ATOM    277  N   SER D  34     -48.377  11.896  37.242  1.00 13.14           N  
ATOM    278  CA  SER D  34     -49.153  12.194  36.059  1.00 12.86           C  
ATOM    279  C   SER D  34     -50.047  13.375  36.327  1.00  9.47           C  
ATOM    280  O   SER D  34     -50.099  13.924  37.409  1.00  9.68           O  
ATOM    281  CB  SER D  34     -49.918  10.977  35.602  1.00 19.59           C  
ATOM    282  OG  SER D  34     -50.830  10.575  36.568  1.00 22.68           O  
ATOM    283  N   ASN D  35     -50.711  13.766  35.243  1.00  8.38           N  
ATOM    284  CA  ASN D  35     -51.693  14.868  35.293  1.00  8.33           C  
ATOM    285  C   ASN D  35     -51.143  16.115  35.974  1.00  8.65           C  
ATOM    286  O   ASN D  35     -51.655  16.588  36.987  1.00  9.56           O  
ATOM    287  CB  ASN D  35     -52.948  14.412  36.012  1.00 10.02           C  
ATOM    288  CG  ASN D  35     -54.079  15.382  35.918  1.00  9.99           C  
ATOM    289  OD1 ASN D  35     -54.224  16.107  34.924  1.00 10.79           O  
ATOM    290  ND2 ASN D  35     -54.925  15.417  36.956  1.00 10.53           N  
ATOM    291  N   ILE D  36     -50.037  16.609  35.422  1.00  8.67           N  
ATOM    292  CA  ILE D  36     -49.313  17.718  35.993  1.00  8.96           C  
ATOM    293  C   ILE D  36     -49.786  19.070  35.463  1.00  8.17           C  
ATOM    294  O   ILE D  36     -49.697  19.315  34.273  1.00  9.46           O  
ATOM    295  CB  ILE D  36     -47.786  17.608  35.735  1.00  9.34           C  
ATOM    296  CG1 ILE D  36     -47.247  16.253  36.221  1.00  9.67           C  
ATOM    297  CG2 ILE D  36     -47.073  18.773  36.414  1.00  9.97           C  
ATOM    298  CD1 ILE D  36     -45.813  16.015  35.875  1.00 10.39           C  
ATOM    299  N   THR D  37     -50.297  19.898  36.364  1.00  8.06           N  
ATOM    300  CA  THR D  37     -50.715  21.257  36.050  1.00  8.69           C  
ATOM    301  C   THR D  37     -49.906  22.223  36.887  1.00  8.88           C  
ATOM    302  O   THR D  37     -49.748  22.044  38.094  1.00 10.79           O  
ATOM    303  CB  THR D  37     -52.207  21.506  36.376  1.00 10.75           C  
ATOM    304  OG1 THR D  37     -53.011  20.436  35.876  1.00 11.40           O  
ATOM    305  CG2 THR D  37     -52.683  22.827  35.774  1.00 13.31           C  
ATOM    306  N   GLU D  38     -49.417  23.273  36.262  1.00  9.35           N  
ATOM    307  CA  GLU D  38     -48.626  24.308  36.902  1.00  9.48           C  
ATOM    308  C   GLU D  38     -49.380  25.629  36.787  1.00  9.79           C  
ATOM    309  O   GLU D  38     -49.959  25.916  35.733  1.00 10.37           O  
ATOM    310  CB  GLU D  38     -47.275  24.460  36.250  1.00  9.68           C  
ATOM    311  CG  GLU D  38     -46.406  23.234  36.226  1.00 10.85           C  
ATOM    312  CD  GLU D  38     -45.306  23.372  35.219  1.00 11.27           C  
ATOM    313  OE1 GLU D  38     -45.584  23.136  33.990  1.00 12.83           O  
ATOM    314  OE2 GLU D  38     -44.187  23.719  35.599  1.00 13.44           O1-
ATOM    315  N   PHE D  39     -49.325  26.426  37.828  1.00  9.51           N  
ATOM    316  CA  PHE D  39     -49.863  27.773  37.816  1.00 10.48           C  
ATOM    317  C   PHE D  39     -48.843  28.693  38.429  1.00 10.57           C  
ATOM    318  O   PHE D  39     -48.509  28.536  39.582  1.00 12.30           O  
ATOM    319  CB  PHE D  39     -51.197  27.902  38.480  1.00 13.76           C  
ATOM    320  CG  PHE D  39     -51.798  29.270  38.265  1.00 17.11           C  
ATOM    321  CD1 PHE D  39     -52.504  29.594  37.095  1.00 20.66           C  
ATOM    322  CD2 PHE D  39     -51.563  30.278  39.176  1.00 26.03           C  
ATOM    323  CE1 PHE D  39     -53.003  30.860  36.896  1.00 29.44           C  
ATOM    324  CE2 PHE D  39     -52.059  31.558  38.977  1.00 31.22           C  
ATOM    325  CZ  PHE D  39     -52.775  31.846  37.838  1.00 34.13           C  
ATOM    326  N   TYR D  40     -48.368  29.670  37.652  1.00 10.67           N  
ATOM    327  CA  TYR D  40     -47.329  30.614  38.078  1.00 10.04           C  
ATOM    328  C   TYR D  40     -47.829  32.035  38.110  1.00 11.77           C  
ATOM    329  O   TYR D  40     -48.568  32.495  37.201  1.00 12.34           O  
ATOM    330  CB  TYR D  40     -46.070  30.528  37.209  1.00 11.38           C  
ATOM    331  CG  TYR D  40     -45.411  29.171  37.278  1.00 12.19           C  
ATOM    332  CD1 TYR D  40     -44.922  28.732  38.464  1.00 14.11           C  
ATOM    333  CD2 TYR D  40     -45.300  28.362  36.177  1.00 12.70           C  
ATOM    334  CE1 TYR D  40     -44.343  27.495  38.584  1.00 14.38           C  
ATOM    335  CE2 TYR D  40     -44.691  27.111  36.255  1.00 11.89           C  
ATOM    336  CZ  TYR D  40     -44.260  26.643  37.491  1.00 12.32           C  
ATOM    337  OH  TYR D  40     -43.661  25.410  37.655  1.00 13.87           O  
ATOM    338  N   SER D  41     -47.448  32.727  39.166  1.00 11.72           N  
ATOM    339  CA  SER D  41     -47.645  34.151  39.341  1.00 12.23           C  
ATOM    340  C   SER D  41     -46.317  34.876  39.324  1.00 11.33           C  
ATOM    341  O   SER D  41     -45.348  34.370  39.898  1.00 11.74           O  
ATOM    342  CB  SER D  41     -48.364  34.378  40.654  1.00 15.20           C  
ATOM    343  OG  SER D  41     -49.653  33.772  40.585  1.00 24.48           O  
ATOM    344  N   ALA D  42     -46.241  36.049  38.698  1.00 11.56           N  
ATOM    345  CA  ALA D  42     -45.030  36.836  38.662  1.00 12.26           C  
ATOM    346  C   ALA D  42     -44.764  37.475  40.012  1.00 12.90           C  
ATOM    347  O   ALA D  42     -45.679  37.937  40.685  1.00 15.57           O  
ATOM    348  CB  ALA D  42     -45.143  37.929  37.609  1.00 16.11           C  
ATOM    349  N   HIS D  43     -43.499  37.503  40.392  1.00 12.54           N  
ATOM    350  CA  HIS D  43     -43.015  38.273  41.534  1.00 12.86           C  
ATOM    351  C   HIS D  43     -41.730  38.917  41.027  1.00 14.17           C  
ATOM    352  O   HIS D  43     -40.627  38.373  41.166  1.00 14.54           O  
ATOM    353  CB  HIS D  43     -42.782  37.387  42.748  1.00 19.05           C  
ATOM    354  CG  HIS D  43     -42.286  38.120  43.963  1.00 29.84           C  
ATOM    355  ND1 HIS D  43     -41.340  37.599  44.822  1.00 50.03           N  
ATOM    356  CD2 HIS D  43     -42.605  39.343  44.453  1.00 53.50           C  
ATOM    357  CE1 HIS D  43     -41.105  38.461  45.795  1.00 49.27           C  
ATOM    358  NE2 HIS D  43     -41.862  39.525  45.599  1.00 47.72           N  
ATOM    359  N   GLY D  44     -41.872  40.091  40.421  1.00 13.81           N  
ATOM    360  CA  GLY D  44     -40.740  40.700  39.766  1.00 14.64           C  
ATOM    361  C   GLY D  44     -40.312  39.853  38.584  1.00 13.70           C  
ATOM    362  O   GLY D  44     -41.149  39.504  37.741  1.00 14.04           O  
ATOM    363  N   ASN D  45     -39.029  39.510  38.546  1.00 12.59           N  
ATOM    364  CA  ASN D  45     -38.475  38.622  37.575  1.00 13.08           C  
ATOM    365  C   ASN D  45     -38.578  37.152  37.974  1.00 12.12           C  
ATOM    366  O   ASN D  45     -38.211  36.292  37.187  1.00 12.73           O  
ATOM    367  CB  ASN D  45     -37.035  39.008  37.283  1.00 12.92           C  
ATOM    368  CG  ASN D  45     -36.947  40.265  36.450  1.00 12.54           C  
ATOM    369  OD1 ASN D  45     -37.878  40.624  35.737  1.00 17.08           O  
ATOM    370  ND2 ASN D  45     -35.786  40.936  36.510  1.00 13.70           N  
ATOM    371  N   ASP D  46     -39.045  36.871  39.197  1.00 12.29           N  
ATOM    372  CA  ASP D  46     -39.218  35.509  39.685  1.00 11.87           C  
ATOM    373  C   ASP D  46     -40.671  35.107  39.605  1.00 11.96           C  
ATOM    374  O   ASP D  46     -41.514  35.879  39.139  1.00 12.86           O  
ATOM    375  CB  ASP D  46     -38.716  35.439  41.143  1.00 13.03           C  
ATOM    376  CG  ASP D  46     -37.251  35.792  41.272  1.00 13.65           C  
ATOM    377  OD1 ASP D  46     -36.447  35.414  40.396  1.00 14.34           O  
ATOM    378  OD2 ASP D  46     -36.900  36.494  42.220  1.00 23.06           O1-
ATOM    379  N   TYR D  47     -40.973  33.878  40.048  1.00 11.42           N  
ATOM    380  CA  TYR D  47     -42.340  33.390  40.067  1.00 11.55           C  
ATOM    381  C   TYR D  47     -42.582  32.596  41.337  1.00 12.09           C  
ATOM    382  O   TYR D  47     -41.671  31.978  41.891  1.00 12.39           O  
ATOM    383  CB  TYR D  47     -42.638  32.454  38.875  1.00 11.66           C  
ATOM    384  CG  TYR D  47     -42.423  33.038  37.509  1.00 11.36           C  
ATOM    385  CD1 TYR D  47     -41.176  33.094  36.945  1.00 12.68           C  
ATOM    386  CD2 TYR D  47     -43.479  33.575  36.808  1.00 11.62           C  
ATOM    387  CE1 TYR D  47     -40.970  33.619  35.667  1.00 11.55           C  
ATOM    388  CE2 TYR D  47     -43.319  34.122  35.525  1.00 11.42           C  
ATOM    389  CZ  TYR D  47     -42.047  34.130  34.968  1.00 10.70           C  
ATOM    390  OH  TYR D  47     -41.889  34.621  33.725  1.00 12.62           O  
ATOM    391  N   TYR D  48     -43.849  32.525  41.713  1.00 11.38           N  
ATOM    392  CA  TYR D  48     -44.318  31.594  42.728  1.00 12.72           C  
ATOM    393  C   TYR D  48     -45.600  30.971  42.226  1.00 11.14           C  
ATOM    394  O   TYR D  48     -46.271  31.527  41.361  1.00 16.28           O  
ATOM    395  CB  TYR D  48     -44.520  32.241  44.093  1.00 16.47           C  
ATOM    396  CG  TYR D  48     -45.579  33.263  44.080  1.00 19.79           C  
ATOM    397  CD1 TYR D  48     -46.915  32.936  44.300  1.00 24.14           C  
ATOM    398  CD2 TYR D  48     -45.271  34.603  43.791  1.00 24.57           C  
ATOM    399  CE1 TYR D  48     -47.907  33.910  44.265  1.00 26.21           C  
ATOM    400  CE2 TYR D  48     -46.252  35.579  43.752  1.00 26.63           C  
ATOM    401  CZ  TYR D  48     -47.571  35.214  44.004  1.00 25.14           C  
ATOM    402  OH  TYR D  48     -48.568  36.131  43.977  1.00 32.67           O  
ATOM    403  N   GLY D  49     -45.947  29.813  42.724  1.00 11.03           N  
ATOM    404  CA  GLY D  49     -47.195  29.237  42.340  1.00 14.05           C  
ATOM    405  C   GLY D  49     -47.435  27.870  42.895  1.00 10.74           C  
ATOM    406  O   GLY D  49     -46.954  27.564  43.963  1.00 11.66           O  
ATOM    407  N   THR D  50     -48.216  27.098  42.150  1.00 11.52           N  
ATOM    408  CA  THR D  50     -48.687  25.801  42.619  1.00 11.78           C  
ATOM    409  C   THR D  50     -48.516  24.801  41.511  1.00 11.91           C  
ATOM    410  O   THR D  50     -48.760  25.109  40.352  1.00 13.72           O  
ATOM    411  CB  THR D  50     -50.155  25.858  43.109  1.00 16.99           C  
ATOM    412  OG1 THR D  50     -50.275  26.793  44.209  1.00 21.03           O  
ATOM    413  CG2 THR D  50     -50.628  24.480  43.608  1.00 19.31           C  
ATOM    414  N   VAL D  51     -48.116  23.589  41.866  1.00 11.08           N  
ATOM    415  CA  VAL D  51     -48.106  22.416  40.980  1.00 11.08           C  
ATOM    416  C   VAL D  51     -49.087  21.437  41.541  1.00  9.31           C  
ATOM    417  O   VAL D  51     -48.978  21.139  42.729  1.00 11.37           O  
ATOM    418  CB  VAL D  51     -46.713  21.820  40.840  1.00 13.24           C  
ATOM    419  CG1 VAL D  51     -46.775  20.497  40.080  1.00 16.34           C  
ATOM    420  CG2 VAL D  51     -45.759  22.801  40.153  1.00 15.17           C  
ATOM    421  N   THR D  52     -50.033  20.964  40.748  1.00  9.74           N  
ATOM    422  CA  THR D  52     -50.884  19.862  41.109  1.00  9.65           C  
ATOM    423  C   THR D  52     -50.561  18.670  40.235  1.00  9.50           C  
ATOM    424  O   THR D  52     -50.186  18.826  39.087  1.00 10.31           O  
ATOM    425  CB  THR D  52     -52.374  20.206  41.059  1.00 12.51           C  
ATOM    426  OG1 THR D  52     -52.801  20.498  39.732  1.00 14.66           O  
ATOM    427  CG2 THR D  52     -52.663  21.433  41.856  1.00 14.90           C  
ATOM    428  N   ASP D  53     -50.706  17.475  40.762  1.00  9.14           N  
ATOM    429  CA  ASP D  53     -50.350  16.274  40.080  1.00  8.89           C  
ATOM    430  C   ASP D  53     -51.070  15.112  40.704  1.00  9.43           C  
ATOM    431  O   ASP D  53     -51.492  15.180  41.873  1.00  9.37           O  
ATOM    432  CB  ASP D  53     -48.817  16.031  40.110  1.00 10.22           C  
ATOM    433  CG  ASP D  53     -48.295  15.796  41.504  1.00 10.37           C  
ATOM    434  OD1 ASP D  53     -48.288  14.625  41.946  1.00 11.10           O  
ATOM    435  OD2 ASP D  53     -47.915  16.776  42.152  1.00 11.91           O1-
ATOM    436  N   TYR D  54     -51.158  14.027  39.956  1.00  9.91           N  
ATOM    437  CA  TYR D  54     -51.648  12.747  40.476  1.00 10.45           C  
ATOM    438  C   TYR D  54     -50.484  11.821  40.822  1.00 10.02           C  
ATOM    439  O   TYR D  54     -49.643  11.492  39.989  1.00 10.99           O  
ATOM    440  CB  TYR D  54     -52.583  12.076  39.468  1.00 12.02           C  
ATOM    441  CG  TYR D  54     -53.267  10.825  40.058  1.00 14.12           C  
ATOM    442  CD1 TYR D  54     -52.630   9.592  40.122  1.00 17.67           C  
ATOM    443  CD2 TYR D  54     -54.541  10.916  40.612  1.00 15.18           C  
ATOM    444  CE1 TYR D  54     -53.249   8.490  40.676  1.00 19.77           C  
ATOM    445  CE2 TYR D  54     -55.185   9.826  41.158  1.00 19.23           C  
ATOM    446  CZ  TYR D  54     -54.517   8.624  41.200  1.00 20.22           C  
ATOM    447  OH  TYR D  54     -55.124   7.543  41.777  1.00 25.04           O  
ATOM    448  N   SER D  55     -50.393  11.494  42.091  1.00 11.21           N  
ATOM    449  CA  SER D  55     -49.381  10.619  42.697  1.00 11.68           C  
ATOM    450  C   SER D  55     -49.933   9.217  42.808  1.00 11.62           C  
ATOM    451  O   SER D  55     -51.002   9.040  43.355  1.00 12.46           O  
ATOM    452  CB  SER D  55     -49.011  11.162  44.082  1.00 13.08           C  
ATOM    453  OG  SER D  55     -48.282  10.191  44.792  1.00 13.40           O  
ATOM    454  N   PRO D  56     -49.184   8.201  42.349  1.00 13.46           N  
ATOM    455  CA  PRO D  56     -49.616   6.816  42.622  1.00 15.05           C  
ATOM    456  C   PRO D  56     -49.886   6.571  44.115  1.00 16.06           C  
ATOM    457  O   PRO D  56     -50.818   5.851  44.461  1.00 21.80           O  
ATOM    458  CB  PRO D  56     -48.450   5.988  42.081  1.00 21.23           C  
ATOM    459  CG  PRO D  56     -47.931   6.835  40.971  1.00 19.74           C  
ATOM    460  CD  PRO D  56     -47.965   8.235  41.521  1.00 15.73           C  
ATOM    461  N   GLU D  57     -49.098   7.184  44.988  1.00 15.29           N  
ATOM    462  CA  GLU D  57     -49.266   6.992  46.431  1.00 18.20           C  
ATOM    463  C   GLU D  57     -50.383   7.853  47.043  1.00 16.30           C  
ATOM    464  O   GLU D  57     -51.143   7.412  47.913  1.00 21.23           O  
ATOM    465  CB  GLU D  57     -47.956   7.292  47.177  1.00 18.13           C  
ATOM    466  CG  GLU D  57     -48.099   7.137  48.678  1.00 20.04           C  
ATOM    467  CD  GLU D  57     -46.797   7.038  49.426  1.00 24.38           C  
ATOM    468  OE1 GLU D  57     -46.828   6.612  50.611  1.00 26.18           O  
ATOM    469  OE2 GLU D  57     -45.754   7.390  48.855  1.00 28.72           O1-
ATOM    470  N   TYR D  58     -50.409   9.106  46.663  1.00 12.62           N  
ATOM    471  CA  TYR D  58     -51.237  10.083  47.350  1.00 13.46           C  
ATOM    472  C   TYR D  58     -52.475  10.545  46.591  1.00 12.23           C  
ATOM    473  O   TYR D  58     -53.296  11.270  47.142  1.00 14.83           O  
ATOM    474  CB  TYR D  58     -50.406  11.308  47.690  1.00 14.43           C  
ATOM    475  CG  TYR D  58     -49.278  11.058  48.645  1.00 14.38           C  
ATOM    476  CD1 TYR D  58     -49.542  10.723  49.952  1.00 16.39           C  
ATOM    477  CD2 TYR D  58     -47.956  11.162  48.232  1.00 15.51           C  
ATOM    478  CE1 TYR D  58     -48.526  10.530  50.847  1.00 17.08           C  
ATOM    479  CE2 TYR D  58     -46.916  10.918  49.117  1.00 15.62           C  
ATOM    480  CZ  TYR D  58     -47.218  10.615  50.432  1.00 16.67           C  
ATOM    481  OH  TYR D  58     -46.210  10.410  51.352  1.00 22.13           O  
ATOM    482  N   GLY D  59     -52.617  10.146  45.333  1.00 11.52           N  
ATOM    483  CA  GLY D  59     -53.694  10.656  44.497  1.00 12.30           C  
ATOM    484  C   GLY D  59     -53.439  12.114  44.139  1.00 11.88           C  
ATOM    485  O   GLY D  59     -52.283  12.538  44.071  1.00 10.93           O  
ATOM    486  N   LEU D  60     -54.497  12.877  43.829  1.00 12.40           N  
ATOM    487  CA  LEU D  60     -54.356  14.283  43.416  1.00 11.20           C  
ATOM    488  C   LEU D  60     -53.785  15.066  44.606  1.00 11.06           C  
ATOM    489  O   LEU D  60     -54.313  14.994  45.691  1.00 12.66           O  
ATOM    490  CB  LEU D  60     -55.701  14.894  43.035  1.00 12.90           C  
ATOM    491  CG  LEU D  60     -55.611  16.307  42.471  1.00 14.42           C  
ATOM    492  CD1 LEU D  60     -54.808  16.286  41.204  1.00 14.98           C  
ATOM    493  CD2 LEU D  60     -56.989  16.929  42.285  1.00 16.01           C  
ATOM    494  N   GLU D  61     -52.684  15.767  44.387  1.00 11.05           N  
ATOM    495  CA  GLU D  61     -51.991  16.505  45.417  1.00 10.21           C  
ATOM    496  C   GLU D  61     -51.505  17.821  44.865  1.00  9.94           C  
ATOM    497  O   GLU D  61     -51.444  18.012  43.635  1.00 11.67           O  
ATOM    498  CB  GLU D  61     -50.818  15.681  45.941  1.00 10.50           C  
ATOM    499  CG  GLU D  61     -49.869  15.220  44.820  1.00 10.73           C  
ATOM    500  CD  GLU D  61     -48.556  14.621  45.270  1.00 11.03           C  
ATOM    501  OE1 GLU D  61     -48.401  14.292  46.462  1.00 12.84           O  
ATOM    502  OE2 GLU D  61     -47.626  14.462  44.440  1.00 11.87           O1-
ATOM    503  N   ALA D  62     -51.191  18.739  45.769  1.00 10.30           N  
ATOM    504  CA  ALA D  62     -50.783  20.069  45.433  1.00 10.92           C  
ATOM    505  C   ALA D  62     -49.538  20.449  46.197  1.00 10.20           C  
ATOM    506  O   ALA D  62     -49.332  20.027  47.333  1.00 11.64           O  
ATOM    507  CB  ALA D  62     -51.875  21.087  45.749  1.00 13.57           C  
ATOM    508  N   HIS D  63     -48.688  21.238  45.564  1.00 10.40           N  
ATOM    509  CA  HIS D  63     -47.454  21.734  46.157  1.00 11.58           C  
ATOM    510  C   HIS D  63     -47.215  23.201  45.807  1.00 11.75           C  
ATOM    511  O   HIS D  63     -47.382  23.561  44.682  1.00 15.13           O  
ATOM    512  CB  HIS D  63     -46.245  20.981  45.660  1.00 11.38           C  
ATOM    513  CG  HIS D  63     -46.449  19.510  45.458  1.00 10.90           C  
ATOM    514  ND1 HIS D  63     -46.055  18.566  46.358  1.00 11.21           N  
ATOM    515  CD2 HIS D  63     -46.973  18.842  44.410  1.00 11.75           C  
ATOM    516  CE1 HIS D  63     -46.317  17.359  45.876  1.00 13.06           C  
ATOM    517  NE2 HIS D  63     -46.882  17.504  44.686  1.00 11.50           N  
ATOM    518  N   ARG D  64     -46.761  24.019  46.743  1.00 13.05           N  
ATOM    519  CA  ARG D  64     -46.294  25.369  46.463  1.00 11.79           C  
ATOM    520  C   ARG D  64     -44.918  25.253  45.879  1.00 11.91           C  
ATOM    521  O   ARG D  64     -44.119  24.450  46.311  1.00 15.17           O  
ATOM    522  CB  ARG D  64     -46.271  26.151  47.754  1.00 14.66           C  
ATOM    523  CG  ARG D  64     -47.631  26.515  48.277  1.00 19.44           C  
ATOM    524  CD  ARG D  64     -47.575  27.429  49.497  1.00 30.88           C  
ATOM    525  NE  ARG D  64     -48.924  27.519  50.061  1.00 51.67           N  
ATOM    526  CZ  ARG D  64     -49.238  27.821  51.322  1.00 69.45           C  
ATOM    527  NH1 ARG D  64     -48.294  28.070  52.229  1.00 89.12           N1+
ATOM    528  NH2 ARG D  64     -50.522  27.869  51.685  1.00 78.57           N  
ATOM    529  N   VAL D  65     -44.656  26.103  44.907  1.00 11.92           N  
ATOM    530  CA  VAL D  65     -43.376  26.163  44.246  1.00 11.77           C  
ATOM    531  C   VAL D  65     -42.868  27.572  44.058  1.00 11.79           C  
ATOM    532  O   VAL D  65     -43.655  28.514  43.996  1.00 12.97           O  
ATOM    533  CB  VAL D  65     -43.413  25.428  42.901  1.00 12.62           C  
ATOM    534  CG1 VAL D  65     -43.853  23.992  43.102  1.00 12.88           C  
ATOM    535  CG2 VAL D  65     -44.314  26.148  41.918  1.00 15.41           C  
ATOM    536  N   ASN D  66     -41.553  27.707  43.978  1.00 11.74           N  
ATOM    537  CA  ASN D  66     -40.873  28.955  43.667  1.00 14.98           C  
ATOM    538  C   ASN D  66     -39.970  28.740  42.487  1.00 13.73           C  
ATOM    539  O   ASN D  66     -39.333  27.704  42.396  1.00 17.04           O  
ATOM    540  CB  ASN D  66     -40.035  29.456  44.881  1.00 19.18           C  
ATOM    541  CG  ASN D  66     -40.910  29.888  46.032  1.00 22.18           C  
ATOM    542  OD1 ASN D  66     -41.587  29.064  46.661  1.00 30.77           O  
ATOM    543  ND2 ASN D  66     -40.892  31.189  46.337  1.00 32.76           N  
ATOM    544  N   LEU D  67     -39.909  29.743  41.600  1.00 12.16           N  
ATOM    545  CA  LEU D  67     -38.962  29.785  40.464  1.00 12.29           C  
ATOM    546  C   LEU D  67     -38.145  31.037  40.679  1.00 12.35           C  
ATOM    547  O   LEU D  67     -38.691  32.151  40.658  1.00 14.02           O  
ATOM    548  CB  LEU D  67     -39.633  29.897  39.104  1.00 13.42           C  
ATOM    549  CG  LEU D  67     -40.701  28.883  38.750  1.00 14.80           C  
ATOM    550  CD1 LEU D  67     -41.241  29.147  37.339  1.00 15.94           C  
ATOM    551  CD2 LEU D  67     -40.186  27.485  38.895  1.00 17.37           C  
ATOM    552  N   THR D  68     -36.832  30.906  40.797  1.00 12.05           N  
ATOM    553  CA  THR D  68     -35.924  32.043  40.942  1.00 13.00           C  
ATOM    554  C   THR D  68     -35.090  32.156  39.675  1.00 13.25           C  
ATOM    555  O   THR D  68     -34.326  31.226  39.354  1.00 14.35           O  
ATOM    556  CB  THR D  68     -34.982  31.833  42.149  1.00 16.98           C  
ATOM    557  OG1 THR D  68     -35.758  31.609  43.346  1.00 19.37           O  
ATOM    558  CG2 THR D  68     -34.096  33.050  42.362  1.00 19.03           C  
ATOM    559  N   VAL D  69     -35.284  33.248  38.924  1.00 13.30           N  
ATOM    560  CA  VAL D  69     -34.754  33.373  37.562  1.00 12.65           C  
ATOM    561  C   VAL D  69     -33.429  34.132  37.525  1.00 15.37           C  
ATOM    562  O   VAL D  69     -33.310  35.214  38.113  1.00 19.08           O  
ATOM    563  CB  VAL D  69     -35.775  34.074  36.638  1.00 14.67           C  
ATOM    564  CG1 VAL D  69     -35.245  34.261  35.224  1.00 16.45           C  
ATOM    565  CG2 VAL D  69     -37.075  33.279  36.625  1.00 15.78           C  
ATOM    566  N   SER D  70     -32.461  33.593  36.796  1.00 15.81           N  
ATOM    567  CA  SER D  70     -31.238  34.348  36.500  1.00 18.51           C  
ATOM    568  C   SER D  70     -30.892  34.140  35.045  1.00 17.94           C  
ATOM    569  O   SER D  70     -30.411  33.106  34.677  1.00 17.27           O  
ATOM    570  CB  SER D  70     -30.082  33.908  37.393  1.00 19.99           C  
ATOM    571  OG  SER D  70     -28.943  34.695  37.132  1.00 28.12           O  
ATOM    572  N   GLY D  71     -31.099  35.150  34.221  1.00 22.66           N  
ATOM    573  CA  GLY D  71     -30.926  35.024  32.785  1.00 19.46           C  
ATOM    574  C   GLY D  71     -31.791  33.924  32.176  1.00 16.68           C  
ATOM    575  O   GLY D  71     -33.006  33.921  32.290  1.00 21.05           O  
ATOM    576  N   ARG D  72     -31.129  32.947  31.583  1.00 17.73           N  
ATOM    577  CA  ARG D  72     -31.777  31.840  30.918  1.00 20.21           C  
ATOM    578  C   ARG D  72     -31.928  30.619  31.816  1.00 18.99           C  
ATOM    579  O   ARG D  72     -32.336  29.544  31.367  1.00 20.39           O  
ATOM    580  CB  ARG D  72     -30.980  31.443  29.663  1.00 29.62           C  
ATOM    581  CG  ARG D  72     -29.494  31.269  29.918  1.00 40.25           C  
ATOM    582  CD  ARG D  72     -28.877  30.399  28.851  1.00 52.25           C  
ATOM    583  NE  ARG D  72     -28.735  31.120  27.592  1.00 65.48           N  
ATOM    584  CZ  ARG D  72     -28.953  30.597  26.388  1.00 43.68           C  
ATOM    585  NH1 ARG D  72     -29.359  29.338  26.243  1.00 65.67           N1+
ATOM    586  NH2 ARG D  72     -28.781  31.345  25.322  1.00 52.06           N  
ATOM    587  N   THR D  73     -31.568  30.741  33.086  1.00 14.66           N  
ATOM    588  CA  THR D  73     -31.760  29.641  34.013  1.00 15.52           C  
ATOM    589  C   THR D  73     -32.630  30.012  35.162  1.00 15.29           C  
ATOM    590  O   THR D  73     -32.859  31.165  35.485  1.00 16.95           O  
ATOM    591  CB  THR D  73     -30.421  29.152  34.520  1.00 18.75           C  
ATOM    592  OG1 THR D  73     -29.902  30.096  35.444  1.00 22.83           O  
ATOM    593  CG2 THR D  73     -29.416  28.978  33.386  1.00 22.53           C  
ATOM    594  N   LEU D  74     -33.203  29.009  35.751  1.00 12.57           N  
ATOM    595  CA  LEU D  74     -33.984  29.232  36.932  1.00 13.71           C  
ATOM    596  C   LEU D  74     -33.772  28.098  37.922  1.00 11.45           C  
ATOM    597  O   LEU D  74     -33.389  27.001  37.568  1.00 14.22           O  
ATOM    598  CB  LEU D  74     -35.449  29.434  36.657  1.00 15.15           C  
ATOM    599  CG  LEU D  74     -36.255  28.335  36.005  1.00 14.92           C  
ATOM    600  CD1 LEU D  74     -36.654  27.248  37.005  1.00 15.71           C  
ATOM    601  CD2 LEU D  74     -37.482  28.937  35.338  1.00 16.22           C  
ATOM    602  N   LYS D  75     -34.004  28.406  39.169  1.00 11.22           N  
ATOM    603  CA  LYS D  75     -34.029  27.433  40.274  1.00 11.95           C  
ATOM    604  C   LYS D  75     -35.473  27.106  40.601  1.00 11.60           C  
ATOM    605  O   LYS D  75     -36.268  28.008  40.922  1.00 12.92           O  
ATOM    606  CB  LYS D  75     -33.282  27.987  41.482  1.00 14.82           C  
ATOM    607  CG  LYS D  75     -31.790  28.134  41.225  1.00 21.67           C  
ATOM    608  CD  LYS D  75     -31.005  29.022  42.194  1.00 29.84           C  
ATOM    609  CE  LYS D  75     -31.541  29.152  43.611  1.00 40.88           C  
ATOM    610  NZ  LYS D  75     -30.702  30.151  44.346  1.00 52.05           N1+
ATOM    611  N   PHE D  76     -35.799  25.812  40.518  1.00 11.30           N  
ATOM    612  CA  PHE D  76     -37.112  25.302  40.872  1.00 10.34           C  
ATOM    613  C   PHE D  76     -37.065  24.701  42.255  1.00 10.64           C  
ATOM    614  O   PHE D  76     -36.233  23.837  42.502  1.00 12.74           O  
ATOM    615  CB  PHE D  76     -37.509  24.214  39.875  1.00 11.74           C  
ATOM    616  CG  PHE D  76     -38.860  23.628  40.107  1.00 11.22           C  
ATOM    617  CD1 PHE D  76     -40.015  24.193  39.597  1.00 15.73           C  
ATOM    618  CD2 PHE D  76     -38.957  22.467  40.850  1.00 12.62           C  
ATOM    619  CE1 PHE D  76     -41.239  23.618  39.846  1.00 16.66           C  
ATOM    620  CE2 PHE D  76     -40.172  21.870  41.048  1.00 13.72           C  
ATOM    621  CZ  PHE D  76     -41.306  22.433  40.558  1.00 15.47           C  
ATOM    622  N   TYR D  77     -37.966  25.120  43.139  1.00 12.36           N  
ATOM    623  CA  TYR D  77     -38.041  24.617  44.508  1.00 12.59           C  
ATOM    624  C   TYR D  77     -39.491  24.303  44.815  1.00 11.59           C  
ATOM    625  O   TYR D  77     -40.348  25.171  44.645  1.00 14.16           O  
ATOM    626  CB  TYR D  77     -37.537  25.671  45.474  1.00 15.41           C  
ATOM    627  CG  TYR D  77     -37.603  25.215  46.885  1.00 19.55           C  
ATOM    628  CD1 TYR D  77     -36.635  24.394  47.393  1.00 24.03           C  
ATOM    629  CD2 TYR D  77     -38.640  25.601  47.709  1.00 23.90           C  
ATOM    630  CE1 TYR D  77     -36.687  23.937  48.717  1.00 29.37           C  
ATOM    631  CE2 TYR D  77     -38.707  25.190  49.026  1.00 26.67           C  
ATOM    632  CZ  TYR D  77     -37.740  24.344  49.534  1.00 26.66           C  
ATOM    633  OH  TYR D  77     -37.823  23.911  50.835  1.00 36.27           O  
ATOM    634  N  AMET D  78     -39.794  23.068  45.215  0.27 11.96           N  
ATOM    635  N  BMET D  78     -39.735  23.110  45.329  0.73 12.26           N  
ATOM    636  CA AMET D  78     -41.134  22.736  45.731  0.27 11.08           C  
ATOM    637  CA BMET D  78     -41.059  22.680  45.758  0.73 12.23           C  
ATOM    638  C  AMET D  78     -41.090  22.712  47.250  0.27 13.09           C  
ATOM    639  C  BMET D  78     -41.105  22.536  47.281  0.73 13.02           C  
ATOM    640  O  AMET D  78     -40.026  22.572  47.849  0.27 13.24           O  
ATOM    641  O  BMET D  78     -40.140  22.084  47.900  0.73 13.99           O  
ATOM    642  CB AMET D  78     -41.643  21.383  45.207  0.27 11.77           C  
ATOM    643  CB BMET D  78     -41.328  21.320  45.105  0.73 13.44           C  
ATOM    644  CG AMET D  78     -41.511  21.213  43.703  0.27 13.48           C  
ATOM    645  CG BMET D  78     -42.670  20.687  45.397  0.73 12.87           C  
ATOM    646  SD AMET D  78     -42.167  19.665  43.014  0.27 16.49           S  
ATOM    647  SD BMET D  78     -43.017  19.289  44.343  0.73 15.69           S  
ATOM    648  CE AMET D  78     -43.930  19.933  43.152  0.27 13.51           C  
ATOM    649  CE BMET D  78     -43.392  20.354  42.963  0.73  9.65           C  
ATOM    650  N   ASN D  79     -42.258  22.860  47.865  1.00 12.57           N  
ATOM    651  CA  ASN D  79     -42.327  23.031  49.293  1.00 12.67           C  
ATOM    652  C   ASN D  79     -42.093  21.760  50.105  1.00 13.17           C  
ATOM    653  O   ASN D  79     -41.440  21.826  51.129  1.00 17.62           O  
ATOM    654  CB  ASN D  79     -43.605  23.766  49.739  1.00 12.77           C  
ATOM    655  CG  ASN D  79     -44.908  22.960  49.560  1.00 12.63           C  
ATOM    656  OD1 ASN D  79     -45.077  22.163  48.666  1.00 14.79           O  
ATOM    657  ND2 ASN D  79     -45.839  23.192  50.475  1.00 15.10           N  
ATOM    658  N   ASP D  80     -42.662  20.633  49.676  1.00 12.87           N  
ATOM    659  CA  ASP D  80     -42.766  19.462  50.531  1.00 13.23           C  
ATOM    660  C   ASP D  80     -42.165  18.200  49.968  1.00 16.20           C  
ATOM    661  O   ASP D  80     -42.258  17.138  50.574  1.00 19.73           O  
ATOM    662  CB  ASP D  80     -44.231  19.222  50.941  1.00 13.57           C  
ATOM    663  CG  ASP D  80     -45.135  18.857  49.808  1.00 13.96           C  
ATOM    664  OD1 ASP D  80     -44.722  18.895  48.649  1.00 14.67           O  
ATOM    665  OD2 ASP D  80     -46.275  18.507  50.126  1.00 16.37           O1-
ATOM    666  N   THR D  81     -41.515  18.283  48.822  1.00 14.62           N  
ATOM    667  CA  THR D  81     -40.789  17.150  48.290  1.00 17.40           C  
ATOM    668  C   THR D  81     -39.839  17.743  47.262  1.00 15.35           C  
ATOM    669  O   THR D  81     -40.182  18.761  46.607  1.00 16.96           O  
ATOM    670  CB  THR D  81     -41.758  16.110  47.720  1.00 20.68           C  
ATOM    671  OG1 THR D  81     -41.046  14.917  47.428  1.00 32.80           O  
ATOM    672  CG2 THR D  81     -42.487  16.604  46.519  1.00 19.13           C  
ATOM    673  N   HIS D  82     -38.657  17.158  47.161  1.00 14.54           N  
ATOM    674  CA  HIS D  82     -37.553  17.848  46.538  1.00 13.46           C  
ATOM    675  C   HIS D  82     -36.892  17.111  45.411  1.00 12.09           C  
ATOM    676  O   HIS D  82     -35.854  17.547  44.889  1.00 13.46           O  
ATOM    677  CB  HIS D  82     -36.558  18.306  47.570  1.00 16.56           C  
ATOM    678  CG  HIS D  82     -37.204  19.088  48.671  1.00 18.11           C  
ATOM    679  ND1 HIS D  82     -37.740  20.351  48.487  1.00 19.24           N  
ATOM    680  CD2 HIS D  82     -37.491  18.740  49.946  1.00 20.42           C  
ATOM    681  CE1 HIS D  82     -38.290  20.756  49.619  1.00 19.97           C  
ATOM    682  NE2 HIS D  82     -38.147  19.798  50.520  1.00 20.77           N  
ATOM    683  N  AGLU D  83     -37.538  16.047  44.960  0.58 12.39           N  
ATOM    684  N  BGLU D  83     -37.487  16.003  44.987  0.42 14.24           N  
ATOM    685  CA AGLU D  83     -36.916  15.196  43.962  0.58 13.05           C  
ATOM    686  CA BGLU D  83     -36.863  15.168  43.972  0.42 14.73           C  
ATOM    687  C  AGLU D  83     -36.813  15.863  42.605  0.58 10.75           C  
ATOM    688  C  BGLU D  83     -36.863  15.810  42.566  0.42 12.80           C  
ATOM    689  O  AGLU D  83     -36.027  15.412  41.803  0.58 10.62           O  
ATOM    690  O  BGLU D  83     -36.209  15.279  41.675  0.42 15.74           O  
ATOM    691  CB AGLU D  83     -37.596  13.840  43.770  0.58 18.18           C  
ATOM    692  CB BGLU D  83     -37.523  13.779  43.909  0.42 16.32           C  
ATOM    693  CG AGLU D  83     -39.095  13.813  43.768  0.58 23.28           C  
ATOM    694  CG BGLU D  83     -37.756  13.110  45.259  0.42 19.93           C  
ATOM    695  CD AGLU D  83     -39.665  13.996  45.154  0.58 29.00           C  
ATOM    696  CD BGLU D  83     -36.680  12.108  45.661  0.42 24.96           C  
ATOM    697  OE1AGLU D  83     -40.662  14.702  45.271  0.58 38.38           O  
ATOM    698  OE1BGLU D  83     -35.482  12.324  45.374  0.42 33.24           O  
ATOM    699  OE2AGLU D  83     -39.115  13.440  46.124  0.58 38.18           O1-
ATOM    700  OE2BGLU D  83     -37.047  11.082  46.280  0.42 40.71           O1-
ATOM    701  N   TYR D  84     -37.574  16.925  42.366  1.00 11.71           N  
ATOM    702  CA  TYR D  84     -37.499  17.657  41.114  1.00 11.72           C  
ATOM    703  C   TYR D  84     -36.819  18.983  41.253  1.00 11.11           C  
ATOM    704  O   TYR D  84     -36.768  19.767  40.295  1.00 12.67           O  
ATOM    705  CB  TYR D  84     -38.863  17.800  40.437  1.00 10.84           C  
ATOM    706  CG  TYR D  84     -39.341  16.486  39.856  1.00 12.51           C  
ATOM    707  CD1 TYR D  84     -40.003  15.548  40.624  1.00 19.34           C  
ATOM    708  CD2 TYR D  84     -39.031  16.148  38.554  1.00 16.10           C  
ATOM    709  CE1 TYR D  84     -40.411  14.341  40.079  1.00 22.10           C  
ATOM    710  CE2 TYR D  84     -39.445  14.972  37.995  1.00 17.94           C  
ATOM    711  CZ  TYR D  84     -40.109  14.068  38.766  1.00 18.73           C  
ATOM    712  OH  TYR D  84     -40.500  12.885  38.186  1.00 30.22           O  
ATOM    713  N   ASP D  85     -36.287  19.302  42.407  1.00 10.76           N  
ATOM    714  CA  ASP D  85     -35.624  20.582  42.625  1.00 11.14           C  
ATOM    715  C   ASP D  85     -34.267  20.586  41.934  1.00 12.18           C  
ATOM    716  O   ASP D  85     -33.437  19.683  42.151  1.00 13.54           O  
ATOM    717  CB  ASP D  85     -35.402  20.809  44.124  1.00 13.61           C  
ATOM    718  CG  ASP D  85     -36.675  21.034  44.922  1.00 16.14           C  
ATOM    719  OD1 ASP D  85     -37.783  21.063  44.380  1.00 15.57           O  
ATOM    720  OD2 ASP D  85     -36.537  21.193  46.177  1.00 19.29           O1-
ATOM    721  N   SER D  86     -34.000  21.623  41.157  1.00 11.08           N  
ATOM    722  CA  SER D  86     -32.788  21.749  40.373  1.00  9.97           C  
ATOM    723  C   SER D  86     -32.731  23.115  39.789  1.00  8.91           C  
ATOM    724  O   SER D  86     -33.745  23.819  39.712  1.00 10.49           O  
ATOM    725  CB  SER D  86     -32.778  20.694  39.218  1.00 11.46           C  
ATOM    726  OG  SER D  86     -31.554  20.672  38.528  1.00 10.68           O  
ATOM    727  N   LYS D  87     -31.550  23.492  39.349  1.00  8.96           N  
ATOM    728  CA  LYS D  87     -31.432  24.477  38.307  1.00  9.58           C  
ATOM    729  C   LYS D  87     -31.945  23.894  36.991  1.00 10.08           C  
ATOM    730  O   LYS D  87     -31.636  22.734  36.690  1.00 11.35           O  
ATOM    731  CB  LYS D  87     -29.972  24.916  38.168  1.00 11.66           C  
ATOM    732  CG  LYS D  87     -29.483  26.014  39.092  1.00 21.80           C  
ATOM    733  CD  LYS D  87     -28.054  26.446  38.734  1.00 29.48           C  
ATOM    734  CE  LYS D  87     -27.865  26.661  37.232  1.00 35.70           C  
ATOM    735  NZ  LYS D  87     -26.615  27.412  36.912  1.00 52.13           N1+
ATOM    736  N   TYR D  88     -32.724  24.672  36.245  1.00 10.00           N  
ATOM    737  CA  TYR D  88     -33.191  24.295  34.932  1.00  9.53           C  
ATOM    738  C   TYR D  88     -32.807  25.407  33.937  1.00  9.81           C  
ATOM    739  O   TYR D  88     -32.973  26.588  34.193  1.00 13.89           O  
ATOM    740  CB  TYR D  88     -34.704  24.123  34.906  1.00 10.44           C  
ATOM    741  CG  TYR D  88     -35.161  22.876  35.624  1.00  9.96           C  
ATOM    742  CD1 TYR D  88     -35.290  21.679  34.960  1.00 10.57           C  
ATOM    743  CD2 TYR D  88     -35.501  22.914  36.961  1.00 10.94           C  
ATOM    744  CE1 TYR D  88     -35.714  20.533  35.625  1.00 10.50           C  
ATOM    745  CE2 TYR D  88     -35.933  21.767  37.612  1.00 10.03           C  
ATOM    746  CZ  TYR D  88     -36.013  20.585  36.954  1.00  9.81           C  
ATOM    747  OH  TYR D  88     -36.432  19.412  37.601  1.00 11.01           O  
ATOM    748  N   GLU D  89     -32.299  25.047  32.781  1.00 10.15           N  
ATOM    749  CA  GLU D  89     -31.999  25.982  31.692  1.00 11.28           C  
ATOM    750  C   GLU D  89     -33.143  26.010  30.705  1.00  9.97           C  
ATOM    751  O   GLU D  89     -33.657  24.955  30.328  1.00 10.35           O  
ATOM    752  CB  GLU D  89     -30.670  25.604  31.036  1.00 15.45           C  
ATOM    753  CG  GLU D  89     -30.286  26.510  29.903  1.00 22.87           C  
ATOM    754  CD  GLU D  89     -28.820  26.473  29.505  1.00 35.78           C  
ATOM    755  OE1 GLU D  89     -28.388  27.448  28.840  1.00 40.01           O  
ATOM    756  OE2 GLU D  89     -28.111  25.486  29.822  1.00 42.88           O1-
ATOM    757  N   ILE D  90     -33.541  27.204  30.322  1.00 11.26           N  
ATOM    758  CA AILE D  90     -34.526  27.388  29.269  0.50 11.46           C  
ATOM    759  CA BILE D  90     -34.558  27.310  29.288  0.50 11.57           C  
ATOM    760  C   ILE D  90     -33.936  26.990  27.925  1.00 10.72           C  
ATOM    761  O   ILE D  90     -32.863  27.476  27.551  1.00 15.26           O  
ATOM    762  CB AILE D  90     -35.001  28.859  29.219  0.50 13.71           C  
ATOM    763  CB BILE D  90     -35.239  28.687  29.299  0.50 12.92           C  
ATOM    764  CG1AILE D  90     -36.176  28.991  28.264  0.50 14.41           C  
ATOM    765  CG1BILE D  90     -35.949  28.934  30.630  0.50 17.14           C  
ATOM    766  CG2AILE D  90     -33.904  29.823  28.764  0.50 13.92           C  
ATOM    767  CG2BILE D  90     -36.187  28.824  28.108  0.50 11.58           C  
ATOM    768  CD1AILE D  90     -37.402  28.304  28.791  0.50 14.11           C  
ATOM    769  CD1BILE D  90     -37.370  28.444  30.728  0.50 17.48           C  
ATOM    770  N   LEU D  91     -34.591  26.084  27.213  1.00 11.10           N  
ATOM    771  CA  LEU D  91     -34.194  25.683  25.866  1.00 11.28           C  
ATOM    772  C   LEU D  91     -35.007  26.349  24.767  1.00 12.94           C  
ATOM    773  O   LEU D  91     -34.497  26.518  23.682  1.00 15.03           O  
ATOM    774  CB  LEU D  91     -34.264  24.171  25.703  1.00 10.73           C  
ATOM    775  CG  LEU D  91     -33.349  23.344  26.647  1.00 11.84           C  
ATOM    776  CD1 LEU D  91     -33.483  21.888  26.290  1.00 10.64           C  
ATOM    777  CD2 LEU D  91     -31.902  23.796  26.555  1.00 13.45           C  
ATOM    778  N   ALA D  92     -36.267  26.653  25.044  1.00 12.20           N  
ATOM    779  CA  ALA D  92     -37.163  27.231  24.052  1.00 13.26           C  
ATOM    780  C   ALA D  92     -38.323  27.836  24.809  1.00 12.05           C  
ATOM    781  O   ALA D  92     -38.780  27.334  25.839  1.00 12.68           O  
ATOM    782  CB  ALA D  92     -37.667  26.156  23.131  1.00 14.18           C  
ATOM    783  N   VAL D  93     -38.817  28.931  24.271  1.00 14.75           N  
ATOM    784  CA  VAL D  93     -40.002  29.576  24.846  1.00 16.94           C  
ATOM    785  C   VAL D  93     -40.860  30.096  23.712  1.00 20.37           C  
ATOM    786  O   VAL D  93     -40.330  30.606  22.703  1.00 24.06           O  
ATOM    787  CB  VAL D  93     -39.617  30.601  25.980  1.00 24.09           C  
ATOM    788  CG1 VAL D  93     -38.672  31.656  25.463  1.00 29.71           C  
ATOM    789  CG2 VAL D  93     -40.843  31.226  26.655  1.00 27.19           C  
ATOM    790  N   ASP D  94     -42.166  29.947  23.850  1.00 18.38           N  
ATOM    791  CA  ASP D  94     -43.127  30.230  22.766  1.00 22.17           C  
ATOM    792  C   ASP D  94     -44.401  30.619  23.502  1.00 22.61           C  
ATOM    793  O   ASP D  94     -44.561  30.322  24.708  1.00 22.50           O  
ATOM    794  CB  ASP D  94     -43.317  28.954  21.920  1.00 22.53           C  
ATOM    795  CG  ASP D  94     -44.217  29.134  20.696  1.00 29.71           C  
ATOM    796  OD1 ASP D  94     -43.712  29.623  19.672  1.00 86.49           O  
ATOM    797  OD2 ASP D  94     -45.398  28.720  20.760  1.00 23.01           O1-
ATOM    798  N   LYS D  95     -45.305  31.290  22.792  1.00 23.76           N  
ATOM    799  CA  LYS D  95     -46.601  31.594  23.360  1.00 21.31           C  
ATOM    800  C   LYS D  95     -47.315  30.337  23.883  1.00 17.44           C  
ATOM    801  O   LYS D  95     -48.048  30.411  24.876  1.00 18.75           O  
ATOM    802  CB  LYS D  95     -47.505  32.269  22.303  1.00 23.50           C  
ATOM    803  CG  LYS D  95     -48.975  32.328  22.708  1.00 31.62           C  
ATOM    804  CD  LYS D  95     -49.819  33.294  21.867  1.00 42.14           C  
ATOM    805  CE  LYS D  95     -50.323  32.638  20.596  1.00 43.28           C  
ATOM    806  NZ  LYS D  95     -51.572  33.278  20.091  1.00 43.29           N1+
ATOM    807  N   ASP D  96     -47.105  29.200  23.211  1.00 14.68           N  
ATOM    808  CA  ASP D  96     -47.884  27.990  23.460  1.00 11.88           C  
ATOM    809  C   ASP D  96     -47.107  26.908  24.242  1.00 10.30           C  
ATOM    810  O   ASP D  96     -47.717  25.901  24.594  1.00  9.96           O  
ATOM    811  CB  ASP D  96     -48.327  27.367  22.113  1.00 13.88           C  
ATOM    812  CG  ASP D  96     -49.411  28.133  21.425  1.00 20.81           C  
ATOM    813  OD1 ASP D  96     -50.334  28.587  22.126  1.00 21.62           O  
ATOM    814  OD2 ASP D  96     -49.353  28.199  20.170  1.00 25.23           O1-
ATOM    815  N   TYR D  97     -45.811  27.066  24.453  1.00 11.23           N  
ATOM    816  CA  TYR D  97     -45.014  26.073  25.189  1.00  9.67           C  
ATOM    817  C   TYR D  97     -43.714  26.674  25.665  1.00  9.53           C  
ATOM    818  O   TYR D  97     -43.263  27.701  25.158  1.00 11.81           O  
ATOM    819  CB  TYR D  97     -44.709  24.823  24.357  1.00 10.58           C  
ATOM    820  CG  TYR D  97     -43.871  25.150  23.148  1.00 11.79           C  
ATOM    821  CD1 TYR D  97     -42.495  25.104  23.187  1.00 13.28           C  
ATOM    822  CD2 TYR D  97     -44.471  25.480  21.936  1.00 13.76           C  
ATOM    823  CE1 TYR D  97     -41.720  25.407  22.067  1.00 17.50           C  
ATOM    824  CE2 TYR D  97     -43.728  25.782  20.836  1.00 18.91           C  
ATOM    825  CZ  TYR D  97     -42.363  25.751  20.885  1.00 19.68           C  
ATOM    826  OH  TYR D  97     -41.699  26.050  19.725  1.00 26.79           O  
ATOM    827  N   PHE D  98     -43.104  25.997  26.639  1.00  8.75           N  
ATOM    828  CA  PHE D  98     -41.744  26.254  27.014  1.00  9.56           C  
ATOM    829  C   PHE D  98     -41.066  24.943  27.392  1.00  9.16           C  
ATOM    830  O   PHE D  98     -41.728  23.951  27.738  1.00  9.89           O  
ATOM    831  CB  PHE D  98     -41.576  27.363  28.100  1.00 12.01           C  
ATOM    832  CG  PHE D  98     -42.018  27.023  29.496  1.00 13.59           C  
ATOM    833  CD1 PHE D  98     -43.298  27.281  29.934  1.00 14.56           C  
ATOM    834  CD2 PHE D  98     -41.109  26.529  30.441  1.00 16.84           C  
ATOM    835  CE1 PHE D  98     -43.667  26.977  31.261  1.00 13.75           C  
ATOM    836  CE2 PHE D  98     -41.484  26.244  31.775  1.00 17.15           C  
ATOM    837  CZ  PHE D  98     -42.772  26.473  32.170  1.00 16.92           C  
ATOM    838  N   ILE D  99     -39.752  24.931  27.229  1.00 10.75           N  
ATOM    839  CA  ILE D  99     -38.975  23.720  27.418  1.00 10.36           C  
ATOM    840  C   ILE D  99     -37.799  24.030  28.303  1.00  9.95           C  
ATOM    841  O   ILE D  99     -37.085  24.990  28.039  1.00 11.27           O  
ATOM    842  CB  ILE D  99     -38.452  23.159  26.099  1.00 10.96           C  
ATOM    843  CG1 ILE D  99     -39.620  23.005  25.115  1.00 13.08           C  
ATOM    844  CG2 ILE D  99     -37.671  21.872  26.280  1.00 11.62           C  
ATOM    845  CD1 ILE D  99     -39.155  22.485  23.769  1.00 13.08           C  
ATOM    846  N  APHE D 100     -37.625  23.300  29.423  0.63 10.32           N  
ATOM    847  N  BPHE D 100     -37.534  23.145  29.271  0.37  9.57           N  
ATOM    848  CA APHE D 100     -36.401  23.453  30.190  0.63  9.85           C  
ATOM    849  CA BPHE D 100     -36.467  23.347  30.217  0.37 10.12           C  
ATOM    850  C  APHE D 100     -35.732  22.124  30.508  0.63  8.33           C  
ATOM    851  C  BPHE D 100     -35.634  22.077  30.292  0.37  9.46           C  
ATOM    852  O  APHE D 100     -36.335  21.072  30.367  0.63  8.83           O  
ATOM    853  O  BPHE D 100     -36.019  21.015  29.781  0.37  8.66           O  
ATOM    854  CB APHE D 100     -36.497  24.486  31.348  0.63 11.74           C  
ATOM    855  CB BPHE D 100     -37.046  23.714  31.574  0.37 11.66           C  
ATOM    856  CG APHE D 100     -37.472  24.206  32.506  0.63 11.28           C  
ATOM    857  CG BPHE D 100     -37.232  25.206  31.776  0.37 13.12           C  
ATOM    858  CD1APHE D 100     -37.840  22.950  32.900  0.63 14.85           C  
ATOM    859  CD1BPHE D 100     -36.146  26.019  32.036  0.37 15.53           C  
ATOM    860  CD2APHE D 100     -37.982  25.290  33.225  0.63 14.27           C  
ATOM    861  CD2BPHE D 100     -38.459  25.773  31.750  0.37 14.92           C  
ATOM    862  CE1APHE D 100     -38.685  22.770  34.010  0.63 15.00           C  
ATOM    863  CE1BPHE D 100     -36.288  27.381  32.225  0.37 16.58           C  
ATOM    864  CE2APHE D 100     -38.834  25.121  34.332  0.63 14.03           C  
ATOM    865  CE2BPHE D 100     -38.619  27.140  31.969  0.37 16.46           C  
ATOM    866  CZ APHE D 100     -39.189  23.870  34.710  0.63 13.98           C  
ATOM    867  CZ BPHE D 100     -37.537  27.942  32.178  0.37 16.53           C  
ATOM    868  N   TYR D 101     -34.457  22.209  30.897  1.00  9.06           N  
ATOM    869  CA  TYR D 101     -33.587  21.041  31.099  1.00  8.84           C  
ATOM    870  C   TYR D 101     -32.784  21.190  32.372  1.00  8.54           C  
ATOM    871  O   TYR D 101     -32.147  22.213  32.569  1.00  9.11           O  
ATOM    872  CB  TYR D 101     -32.629  20.897  29.922  1.00  9.57           C  
ATOM    873  CG  TYR D 101     -31.722  19.679  29.970  1.00  9.64           C  
ATOM    874  CD1 TYR D 101     -32.188  18.440  29.650  1.00 10.04           C  
ATOM    875  CD2 TYR D 101     -30.395  19.781  30.328  1.00  9.80           C  
ATOM    876  CE1 TYR D 101     -31.360  17.322  29.674  1.00 10.63           C  
ATOM    877  CE2 TYR D 101     -29.575  18.665  30.392  1.00 10.65           C  
ATOM    878  CZ  TYR D 101     -30.052  17.437  30.022  1.00  9.71           C  
ATOM    879  OH  TYR D 101     -29.279  16.309  29.997  1.00 10.87           O  
ATOM    880  N   GLY D 102     -32.807  20.159  33.227  1.00  8.83           N  
ATOM    881  CA  GLY D 102     -32.086  20.186  34.458  1.00 10.19           C  
ATOM    882  C   GLY D 102     -31.668  18.810  34.869  1.00  8.44           C  
ATOM    883  O   GLY D 102     -31.809  17.866  34.153  1.00  9.45           O  
ATOM    884  N   HIS D 103     -31.107  18.705  36.064  1.00  8.52           N  
ATOM    885  CA  HIS D 103     -30.580  17.446  36.572  1.00  8.65           C  
ATOM    886  C   HIS D 103     -31.012  17.217  38.014  1.00  8.35           C  
ATOM    887  O   HIS D 103     -30.153  17.103  38.904  1.00 10.08           O  
ATOM    888  CB  HIS D 103     -29.047  17.409  36.523  1.00  9.12           C  
ATOM    889  CG  HIS D 103     -28.473  17.715  35.178  1.00  8.81           C  
ATOM    890  ND1 HIS D 103     -28.360  18.998  34.726  1.00 10.20           N  
ATOM    891  CD2 HIS D 103     -27.940  16.923  34.227  1.00  9.54           C  
ATOM    892  CE1 HIS D 103     -27.791  18.993  33.542  1.00 11.33           C  
ATOM    893  NE2 HIS D 103     -27.498  17.748  33.220  1.00 11.29           N  
ATOM    894  N   PRO D 104     -32.309  17.117  38.299  1.00  8.64           N  
ATOM    895  CA  PRO D 104     -32.794  16.916  39.667  1.00  9.69           C  
ATOM    896  C   PRO D 104     -32.516  15.510  40.134  1.00  9.49           C  
ATOM    897  O   PRO D 104     -32.177  14.616  39.355  1.00  9.35           O  
ATOM    898  CB  PRO D 104     -34.298  17.105  39.520  1.00  9.73           C  
ATOM    899  CG  PRO D 104     -34.561  16.602  38.138  1.00  8.99           C  
ATOM    900  CD  PRO D 104     -33.392  17.069  37.315  1.00  9.02           C  
ATOM    901  N   PRO D 105     -32.679  15.248  41.432  1.00 11.21           N  
ATOM    902  CA  PRO D 105     -32.466  13.888  41.973  1.00 12.51           C  
ATOM    903  C   PRO D 105     -33.274  12.856  41.257  1.00 11.77           C  
ATOM    904  O   PRO D 105     -32.828  11.707  41.125  1.00 12.57           O  
ATOM    905  CB  PRO D 105     -32.860  14.017  43.464  1.00 14.93           C  
ATOM    906  CG  PRO D 105     -32.615  15.438  43.800  1.00 14.20           C  
ATOM    907  CD  PRO D 105     -32.898  16.233  42.522  1.00 11.89           C  
ATOM    908  N   ALA D 106     -34.451  13.203  40.736  1.00 11.79           N  
ATOM    909  CA  ALA D 106     -35.296  12.244  40.086  1.00 14.16           C  
ATOM    910  C   ALA D 106     -34.654  11.783  38.780  1.00 10.58           C  
ATOM    911  O   ALA D 106     -35.034  10.735  38.302  1.00 12.60           O  
ATOM    912  CB  ALA D 106     -36.688  12.798  39.855  1.00 14.94           C  
ATOM    913  N   ALA D 107     -33.773  12.587  38.169  1.00 10.27           N  
ATOM    914  CA  ALA D 107     -33.185  12.266  36.871  1.00 10.23           C  
ATOM    915  C   ALA D 107     -31.856  12.989  36.750  1.00  9.74           C  
ATOM    916  O   ALA D 107     -31.738  13.976  36.033  1.00  9.85           O  
ATOM    917  CB  ALA D 107     -34.100  12.594  35.713  1.00 11.41           C  
ATOM    918  N   PRO D 108     -30.851  12.497  37.481  1.00  9.29           N  
ATOM    919  CA  PRO D 108     -29.652  13.283  37.622  1.00 10.50           C  
ATOM    920  C   PRO D 108     -28.780  13.337  36.366  1.00  9.89           C  
ATOM    921  O   PRO D 108     -27.897  14.180  36.313  1.00 11.04           O  
ATOM    922  CB  PRO D 108     -28.994  12.711  38.849  1.00 12.37           C  
ATOM    923  CG  PRO D 108     -29.446  11.341  38.826  1.00 13.70           C  
ATOM    924  CD  PRO D 108     -30.836  11.298  38.324  1.00 10.35           C  
ATOM    925  N   SER D 109     -29.002  12.437  35.389  1.00  9.31           N  
ATOM    926  CA  SER D 109     -28.271  12.547  34.131  1.00  9.57           C  
ATOM    927  C   SER D 109     -28.943  13.506  33.164  1.00 10.17           C  
ATOM    928  O   SER D 109     -28.403  13.733  32.113  1.00 12.20           O  
ATOM    929  CB  SER D 109     -28.034  11.199  33.486  1.00 10.77           C  
ATOM    930  OG  SER D 109     -27.148  10.451  34.330  1.00 11.59           O  
ATOM    931  N   GLY D 110     -30.093  14.067  33.542  1.00  8.78           N  
ATOM    932  CA  GLY D 110     -30.738  15.100  32.759  1.00  8.64           C  
ATOM    933  C   GLY D 110     -32.201  14.810  32.519  1.00  9.00           C  
ATOM    934  O   GLY D 110     -32.605  13.706  32.213  1.00 10.58           O  
ATOM    935  N   LEU D 111     -32.976  15.881  32.533  1.00  8.64           N  
ATOM    936  CA  LEU D 111     -34.420  15.812  32.390  1.00  8.38           C  
ATOM    937  C   LEU D 111     -34.886  17.010  31.575  1.00  8.57           C  
ATOM    938  O   LEU D 111     -34.702  18.145  31.973  1.00  8.91           O  
ATOM    939  CB  LEU D 111     -35.122  15.810  33.747  1.00  8.77           C  
ATOM    940  CG  LEU D 111     -36.639  15.702  33.778  1.00 10.11           C  
ATOM    941  CD1 LEU D 111     -37.158  14.449  33.080  1.00 11.20           C  
ATOM    942  CD2 LEU D 111     -37.181  15.798  35.172  1.00 11.73           C  
ATOM    943  N   ALA D 112     -35.492  16.730  30.422  1.00  8.07           N  
ATOM    944  CA  ALA D 112     -36.069  17.739  29.540  1.00  8.10           C  
ATOM    945  C   ALA D 112     -37.572  17.687  29.777  1.00  7.68           C  
ATOM    946  O   ALA D 112     -38.185  16.624  29.741  1.00  8.90           O  
ATOM    947  CB  ALA D 112     -35.731  17.465  28.095  1.00  9.13           C  
ATOM    948  N  ALEU D 113     -38.150  18.875  29.999  0.40  8.65           N  
ATOM    949  N  BLEU D 113     -38.148  18.868  29.949  0.60  8.50           N  
ATOM    950  CA ALEU D 113     -39.563  19.051  30.365  0.40  9.22           C  
ATOM    951  CA BLEU D 113     -39.544  18.994  30.297  0.60  8.44           C  
ATOM    952  C  ALEU D 113     -40.276  20.027  29.414  0.40  8.25           C  
ATOM    953  C  BLEU D 113     -40.205  19.972  29.312  0.60  8.03           C  
ATOM    954  O  ALEU D 113     -39.898  21.190  29.351  0.40  8.35           O  
ATOM    955  O  BLEU D 113     -39.696  21.058  29.114  0.60 10.09           O  
ATOM    956  CB ALEU D 113     -39.695  19.605  31.783  0.40 10.99           C  
ATOM    957  CB BLEU D 113     -39.693  19.472  31.732  0.60  8.44           C  
ATOM    958  CG ALEU D 113     -39.163  18.773  32.944  0.40 12.33           C  
ATOM    959  CG BLEU D 113     -39.060  18.631  32.835  0.60  8.79           C  
ATOM    960  CD1ALEU D 113     -39.492  17.313  32.744  0.40 13.36           C  
ATOM    961  CD1BLEU D 113     -38.937  19.496  34.085  0.60 12.09           C  
ATOM    962  CD2ALEU D 113     -37.689  18.993  33.172  0.40 13.36           C  
ATOM    963  CD2BLEU D 113     -39.992  17.506  33.190  0.60 12.12           C  
ATOM    964  N   ILE D 114     -41.355  19.564  28.776  1.00  7.86           N  
ATOM    965  CA  ILE D 114     -42.132  20.385  27.866  1.00  8.12           C  
ATOM    966  C   ILE D 114     -43.481  20.720  28.519  1.00  7.77           C  
ATOM    967  O   ILE D 114     -44.258  19.840  28.921  1.00  8.85           O  
ATOM    968  CB  ILE D 114     -42.377  19.681  26.527  1.00  8.64           C  
ATOM    969  CG1 ILE D 114     -41.043  19.161  25.963  1.00 10.04           C  
ATOM    970  CG2 ILE D 114     -43.067  20.606  25.548  1.00  9.51           C  
ATOM    971  CD1 ILE D 114     -41.215  18.420  24.670  1.00 11.76           C  
ATOM    972  N   HIS D 115     -43.710  22.021  28.646  1.00  7.97           N  
ATOM    973  CA  HIS D 115     -44.871  22.630  29.287  1.00  8.66           C  
ATOM    974  C   HIS D 115     -45.693  23.264  28.203  1.00  7.72           C  
ATOM    975  O   HIS D 115     -45.186  24.079  27.418  1.00  9.35           O  
ATOM    976  CB  HIS D 115     -44.426  23.708  30.280  1.00  9.77           C  
ATOM    977  CG  HIS D 115     -43.349  23.274  31.210  1.00  9.80           C  
ATOM    978  ND1 HIS D 115     -43.539  23.098  32.552  1.00 11.87           N  
ATOM    979  CD2 HIS D 115     -42.023  23.095  30.997  1.00 11.02           C  
ATOM    980  CE1 HIS D 115     -42.393  22.758  33.120  1.00 11.93           C  
ATOM    981  NE2 HIS D 115     -41.450  22.774  32.191  1.00 13.56           N  
ATOM    982  N   TYR D 116     -46.980  22.982  28.184  1.00  7.96           N  
ATOM    983  CA  TYR D 116     -47.878  23.448  27.135  1.00  8.96           C  
ATOM    984  C   TYR D 116     -48.990  24.304  27.723  1.00  8.05           C  
ATOM    985  O   TYR D 116     -49.525  24.071  28.796  1.00  9.31           O  
ATOM    986  CB  TYR D 116     -48.545  22.255  26.461  1.00  9.15           C  
ATOM    987  CG  TYR D 116     -47.657  21.365  25.650  1.00  9.64           C  
ATOM    988  CD1 TYR D 116     -47.215  21.776  24.409  1.00 10.06           C  
ATOM    989  CD2 TYR D 116     -47.274  20.109  26.077  1.00 11.03           C  
ATOM    990  CE1 TYR D 116     -46.448  20.972  23.610  1.00 11.15           C  
ATOM    991  CE2 TYR D 116     -46.530  19.272  25.236  1.00 13.32           C  
ATOM    992  CZ  TYR D 116     -46.131  19.720  23.988  1.00 12.79           C  
ATOM    993  OH  TYR D 116     -45.380  18.946  23.115  1.00 17.13           O  
ATOM    994  N   ARG D 117     -49.440  25.308  26.938  1.00  8.08           N  
ATOM    995  CA  ARG D 117     -50.618  26.058  27.274  1.00  9.23           C  
ATOM    996  C   ARG D 117     -51.879  25.261  27.161  1.00  9.09           C  
ATOM    997  O   ARG D 117     -52.848  25.549  27.871  1.00 12.10           O  
ATOM    998  CB  ARG D 117     -50.718  27.322  26.390  1.00 11.93           C  
ATOM    999  CG  ARG D 117     -49.789  28.459  26.749  1.00 14.47           C  
ATOM   1000  CD  ARG D 117     -50.023  28.941  28.186  1.00 15.12           C  
ATOM   1001  NE  ARG D 117     -49.380  30.231  28.371  1.00 17.95           N  
ATOM   1002  CZ  ARG D 117     -49.201  30.798  29.551  1.00 17.14           C  
ATOM   1003  NH1 ARG D 117     -49.632  30.228  30.681  1.00 16.08           N1+
ATOM   1004  NH2 ARG D 117     -48.591  31.959  29.592  1.00 16.80           N  
ATOM   1005  N   GLN D 118     -51.911  24.315  26.225  1.00  9.83           N  
ATOM   1006  CA  GLN D 118     -53.060  23.428  26.011  1.00 10.74           C  
ATOM   1007  C   GLN D 118     -52.830  22.049  26.610  1.00  9.94           C  
ATOM   1008  O   GLN D 118     -51.740  21.488  26.552  1.00  9.80           O  
ATOM   1009  CB  GLN D 118     -53.357  23.339  24.511  1.00 14.42           C  
ATOM   1010  CG  GLN D 118     -53.776  24.687  23.887  1.00 18.29           C  
ATOM   1011  CD  GLN D 118     -52.621  25.463  23.257  1.00 17.69           C  
ATOM   1012  OE1 GLN D 118     -51.878  24.902  22.413  1.00 24.42           O  
ATOM   1013  NE2 GLN D 118     -52.536  26.801  23.534  1.00 24.67           N  
ATOM   1014  N   SER D 119     -53.890  21.479  27.176  1.00  9.44           N  
ATOM   1015  CA  SER D 119     -53.808  20.142  27.762  1.00  8.91           C  
ATOM   1016  C   SER D 119     -53.437  19.062  26.750  1.00  9.27           C  
ATOM   1017  O   SER D 119     -52.669  18.142  27.078  1.00 10.50           O  
ATOM   1018  CB  SER D 119     -55.119  19.829  28.464  1.00  9.94           C  
ATOM   1019  OG  SER D 119     -55.117  18.512  28.989  1.00 12.06           O  
ATOM   1020  N   CYS D 120     -54.038  19.167  25.582  1.00 10.17           N  
ATOM   1021  CA  CYS D 120     -53.775  18.271  24.471  1.00 10.23           C  
ATOM   1022  C   CYS D 120     -53.369  19.114  23.274  1.00 11.58           C  
ATOM   1023  O   CYS D 120     -54.205  19.493  22.459  1.00 13.21           O  
ATOM   1024  CB  CYS D 120     -55.010  17.426  24.128  1.00 11.74           C  
ATOM   1025  SG  CYS D 120     -55.573  16.333  25.458  1.00 13.64           S  
ATOM   1026  N   PRO D 121     -52.080  19.482  23.198  1.00 11.96           N  
ATOM   1027  CA  PRO D 121     -51.692  20.397  22.124  1.00 13.37           C  
ATOM   1028  C   PRO D 121     -51.997  19.869  20.738  1.00 13.06           C  
ATOM   1029  O   PRO D 121     -51.858  18.671  20.478  1.00 13.97           O  
ATOM   1030  CB  PRO D 121     -50.187  20.594  22.332  1.00 15.94           C  
ATOM   1031  CG  PRO D 121     -49.793  19.520  23.281  1.00 15.52           C  
ATOM   1032  CD  PRO D 121     -50.968  19.152  24.107  1.00 12.45           C  
ATOM   1033  N   LYS D 122     -52.434  20.770  19.875  1.00 15.39           N  
ATOM   1034  CA  LYS D 122     -52.775  20.430  18.510  1.00 16.46           C  
ATOM   1035  C   LYS D 122     -51.501  20.174  17.720  1.00 15.70           C  
ATOM   1036  O   LYS D 122     -50.395  20.551  18.130  1.00 15.81           O  
ATOM   1037  CB  LYS D 122     -53.547  21.592  17.896  1.00 19.36           C  
ATOM   1038  CG  LYS D 122     -54.959  21.696  18.441  1.00 22.79           C  
ATOM   1039  CD  LYS D 122     -55.769  22.685  17.622  1.00 25.98           C  
ATOM   1040  CE  LYS D 122     -57.234  22.668  18.008  1.00 33.78           C  
ATOM   1041  NZ  LYS D 122     -58.007  23.589  17.136  1.00 36.10           N1+
ATOM   1042  N   GLU D 123     -51.676  19.597  16.533  1.00 15.55           N  
ATOM   1043  CA  GLU D 123     -50.539  19.174  15.741  1.00 16.89           C  
ATOM   1044  C   GLU D 123     -49.638  20.328  15.358  1.00 14.23           C  
ATOM   1045  O   GLU D 123     -48.411  20.154  15.305  1.00 16.16           O  
ATOM   1046  CB  GLU D 123     -50.973  18.319  14.544  1.00 24.60           C  
ATOM   1047  CG  GLU D 123     -51.547  19.062  13.368  1.00 33.47           C  
ATOM   1048  CD  GLU D 123     -51.828  18.142  12.185  1.00 47.30           C  
ATOM   1049  OE1 GLU D 123     -50.898  17.432  11.727  1.00 50.09           O  
ATOM   1050  OE2 GLU D 123     -52.987  18.137  11.722  1.00 57.89           O1-
ATOM   1051  N   ASP D 124     -50.184  21.514  15.089  1.00 14.69           N  
ATOM   1052  CA  ASP D 124     -49.309  22.628  14.750  1.00 14.72           C  
ATOM   1053  C   ASP D 124     -48.306  22.961  15.847  1.00 13.51           C  
ATOM   1054  O   ASP D 124     -47.149  23.251  15.583  1.00 13.73           O  
ATOM   1055  CB  ASP D 124     -50.067  23.886  14.313  1.00 17.71           C  
ATOM   1056  CG  ASP D 124     -51.009  24.438  15.362  1.00 23.60           C  
ATOM   1057  OD1 ASP D 124     -51.463  23.723  16.240  1.00 26.15           O  
ATOM   1058  OD2 ASP D 124     -51.377  25.619  15.203  1.00 38.53           O1-
ATOM   1059  N   VAL D 125     -48.766  22.910  17.111  1.00 12.88           N  
ATOM   1060  CA  VAL D 125     -47.933  23.180  18.266  1.00 12.60           C  
ATOM   1061  C   VAL D 125     -46.847  22.087  18.413  1.00 12.07           C  
ATOM   1062  O   VAL D 125     -45.676  22.382  18.623  1.00 12.55           O  
ATOM   1063  CB  VAL D 125     -48.795  23.341  19.548  1.00 13.51           C  
ATOM   1064  CG1 VAL D 125     -47.875  23.487  20.757  1.00 14.30           C  
ATOM   1065  CG2 VAL D 125     -49.664  24.575  19.387  1.00 16.89           C  
ATOM   1066  N   ILE D 126     -47.276  20.838  18.320  1.00 11.64           N  
ATOM   1067  CA  ILE D 126     -46.366  19.729  18.395  1.00 12.21           C  
ATOM   1068  C   ILE D 126     -45.291  19.814  17.332  1.00 11.85           C  
ATOM   1069  O   ILE D 126     -44.117  19.605  17.603  1.00 12.95           O  
ATOM   1070  CB  ILE D 126     -47.067  18.361  18.368  1.00 13.38           C  
ATOM   1071  CG1 ILE D 126     -48.019  18.288  19.534  1.00 16.85           C  
ATOM   1072  CG2 ILE D 126     -46.028  17.246  18.412  1.00 16.36           C  
ATOM   1073  CD1 ILE D 126     -48.736  17.000  19.704  1.00 19.33           C  
ATOM   1074  N   LYS D 127     -45.656  20.172  16.111  1.00 11.72           N  
ATOM   1075  CA  LYS D 127     -44.633  20.332  15.071  1.00 12.20           C  
ATOM   1076  C   LYS D 127     -43.617  21.425  15.429  1.00 11.56           C  
ATOM   1077  O   LYS D 127     -42.432  21.304  15.151  1.00 12.62           O  
ATOM   1078  CB  LYS D 127     -45.286  20.589  13.708  1.00 12.97           C  
ATOM   1079  CG  LYS D 127     -46.032  19.380  13.198  1.00 14.10           C  
ATOM   1080  CD  LYS D 127     -46.814  19.770  11.942  1.00 15.90           C  
ATOM   1081  CE  LYS D 127     -47.595  18.600  11.415  1.00 18.49           C  
ATOM   1082  NZ  LYS D 127     -48.416  19.053  10.268  1.00 23.24           N1+
ATOM   1083  N   ARG D 128     -44.113  22.543  15.961  1.00 12.22           N  
ATOM   1084  CA  ARG D 128     -43.166  23.594  16.369  1.00 13.10           C  
ATOM   1085  C   ARG D 128     -42.239  23.095  17.480  1.00 13.38           C  
ATOM   1086  O   ARG D 128     -41.025  23.398  17.458  1.00 13.34           O  
ATOM   1087  CB  ARG D 128     -43.881  24.875  16.801  1.00 14.47           C  
ATOM   1088  CG  ARG D 128     -44.520  25.605  15.644  1.00 16.25           C  
ATOM   1089  CD  ARG D 128     -44.700  27.078  15.918  1.00 18.27           C  
ATOM   1090  NE  ARG D 128     -45.343  27.365  17.173  1.00 20.64           N  
ATOM   1091  CZ  ARG D 128     -46.657  27.345  17.378  1.00 18.18           C  
ATOM   1092  NH1 ARG D 128     -47.492  26.995  16.400  1.00 23.15           N1+
ATOM   1093  NH2 ARG D 128     -47.116  27.689  18.578  1.00 23.93           N  
ATOM   1094  N   VAL D 129     -42.778  22.300  18.414  1.00 11.14           N  
ATOM   1095  CA  VAL D 129     -41.952  21.708  19.461  1.00 11.47           C  
ATOM   1096  C   VAL D 129     -40.886  20.757  18.904  1.00 11.15           C  
ATOM   1097  O   VAL D 129     -39.731  20.806  19.304  1.00 10.73           O  
ATOM   1098  CB  VAL D 129     -42.842  21.013  20.506  1.00 11.26           C  
ATOM   1099  CG1 VAL D 129     -42.043  20.079  21.393  1.00 11.94           C  
ATOM   1100  CG2 VAL D 129     -43.564  22.033  21.357  1.00 13.11           C  
ATOM   1101  N   LYS D 130     -41.271  19.952  17.929  1.00 11.16           N  
ATOM   1102  CA  LYS D 130     -40.333  19.048  17.261  1.00 10.85           C  
ATOM   1103  C   LYS D 130     -39.147  19.826  16.689  1.00 11.81           C  
ATOM   1104  O   LYS D 130     -37.990  19.444  16.817  1.00 12.39           O  
ATOM   1105  CB  LYS D 130     -41.006  18.194  16.170  1.00 11.50           C  
ATOM   1106  CG  LYS D 130     -41.943  17.152  16.741  1.00 13.70           C  
ATOM   1107  CD  LYS D 130     -42.632  16.377  15.625  1.00 17.84           C  
ATOM   1108  CE  LYS D 130     -43.407  15.141  16.009  1.00 23.98           C  
ATOM   1109  NZ  LYS D 130     -43.893  14.473  14.761  1.00 35.73           N1+
ATOM   1110  N   LYS D 131     -39.476  20.909  15.995  1.00 11.45           N  
ATOM   1111  CA  LYS D 131     -38.461  21.771  15.411  1.00 11.84           C  
ATOM   1112  C   LYS D 131     -37.575  22.447  16.465  1.00 12.09           C  
ATOM   1113  O   LYS D 131     -36.373  22.534  16.324  1.00 12.27           O  
ATOM   1114  CB  LYS D 131     -39.151  22.797  14.477  1.00 11.05           C  
ATOM   1115  CG  LYS D 131     -39.814  22.160  13.255  1.00 12.21           C  
ATOM   1116  CD  LYS D 131     -40.667  23.131  12.471  1.00 12.07           C  
ATOM   1117  CE  LYS D 131     -41.117  22.487  11.187  1.00 12.64           C  
ATOM   1118  NZ  LYS D 131     -41.996  23.335  10.369  1.00 12.27           N1+
ATOM   1119  N   ALA D 132     -38.206  22.923  17.531  1.00 11.80           N  
ATOM   1120  CA  ALA D 132     -37.448  23.570  18.609  1.00 13.24           C  
ATOM   1121  C   ALA D 132     -36.477  22.617  19.280  1.00 11.53           C  
ATOM   1122  O   ALA D 132     -35.341  23.000  19.601  1.00 12.02           O  
ATOM   1123  CB  ALA D 132     -38.403  24.152  19.620  1.00 13.24           C  
ATOM   1124  N   LEU D 133     -36.939  21.392  19.440  1.00 10.81           N  
ATOM   1125  CA  LEU D 133     -36.049  20.367  20.010  1.00 11.14           C  
ATOM   1126  C   LEU D 133     -34.855  20.057  19.107  1.00 11.56           C  
ATOM   1127  O   LEU D 133     -33.707  20.012  19.577  1.00 11.89           O  
ATOM   1128  CB  LEU D 133     -36.832  19.081  20.307  1.00 10.50           C  
ATOM   1129  CG  LEU D 133     -37.836  19.146  21.464  1.00 10.75           C  
ATOM   1130  CD1 LEU D 133     -38.725  17.923  21.469  1.00 11.65           C  
ATOM   1131  CD2 LEU D 133     -37.096  19.261  22.805  1.00 10.38           C  
ATOM   1132  N   LYS D 134     -35.100  19.907  17.810  1.00 11.61           N  
ATOM   1133  CA  LYS D 134     -34.011  19.647  16.894  1.00 13.14           C  
ATOM   1134  C   LYS D 134     -33.003  20.793  16.910  1.00 12.18           C  
ATOM   1135  O   LYS D 134     -31.808  20.581  16.836  1.00 14.16           O  
ATOM   1136  CB  LYS D 134     -34.527  19.432  15.481  1.00 15.90           C  
ATOM   1137  CG  LYS D 134     -35.245  18.120  15.211  1.00 21.83           C  
ATOM   1138  CD  LYS D 134     -34.371  16.875  15.330  1.00 24.90           C  
ATOM   1139  CE  LYS D 134     -35.132  15.568  15.051  1.00 29.51           C  
ATOM   1140  NZ  LYS D 134     -35.527  15.409  13.623  1.00 28.40           N1+
ATOM   1141  N   ASN D 135     -33.480  22.030  17.037  1.00 12.47           N  
ATOM   1142  CA  ASN D 135     -32.614  23.194  17.114  1.00 13.45           C  
ATOM   1143  C   ASN D 135     -31.741  23.258  18.356  1.00 12.76           C  
ATOM   1144  O   ASN D 135     -30.744  23.965  18.335  1.00 15.50           O  
ATOM   1145  CB  ASN D 135     -33.475  24.462  16.988  1.00 17.50           C  
ATOM   1146  CG  ASN D 135     -32.655  25.752  16.948  1.00 19.83           C  
ATOM   1147  OD1 ASN D 135     -31.874  25.950  16.027  1.00 24.60           O  
ATOM   1148  ND2 ASN D 135     -32.849  26.643  17.935  1.00 22.78           N  
ATOM   1149  N   VAL D 136     -32.091  22.495  19.417  1.00 12.05           N  
ATOM   1150  CA  VAL D 136     -31.257  22.362  20.593  1.00 12.31           C  
ATOM   1151  C   VAL D 136     -30.718  20.946  20.734  1.00 13.03           C  
ATOM   1152  O   VAL D 136     -30.369  20.536  21.827  1.00 13.27           O  
ATOM   1153  CB  VAL D 136     -31.956  22.835  21.870  1.00 12.52           C  
ATOM   1154  CG1 VAL D 136     -32.244  24.321  21.775  1.00 13.86           C  
ATOM   1155  CG2 VAL D 136     -33.205  22.039  22.219  1.00 11.94           C  
ATOM   1156  N   CYS D 137     -30.566  20.240  19.617  1.00 12.90           N  
ATOM   1157  CA  CYS D 137     -29.854  18.946  19.603  1.00 14.84           C  
ATOM   1158  C   CYS D 137     -30.573  17.809  20.268  1.00 13.01           C  
ATOM   1159  O   CYS D 137     -29.965  16.792  20.572  1.00 14.99           O  
ATOM   1160  CB  CYS D 137     -28.410  19.059  20.156  1.00 16.91           C  
ATOM   1161  SG  CYS D 137     -27.381  20.221  19.213  1.00 21.40           S  
ATOM   1162  N   LEU D 138     -31.878  17.979  20.470  1.00 11.67           N  
ATOM   1163  CA  LEU D 138     -32.732  16.935  21.035  1.00 11.78           C  
ATOM   1164  C   LEU D 138     -33.658  16.406  19.953  1.00 11.97           C  
ATOM   1165  O   LEU D 138     -33.710  16.936  18.867  1.00 14.54           O  
ATOM   1166  CB  LEU D 138     -33.481  17.446  22.259  1.00 11.19           C  
ATOM   1167  CG  LEU D 138     -32.597  17.996  23.374  1.00 11.03           C  
ATOM   1168  CD1 LEU D 138     -33.523  18.376  24.522  1.00 11.52           C  
ATOM   1169  CD2 LEU D 138     -31.574  16.971  23.835  1.00 11.36           C  
ATOM   1170  N   ASP D 139     -34.425  15.365  20.269  1.00 11.76           N  
ATOM   1171  CA  ASP D 139     -35.301  14.718  19.308  1.00 11.59           C  
ATOM   1172  C   ASP D 139     -36.545  14.180  19.991  1.00 12.29           C  
ATOM   1173  O   ASP D 139     -36.461  13.388  20.918  1.00 11.88           O  
ATOM   1174  CB  ASP D 139     -34.526  13.617  18.584  1.00 14.86           C  
ATOM   1175  CG  ASP D 139     -35.302  12.938  17.475  1.00 16.40           C  
ATOM   1176  OD1 ASP D 139     -36.539  12.917  17.493  1.00 15.65           O  
ATOM   1177  OD2 ASP D 139     -34.624  12.354  16.599  1.00 22.36           O1-
ATOM   1178  N   TYR D 140     -37.682  14.731  19.604  1.00 13.19           N  
ATOM   1179  CA  TYR D 140     -38.996  14.399  20.138  1.00 11.72           C  
ATOM   1180  C   TYR D 140     -39.252  12.892  20.241  1.00 12.51           C  
ATOM   1181  O   TYR D 140     -39.973  12.466  21.160  1.00 11.99           O  
ATOM   1182  CB  TYR D 140     -40.063  15.068  19.253  1.00 13.05           C  
ATOM   1183  CG  TYR D 140     -41.482  15.018  19.784  1.00 13.31           C  
ATOM   1184  CD1 TYR D 140     -41.895  15.805  20.823  1.00 11.34           C  
ATOM   1185  CD2 TYR D 140     -42.435  14.228  19.187  1.00 14.46           C  
ATOM   1186  CE1 TYR D 140     -43.212  15.791  21.255  1.00 12.08           C  
ATOM   1187  CE2 TYR D 140     -43.720  14.208  19.600  1.00 13.27           C  
ATOM   1188  CZ  TYR D 140     -44.112  15.004  20.644  1.00 11.29           C  
ATOM   1189  OH  TYR D 140     -45.423  14.943  21.094  1.00 14.22           O  
ATOM   1190  N   LYS D 141     -38.697  12.071  19.359  1.00 13.36           N  
ATOM   1191  CA  LYS D 141     -39.012  10.652  19.401  1.00 16.06           C  
ATOM   1192  C   LYS D 141     -38.508   9.982  20.673  1.00 16.07           C  
ATOM   1193  O   LYS D 141     -38.948   8.871  20.967  1.00 17.68           O  
ATOM   1194  CB  LYS D 141     -38.565   9.911  18.135  1.00 19.15           C  
ATOM   1195  CG  LYS D 141     -37.089   9.723  17.945  1.00 23.38           C  
ATOM   1196  CD  LYS D 141     -36.836   8.811  16.742  1.00 29.71           C  
ATOM   1197  CE  LYS D 141     -35.523   9.125  16.054  1.00 34.38           C  
ATOM   1198  NZ  LYS D 141     -35.116   8.078  15.082  1.00 40.57           N1+
ATOM   1199  N   TYR D 142     -37.582  10.624  21.383  1.00 11.74           N  
ATOM   1200  CA  TYR D 142     -37.019  10.116  22.625  1.00 12.60           C  
ATOM   1201  C   TYR D 142     -37.712  10.702  23.865  1.00 13.91           C  
ATOM   1202  O   TYR D 142     -37.199  10.576  25.023  1.00 16.15           O  
ATOM   1203  CB  TYR D 142     -35.539  10.385  22.719  1.00 12.92           C  
ATOM   1204  CG  TYR D 142     -34.786   9.658  21.658  1.00 14.60           C  
ATOM   1205  CD1 TYR D 142     -34.382   8.356  21.833  1.00 17.45           C  
ATOM   1206  CD2 TYR D 142     -34.487  10.281  20.474  1.00 15.51           C  
ATOM   1207  CE1 TYR D 142     -33.676   7.695  20.826  1.00 17.51           C  
ATOM   1208  CE2 TYR D 142     -33.789   9.644  19.477  1.00 16.32           C  
ATOM   1209  CZ  TYR D 142     -33.404   8.349  19.635  1.00 17.76           C  
ATOM   1210  OH  TYR D 142     -32.695   7.745  18.602  1.00 24.82           O  
ATOM   1211  N   PHE D 143     -38.879  11.331  23.660  1.00 10.77           N  
ATOM   1212  CA  PHE D 143     -39.718  11.813  24.747  1.00  9.64           C  
ATOM   1213  C   PHE D 143     -40.912  10.900  24.900  1.00 10.36           C  
ATOM   1214  O   PHE D 143     -41.272  10.150  23.976  1.00 14.44           O  
ATOM   1215  CB  PHE D 143     -40.217  13.238  24.433  1.00 10.26           C  
ATOM   1216  CG  PHE D 143     -39.152  14.331  24.555  1.00  9.83           C  
ATOM   1217  CD1 PHE D 143     -38.037  14.352  23.785  1.00 10.01           C  
ATOM   1218  CD2 PHE D 143     -39.286  15.294  25.539  1.00  9.47           C  
ATOM   1219  CE1 PHE D 143     -37.067  15.318  23.947  1.00 10.20           C  
ATOM   1220  CE2 PHE D 143     -38.290  16.234  25.753  1.00  9.57           C  
ATOM   1221  CZ  PHE D 143     -37.206  16.273  24.937  1.00  9.49           C  
ATOM   1222  N   GLY D 144     -41.456  10.904  26.095  1.00  9.72           N  
ATOM   1223  CA  GLY D 144     -42.705  10.215  26.393  1.00  9.95           C  
ATOM   1224  C   GLY D 144     -43.755  11.187  26.849  1.00  9.46           C  
ATOM   1225  O   GLY D 144     -43.468  12.235  27.399  1.00 10.21           O  
ATOM   1226  N   ASN D 145     -45.003  10.832  26.543  1.00 10.32           N  
ATOM   1227  CA  ASN D 145     -46.162  11.609  26.896  1.00 10.50           C  
ATOM   1228  C   ASN D 145     -46.912  11.057  28.082  1.00  9.49           C  
ATOM   1229  O   ASN D 145     -46.856   9.850  28.372  1.00 10.99           O  
ATOM   1230  CB  ASN D 145     -47.210  11.533  25.746  1.00 13.56           C  
ATOM   1231  CG  ASN D 145     -46.797  12.178  24.486  1.00 15.90           C  
ATOM   1232  OD1 ASN D 145     -46.118  13.211  24.481  1.00 15.30           O  
ATOM   1233  ND2 ASN D 145     -47.232  11.564  23.389  1.00 16.85           N  
ATOM   1234  N   ASP D 146     -47.694  11.927  28.709  1.00  8.64           N  
ATOM   1235  CA  ASP D 146     -48.579  11.476  29.791  1.00  9.09           C  
ATOM   1236  C   ASP D 146     -49.846  10.851  29.164  1.00  9.51           C  
ATOM   1237  O   ASP D 146     -50.795  11.543  28.796  1.00 11.81           O  
ATOM   1238  CB  ASP D 146     -48.948  12.655  30.683  1.00  8.85           C  
ATOM   1239  CG  ASP D 146     -49.775  12.246  31.875  1.00  9.56           C  
ATOM   1240  OD1 ASP D 146     -50.168  11.046  31.916  1.00 10.51           O  
ATOM   1241  OD2 ASP D 146     -49.989  13.087  32.749  1.00  9.90           O1-
ATOM   1242  N   THR D 147     -49.829   9.543  28.995  1.00 10.86           N  
ATOM   1243  CA  THR D 147     -50.924   8.811  28.384  1.00 12.72           C  
ATOM   1244  C   THR D 147     -52.149   8.698  29.301  1.00 12.57           C  
ATOM   1245  O   THR D 147     -53.185   8.226  28.867  1.00 14.85           O  
ATOM   1246  CB  THR D 147     -50.476   7.419  27.919  1.00 14.46           C  
ATOM   1247  OG1 THR D 147     -50.188   6.626  29.079  1.00 17.50           O  
ATOM   1248  CG2 THR D 147     -49.256   7.539  27.014  1.00 18.32           C  
ATOM   1249  N   SER D 148     -52.077   9.158  30.566  1.00 10.42           N  
ATOM   1250  CA  SER D 148     -53.226   9.139  31.471  1.00 11.55           C  
ATOM   1251  C   SER D 148     -54.240  10.240  31.144  1.00 11.99           C  
ATOM   1252  O   SER D 148     -55.360  10.195  31.586  1.00 14.30           O  
ATOM   1253  CB  SER D 148     -52.748   9.236  32.932  1.00 13.27           C  
ATOM   1254  OG  SER D 148     -52.428  10.567  33.270  1.00 13.21           O  
ATOM   1255  N   VAL D 149     -53.802  11.254  30.411  1.00 11.85           N  
ATOM   1256  CA  VAL D 149     -54.637  12.362  30.060  1.00 11.81           C  
ATOM   1257  C   VAL D 149     -55.334  12.039  28.726  1.00 12.76           C  
ATOM   1258  O   VAL D 149     -54.656  11.689  27.771  1.00 16.97           O  
ATOM   1259  CB  VAL D 149     -53.844  13.665  29.980  1.00 14.94           C  
ATOM   1260  CG1 VAL D 149     -54.730  14.817  29.456  1.00 14.03           C  
ATOM   1261  CG2 VAL D 149     -53.224  13.975  31.332  1.00 18.82           C  
ATOM   1262  N   PRO D 150     -56.664  12.036  28.696  1.00 13.85           N  
ATOM   1263  CA  PRO D 150     -57.380  11.564  27.524  1.00 14.50           C  
ATOM   1264  C   PRO D 150     -57.353  12.593  26.390  1.00 13.86           C  
ATOM   1265  O   PRO D 150     -58.164  13.516  26.361  1.00 15.81           O  
ATOM   1266  CB  PRO D 150     -58.796  11.315  28.077  1.00 17.22           C  
ATOM   1267  CG  PRO D 150     -58.940  12.293  29.187  1.00 19.46           C  
ATOM   1268  CD  PRO D 150     -57.589  12.314  29.813  1.00 14.91           C  
ATOM   1269  N   CYS D 151     -56.478  12.406  25.408  1.00 14.26           N  
ATOM   1270  CA  CYS D 151     -56.384  13.319  24.280  1.00 13.78           C  
ATOM   1271  C   CYS D 151     -56.991  12.797  22.999  1.00 14.91           C  
ATOM   1272  O   CYS D 151     -57.024  13.516  22.003  1.00 19.08           O  
ATOM   1273  CB  CYS D 151     -54.955  13.794  24.005  1.00 14.53           C  
ATOM   1274  SG  CYS D 151     -54.298  14.786  25.375  1.00 16.13           S  
ATOM   1275  N   HIS D 152     -57.497  11.581  23.024  1.00 17.39           N  
ATOM   1276  CA  HIS D 152     -58.166  10.971  21.877  1.00 20.25           C  
ATOM   1277  C   HIS D 152     -59.304  10.106  22.367  1.00 19.57           C  
ATOM   1278  O   HIS D 152     -59.259   9.578  23.465  1.00 26.36           O  
ATOM   1279  CB  HIS D 152     -57.187  10.100  21.044  1.00 27.18           C  
ATOM   1280  CG  HIS D 152     -55.805  10.663  20.945  1.00 34.73           C  
ATOM   1281  ND1 HIS D 152     -55.415  11.499  19.921  1.00 43.01           N  
ATOM   1282  CD2 HIS D 152     -54.722  10.514  21.743  1.00 37.81           C  
ATOM   1283  CE1 HIS D 152     -54.149  11.837  20.088  1.00 48.35           C  
ATOM   1284  NE2 HIS D 152     -53.703  11.251  21.186  1.00 48.25           N  
ATOM   1285  N   TYR D 153     -60.316   9.952  21.545  1.00 21.45           N  
ATOM   1286  CA  TYR D 153     -61.351   8.959  21.818  1.00 21.43           C  
ATOM   1287  C   TYR D 153     -60.853   7.541  21.514  1.00 31.06           C  
ATOM   1288  O   TYR D 153     -60.035   7.375  20.612  1.00 37.67           O  
ATOM   1289  CB  TYR D 153     -62.556   9.279  20.976  1.00 23.41           C  
ATOM   1290  CG  TYR D 153     -63.311  10.538  21.391  1.00 18.96           C  
ATOM   1291  CD1 TYR D 153     -63.910  10.621  22.650  1.00 17.61           C  
ATOM   1292  CD2 TYR D 153     -63.426  11.632  20.535  1.00 19.59           C  
ATOM   1293  CE1 TYR D 153     -64.603  11.743  23.053  1.00 15.59           C  
ATOM   1294  CE2 TYR D 153     -64.161  12.776  20.908  1.00 17.04           C  
ATOM   1295  CZ  TYR D 153     -64.754  12.812  22.173  1.00 15.12           C  
ATOM   1296  OH  TYR D 153     -65.491  13.946  22.536  1.00 14.72           O  
TER   
HETATM 1298  C1  NAG D 201     -56.150  16.258  36.943  1.00 10.56           C  
HETATM 1299  C2  NAG D 201     -57.144  15.648  37.913  1.00  9.30           C  
HETATM 1300  C3  NAG D 201     -58.350  16.554  38.044  1.00 10.17           C  
HETATM 1301  C4  NAG D 201     -57.928  17.970  38.407  1.00 10.93           C  
HETATM 1302  C5  NAG D 201     -56.896  18.429  37.383  1.00 13.87           C  
HETATM 1303  C6  NAG D 201     -56.346  19.818  37.745  1.00 17.46           C  
HETATM 1304  C7  NAG D 201     -56.935  13.197  37.864  1.00 12.11           C  
HETATM 1305  C8  NAG D 201     -57.568  11.927  37.403  1.00 14.85           C  
HETATM 1306  N2  NAG D 201     -57.555  14.319  37.533  1.00 10.22           N  
HETATM 1307  O3  NAG D 201     -59.218  16.020  39.038  1.00 11.36           O  
HETATM 1308  O4  NAG D 201     -59.045  18.848  38.343  1.00 11.08           O  
HETATM 1309  O5  NAG D 201     -55.792  17.541  37.389  1.00 13.36           O  
HETATM 1310  O6  NAG D 201     -55.829  19.804  39.091  1.00 24.36           O  
HETATM 1311  O7  NAG D 201     -55.856  13.222  38.409  1.00 14.92           O  
HETATM 1312  C1  NAG D 202     -59.355  19.434  39.602  1.00 11.54           C  
HETATM 1313  C2  NAG D 202     -60.365  20.537  39.360  1.00 11.44           C  
HETATM 1314  C3  NAG D 202     -60.678  21.148  40.733  1.00 11.44           C  
HETATM 1315  C4  NAG D 202     -61.205  20.086  41.678  1.00 14.07           C  
HETATM 1316  C5  NAG D 202     -60.272  18.877  41.673  1.00 14.00           C  
HETATM 1317  C6  NAG D 202     -60.923  17.668  42.352  1.00 17.70           C  
HETATM 1318  C7  NAG D 202     -60.327  21.542  37.132  1.00 13.49           C  
HETATM 1319  C8  NAG D 202     -59.698  22.617  36.288  1.00 18.46           C  
HETATM 1320  N2  NAG D 202     -59.887  21.505  38.395  1.00 11.81           N  
HETATM 1321  O3  NAG D 202     -61.593  22.225  40.555  1.00 12.99           O  
HETATM 1322  O4  NAG D 202     -61.220  20.544  43.022  1.00 18.15           O  
HETATM 1323  O5  NAG D 202     -59.987  18.453  40.352  1.00 12.35           O  
HETATM 1324  O6  NAG D 202     -62.095  17.236  41.709  1.00 18.94           O  
HETATM 1325  O7  NAG D 202     -61.182  20.785  36.658  1.00 14.27           O  
HETATM 1326  C1  BMA D 203     -62.430  21.055  43.508  1.00 19.02           C  
HETATM 1327  C2  BMA D 203     -62.538  20.752  44.995  1.00 23.24           C  
HETATM 1328  C3  BMA D 203     -63.816  21.335  45.522  1.00 26.51           C  
HETATM 1329  C4  BMA D 203     -63.783  22.830  45.292  1.00 26.69           C  
HETATM 1330  C5  BMA D 203     -63.542  23.127  43.798  1.00 27.35           C  
HETATM 1331  C6  BMA D 203     -63.367  24.634  43.530  1.00 36.20           C  
HETATM 1332  O2  BMA D 203     -61.465  21.382  45.631  1.00 29.86           O  
HETATM 1333  O3  BMA D 203     -63.993  21.022  46.879  1.00 30.99           O  
HETATM 1334  O4  BMA D 203     -65.041  23.317  45.685  1.00 31.09           O  
HETATM 1335  O5  BMA D 203     -62.430  22.440  43.283  1.00 25.98           O  
HETATM 1336  O6  BMA D 203     -62.084  25.076  43.937  1.00 56.61           O  
HETATM 1337  C1  NAG D 204     -47.135  22.525  50.509  1.00 14.25           C  
HETATM 1338  C2  NAG D 204     -47.598  22.436  51.949  1.00 14.57           C  
HETATM 1339  C3  NAG D 204     -49.045  21.930  52.063  1.00 16.38           C  
HETATM 1340  C4  NAG D 204     -49.961  22.746  51.171  1.00 14.77           C  
HETATM 1341  C5  NAG D 204     -49.366  22.734  49.752  1.00 13.62           C  
HETATM 1342  C6  NAG D 204     -50.252  23.473  48.746  1.00 15.55           C  
HETATM 1343  C7  NAG D 204     -45.793  22.070  53.514  1.00 19.06           C  
HETATM 1344  C8  NAG D 204     -45.013  21.085  54.322  1.00 20.88           C  
HETATM 1345  N2  NAG D 204     -46.749  21.592  52.747  1.00 16.14           N  
HETATM 1346  O3  NAG D 204     -49.468  22.040  53.400  1.00 19.05           O  
HETATM 1347  O4  NAG D 204     -51.289  22.209  51.116  1.00 16.71           O  
HETATM 1348  O5  NAG D 204     -48.030  23.261  49.734  1.00 13.47           O  
HETATM 1349  O6  NAG D 204     -50.406  24.791  49.160  1.00 22.24           O  
HETATM 1350  O7  NAG D 204     -45.527  23.236  53.575  1.00 22.28           O  
HETATM 1351  C1  NAG D 205     -52.228  22.859  52.018  1.00 17.63           C  
HETATM 1352  C2  NAG D 205     -53.622  22.576  51.522  1.00 22.25           C  
HETATM 1353  C3  NAG D 205     -54.650  23.193  52.459  1.00 22.84           C  
HETATM 1354  C4  NAG D 205     -54.452  22.757  53.898  1.00 22.71           C  
HETATM 1355  C5  NAG D 205     -52.998  23.051  54.265  1.00 20.56           C  
HETATM 1356  C6  NAG D 205     -52.684  22.503  55.647  1.00 23.06           C  
HETATM 1357  C7  NAG D 205     -53.859  22.469  49.081  1.00 24.51           C  
HETATM 1358  C8  NAG D 205     -54.035  23.244  47.799  1.00 25.53           C  
HETATM 1359  N2  NAG D 205     -53.779  23.189  50.205  1.00 24.08           N  
HETATM 1360  O3  NAG D 205     -55.972  22.964  51.994  1.00 28.79           O  
HETATM 1361  O4  NAG D 205     -55.370  23.420  54.741  1.00 32.32           O  
HETATM 1362  O5  NAG D 205     -52.120  22.408  53.347  1.00 21.29           O  
HETATM 1363  O6  NAG D 205     -51.315  22.723  55.890  1.00 30.70           O  
HETATM 1364  O7  NAG D 205     -53.787  21.230  49.065  1.00 30.89           O  
HETATM 1365  C1  NAG D 206     -46.969  11.992  22.016  1.00 23.26           C  
HETATM 1366  C2  NAG D 206     -46.453  10.842  21.119  1.00 25.40           C  
HETATM 1367  C3  NAG D 206     -46.348  11.257  19.638  1.00 26.87           C  
HETATM 1368  C4  NAG D 206     -47.658  11.960  19.254  1.00 27.77           C  
HETATM 1369  C5  NAG D 206     -48.009  13.064  20.246  1.00 25.23           C  
HETATM 1370  C6  NAG D 206     -49.361  13.710  20.018  1.00 29.68           C  
HETATM 1371  C7  NAG D 206     -45.123   8.907  21.858  1.00 24.03           C  
HETATM 1372  C8  NAG D 206     -43.812   8.354  22.357  1.00 24.42           C  
HETATM 1373  N2  NAG D 206     -45.198  10.210  21.612  1.00 23.96           N  
HETATM 1374  O3  NAG D 206     -45.992  10.157  18.804  1.00 33.29           O  
HETATM 1375  O4  NAG D 206     -47.621  12.511  17.951  1.00 32.29           O  
HETATM 1376  O5  NAG D 206     -48.176  12.483  21.518  1.00 26.85           O  
HETATM 1377  O6  NAG D 206     -50.388  12.729  20.068  1.00 30.58           O  
HETATM 1378  O7  NAG D 206     -46.095   8.163  21.693  1.00 29.84           O  
HETATM 1379  C1 AOLA D 207     -40.191   7.961  47.889  0.50 96.34           C  
HETATM 1380  O1 AOLA D 207     -40.135   6.985  47.110  0.50 94.33           O  
HETATM 1381  O2 AOLA D 207     -40.547   7.860  49.082  0.50 89.42           O  
HETATM 1382  C2 AOLA D 207     -39.811   9.326  47.367  0.50 95.29           C  
HETATM 1383  C3 AOLA D 207     -41.020  10.257  47.399  0.50 93.37           C  
HETATM 1384  C4 AOLA D 207     -41.238  10.884  46.023  0.50 82.79           C  
HETATM 1385  C5 AOLA D 207     -42.299  11.988  46.002  0.50 69.44           C  
HETATM 1386  C6 AOLA D 207     -42.523  12.491  44.569  0.50 57.41           C  
HETATM 1387  C7 AOLA D 207     -43.389  13.753  44.485  0.50 47.65           C  
HETATM 1388  C8 AOLA D 207     -43.093  14.672  43.281  0.50 41.90           C  
HETATM 1389  C9 AOLA D 207     -44.339  15.475  42.948  0.50 45.04           C  
HETATM 1390  C10AOLA D 207     -44.509  16.252  41.857  0.50 42.15           C  
HETATM 1391  C11AOLA D 207     -43.479  16.470  40.760  0.50 43.79           C  
HETATM 1392  C12AOLA D 207     -44.148  16.876  39.432  0.50 41.36           C  
HETATM 1393  C13AOLA D 207     -43.098  17.157  38.360  0.50 39.21           C  
HETATM 1394  C14AOLA D 207     -42.944  18.645  38.046  0.50 39.66           C  
HETATM 1395  C15AOLA D 207     -41.456  19.011  38.055  0.50 36.37           C  
HETATM 1396  C16AOLA D 207     -41.102  20.226  37.199  0.50 35.58           C  
HETATM 1397  C17AOLA D 207     -39.641  20.596  37.430  0.50 34.54           C  
HETATM 1398  C18AOLA D 207     -39.350  21.968  36.896  0.50 34.54           C  
HETATM 1399  C1 BEIC D 208     -39.984   6.558  43.662  0.50 87.03           C  
HETATM 1400  C2 BEIC D 208     -41.204   7.331  44.105  0.50 72.89           C  
HETATM 1401  C3 BEIC D 208     -41.546   8.304  42.991  0.50 61.06           C  
HETATM 1402  C4 BEIC D 208     -42.214   9.584  43.481  0.50 62.54           C  
HETATM 1403  C5 BEIC D 208     -41.805  10.784  42.628  0.50 61.32           C  
HETATM 1404  C6 BEIC D 208     -43.005  11.407  41.911  0.50 64.39           C  
HETATM 1405  C7 BEIC D 208     -43.632  12.439  42.829  0.50 61.23           C  
HETATM 1406  C8 BEIC D 208     -44.695  13.302  42.168  0.50 56.69           C  
HETATM 1407  C9 BEIC D 208     -44.821  14.545  43.018  0.50 51.02           C  
HETATM 1408  C10BEIC D 208     -44.435  15.751  42.584  0.50 48.88           C  
HETATM 1409  C11BEIC D 208     -43.860  15.969  41.199  0.50 48.79           C  
HETATM 1410  C12BEIC D 208     -44.725  16.951  40.419  0.50 46.59           C  
HETATM 1411  C13BEIC D 208     -44.227  17.880  39.580  0.50 40.53           C  
HETATM 1412  C14BEIC D 208     -42.747  18.054  39.326  0.50 40.57           C  
HETATM 1413  C15BEIC D 208     -42.425  19.532  39.078  0.50 41.83           C  
HETATM 1414  C16BEIC D 208     -41.760  19.788  37.720  0.50 42.44           C  
HETATM 1415  C17BEIC D 208     -41.981  21.224  37.230  0.50 38.34           C  
HETATM 1416  C18BEIC D 208     -40.671  21.975  37.162  0.50 39.34           C  
HETATM 1417  O1 BEIC D 208     -40.096   5.755  42.708  0.50 95.92           O  
HETATM 1418  O2 BEIC D 208     -38.901   6.759  44.262  0.50 89.60           O  
HETATM 1419  C1 AGOL D 209     -49.621  15.577  24.707  0.50 20.68           C  
HETATM 1420  C1 BGOL D 209     -50.008  15.263  24.105  0.50 32.46           C  
HETATM 1421  O1 AGOL D 209     -49.055  15.774  23.393  0.50 17.25           O  
HETATM 1422  O1 BGOL D 209     -48.727  15.671  23.624  0.50 27.79           O  
HETATM 1423  C2 AGOL D 209     -49.870  14.105  25.037  0.50 24.59           C  
HETATM 1424  C2 BGOL D 209     -49.891  14.171  25.146  0.50 31.09           C  
HETATM 1425  O2 AGOL D 209     -50.271  13.293  23.921  0.50 26.53           O  
HETATM 1426  O2 BGOL D 209     -50.246  12.940  24.522  0.50 26.72           O  
HETATM 1427  C3 AGOL D 209     -50.833  14.005  26.225  0.50 18.60           C  
HETATM 1428  C3 BGOL D 209     -50.818  14.492  26.309  0.50 22.37           C  
HETATM 1429  O3 AGOL D 209     -49.940  13.825  27.324  0.50 15.78           O  
HETATM 1430  O3 BGOL D 209     -51.090  15.891  26.212  0.50 16.11           O  
HETATM 1431  C1  GOL D 210     -26.563  22.344  31.507  1.00 24.52           C  
HETATM 1432  O1  GOL D 210     -27.930  21.984  31.694  1.00 27.40           O  
HETATM 1433  C2  GOL D 210     -25.897  21.337  30.592  1.00 23.60           C  
HETATM 1434  O2  GOL D 210     -25.883  20.093  31.266  1.00 23.40           O  
HETATM 1435  C3  GOL D 210     -26.595  21.084  29.247  1.00 26.19           C  
HETATM 1436  O3  GOL D 210     -26.531  22.197  28.340  1.00 29.00           O  
HETATM 1437  O   HOH D 301     -34.190  36.426  32.206  1.00 22.18           O  
HETATM 1438  O   HOH D 302     -42.223  41.390  35.835  1.00 18.12           O  
HETATM 1439  O   HOH D 303     -44.508  41.237  40.066  1.00 18.83           O  
HETATM 1440  O   HOH D 304     -39.540  34.955  32.859  1.00 15.73           O  
HETATM 1441  O   HOH D 305     -48.815  37.065  37.689  1.00 18.01           O  
HETATM 1442  O   HOH D 306     -48.519  38.948  35.714  1.00 15.22           O  
HETATM 1443  O   HOH D 307     -32.873  13.769  29.068  1.00 13.59           O  
HETATM 1444  O   HOH D 308     -35.375  37.842  34.243  1.00 18.06           O  
HETATM 1445  O   HOH D 309     -26.775   7.922  33.161  1.00 17.94           O  
HETATM 1446  O   HOH D 310     -53.100  27.259  29.944  1.00 15.95           O  
HETATM 1447  O   HOH D 311     -53.019  30.872  31.951  1.00 24.00           O  
HETATM 1448  O   HOH D 312     -49.199  15.676  32.764  1.00  8.57           O  
HETATM 1449  O   HOH D 313     -53.214  18.540  37.957  1.00 11.50           O  
HETATM 1450  O   HOH D 314     -32.893  15.597  26.909  1.00 16.80           O  
HETATM 1451  O   HOH D 315     -66.137  13.846  25.128  1.00 17.63           O  
HETATM 1452  O   HOH D 316     -38.014   7.354  28.793  1.00 22.20           O  
HETATM 1453  O   HOH D 317     -41.923   6.276  27.048  1.00 26.81           O  
HETATM 1454  O   HOH D 318     -48.159   7.589  30.645  1.00 18.49           O  
HETATM 1455  O   HOH D 319     -49.229   8.631  33.228  1.00 23.09           O  
HETATM 1456  O   HOH D 320     -54.586  11.732  34.631  1.00 22.62           O  
HETATM 1457  O   HOH D 321     -31.562  11.158  32.335  1.00 12.22           O  
HETATM 1458  O   HOH D 322     -25.597  14.193  32.565  1.00 19.46           O  
HETATM 1459  O   HOH D 323     -42.137   6.679  33.421  1.00 14.54           O  
HETATM 1460  O   HOH D 324     -50.553  34.587  37.046  1.00 25.31           O  
HETATM 1461  O   HOH D 325     -36.598  28.973  43.643  1.00 17.95           O  
HETATM 1462  O   HOH D 326     -48.462  17.859  48.837  1.00 15.10           O  
HETATM 1463  O   HOH D 327     -31.518  31.517  39.688  1.00 26.09           O  
HETATM 1464  O   HOH D 328     -29.516  22.725  33.606  1.00 30.06           O  
HETATM 1465  O   HOH D 329     -34.979  25.855  19.711  1.00 23.43           O  
HETATM 1466  O   HOH D 330     -34.886  27.882  21.450  1.00 20.80           O  
HETATM 1467  O   HOH D 331     -48.171  32.182  26.591  1.00 34.69           O  
HETATM 1468  O   HOH D 332     -49.950  24.286  23.975  1.00 14.83           O  
HETATM 1469  O   HOH D 333     -39.142  42.859  34.956  1.00 13.26           O  
HETATM 1470  O   HOH D 334     -24.772  11.731  33.538  1.00 19.00           O  
HETATM 1471  O   HOH D 335     -23.996  20.902  24.890  1.00 17.73           O  
HETATM 1472  O   HOH D 336     -56.419  22.908  27.173  1.00 16.17           O  
HETATM 1473  O   HOH D 337     -37.721  16.670  17.380  1.00 14.01           O  
HETATM 1474  O   HOH D 338     -40.074  25.789  16.306  1.00 15.78           O  
HETATM 1475  O   HOH D 339     -47.490  18.766  52.486  1.00 18.53           O  
HETATM 1476  O   HOH D 340     -44.453  17.670  54.791  1.00 23.49           O  
HETATM 1477  O   HOH D 341     -37.260  40.200  40.717  1.00 24.51           O  
HETATM 1478  O   HOH D 342     -45.396   8.234  25.218  1.00 24.98           O  
HETATM 1479  O   HOH D 343     -43.869  19.203  57.168  1.00 33.54           O  
HETATM 1480  O   HOH D 344     -30.371  14.004  17.738  1.00 44.13           O  
HETATM 1481  O   HOH D 345     -31.505  16.382  17.048  1.00 31.88           O  
HETATM 1482  O   HOH D 346     -44.698  32.774  20.463  1.00 89.86           O  
HETATM 1483  O   HOH D 347     -39.265  18.760  43.698  1.00 13.70           O  
HETATM 1484  O   HOH D 348     -46.275  16.415  23.191  1.00 13.61           O  
HETATM 1485  O   HOH D 349     -51.456  16.453  22.229  1.00 23.40           O  
HETATM 1486  O   HOH D 350     -55.809  25.640  27.283  1.00 31.96           O  
HETATM 1487  O   HOH D 351     -58.915  14.062  41.020  1.00 25.06           O  
HETATM 1488  O   HOH D 352     -44.772  32.674  26.746  1.00152.28           O  
HETATM 1489  O   HOH D 353     -43.499  36.876  26.824  1.00 26.66           O  
HETATM 1490  O   HOH D 354     -54.288  10.959  36.876  1.00 25.09           O  
HETATM 1491  O   HOH D 355     -60.340  24.316  41.730  1.00 30.57           O  
HETATM 1492  O   HOH D 356     -56.187   8.186  33.449  1.00175.15           O  
HETATM 1493  O   HOH D 357     -37.256  29.597  21.835  1.00 21.13           O  
HETATM 1494  O   HOH D 358     -45.647   7.498  28.578  1.00 31.04           O  
HETATM 1495  O   HOH D 359     -46.542  24.083  13.013  1.00 16.03           O  
HETATM 1496  O   HOH D 360     -45.558   6.961  31.169  1.00 36.58           O  
HETATM 1497  O   HOH D 361     -32.177  35.762  40.748  1.00 35.42           O  
HETATM 1498  O   HOH D 362     -44.701  23.333  11.124  1.00 17.96           O  
HETATM 1499  O   HOH D 363     -30.032  13.644  29.507  1.00 15.76           O  
HETATM 1500  O   HOH D 364     -51.986  17.824  48.447  1.00 17.98           O  
HETATM 1501  O   HOH D 365     -53.408  13.858  47.945  1.00 17.61           O  
HETATM 1502  O   HOH D 366     -56.658  16.564  33.506  1.00 20.77           O  
HETATM 1503  O   HOH D 367     -39.342  19.882  52.940  1.00 31.18           O  
HETATM 1504  O   HOH D 368     -47.034  37.272  30.181  1.00 23.99           O  
HETATM 1505  O   HOH D 369     -44.679  15.324  49.657  1.00 31.21           O  
HETATM 1506  O   HOH D 370     -57.095  11.690  44.018  1.00 25.39           O  
HETATM 1507  O   HOH D 371     -42.662  11.456  21.689  1.00 27.33           O  
HETATM 1508  O   HOH D 372     -30.890  10.442  42.327  1.00 28.82           O  
HETATM 1509  O   HOH D 373     -48.391  23.132  11.169  1.00 27.73           O  
HETATM 1510  O   HOH D 374     -53.214  23.352  20.729  1.00 28.78           O  
HETATM 1511  O   HOH D 375     -57.955  23.327  39.352  1.00 27.59           O  
HETATM 1512  O   HOH D 376     -47.103  26.688  13.596  1.00 26.61           O  
HETATM 1513  O   HOH D 377     -52.200  19.360  50.670  1.00 30.93           O  
HETATM 1514  O   HOH D 378     -40.109  32.805  44.021  1.00 27.88           O  
HETATM 1515  O   HOH D 379     -39.220  27.939  20.260  1.00 73.17           O  
HETATM 1516  O   HOH D 380     -29.122  25.580  19.822  1.00 26.21           O  
HETATM 1517  O   HOH D 381     -51.698   7.911  50.709  1.00 24.61           O  
HETATM 1518  O   HOH D 382     -25.782  18.759  22.947  1.00 75.42           O  
HETATM 1519  O   HOH D 383     -52.914  25.339  18.145  1.00 35.81           O  
HETATM 1520  O   HOH D 384     -31.514  40.828  28.360  1.00140.42           O  
HETATM 1521  O   HOH D 385     -37.471  33.616  44.036  1.00 28.68           O  
HETATM 1522  O   HOH D 386     -37.525  15.169  48.763  1.00 35.74           O  
HETATM 1523  O   HOH D 387     -38.746  38.342  43.416  1.00 38.97           O  
HETATM 1524  O   HOH D 388     -31.283  42.119  24.711  1.00174.64           O  
HETATM 1525  O   HOH D 389     -32.742  35.885  29.341  1.00 44.34           O  
HETATM 1526  O   HOH D 390     -48.659   9.226  23.582  1.00 37.50           O  
HETATM 1527  O   HOH D 391     -52.684  33.852  35.220  1.00 31.20           O  
HETATM 1528  O   HOH D 392     -59.398  22.573  43.989  1.00 44.18           O  
HETATM 1529  O   HOH D 393     -30.465  29.770  38.158  1.00 40.32           O  
HETATM 1530  O   HOH D 394     -53.096  22.000  14.238  1.00 27.72           O  
HETATM 1531  O   HOH D 395     -33.476  40.136  38.133  1.00 33.19           O  
HETATM 1532  O   HOH D 396     -31.730   9.294  16.706  1.00 38.67           O  
HETATM 1533  O   HOH D 397     -32.070  38.028  31.080  1.00 36.84           O  
HETATM 1534  O   HOH D 398     -37.892  12.696  15.247  1.00 36.34           O  
HETATM 1535  O   HOH D 399     -41.049   7.732  19.814  1.00 34.43           O  
HETATM 1536  O   HOH D 400     -51.432  26.133  47.114  1.00 45.97           O  
HETATM 1537  O   HOH D 401     -42.146  17.139  53.243  1.00109.46           O  
HETATM 1538  O   HOH D 402     -53.170  10.997  25.751  1.00 40.57           O  
HETATM 1539  O   HOH D 403     -55.555   8.786  36.193  1.00 46.27           O  
HETATM 1540  O   HOH D 404     -59.265  14.502  43.956  1.00 70.46           O  
HETATM 1541  O   HOH D 405     -43.544  38.432  29.219  1.00 35.97           O  
HETATM 1542  O   HOH D 406     -35.009  29.503  17.738  1.00 35.46           O  
HETATM 1543  O   HOH D 407     -31.997  12.197  16.533  1.00 31.10           O  
HETATM 1544  O   HOH D 408     -49.741   8.989  38.573  1.00 26.04           O  
HETATM 1545  O   HOH D 409     -28.842  23.233  29.334  1.00 31.11           O  
HETATM 1546  O   HOH D 410     -39.516   7.807  26.348  1.00 36.65           O  
HETATM 1547  O   HOH D 411     -49.569  31.443  41.718  1.00 37.62           O  
HETATM 1548  O   HOH D 412     -41.361  21.167  54.088  1.00 68.96           O  
HETATM 1549  O   HOH D 413     -54.310  18.650  15.848  1.00 35.09           O  
HETATM 1550  O   HOH D 414     -51.525  30.485  43.109  1.00 59.49           O  
HETATM 1551  O   HOH D 415     -41.627  37.238  36.107  1.00 16.41           O  
HETATM 1552  O   HOH D 416     -29.266  32.469  20.615  1.00 59.27           O  
HETATM 1553  O   HOH D 417     -30.378  10.353  26.745  1.00 46.42           O  
HETATM 1554  O   HOH D 418     -54.237  29.656  29.902  1.00 31.48           O  
HETATM 1555  O   HOH D 419     -33.433  10.873  27.889  1.00 35.65           O  
HETATM 1556  O   HOH D 420     -41.479  28.274  16.710  1.00 52.10           O  
HETATM 1557  O   HOH D 421     -37.986  36.604  34.497  1.00 14.56           O  
HETATM 1558  O   HOH D 422     -33.417  29.724  19.969  1.00 30.96           O  
HETATM 1559  O   HOH D 423     -41.698  34.707  26.114  1.00 88.79           O  
HETATM 1560  O   HOH D 424     -47.462  29.679  45.996  1.00 33.29           O  
HETATM 1561  O   HOH D 425     -55.282  18.396  46.012  1.00 29.51           O  
HETATM 1562  O   HOH D 426     -26.025  16.361  18.430  1.00 39.21           O  
HETATM 1563  O   HOH D 427     -40.624  41.092  30.380  1.00 35.19           O  
HETATM 1564  O   HOH D 428     -29.676  10.819  30.194  1.00 19.72           O  
HETATM 1565  O   HOH D 429     -49.892  18.240  51.311  1.00 22.26           O  
HETATM 1566  O   HOH D 430     -27.673   8.935  30.677  1.00 21.94           O  
HETATM 1567  O   HOH D 431     -23.435  22.079  22.424  1.00 29.75           O  
HETATM 1568  O   HOH D 432     -55.335  21.834  44.661  1.00 39.33           O  
HETATM 1569  O   HOH D 433     -66.550  21.082  47.585  1.00 31.94           O  
HETATM 1570  O   HOH D 434     -54.122   7.629  47.636  1.00 38.81           O  
HETATM 1571  O   HOH D 435     -27.802  11.969  19.008  1.00 38.35           O  
HETATM 1572  O   HOH D 436     -57.427  22.340  54.514  1.00 47.36           O  
HETATM 1573  O   HOH D 437     -51.145   6.374  39.141  1.00 39.12           O  
HETATM 1574  O   HOH D 438     -39.771  15.885  52.817  1.00 37.65           O  
HETATM 1575  O   HOH D 439     -24.172  23.835  24.299  1.00 36.77           O  
HETATM 1576  O   HOH D 440     -33.580   9.922  43.269  1.00 69.01           O  
HETATM 1577  O   HOH D 441     -48.766   5.361  51.793  1.00 35.25           O  
HETATM 1578  O   HOH D 442     -52.347  33.350  32.689  1.00102.36           O  
HETATM 1579  O   HOH D 443     -42.949  34.186  23.289  1.00 41.30           O  
HETATM 1580  O   HOH D 444     -52.809  28.250  41.852  1.00 51.89           O  
HETATM 1581  O   HOH D 445     -42.075  33.585  20.593  1.00 51.90           O  
HETATM 1582  O   HOH D 446     -47.163  33.811  29.617  1.00 55.88           O  
HETATM 1583  O   HOH D 447     -31.995  32.236  20.862  1.00 63.30           O  
HETATM 1584  O   HOH D 448     -56.783   8.722  44.525  1.00 43.00           O  
HETATM 1585  O   HOH D 449     -52.708   4.633  40.694  1.00102.88           O  
HETATM 1586  O   HOH D 450     -40.198  14.027  51.162  1.00 56.51           O  
HETATM 1587  O   HOH D 451     -31.497  12.986  13.868  1.00 53.35           O  
HETATM 1588  O   HOH D 452     -46.601  35.808  27.596  1.00 52.98           O  
HETATM 1589  O   HOH D 453     -50.834   6.667  34.597  1.00 88.19           O  
HETATM 1590  O   HOH D 454     -29.477  10.784  17.129  1.00 75.95           O  
HETATM 1591  O   HOH D 455     -34.467  41.502  40.191  1.00 30.90           O  
HETATM 1592  O   HOH D 456     -42.065   5.100  31.086  1.00 25.48           O  
HETATM 1593  O   HOH D 457     -33.449  37.606  36.253  1.00 31.35           O  
HETATM 1594  O   HOH D 458     -27.665   6.792  28.647  1.00 37.86           O  
HETATM 1595  O   HOH D 459     -58.718  11.460  41.294  1.00 29.98           O  
HETATM 1596  O   HOH D 460     -48.189   7.864  37.219  1.00 36.99           O  
HETATM 1597  O   HOH D 461     -44.639  29.612  46.998  1.00 45.83           O  
HETATM 1598  O   HOH D 462     -39.420  14.478  15.794  1.00 67.62           O  
HETATM 1599  O   HOH D 463     -35.101  14.617  46.918  1.00 37.98           O  
HETATM 1600  O   HOH D 464     -34.465  27.609  44.839  1.00 33.26           O  
HETATM 1601  O   HOH D 465     -35.339  27.401  47.498  1.00 53.58           O  
HETATM 1602  O   HOH D 466     -51.770  27.863  19.009  1.00 39.45           O  
HETATM 1603  O   HOH D 467     -56.705  20.582  42.066  1.00 37.56           O  
HETATM 1604  O   HOH D 468     -55.165  26.259  41.532  1.00 35.82           O  
HETATM 1605  O   HOH D 469     -28.235  25.337  33.877  1.00 38.61           O  
HETATM 1606  O   HOH D 470     -42.227  11.267  16.948  1.00 41.02           O  
HETATM 1607  O   HOH D 471     -25.050  25.339  21.831  1.00 54.01           O  
HETATM 1608  O   HOH D 472     -45.635   8.031  52.485  1.00 38.60           O  
HETATM 1609  O   HOH D 473     -40.170   7.557  23.265  1.00 36.28           O  
HETATM 1610  O   HOH D 474     -51.951  30.718  23.027  1.00 61.82           O  
HETATM 1611  O   HOH D 475     -44.932  11.946  16.598  1.00 42.17           O  
HETATM 1612  O   HOH D 476     -24.211  17.121  21.475  1.00197.98           O  
HETATM 1613  O   HOH D 477     -42.674  10.037  19.135  1.00 39.95           O  
HETATM 1614  O   HOH D 478     -29.241  12.219  11.973  1.00124.02           O  
HETATM 1615  O   HOH D 479     -34.097  24.780  43.833  1.00 34.84           O  
HETATM 1616  O   HOH D 480     -50.213  27.685  16.610  1.00 44.39           O  
HETATM 1617  O   HOH D 481     -56.241  13.326  47.026  1.00 37.96           O  
HETATM 1618  O   HOH D 482     -42.052  26.486  47.497  1.00 43.70           O  
HETATM 1619  O   HOH D 483     -33.186  16.226  47.723  1.00 45.22           O  
HETATM 1620  O   HOH D 484     -39.194  30.861  48.502  1.00 99.00           O  
HETATM 1621  O   HOH D 485     -40.834  33.277  48.601  1.00 79.87           O  
HETATM 1622  O   HOH D 486     -31.412  29.347  18.046  1.00114.37           O  
HETATM 1623  O   HOH D 487     -30.315  36.383  28.824  1.00 54.22           O  
HETATM 1624  O   HOH D 488     -58.618  25.411  18.853  1.00 66.74           O  
HETATM 1625  O   HOH D 489     -53.897   8.100  26.272  1.00 80.86           O  
HETATM 1626  O   HOH D 490     -40.900  24.670  51.888  1.00 82.30           O  
HETATM 1627  O   HOH D 491     -37.452  34.087  23.668  1.00 67.38           O  
HETATM 1628  O   HOH D 492     -30.266  18.370  15.972  1.00 35.24           O  
HETATM 1629  O   HOH D 493     -56.067   5.335  34.083  1.00192.74           O  
HETATM 1630  O   HOH D 494     -48.234   4.757  37.410  1.00 57.28           O  
HETATM 1631  O   HOH D 495     -28.564  23.194  16.284  1.00 38.68           O  
HETATM 1632  O   HOH D 496     -33.232  18.120  45.624  1.00 36.87           O  
HETATM 1633  O   HOH D 497     -34.432  37.130  39.641  1.00 42.95           O  
HETATM 1634  O   HOH D 498     -50.060  20.978  11.427  1.00 37.94           O  
HETATM 1635  O   HOH D 499     -41.059  29.720  19.078  1.00108.68           O  
HETATM 1636  O   HOH D 500     -53.145  18.460  34.031  1.00 13.70           O  
HETATM 1637  O   HOH D 501     -45.946   7.670  44.459  1.00 28.32           O  
HETATM 1638  O   HOH D 502     -29.921  37.478  38.362  1.00 50.49           O  
HETATM 1639  O   HOH D 503     -51.457  24.007  39.771  1.00 25.11           O  
HETATM 1640  O   HOH D 504     -53.612  24.434  38.657  1.00 46.42           O  
HETATM 1641  O   HOH D 505     -45.647  14.194  47.136  1.00 25.53           O  
HETATM 1642  O   HOH D 506     -45.872  10.581  44.824  1.00 29.53           O  
HETATM 1643  O   HOH D 507     -44.439   7.557  42.321  1.00 84.87           O  
HETATM 1644  O   HOH D 508     -44.685   8.785  46.706  1.00 36.73           O  
HETATM 1645  O   HOH D 509     -43.027  14.021  51.599  1.00108.79           O  
HETATM 1646  O   HOH D 510     -43.796  11.531  50.821  1.00 38.28           O  
HETATM 1647  O   HOH D 511     -46.388   5.060  27.768  1.00 38.21           O  
HETATM 1648  O   HOH D 512     -65.126  24.316  48.137  1.00 42.16           O  
HETATM 1649  O   HOH D 513     -40.719   6.047  40.070  1.00 32.21           O  
HETATM 1650  O   HOH D 514     -45.785  25.881  51.833  1.00 26.17           O  
CONECT  290 1298 1298
CONECT  657 1337 1337
CONECT 1233 1365 1365
CONECT 1298  290 1299 1309  290
CONECT 1298 1299 1309
CONECT 1299 1298 1300 1306 1298
CONECT 1299 1300 1306
CONECT 1300 1299 1301 1307 1299
CONECT 1300 1301 1307
CONECT 1301 1300 1302 1308 1300
CONECT 1301 1302 1308
CONECT 1302 1301 1303 1309 1301
CONECT 1302 1303 1309
CONECT 1303 1302 1310 1302 1310
CONECT 1304 1305 1306 1311 1305
CONECT 1304 1306 1311
CONECT 1305 1304 1304
CONECT 1306 1299 1304 1299 1304
CONECT 1307 1300 1300
CONECT 1308 1301 1312 1301 1312
CONECT 1309 1298 1302 1298 1302
CONECT 1310 1303 1303
CONECT 1311 1304 1304
CONECT 1312 1308 1313 1323 1308
CONECT 1312 1313 1323
CONECT 1313 1312 1314 1320 1312
CONECT 1313 1314 1320
CONECT 1314 1313 1315 1321 1313
CONECT 1314 1315 1321
CONECT 1315 1314 1316 1322 1314
CONECT 1315 1316 1322
CONECT 1316 1315 1317 1323 1315
CONECT 1316 1317 1323
CONECT 1317 1316 1324 1316 1324
CONECT 1318 1319 1320 1325 1319
CONECT 1318 1320 1325
CONECT 1319 1318 1318
CONECT 1320 1313 1318 1313 1318
CONECT 1321 1314 1314
CONECT 1322 1315 1326 1315 1326
CONECT 1323 1312 1316 1312 1316
CONECT 1324 1317 1317
CONECT 1325 1318 1318
CONECT 1326 1322 1327 1335 1322
CONECT 1326 1327 1335
CONECT 1327 1326 1328 1332 1326
CONECT 1327 1328 1332
CONECT 1328 1327 1329 1333 1327
CONECT 1328 1329 1333
CONECT 1329 1328 1330 1334 1328
CONECT 1329 1330 1334
CONECT 1330 1329 1331 1335 1329
CONECT 1330 1331 1335
CONECT 1331 1330 1336 1330 1336
CONECT 1332 1327 1327
CONECT 1333 1328 1328
CONECT 1334 1329 1329
CONECT 1335 1326 1330 1326 1330
CONECT 1336 1331 1331
CONECT 1337  657 1338 1348  657
CONECT 1337 1338 1348
CONECT 1338 1337 1339 1345 1337
CONECT 1338 1339 1345
CONECT 1339 1338 1340 1346 1338
CONECT 1339 1340 1346
CONECT 1340 1339 1341 1347 1339
CONECT 1340 1341 1347
CONECT 1341 1340 1342 1348 1340
CONECT 1341 1342 1348
CONECT 1342 1341 1349 1341 1349
CONECT 1343 1344 1345 1350 1344
CONECT 1343 1345 1350
CONECT 1344 1343 1343
CONECT 1345 1338 1343 1338 1343
CONECT 1346 1339 1339
CONECT 1347 1340 1351 1340 1351
CONECT 1348 1337 1341 1337 1341
CONECT 1349 1342 1342
CONECT 1350 1343 1343
CONECT 1351 1347 1352 1362 1347
CONECT 1351 1352 1362
CONECT 1352 1351 1353 1359 1351
CONECT 1352 1353 1359
CONECT 1353 1352 1354 1360 1352
CONECT 1353 1354 1360
CONECT 1354 1353 1355 1361 1353
CONECT 1354 1355 1361
CONECT 1355 1354 1356 1362 1354
CONECT 1355 1356 1362
CONECT 1356 1355 1363 1355 1363
CONECT 1357 1358 1359 1364 1358
CONECT 1357 1359 1364
CONECT 1358 1357 1357
CONECT 1359 1352 1357 1352 1357
CONECT 1360 1353 1353
CONECT 1361 1354 1354
CONECT 1362 1351 1355 1351 1355
CONECT 1363 1356 1356
CONECT 1364 1357 1357
CONECT 1365 1233 1366 1376 1233
CONECT 1365 1366 1376
CONECT 1366 1365 1367 1373 1365
CONECT 1366 1367 1373
CONECT 1367 1366 1368 1374 1366
CONECT 1367 1368 1374
CONECT 1368 1367 1369 1375 1367
CONECT 1368 1369 1375
CONECT 1369 1368 1370 1376 1368
CONECT 1369 1370 1376
CONECT 1370 1369 1377 1369 1377
CONECT 1371 1372 1373 1378 1372
CONECT 1371 1373 1378
CONECT 1372 1371 1371
CONECT 1373 1366 1371 1366 1371
CONECT 1374 1367 1367
CONECT 1375 1368 1368
CONECT 1376 1365 1369 1365 1369
CONECT 1377 1370 1370
CONECT 1378 1371 1371
CONECT 1379 1380 1381 1382 1380
CONECT 1379 1381 1382
CONECT 1380 1379 1379
CONECT 1381 1379 1379
CONECT 1382 1379 1383 1379 1383
CONECT 1383 1382 1384 1382 1384
CONECT 1384 1383 1385 1383 1385
CONECT 1385 1384 1386 1384 1386
CONECT 1386 1385 1387 1385 1387
CONECT 1387 1386 1388 1386 1388
CONECT 1388 1387 1389 1387 1389
CONECT 1389 1388 1390 1388 1390
CONECT 1390 1389 1391 1389 1391
CONECT 1391 1390 1392 1390 1392
CONECT 1392 1391 1393 1391 1393
CONECT 1393 1392 1394 1392 1394
CONECT 1394 1393 1395 1393 1395
CONECT 1395 1394 1396 1394 1396
CONECT 1396 1395 1397 1395 1397
CONECT 1397 1396 1398 1396 1398
CONECT 1398 1397 1397
CONECT 1399 1400 1417 1418 1400
CONECT 1399 1417 1418
CONECT 1400 1399 1401 1399 1401
CONECT 1401 1400 1402 1400 1402
CONECT 1402 1401 1403 1401 1403
CONECT 1403 1402 1404 1402 1404
CONECT 1404 1403 1405 1403 1405
CONECT 1405 1404 1406 1404 1406
CONECT 1406 1405 1407 1405 1407
CONECT 1407 1406 1408 1406 1408
CONECT 1408 1407 1409 1407 1409
CONECT 1409 1408 1410 1408 1410
CONECT 1410 1409 1411 1409 1411
CONECT 1411 1410 1412 1410 1412
CONECT 1412 1411 1413 1411 1413
CONECT 1413 1412 1414 1412 1414
CONECT 1414 1413 1415 1413 1415
CONECT 1415 1414 1416 1414 1416
CONECT 1416 1415 1415
CONECT 1417 1399 1399
CONECT 1418 1399 1399
CONECT 1419 1421 1423 1421 1423
CONECT 1420 1422 1424 1422 1424
CONECT 1421 1419 1419
CONECT 1422 1420 1420
CONECT 1423 1419 1425 1427 1419
CONECT 1423 1425 1427
CONECT 1424 1420 1426 1428 1420
CONECT 1424 1426 1428
CONECT 1425 1423 1423
CONECT 1426 1424 1424
CONECT 1427 1423 1429 1423 1429
CONECT 1428 1424 1430 1424 1430
CONECT 1429 1427 1427
CONECT 1430 1428 1428
CONECT 1431 1432 1433 1432 1433
CONECT 1432 1431 1431
CONECT 1433 1431 1434 1435 1431
CONECT 1433 1434 1435
CONECT 1434 1433 1433
CONECT 1435 1433 1436 1433 1436
CONECT 1436 1435 1435
END
