# Supplementary material for: Growing Glycans in Rosetta: Accurate de novo glycan modeling, density fitting, and rational sequon design
Source: PLoS Comput Biol. 2024 Jun 24;20(6):e1011895. doi: 10.1371/journal.pcbi.1011895 (PMC11288642; doi:10.1371/journal.pcbi.1011895)
Supplement: S1 Data — Please see README for a full description of each component. Briefly, these include the following scripts: create_substituted_JD.py—Used to create substituted job description file for rosetta_scripts_jd3; create_symmetry_mates.py—This was used to create symmetry mates with a 12 A radius; density_build_example.xml—An an example of a main job definition file before being substituted for each glycan; density_build_example_substituted.xml—Substituted version; glycan_bm_plots.py—Tools used for plotting all benchmark experiments from Rosetta JSON files.; glycan_conformer_table.txt—The resultant glycan conformer table used in Rosetta and benchmarked against; glycan_tree_relax.xml—Main script used for de novo benchmarking.; glycan_tree_relax_dens.xml—Main script used for density building.; glycan_tree_relax_with_solvation.xml—Script used for running the GTM with explicit waters; glycan_water_mediated_hbonds.xml—Script for calculating water mediated hydrogen bonds; pdb_roots_density_sym.txt—Benchmark glycan list used for create_substituted_JD.py; refine_with_map_dih2.xml—Script used for refining input structures into the rosetta energy function using density. (ZIP) [file pcbi.1011895.s027.zip › supplemental_data/symmetrized_structures/min_symm_structures/1gai_min.pdb]

ATOM      1  N   ALA A   1      49.229  46.972  21.819  1.00 49.85           N  
ATOM      2  CA  ALA A   1      49.142  47.371  20.379  1.00 49.23           C  
ATOM      3  C   ALA A   1      47.680  47.283  19.940  1.00 48.15           C  
ATOM      4  O   ALA A   1      46.787  47.160  20.780  1.00 48.58           O  
ATOM      5  CB  ALA A   1      50.016  46.443  19.519  1.00 50.04           C  
ATOM      6  H1  ALA A   1      48.541  47.540  22.357  1.00 49.85           H  
ATOM      7  H2  ALA A   1      48.904  45.984  21.907  1.00 49.85           H  
ATOM      8  H3  ALA A   1      50.179  47.037  22.219  1.00 49.85           H  
ATOM      9  N   THR A   2      47.433  47.356  18.636  1.00 46.26           N  
ATOM     10  CA  THR A   2      46.067  47.258  18.145  1.00 43.82           C  
ATOM     11  C   THR A   2      45.581  45.806  18.223  1.00 39.85           C  
ATOM     12  O   THR A   2      44.387  45.558  18.352  1.00 38.26           O  
ATOM     13  CB  THR A   2      45.928  47.803  16.708  1.00 45.63           C  
ATOM     14  OG1 THR A   2      44.551  48.105  16.448  1.00 48.34           O  
ATOM     15  CG2 THR A   2      46.420  46.781  15.683  1.00 47.22           C  
ATOM     16  H   THR A   2      48.149  47.508  17.983  1.00 46.26           H  
ATOM     17  HG1 THR A   2      44.005  47.314  16.550  1.00 48.34           H  
ATOM     18  N   LEU A   3      46.509  44.851  18.155  1.00 36.68           N  
ATOM     19  CA  LEU A   3      46.133  43.444  18.244  1.00 33.37           C  
ATOM     20  C   LEU A   3      45.531  43.188  19.618  1.00 31.85           C  
ATOM     21  O   LEU A   3      44.492  42.545  19.735  1.00 31.46           O  
ATOM     22  CB  LEU A   3      47.337  42.519  18.022  1.00 31.58           C  
ATOM     23  CG  LEU A   3      47.011  41.024  18.154  1.00 30.17           C  
ATOM     24  CD1 LEU A   3      45.878  40.649  17.204  1.00 28.98           C  
ATOM     25  CD2 LEU A   3      48.239  40.170  17.895  1.00 27.79           C  
ATOM     26  H   LEU A   3      47.442  45.069  17.984  1.00 36.68           H  
ATOM     27  N   ASP A   4      46.170  43.733  20.649  1.00 29.58           N  
ATOM     28  CA  ASP A   4      45.704  43.568  22.023  1.00 28.20           C  
ATOM     29  C   ASP A   4      44.298  44.122  22.218  1.00 27.24           C  
ATOM     30  O   ASP A   4      43.447  43.467  22.824  1.00 26.57           O  
ATOM     31  CB  ASP A   4      46.667  44.244  23.000  1.00 30.78           C  
ATOM     32  CG  ASP A   4      48.055  43.649  22.948  1.00 32.81           C  
ATOM     33  OD1 ASP A   4      48.307  42.682  23.688  1.00 34.36           O  
ATOM     34  OD2 ASP A   4      48.891  44.142  22.153  1.00 35.39           O1-
ATOM     35  H   ASP A   4      46.971  44.252  20.485  1.00 29.58           H  
ATOM     36  N   SER A   5      44.046  45.321  21.699  1.00 25.02           N  
ATOM     37  CA  SER A   5      42.725  45.926  21.837  1.00 24.05           C  
ATOM     38  C   SER A   5      41.702  45.182  20.982  1.00 21.85           C  
ATOM     39  O   SER A   5      40.573  44.949  21.426  1.00 21.59           O  
ATOM     40  CB  SER A   5      42.756  47.422  21.486  1.00 25.49           C  
ATOM     41  OG  SER A   5      43.223  47.651  20.166  1.00 30.93           O  
ATOM     42  H   SER A   5      44.724  45.830  21.216  1.00 25.02           H  
ATOM     43  HG  SER A   5      42.610  47.423  19.461  1.00 30.93           H  
ATOM     44  N   TRP A   6      42.100  44.791  19.773  1.00 19.03           N  
ATOM     45  CA  TRP A   6      41.200  44.060  18.899  1.00 19.04           C  
ATOM     46  C   TRP A   6      40.772  42.757  19.573  1.00 19.05           C  
ATOM     47  O   TRP A   6      39.586  42.411  19.576  1.00 18.68           O  
ATOM     48  CB  TRP A   6      41.842  43.750  17.550  1.00 18.48           C  
ATOM     49  CG  TRP A   6      40.901  42.981  16.650  1.00 18.23           C  
ATOM     50  CD1 TRP A   6      39.864  43.494  15.924  1.00 17.63           C  
ATOM     51  CD2 TRP A   6      40.876  41.560  16.437  1.00 17.85           C  
ATOM     52  NE1 TRP A   6      39.190  42.484  15.278  1.00 18.19           N  
ATOM     53  CE2 TRP A   6      39.788  41.286  15.574  1.00 18.16           C  
ATOM     54  CE3 TRP A   6      41.664  40.491  16.893  1.00 18.62           C  
ATOM     55  CZ2 TRP A   6      39.465  39.987  15.156  1.00 18.09           C  
ATOM     56  CZ3 TRP A   6      41.343  39.195  16.478  1.00 18.01           C  
ATOM     57  CH2 TRP A   6      40.253  38.958  15.618  1.00 18.39           C  
ATOM     58  H   TRP A   6      43.005  44.992  19.471  1.00 19.03           H  
ATOM     59  HE1 TRP A   6      38.389  42.632  14.714  1.00 18.19           H  
ATOM     60  N   LEU A   7      41.733  42.057  20.168  1.00 18.07           N  
ATOM     61  CA  LEU A   7      41.452  40.801  20.854  1.00 18.06           C  
ATOM     62  C   LEU A   7      40.483  40.940  22.014  1.00 17.77           C  
ATOM     63  O   LEU A   7      39.615  40.083  22.208  1.00 17.51           O  
ATOM     64  CB  LEU A   7      42.740  40.161  21.351  1.00 16.76           C  
ATOM     65  CG  LEU A   7      43.473  39.346  20.299  1.00 16.97           C  
ATOM     66  CD1 LEU A   7      44.791  38.874  20.884  1.00 17.35           C  
ATOM     67  CD2 LEU A   7      42.610  38.150  19.866  1.00 16.17           C  
ATOM     68  H   LEU A   7      42.656  42.390  20.124  1.00 18.07           H  
ATOM     69  N   SER A   8      40.639  42.000  22.800  1.00 17.82           N  
ATOM     70  CA  SER A   8      39.750  42.227  23.933  1.00 20.13           C  
ATOM     71  C   SER A   8      38.318  42.417  23.464  1.00 18.89           C  
ATOM     72  O   SER A   8      37.388  41.848  24.040  1.00 20.31           O  
ATOM     73  CB  SER A   8      40.194  43.439  24.750  1.00 22.45           C  
ATOM     74  OG  SER A   8      41.357  43.129  25.499  1.00 31.13           O  
ATOM     75  H   SER A   8      41.385  42.628  22.654  1.00 17.82           H  
ATOM     76  HG  SER A   8      41.164  42.329  26.005  1.00 31.13           H  
ATOM     77  N  AASN A   9      38.132  43.212  22.416  0.68 17.93           N  
ATOM     78  N  BASN A   9      38.151  43.207  22.406  0.32 17.88           N  
ATOM     79  CA AASN A   9      36.791  43.439  21.900  0.68 17.31           C  
ATOM     80  CA BASN A   9      36.835  43.484  21.842  0.32 16.72           C  
ATOM     81  C  AASN A   9      36.262  42.180  21.233  0.68 15.72           C  
ATOM     82  C  BASN A   9      36.262  42.238  21.175  0.32 15.60           C  
ATOM     83  O  AASN A   9      35.107  41.810  21.439  0.68 15.58           O  
ATOM     84  O  BASN A   9      35.073  41.943  21.308  0.32 15.66           O  
ATOM     85  CB AASN A   9      36.755  44.593  20.901  0.68 18.70           C  
ATOM     86  CB BASN A   9      36.920  44.628  20.825  0.32 17.13           C  
ATOM     87  CG AASN A   9      35.369  44.802  20.316  0.68 21.09           C  
ATOM     88  CG BASN A   9      37.319  45.949  21.461  0.32 17.49           C  
ATOM     89  OD1AASN A   9      35.145  44.600  19.123  0.68 23.30           O  
ATOM     90  OD1BASN A   9      36.972  46.228  22.607  0.32 18.80           O  
ATOM     91  ND2AASN A   9      34.421  45.175  21.163  0.68 23.06           N  
ATOM     92  ND2BASN A   9      38.053  46.768  20.719  0.32 18.47           N  
ATOM     93  H  AASN A   9      38.897  43.640  21.971  0.68 17.93           H  
ATOM     94  H  BASN A   9      38.939  43.618  21.990  0.32 17.88           H  
ATOM     95 HD21AASN A   9      33.524  45.318  20.804  0.68 23.06           H  
ATOM     96 HD21BASN A   9      38.311  47.617  21.123  0.32 18.47           H  
ATOM     97 HD22AASN A   9      34.661  45.292  22.104  0.68 23.06           H  
ATOM     98 HD22BASN A   9      38.305  46.504  19.803  0.32 18.47           H  
ATOM     99  N   GLU A  10      37.120  41.503  20.473  1.00 14.42           N  
ATOM    100  CA  GLU A  10      36.709  40.284  19.780  1.00 12.28           C  
ATOM    101  C   GLU A  10      36.307  39.165  20.743  1.00 11.46           C  
ATOM    102  O   GLU A  10      35.408  38.387  20.433  1.00 10.41           O  
ATOM    103  CB  GLU A  10      37.795  39.810  18.811  1.00 12.25           C  
ATOM    104  CG  GLU A  10      37.379  38.638  17.912  1.00 11.27           C  
ATOM    105  CD  GLU A  10      36.247  38.969  16.924  1.00 13.60           C  
ATOM    106  OE1 GLU A  10      35.811  40.141  16.829  1.00 13.82           O  
ATOM    107  OE2 GLU A  10      35.779  38.037  16.238  1.00 12.84           O1-
ATOM    108  H   GLU A  10      38.041  41.797  20.404  1.00 14.42           H  
ATOM    109  N   ALA A  11      36.951  39.080  21.906  1.00 10.61           N  
ATOM    110  CA  ALA A  11      36.592  38.054  22.883  1.00 10.72           C  
ATOM    111  C   ALA A  11      35.137  38.259  23.323  1.00 12.12           C  
ATOM    112  O   ALA A  11      34.395  37.294  23.534  1.00 11.89           O  
ATOM    113  CB  ALA A  11      37.522  38.106  24.081  1.00 12.82           C  
ATOM    114  H   ALA A  11      37.693  39.687  22.107  1.00 10.61           H  
ATOM    115  N   THR A  12      34.724  39.520  23.427  1.00 12.26           N  
ATOM    116  CA  THR A  12      33.359  39.856  23.811  1.00 13.25           C  
ATOM    117  C   THR A  12      32.386  39.493  22.681  1.00 11.92           C  
ATOM    118  O   THR A  12      31.315  38.933  22.928  1.00 13.16           O  
ATOM    119  CB  THR A  12      33.257  41.350  24.161  1.00 15.15           C  
ATOM    120  OG1 THR A  12      34.135  41.626  25.260  1.00 18.37           O  
ATOM    121  CG2 THR A  12      31.837  41.713  24.557  1.00 17.64           C  
ATOM    122  H   THR A  12      35.332  40.268  23.252  1.00 12.26           H  
ATOM    123  HG1 THR A  12      33.972  40.997  25.971  1.00 18.37           H  
ATOM    124  N   VAL A  13      32.767  39.800  21.444  1.00 10.74           N  
ATOM    125  CA  VAL A  13      31.943  39.464  20.294  1.00 10.49           C  
ATOM    126  C   VAL A  13      31.785  37.947  20.174  1.00 10.18           C  
ATOM    127  O   VAL A  13      30.682  37.455  19.929  1.00  9.75           O  
ATOM    128  CB  VAL A  13      32.554  39.995  18.989  1.00 11.75           C  
ATOM    129  CG1 VAL A  13      31.762  39.481  17.786  1.00 12.51           C  
ATOM    130  CG2 VAL A  13      32.564  41.526  19.012  1.00 12.29           C  
ATOM    131  H   VAL A  13      33.619  40.283  21.315  1.00 10.74           H  
ATOM    132  N   ALA A  14      32.884  37.219  20.376  1.00  8.09           N  
ATOM    133  CA  ALA A  14      32.900  35.763  20.273  1.00  7.90           C  
ATOM    134  C   ALA A  14      31.968  35.104  21.281  1.00  7.95           C  
ATOM    135  O   ALA A  14      31.199  34.206  20.927  1.00  7.66           O  
ATOM    136  CB  ALA A  14      34.335  35.224  20.422  1.00  6.96           C  
ATOM    137  H   ALA A  14      33.715  37.685  20.579  1.00  8.09           H  
ATOM    138  N   ARG A  15      31.998  35.574  22.524  1.00  8.36           N  
ATOM    139  CA  ARG A  15      31.138  35.018  23.563  1.00  9.33           C  
ATOM    140  C   ARG A  15      29.661  35.224  23.196  1.00 10.22           C  
ATOM    141  O   ARG A  15      28.846  34.296  23.292  1.00 10.92           O  
ATOM    142  CB  ARG A  15      31.445  35.680  24.896  1.00 10.83           C  
ATOM    143  CG  ARG A  15      30.650  35.134  26.057  1.00 13.05           C  
ATOM    144  CD  ARG A  15      30.853  36.018  27.265  1.00 14.91           C  
ATOM    145  NE  ARG A  15      30.098  35.553  28.419  1.00 16.96           N  
ATOM    146  CZ  ARG A  15      28.820  35.838  28.655  1.00 18.75           C  
ATOM    147  NH1 ARG A  15      28.129  36.591  27.806  1.00 20.39           N1+
ATOM    148  NH2 ARG A  15      28.246  35.407  29.772  1.00 19.07           N  
ATOM    149  H   ARG A  15      32.622  36.298  22.746  1.00  8.36           H  
ATOM    150  HE  ARG A  15      30.531  34.949  29.028  1.00 16.96           H  
ATOM    151 HH11 ARG A  15      28.555  36.982  26.980  1.00 20.39           H  
ATOM    152 HH12 ARG A  15      27.161  36.802  27.966  1.00 20.39           H  
ATOM    153 HH21 ARG A  15      28.788  34.871  30.430  1.00 19.07           H  
ATOM    154 HH22 ARG A  15      27.275  35.592  29.962  1.00 19.07           H  
ATOM    155  N   THR A  16      29.332  36.425  22.738  1.00  8.81           N  
ATOM    156  CA  THR A  16      27.968  36.754  22.342  1.00 10.22           C  
ATOM    157  C   THR A  16      27.489  35.903  21.160  1.00 10.07           C  
ATOM    158  O   THR A  16      26.392  35.332  21.190  1.00 10.06           O  
ATOM    159  CB  THR A  16      27.868  38.249  21.971  1.00 11.90           C  
ATOM    160  OG1 THR A  16      28.269  39.034  23.098  1.00 15.69           O  
ATOM    161  CG2 THR A  16      26.444  38.618  21.598  1.00 15.38           C  
ATOM    162  H   THR A  16      30.007  37.136  22.677  1.00  8.81           H  
ATOM    163  HG1 THR A  16      28.271  39.964  22.802  1.00 15.69           H  
ATOM    164  N   ALA A  17      28.324  35.795  20.134  1.00  8.87           N  
ATOM    165  CA  ALA A  17      27.984  35.023  18.947  1.00  8.03           C  
ATOM    166  C   ALA A  17      27.749  33.540  19.271  1.00  8.48           C  
ATOM    167  O   ALA A  17      26.847  32.923  18.708  1.00  8.19           O  
ATOM    168  CB  ALA A  17      29.081  35.173  17.884  1.00  8.63           C  
ATOM    169  H   ALA A  17      29.195  36.247  20.182  1.00  8.87           H  
ATOM    170  N   ILE A  18      28.564  32.963  20.155  1.00  7.41           N  
ATOM    171  CA  ILE A  18      28.382  31.564  20.522  1.00  6.57           C  
ATOM    172  C   ILE A  18      26.989  31.373  21.151  1.00  7.26           C  
ATOM    173  O   ILE A  18      26.243  30.463  20.769  1.00  6.79           O  
ATOM    174  CB  ILE A  18      29.483  31.074  21.496  1.00  7.27           C  
ATOM    175  CG1 ILE A  18      30.825  30.952  20.751  1.00  7.42           C  
ATOM    176  CG2 ILE A  18      29.079  29.725  22.117  1.00  7.42           C  
ATOM    177  CD1 ILE A  18      32.037  30.625  21.647  1.00  8.42           C  
ATOM    178  H   ILE A  18      29.302  33.473  20.558  1.00  7.41           H  
ATOM    179  N   LEU A  19      26.623  32.254  22.081  1.00  6.44           N  
ATOM    180  CA  LEU A  19      25.317  32.158  22.740  1.00  7.62           C  
ATOM    181  C   LEU A  19      24.152  32.327  21.759  1.00  8.04           C  
ATOM    182  O   LEU A  19      23.091  31.713  21.932  1.00  7.42           O  
ATOM    183  CB  LEU A  19      25.200  33.157  23.898  1.00  7.38           C  
ATOM    184  CG  LEU A  19      26.109  32.882  25.107  1.00 10.19           C  
ATOM    185  CD1 LEU A  19      25.945  33.987  26.141  1.00 12.92           C  
ATOM    186  CD2 LEU A  19      25.804  31.525  25.717  1.00 12.39           C  
ATOM    187  H   LEU A  19      27.253  32.968  22.334  1.00  6.44           H  
ATOM    188  N   ASN A  20      24.360  33.126  20.714  1.00  7.65           N  
ATOM    189  CA  ASN A  20      23.327  33.339  19.699  1.00  8.21           C  
ATOM    190  C   ASN A  20      23.064  32.062  18.899  1.00  6.80           C  
ATOM    191  O   ASN A  20      22.031  31.948  18.227  1.00  6.59           O  
ATOM    192  CB  ASN A  20      23.758  34.410  18.696  1.00  8.17           C  
ATOM    193  CG  ASN A  20      23.717  35.798  19.259  1.00 10.48           C  
ATOM    194  OD1 ASN A  20      23.133  36.047  20.311  1.00 12.43           O  
ATOM    195  ND2 ASN A  20      24.342  36.723  18.554  1.00 12.30           N  
ATOM    196  H   ASN A  20      25.227  33.574  20.640  1.00  7.65           H  
ATOM    197 HD21 ASN A  20      24.340  37.648  18.886  1.00 12.30           H  
ATOM    198 HD22 ASN A  20      24.785  36.457  17.726  1.00 12.30           H  
ATOM    199  N   ASN A  21      24.033  31.145  18.915  1.00  5.61           N  
ATOM    200  CA  ASN A  21      23.948  29.886  18.172  1.00  6.08           C  
ATOM    201  C   ASN A  21      23.561  28.671  19.021  1.00  5.54           C  
ATOM    202  O   ASN A  21      23.745  27.526  18.594  1.00  6.14           O  
ATOM    203  CB  ASN A  21      25.291  29.582  17.473  1.00  5.99           C  
ATOM    204  CG  ASN A  21      25.534  30.424  16.214  1.00  9.10           C  
ATOM    205  OD1 ASN A  21      26.642  30.432  15.682  1.00  9.80           O  
ATOM    206  ND2 ASN A  21      24.511  31.112  15.729  1.00  5.69           N  
ATOM    207  H   ASN A  21      24.856  31.292  19.435  1.00  5.61           H  
ATOM    208 HD21 ASN A  21      24.753  31.645  14.945  1.00  5.69           H  
ATOM    209 HD22 ASN A  21      23.623  31.082  16.128  1.00  5.69           H  
ATOM    210  N   ILE A  22      23.041  28.902  20.222  1.00  5.28           N  
ATOM    211  CA  ILE A  22      22.640  27.793  21.089  1.00  5.42           C  
ATOM    212  C   ILE A  22      21.144  27.937  21.411  1.00  5.25           C  
ATOM    213  O   ILE A  22      20.684  29.025  21.796  1.00  4.30           O  
ATOM    214  CB  ILE A  22      23.476  27.768  22.405  1.00  5.50           C  
ATOM    215  CG1 ILE A  22      24.974  27.602  22.077  1.00  5.14           C  
ATOM    216  CG2 ILE A  22      22.996  26.637  23.313  1.00  4.84           C  
ATOM    217  CD1 ILE A  22      25.923  27.743  23.288  1.00  4.87           C  
ATOM    218  H   ILE A  22      22.897  29.815  20.546  1.00  5.28           H  
ATOM    219  N   GLY A  23      20.386  26.860  21.209  1.00  5.65           N  
ATOM    220  CA  GLY A  23      18.952  26.889  21.489  1.00  5.98           C  
ATOM    221  C   GLY A  23      18.653  26.869  22.986  1.00  7.30           C  
ATOM    222  O   GLY A  23      19.528  26.519  23.786  1.00  6.32           O  
ATOM    223  H   GLY A  23      20.802  26.044  20.855  1.00  5.65           H  
ATOM    224  N   ALA A  24      17.413  27.160  23.387  1.00  6.15           N  
ATOM    225  CA  ALA A  24      16.318  27.479  22.472  1.00  7.55           C  
ATOM    226  C   ALA A  24      15.983  28.971  22.481  1.00  8.51           C  
ATOM    227  O   ALA A  24      14.919  29.381  22.016  1.00  8.72           O  
ATOM    228  CB  ALA A  24      15.083  26.659  22.835  1.00  7.76           C  
ATOM    229  H   ALA A  24      17.227  27.174  24.353  1.00  6.15           H  
ATOM    230  N   ASP A  25      16.896  29.772  23.013  1.00  8.07           N  
ATOM    231  CA  ASP A  25      16.725  31.214  23.081  1.00 11.20           C  
ATOM    232  C   ASP A  25      17.801  31.966  22.280  1.00 11.72           C  
ATOM    233  O   ASP A  25      17.829  33.201  22.292  1.00 13.25           O  
ATOM    234  CB  ASP A  25      16.728  31.670  24.548  1.00 15.83           C  
ATOM    235  CG  ASP A  25      17.979  31.203  25.323  1.00 23.80           C  
ATOM    236  OD1 ASP A  25      18.762  30.333  24.838  1.00 22.56           O  
ATOM    237  OD2 ASP A  25      18.171  31.705  26.457  1.00 29.85           O1-
ATOM    238  H   ASP A  25      17.714  29.378  23.382  1.00  8.07           H  
ATOM    239  N   GLY A  26      18.680  31.225  21.599  1.00 10.21           N  
ATOM    240  CA  GLY A  26      19.731  31.834  20.800  1.00 10.17           C  
ATOM    241  C   GLY A  26      19.115  32.611  19.656  1.00 10.20           C  
ATOM    242  O   GLY A  26      18.382  32.042  18.851  1.00  8.89           O  
ATOM    243  H   GLY A  26      18.598  30.250  21.581  1.00 10.21           H  
ATOM    244  N   ALA A  27      19.439  33.899  19.572  1.00 10.36           N  
ATOM    245  CA  ALA A  27      18.892  34.801  18.554  1.00 11.07           C  
ATOM    246  C   ALA A  27      19.039  34.396  17.092  1.00 11.37           C  
ATOM    247  O   ALA A  27      18.188  34.739  16.273  1.00 13.12           O  
ATOM    248  CB  ALA A  27      19.457  36.206  18.751  1.00 12.13           C  
ATOM    249  H   ALA A  27      20.053  34.253  20.256  1.00 10.36           H  
ATOM    250  N   TRP A  28      20.093  33.660  16.760  1.00  9.27           N  
ATOM    251  CA  TRP A  28      20.322  33.266  15.378  1.00  8.97           C  
ATOM    252  C   TRP A  28      19.845  31.885  14.999  1.00  9.04           C  
ATOM    253  O   TRP A  28      19.886  31.534  13.819  1.00  9.71           O  
ATOM    254  CB  TRP A  28      21.813  33.322  15.056  1.00  9.60           C  
ATOM    255  CG  TRP A  28      22.405  34.689  15.058  1.00 12.80           C  
ATOM    256  CD1 TRP A  28      21.739  35.878  14.949  1.00 13.80           C  
ATOM    257  CD2 TRP A  28      23.798  35.015  15.159  1.00 12.83           C  
ATOM    258  NE1 TRP A  28      22.633  36.921  14.974  1.00 14.84           N  
ATOM    259  CE2 TRP A  28      23.903  36.420  15.102  1.00 14.01           C  
ATOM    260  CE3 TRP A  28      24.968  34.252  15.296  1.00 12.53           C  
ATOM    261  CZ2 TRP A  28      25.138  37.085  15.174  1.00 14.91           C  
ATOM    262  CZ3 TRP A  28      26.192  34.909  15.370  1.00 12.96           C  
ATOM    263  CH2 TRP A  28      26.268  36.313  15.307  1.00 14.34           C  
ATOM    264  H   TRP A  28      20.705  33.352  17.457  1.00  9.27           H  
ATOM    265  HE1 TRP A  28      22.393  37.868  14.852  1.00 14.84           H  
ATOM    266  N   VAL A  29      19.371  31.106  15.963  1.00  7.99           N  
ATOM    267  CA  VAL A  29      18.996  29.730  15.664  1.00  7.90           C  
ATOM    268  C   VAL A  29      17.627  29.262  16.153  1.00  8.62           C  
ATOM    269  O   VAL A  29      17.475  28.140  16.656  1.00  8.20           O  
ATOM    270  CB  VAL A  29      20.089  28.756  16.182  1.00  8.22           C  
ATOM    271  CG1 VAL A  29      21.424  29.031  15.484  1.00  7.05           C  
ATOM    272  CG2 VAL A  29      20.249  28.910  17.692  1.00  7.76           C  
ATOM    273  H   VAL A  29      19.232  31.453  16.868  1.00  7.99           H  
ATOM    274  N   SER A  30      16.619  30.105  15.967  1.00  9.14           N  
ATOM    275  CA  SER A  30      15.272  29.734  16.369  1.00 10.80           C  
ATOM    276  C   SER A  30      14.938  28.398  15.700  1.00  9.20           C  
ATOM    277  O   SER A  30      15.164  28.215  14.498  1.00  9.71           O  
ATOM    278  CB  SER A  30      14.274  30.820  15.958  1.00 13.08           C  
ATOM    279  OG  SER A  30      12.970  30.453  16.376  1.00 20.18           O  
ATOM    280  H   SER A  30      16.771  30.988  15.565  1.00  9.14           H  
ATOM    281  HG  SER A  30      12.375  31.165  16.127  1.00 20.18           H  
ATOM    282  N   GLY A  31      14.452  27.447  16.488  1.00  8.41           N  
ATOM    283  CA  GLY A  31      14.151  26.134  15.959  1.00  7.09           C  
ATOM    284  C   GLY A  31      14.998  25.088  16.656  1.00  8.13           C  
ATOM    285  O   GLY A  31      14.609  23.918  16.728  1.00  8.38           O  
ATOM    286  H   GLY A  31      14.294  27.659  17.429  1.00  8.41           H  
ATOM    287  N   ALA A  32      16.167  25.494  17.159  1.00  6.66           N  
ATOM    288  CA  ALA A  32      17.052  24.570  17.873  1.00  5.80           C  
ATOM    289  C   ALA A  32      16.482  24.317  19.267  1.00  6.54           C  
ATOM    290  O   ALA A  32      15.978  25.249  19.912  1.00  7.08           O  
ATOM    291  CB  ALA A  32      18.456  25.165  17.980  1.00  6.70           C  
ATOM    292  H   ALA A  32      16.431  26.438  17.073  1.00  6.66           H  
ATOM    293  N   ASP A  33      16.547  23.067  19.729  1.00  4.66           N  
ATOM    294  CA  ASP A  33      16.033  22.715  21.046  1.00  5.36           C  
ATOM    295  C   ASP A  33      16.960  23.266  22.158  1.00  5.39           C  
ATOM    296  O   ASP A  33      18.034  23.815  21.878  1.00  4.17           O  
ATOM    297  CB  ASP A  33      15.833  21.194  21.143  1.00  5.40           C  
ATOM    298  CG  ASP A  33      14.713  20.793  22.116  1.00  6.78           C  
ATOM    299  OD1 ASP A  33      14.422  21.539  23.071  1.00  7.26           O  
ATOM    300  OD2 ASP A  33      14.114  19.712  21.939  1.00  9.54           O1-
ATOM    301  H   ASP A  33      16.969  22.366  19.186  1.00  4.66           H  
ATOM    302  N   SER A  34      16.532  23.154  23.411  1.00  4.34           N  
ATOM    303  CA  SER A  34      17.294  23.672  24.538  1.00  5.52           C  
ATOM    304  C   SER A  34      18.652  22.978  24.720  1.00  5.48           C  
ATOM    305  O   SER A  34      18.712  21.756  24.876  1.00  6.22           O  
ATOM    306  CB  SER A  34      16.468  23.532  25.822  1.00  5.92           C  
ATOM    307  OG  SER A  34      17.111  24.186  26.906  1.00  8.73           O  
ATOM    308  H   SER A  34      15.690  22.739  23.630  1.00  4.34           H  
ATOM    309  HG  SER A  34      16.981  23.602  27.665  1.00  8.73           H  
ATOM    310  N   GLY A  35      19.720  23.775  24.745  1.00  4.41           N  
ATOM    311  CA  GLY A  35      21.064  23.242  24.916  1.00  4.42           C  
ATOM    312  C   GLY A  35      21.720  22.730  23.642  1.00  6.42           C  
ATOM    313  O   GLY A  35      22.837  22.188  23.679  1.00  6.73           O  
ATOM    314  H   GLY A  35      19.592  24.740  24.645  1.00  4.41           H  
ATOM    315  N   ILE A  36      21.032  22.867  22.510  1.00  5.18           N  
ATOM    316  CA  ILE A  36      21.578  22.399  21.237  1.00  4.78           C  
ATOM    317  C   ILE A  36      22.483  23.458  20.612  1.00  5.00           C  
ATOM    318  O   ILE A  36      22.035  24.565  20.296  1.00  4.80           O  
ATOM    319  CB  ILE A  36      20.454  21.998  20.253  1.00  5.57           C  
ATOM    320  CG1 ILE A  36      19.706  20.763  20.779  1.00  5.86           C  
ATOM    321  CG2 ILE A  36      21.020  21.724  18.870  1.00  3.97           C  
ATOM    322  CD1 ILE A  36      20.555  19.496  20.871  1.00  7.41           C  
ATOM    323  H   ILE A  36      20.152  23.300  22.513  1.00  5.18           H  
ATOM    324  N   VAL A  37      23.765  23.116  20.460  1.00  4.78           N  
ATOM    325  CA  VAL A  37      24.748  24.016  19.858  1.00  4.10           C  
ATOM    326  C   VAL A  37      24.690  23.803  18.346  1.00  4.36           C  
ATOM    327  O   VAL A  37      24.935  22.701  17.849  1.00  5.39           O  
ATOM    328  CB  VAL A  37      26.192  23.722  20.349  1.00  3.80           C  
ATOM    329  CG1 VAL A  37      27.177  24.704  19.706  1.00  5.45           C  
ATOM    330  CG2 VAL A  37      26.267  23.802  21.888  1.00  3.90           C  
ATOM    331  H   VAL A  37      24.056  22.217  20.728  1.00  4.78           H  
ATOM    332  N   VAL A  38      24.350  24.851  17.619  1.00  3.36           N  
ATOM    333  CA  VAL A  38      24.248  24.758  16.169  1.00  4.60           C  
ATOM    334  C   VAL A  38      25.593  25.176  15.563  1.00  5.10           C  
ATOM    335  O   VAL A  38      26.201  26.150  16.017  1.00  5.17           O  
ATOM    336  CB  VAL A  38      23.080  25.650  15.664  1.00  5.16           C  
ATOM    337  CG1 VAL A  38      22.893  25.487  14.149  1.00  5.52           C  
ATOM    338  CG2 VAL A  38      21.793  25.288  16.410  1.00  4.24           C  
ATOM    339  H   VAL A  38      24.192  25.721  18.050  1.00  3.36           H  
ATOM    340  N   ALA A  39      26.067  24.430  14.565  1.00  5.85           N  
ATOM    341  CA  ALA A  39      27.359  24.718  13.928  1.00  5.75           C  
ATOM    342  C   ALA A  39      27.447  26.111  13.289  1.00  6.24           C  
ATOM    343  O   ALA A  39      28.470  26.791  13.400  1.00  6.21           O  
ATOM    344  CB  ALA A  39      27.704  23.635  12.917  1.00  5.56           C  
ATOM    345  H   ALA A  39      25.530  23.676  14.249  1.00  5.85           H  
ATOM    346  N   SER A  40      26.381  26.534  12.619  1.00  5.03           N  
ATOM    347  CA  SER A  40      26.321  27.847  11.984  1.00  5.27           C  
ATOM    348  C   SER A  40      24.850  28.102  11.656  1.00  6.28           C  
ATOM    349  O   SER A  40      24.095  27.157  11.443  1.00  6.46           O  
ATOM    350  CB  SER A  40      27.142  27.853  10.688  1.00  6.26           C  
ATOM    351  OG  SER A  40      26.699  28.862   9.790  1.00  7.25           O  
ATOM    352  H   SER A  40      25.589  25.960  12.521  1.00  5.03           H  
ATOM    353  HG  SER A  40      27.215  29.635  10.047  1.00  7.25           H  
ATOM    354  N   PRO A  41      24.420  29.372  11.660  1.00  7.33           N  
ATOM    355  CA  PRO A  41      23.014  29.652  11.338  1.00  8.13           C  
ATOM    356  C   PRO A  41      22.720  29.537   9.830  1.00  9.10           C  
ATOM    357  O   PRO A  41      21.578  29.699   9.398  1.00 10.20           O  
ATOM    358  CB  PRO A  41      22.814  31.078  11.869  1.00  9.39           C  
ATOM    359  CG  PRO A  41      24.176  31.687  11.766  1.00  9.51           C  
ATOM    360  CD  PRO A  41      25.103  30.570  12.181  1.00  8.11           C  
ATOM    361  N   SER A  42      23.746  29.236   9.039  1.00  8.77           N  
ATOM    362  CA  SER A  42      23.591  29.089   7.591  1.00  9.58           C  
ATOM    363  C   SER A  42      22.733  27.862   7.271  1.00 10.26           C  
ATOM    364  O   SER A  42      23.091  26.727   7.594  1.00  7.88           O  
ATOM    365  CB  SER A  42      24.968  28.980   6.933  1.00 10.25           C  
ATOM    366  OG  SER A  42      24.862  29.030   5.522  1.00 11.20           O  
ATOM    367  H   SER A  42      24.639  29.076   9.413  1.00  8.77           H  
ATOM    368  HG  SER A  42      24.510  28.186   5.212  1.00 11.20           H  
ATOM    369  N   THR A  43      21.578  28.098   6.655  1.00 11.24           N  
ATOM    370  CA  THR A  43      20.656  27.014   6.315  1.00 12.65           C  
ATOM    371  C   THR A  43      20.806  26.549   4.874  1.00 15.20           C  
ATOM    372  O   THR A  43      20.237  25.527   4.481  1.00 16.67           O  
ATOM    373  CB  THR A  43      19.183  27.450   6.524  1.00 12.28           C  
ATOM    374  OG1 THR A  43      18.941  28.673   5.813  1.00 13.55           O  
ATOM    375  CG2 THR A  43      18.887  27.666   7.998  1.00 12.43           C  
ATOM    376  H   THR A  43      21.301  29.017   6.431  1.00 11.24           H  
ATOM    377  HG1 THR A  43      18.788  28.485   4.872  1.00 13.55           H  
ATOM    378  N   ASP A  44      21.606  27.271   4.100  1.00 15.69           N  
ATOM    379  CA  ASP A  44      21.777  26.943   2.696  1.00 19.50           C  
ATOM    380  C   ASP A  44      23.103  27.455   2.151  1.00 17.18           C  
ATOM    381  O   ASP A  44      23.546  28.545   2.508  1.00 16.13           O  
ATOM    382  CB  ASP A  44      20.606  27.566   1.923  1.00 24.76           C  
ATOM    383  CG  ASP A  44      20.741  27.425   0.430  1.00 32.41           C  
ATOM    384  OD1 ASP A  44      20.913  26.279  -0.057  1.00 35.70           O  
ATOM    385  OD2 ASP A  44      20.661  28.471  -0.257  1.00 35.82           O1-
ATOM    386  H   ASP A  44      22.104  28.035   4.454  1.00 15.69           H  
ATOM    387  N   ASN A  45      23.745  26.626   1.330  1.00 17.67           N  
ATOM    388  CA  ASN A  45      25.018  26.937   0.675  1.00 16.90           C  
ATOM    389  C   ASN A  45      26.052  27.652   1.550  1.00 14.85           C  
ATOM    390  O   ASN A  45      26.400  28.809   1.300  1.00 15.96           O  
ATOM    391  CB  ASN A  45      24.759  27.740  -0.609  1.00 22.12           C  
ATOM    392  CG  ASN A  45      23.650  27.127  -1.471  1.00 26.33           C  
ATOM    393  OD1 ASN A  45      23.658  25.930  -1.778  1.00 30.30           O  
ATOM    394  ND2 ASN A  45      22.666  27.935  -1.814  1.00 27.52           N  
ATOM    395  H   ASN A  45      23.322  25.758   1.144  1.00 17.67           H  
ATOM    396 HD21 ASN A  45      21.942  27.534  -2.339  1.00 27.52           H  
ATOM    397 HD22 ASN A  45      22.674  28.867  -1.519  1.00 27.52           H  
ATOM    398  N   PRO A  46      26.586  26.958   2.570  1.00 12.40           N  
ATOM    399  CA  PRO A  46      26.245  25.571   2.894  1.00 11.01           C  
ATOM    400  C   PRO A  46      25.200  25.467   4.008  1.00  9.98           C  
ATOM    401  O   PRO A  46      24.941  26.437   4.725  1.00 11.45           O  
ATOM    402  CB  PRO A  46      27.585  25.002   3.343  1.00  9.76           C  
ATOM    403  CG  PRO A  46      28.171  26.146   4.104  1.00 11.99           C  
ATOM    404  CD  PRO A  46      27.786  27.391   3.313  1.00 11.94           C  
ATOM    405  N   ASP A  47      24.582  24.301   4.128  1.00  9.52           N  
ATOM    406  CA  ASP A  47      23.604  24.081   5.181  1.00  8.57           C  
ATOM    407  C   ASP A  47      24.317  23.480   6.393  1.00  6.74           C  
ATOM    408  O   ASP A  47      24.588  22.278   6.436  1.00  6.85           O  
ATOM    409  CB  ASP A  47      22.495  23.143   4.710  1.00  9.94           C  
ATOM    410  CG  ASP A  47      21.443  22.892   5.779  1.00 11.14           C  
ATOM    411  OD1 ASP A  47      21.486  23.516   6.862  1.00 10.12           O  
ATOM    412  OD2 ASP A  47      20.569  22.038   5.542  1.00 14.18           O1-
ATOM    413  H   ASP A  47      24.780  23.558   3.518  1.00  9.52           H  
ATOM    414  N   TYR A  48      24.656  24.337   7.348  1.00  6.79           N  
ATOM    415  CA  TYR A  48      25.320  23.907   8.578  1.00  6.49           C  
ATOM    416  C   TYR A  48      24.338  23.987   9.755  1.00  6.39           C  
ATOM    417  O   TYR A  48      24.747  23.972  10.922  1.00  6.79           O  
ATOM    418  CB  TYR A  48      26.539  24.794   8.871  1.00  6.20           C  
ATOM    419  CG  TYR A  48      27.826  24.379   8.191  1.00  6.97           C  
ATOM    420  CD1 TYR A  48      27.820  23.775   6.931  1.00  6.42           C  
ATOM    421  CD2 TYR A  48      29.056  24.616   8.803  1.00  7.45           C  
ATOM    422  CE1 TYR A  48      29.003  23.424   6.300  1.00  6.49           C  
ATOM    423  CE2 TYR A  48      30.250  24.273   8.177  1.00  5.65           C  
ATOM    424  CZ  TYR A  48      30.215  23.678   6.928  1.00  5.92           C  
ATOM    425  OH  TYR A  48      31.381  23.344   6.289  1.00  5.97           O  
ATOM    426  H   TYR A  48      24.419  25.280   7.229  1.00  6.79           H  
ATOM    427  HH  TYR A  48      32.043  23.975   6.512  1.00  5.97           H  
ATOM    428  N   PHE A  49      23.043  24.072   9.448  1.00  6.46           N  
ATOM    429  CA  PHE A  49      22.002  24.176  10.477  1.00  5.39           C  
ATOM    430  C   PHE A  49      21.681  22.781  11.035  1.00  6.10           C  
ATOM    431  O   PHE A  49      20.619  22.205  10.748  1.00  5.48           O  
ATOM    432  CB  PHE A  49      20.753  24.852   9.875  1.00  7.12           C  
ATOM    433  CG  PHE A  49      19.795  25.427  10.896  1.00  9.22           C  
ATOM    434  CD1 PHE A  49      20.153  26.521  11.680  1.00 11.80           C  
ATOM    435  CD2 PHE A  49      18.523  24.888  11.054  1.00 10.90           C  
ATOM    436  CE1 PHE A  49      19.251  27.071  12.613  1.00 12.19           C  
ATOM    437  CE2 PHE A  49      17.622  25.427  11.977  1.00 12.27           C  
ATOM    438  CZ  PHE A  49      17.988  26.517  12.755  1.00 11.27           C  
ATOM    439  H   PHE A  49      22.773  24.064   8.507  1.00  6.46           H  
ATOM    440  N   TYR A  50      22.647  22.233  11.781  1.00  3.53           N  
ATOM    441  CA  TYR A  50      22.584  20.923  12.425  1.00  3.48           C  
ATOM    442  C   TYR A  50      23.468  21.030  13.662  1.00  4.34           C  
ATOM    443  O   TYR A  50      24.210  22.011  13.834  1.00  5.56           O  
ATOM    444  CB  TYR A  50      23.232  19.833  11.562  1.00  3.76           C  
ATOM    445  CG  TYR A  50      22.582  19.616  10.223  1.00  6.23           C  
ATOM    446  CD1 TYR A  50      21.477  18.777  10.095  1.00  6.75           C  
ATOM    447  CD2 TYR A  50      23.059  20.275   9.091  1.00  6.90           C  
ATOM    448  CE1 TYR A  50      20.862  18.597   8.874  1.00  8.40           C  
ATOM    449  CE2 TYR A  50      22.455  20.108   7.866  1.00 10.06           C  
ATOM    450  CZ  TYR A  50      21.354  19.266   7.759  1.00 11.42           C  
ATOM    451  OH  TYR A  50      20.759  19.088   6.525  1.00 13.81           O  
ATOM    452  H   TYR A  50      23.466  22.754  11.932  1.00  3.53           H  
ATOM    453  HH  TYR A  50      21.066  19.821   5.967  1.00 13.81           H  
ATOM    454  N   THR A  51      23.425  20.004  14.500  1.00  3.06           N  
ATOM    455  CA  THR A  51      24.272  19.993  15.670  1.00  3.45           C  
ATOM    456  C   THR A  51      25.238  18.811  15.541  1.00  4.28           C  
ATOM    457  O   THR A  51      24.817  17.666  15.329  1.00  3.91           O  
ATOM    458  CB  THR A  51      23.457  19.940  16.989  1.00  3.01           C  
ATOM    459  OG1 THR A  51      24.352  20.009  18.109  1.00  3.82           O  
ATOM    460  CG2 THR A  51      22.613  18.665  17.081  1.00  4.11           C  
ATOM    461  H   THR A  51      22.835  19.238  14.323  1.00  3.06           H  
ATOM    462  HG1 THR A  51      24.827  20.856  18.037  1.00  3.82           H  
ATOM    463  N   TRP A  52      26.535  19.115  15.543  1.00  3.00           N  
ATOM    464  CA  TRP A  52      27.564  18.083  15.446  1.00  3.14           C  
ATOM    465  C   TRP A  52      28.062  17.785  16.854  1.00  4.06           C  
ATOM    466  O   TRP A  52      28.260  18.712  17.656  1.00  3.63           O  
ATOM    467  CB  TRP A  52      28.756  18.577  14.618  1.00  3.00           C  
ATOM    468  CG  TRP A  52      28.680  18.333  13.146  1.00  3.10           C  
ATOM    469  CD1 TRP A  52      29.320  17.343  12.448  1.00  4.06           C  
ATOM    470  CD2 TRP A  52      28.023  19.154  12.167  1.00  3.00           C  
ATOM    471  NE1 TRP A  52      29.120  17.511  11.101  1.00  3.23           N  
ATOM    472  CE2 TRP A  52      28.333  18.614  10.896  1.00  3.89           C  
ATOM    473  CE3 TRP A  52      27.211  20.300  12.238  1.00  4.21           C  
ATOM    474  CZ2 TRP A  52      27.862  19.183   9.698  1.00  4.59           C  
ATOM    475  CZ3 TRP A  52      26.738  20.868  11.042  1.00  4.78           C  
ATOM    476  CH2 TRP A  52      27.070  20.305   9.792  1.00  3.66           C  
ATOM    477  H   TRP A  52      26.815  20.049  15.645  1.00  3.00           H  
ATOM    478  HE1 TRP A  52      29.502  16.944  10.401  1.00  3.23           H  
ATOM    479  N   THR A  53      28.308  16.514  17.143  1.00  3.35           N  
ATOM    480  CA  THR A  53      28.808  16.116  18.462  1.00  3.50           C  
ATOM    481  C   THR A  53      30.185  16.748  18.726  1.00  3.26           C  
ATOM    482  O   THR A  53      30.438  17.242  19.827  1.00  3.00           O  
ATOM    483  CB  THR A  53      28.841  14.575  18.596  1.00  4.26           C  
ATOM    484  OG1 THR A  53      27.496  14.085  18.506  1.00  5.32           O  
ATOM    485  CG2 THR A  53      29.432  14.140  19.934  1.00  4.22           C  
ATOM    486  H   THR A  53      28.148  15.815  16.466  1.00  3.35           H  
ATOM    487  HG1 THR A  53      26.940  14.553  19.151  1.00  5.32           H  
ATOM    488  N   ARG A  54      31.031  16.804  17.697  1.00  3.14           N  
ATOM    489  CA  ARG A  54      32.367  17.404  17.824  1.00  3.27           C  
ATOM    490  C   ARG A  54      32.302  18.906  18.101  1.00  3.16           C  
ATOM    491  O   ARG A  54      32.806  19.367  19.124  1.00  3.01           O  
ATOM    492  CB  ARG A  54      33.194  17.154  16.555  1.00  3.00           C  
ATOM    493  CG  ARG A  54      34.476  18.004  16.432  1.00  3.00           C  
ATOM    494  CD  ARG A  54      35.252  17.650  15.161  1.00  3.00           C  
ATOM    495  NE  ARG A  54      34.363  17.612  13.999  1.00  3.29           N  
ATOM    496  CZ  ARG A  54      33.874  16.492  13.458  1.00  3.29           C  
ATOM    497  NH1 ARG A  54      34.204  15.294  13.947  1.00  3.02           N1+
ATOM    498  NH2 ARG A  54      32.958  16.573  12.507  1.00  3.00           N  
ATOM    499  H   ARG A  54      30.763  16.427  16.832  1.00  3.14           H  
ATOM    500  HE  ARG A  54      34.094  18.468  13.595  1.00  3.29           H  
ATOM    501 HH11 ARG A  54      34.816  15.189  14.735  1.00  3.02           H  
ATOM    502 HH12 ARG A  54      33.806  14.475  13.524  1.00  3.02           H  
ATOM    503 HH21 ARG A  54      32.622  17.468  12.192  1.00  3.00           H  
ATOM    504 HH22 ARG A  54      32.584  15.737  12.093  1.00  3.00           H  
ATOM    505  N   ASP A  55      31.675  19.678  17.213  1.00  3.00           N  
ATOM    506  CA  ASP A  55      31.611  21.135  17.415  1.00  3.02           C  
ATOM    507  C   ASP A  55      31.014  21.484  18.772  1.00  4.41           C  
ATOM    508  O   ASP A  55      31.532  22.352  19.480  1.00  3.91           O  
ATOM    509  CB  ASP A  55      30.782  21.825  16.324  1.00  3.18           C  
ATOM    510  CG  ASP A  55      31.349  21.622  14.944  1.00  5.05           C  
ATOM    511  OD1 ASP A  55      31.703  20.474  14.600  1.00  5.24           O  
ATOM    512  OD2 ASP A  55      31.427  22.610  14.192  1.00  5.32           O1-
ATOM    513  H   ASP A  55      31.275  19.293  16.412  1.00  3.00           H  
ATOM    514  N   SER A  56      29.919  20.813  19.120  1.00  3.01           N  
ATOM    515  CA  SER A  56      29.245  21.054  20.396  1.00  3.91           C  
ATOM    516  C   SER A  56      30.161  20.777  21.582  1.00  3.03           C  
ATOM    517  O   SER A  56      30.245  21.592  22.499  1.00  4.97           O  
ATOM    518  CB  SER A  56      27.976  20.189  20.496  1.00  5.02           C  
ATOM    519  OG  SER A  56      27.093  20.518  19.426  1.00  7.02           O  
ATOM    520  H   SER A  56      29.529  20.156  18.507  1.00  3.01           H  
ATOM    521  HG  SER A  56      26.411  19.833  19.365  1.00  7.02           H  
ATOM    522  N   GLY A  57      30.841  19.633  21.562  1.00  3.08           N  
ATOM    523  CA  GLY A  57      31.728  19.268  22.654  1.00  3.86           C  
ATOM    524  C   GLY A  57      32.888  20.239  22.798  1.00  4.86           C  
ATOM    525  O   GLY A  57      33.285  20.581  23.914  1.00  3.82           O  
ATOM    526  H   GLY A  57      30.757  19.022  20.796  1.00  3.08           H  
ATOM    527  N   LEU A  58      33.449  20.678  21.675  1.00  3.92           N  
ATOM    528  CA  LEU A  58      34.557  21.631  21.713  1.00  4.08           C  
ATOM    529  C   LEU A  58      34.108  23.001  22.236  1.00  4.46           C  
ATOM    530  O   LEU A  58      34.799  23.612  23.060  1.00  4.44           O  
ATOM    531  CB  LEU A  58      35.222  21.768  20.333  1.00  5.41           C  
ATOM    532  CG  LEU A  58      36.048  20.552  19.881  1.00  6.81           C  
ATOM    533  CD1 LEU A  58      36.554  20.760  18.466  1.00  8.96           C  
ATOM    534  CD2 LEU A  58      37.219  20.320  20.830  1.00  8.72           C  
ATOM    535  H   LEU A  58      33.116  20.357  20.807  1.00  3.92           H  
ATOM    536  N   VAL A  59      32.949  23.470  21.773  1.00  3.11           N  
ATOM    537  CA  VAL A  59      32.406  24.756  22.202  1.00  3.46           C  
ATOM    538  C   VAL A  59      32.029  24.719  23.688  1.00  3.47           C  
ATOM    539  O   VAL A  59      32.367  25.631  24.444  1.00  4.09           O  
ATOM    540  CB  VAL A  59      31.170  25.155  21.342  1.00  4.93           C  
ATOM    541  CG1 VAL A  59      30.483  26.372  21.932  1.00  5.76           C  
ATOM    542  CG2 VAL A  59      31.613  25.446  19.902  1.00  5.00           C  
ATOM    543  H   VAL A  59      32.450  22.941  21.110  1.00  3.11           H  
ATOM    544  N   ILE A  60      31.373  23.648  24.122  1.00  3.31           N  
ATOM    545  CA  ILE A  60      30.977  23.549  25.530  1.00  4.31           C  
ATOM    546  C   ILE A  60      32.185  23.451  26.469  1.00  4.74           C  
ATOM    547  O   ILE A  60      32.173  24.044  27.541  1.00  4.80           O  
ATOM    548  CB  ILE A  60      29.953  22.394  25.782  1.00  5.76           C  
ATOM    549  CG1 ILE A  60      28.634  22.696  25.050  1.00  5.82           C  
ATOM    550  CG2 ILE A  60      29.692  22.210  27.296  1.00  6.63           C  
ATOM    551  CD1 ILE A  60      27.897  23.958  25.542  1.00  8.02           C  
ATOM    552  H   ILE A  60      31.146  22.932  23.498  1.00  3.31           H  
ATOM    553  N   LYS A  61      33.231  22.731  26.076  1.00  4.45           N  
ATOM    554  CA  LYS A  61      34.429  22.652  26.922  1.00  5.23           C  
ATOM    555  C   LYS A  61      34.978  24.078  27.115  1.00  4.33           C  
ATOM    556  O   LYS A  61      35.378  24.452  28.222  1.00  4.25           O  
ATOM    557  CB  LYS A  61      35.480  21.722  26.295  1.00  6.51           C  
ATOM    558  CG  LYS A  61      36.864  21.702  26.990  1.00  8.76           C  
ATOM    559  CD  LYS A  61      36.779  21.355  28.463  1.00 10.86           C  
ATOM    560  CE  LYS A  61      38.141  20.947  29.055  1.00 10.27           C  
ATOM    561  NZ  LYS A  61      39.211  21.992  29.017  1.00  9.98           N1+
ATOM    562  H   LYS A  61      33.197  22.241  25.229  1.00  4.45           H  
ATOM    563  HZ1 LYS A  61      38.903  22.837  29.537  1.00  9.98           H  
ATOM    564  HZ2 LYS A  61      40.066  21.616  29.477  1.00  9.98           H  
ATOM    565  HZ3 LYS A  61      39.484  22.256  28.045  1.00  9.98           H  
ATOM    566  N   THR A  62      34.943  24.886  26.058  1.00  4.33           N  
ATOM    567  CA  THR A  62      35.413  26.270  26.137  1.00  5.33           C  
ATOM    568  C   THR A  62      34.556  27.061  27.119  1.00  4.88           C  
ATOM    569  O   THR A  62      35.081  27.786  27.963  1.00  5.88           O  
ATOM    570  CB  THR A  62      35.376  26.963  24.757  1.00  6.22           C  
ATOM    571  OG1 THR A  62      36.167  26.207  23.830  1.00 10.38           O  
ATOM    572  CG2 THR A  62      35.938  28.380  24.839  1.00  7.21           C  
ATOM    573  H   THR A  62      34.626  24.559  25.188  1.00  4.33           H  
ATOM    574  HG1 THR A  62      36.240  26.698  23.002  1.00 10.38           H  
ATOM    575  N   LEU A  63      33.239  26.902  27.035  1.00  4.73           N  
ATOM    576  CA  LEU A  63      32.341  27.611  27.943  1.00  4.06           C  
ATOM    577  C   LEU A  63      32.510  27.135  29.393  1.00  4.91           C  
ATOM    578  O   LEU A  63      32.446  27.941  30.318  1.00  6.46           O  
ATOM    579  CB  LEU A  63      30.889  27.470  27.490  1.00  5.20           C  
ATOM    580  CG  LEU A  63      30.554  28.089  26.129  1.00  6.83           C  
ATOM    581  CD1 LEU A  63      29.041  27.999  25.925  1.00  8.60           C  
ATOM    582  CD2 LEU A  63      31.013  29.532  26.058  1.00  6.92           C  
ATOM    583  H   LEU A  63      32.864  26.297  26.354  1.00  4.73           H  
ATOM    584  N   VAL A  64      32.738  25.839  29.592  1.00  3.96           N  
ATOM    585  CA  VAL A  64      32.949  25.300  30.938  1.00  3.79           C  
ATOM    586  C   VAL A  64      34.201  25.940  31.554  1.00  4.57           C  
ATOM    587  O   VAL A  64      34.183  26.365  32.707  1.00  5.41           O  
ATOM    588  CB  VAL A  64      33.091  23.763  30.908  1.00  5.17           C  
ATOM    589  CG1 VAL A  64      33.555  23.233  32.264  1.00  5.81           C  
ATOM    590  CG2 VAL A  64      31.746  23.132  30.555  1.00  6.53           C  
ATOM    591  H   VAL A  64      32.776  25.233  28.831  1.00  3.96           H  
ATOM    592  N   ASP A  65      35.273  26.056  30.776  1.00  5.46           N  
ATOM    593  CA  ASP A  65      36.489  26.680  31.280  1.00  6.87           C  
ATOM    594  C   ASP A  65      36.269  28.162  31.628  1.00  7.56           C  
ATOM    595  O   ASP A  65      36.752  28.627  32.666  1.00  7.90           O  
ATOM    596  CB  ASP A  65      37.652  26.486  30.299  1.00  8.06           C  
ATOM    597  CG  ASP A  65      38.145  25.043  30.261  1.00  9.65           C  
ATOM    598  OD1 ASP A  65      37.841  24.274  31.180  1.00 12.00           O  
ATOM    599  OD2 ASP A  65      38.855  24.666  29.316  1.00 13.09           O1-
ATOM    600  H   ASP A  65      35.260  25.687  29.869  1.00  5.46           H  
ATOM    601  N   LEU A  66      35.514  28.891  30.802  1.00  7.37           N  
ATOM    602  CA  LEU A  66      35.222  30.305  31.081  1.00  7.52           C  
ATOM    603  C   LEU A  66      34.375  30.403  32.352  1.00  8.42           C  
ATOM    604  O   LEU A  66      34.581  31.293  33.184  1.00  8.58           O  
ATOM    605  CB  LEU A  66      34.465  30.963  29.928  1.00  8.53           C  
ATOM    606  CG  LEU A  66      35.170  31.119  28.572  1.00 12.01           C  
ATOM    607  CD1 LEU A  66      34.217  31.780  27.593  1.00 13.21           C  
ATOM    608  CD2 LEU A  66      36.449  31.928  28.697  1.00 12.32           C  
ATOM    609  H   LEU A  66      35.164  28.461  29.993  1.00  7.37           H  
ATOM    610  N   PHE A  67      33.413  29.493  32.480  1.00  6.92           N  
ATOM    611  CA  PHE A  67      32.535  29.428  33.642  1.00  7.93           C  
ATOM    612  C   PHE A  67      33.345  29.205  34.927  1.00  9.41           C  
ATOM    613  O   PHE A  67      33.181  29.934  35.912  1.00  9.85           O  
ATOM    614  CB  PHE A  67      31.503  28.299  33.467  1.00  7.48           C  
ATOM    615  CG  PHE A  67      30.719  27.988  34.717  1.00 10.17           C  
ATOM    616  CD1 PHE A  67      29.672  28.816  35.125  1.00  9.60           C  
ATOM    617  CD2 PHE A  67      31.026  26.863  35.484  1.00 11.41           C  
ATOM    618  CE1 PHE A  67      28.945  28.532  36.276  1.00 11.07           C  
ATOM    619  CE2 PHE A  67      30.299  26.571  36.644  1.00 11.91           C  
ATOM    620  CZ  PHE A  67      29.259  27.408  37.037  1.00 12.06           C  
ATOM    621  H   PHE A  67      33.272  28.845  31.758  1.00  6.92           H  
ATOM    622  N   ARG A  68      34.226  28.208  34.905  1.00  7.32           N  
ATOM    623  CA  ARG A  68      35.058  27.898  36.052  1.00  8.26           C  
ATOM    624  C   ARG A  68      35.971  29.071  36.398  1.00 10.62           C  
ATOM    625  O   ARG A  68      36.394  29.205  37.549  1.00 13.12           O  
ATOM    626  CB  ARG A  68      35.866  26.619  35.798  1.00  8.97           C  
ATOM    627  CG  ARG A  68      34.980  25.379  35.655  1.00  9.86           C  
ATOM    628  CD  ARG A  68      35.788  24.105  35.392  1.00 11.50           C  
ATOM    629  NE  ARG A  68      36.533  23.698  36.578  1.00 12.93           N  
ATOM    630  CZ  ARG A  68      37.174  22.542  36.690  1.00 14.75           C  
ATOM    631  NH1 ARG A  68      37.170  21.671  35.685  1.00 14.20           N1+
ATOM    632  NH2 ARG A  68      37.798  22.252  37.823  1.00 17.36           N  
ATOM    633  H   ARG A  68      34.300  27.668  34.094  1.00  7.32           H  
ATOM    634  HE  ARG A  68      36.560  24.318  37.342  1.00 12.93           H  
ATOM    635 HH11 ARG A  68      36.694  21.876  34.822  1.00 14.20           H  
ATOM    636 HH12 ARG A  68      37.644  20.790  35.763  1.00 14.20           H  
ATOM    637 HH21 ARG A  68      37.767  22.904  38.584  1.00 17.36           H  
ATOM    638 HH22 ARG A  68      38.303  21.388  37.929  1.00 17.36           H  
ATOM    639  N   ASN A  69      36.264  29.927  35.420  1.00 10.63           N  
ATOM    640  CA  ASN A  69      37.104  31.098  35.660  1.00 13.57           C  
ATOM    641  C   ASN A  69      36.306  32.321  36.096  1.00 13.84           C  
ATOM    642  O   ASN A  69      36.840  33.428  36.098  1.00 16.51           O  
ATOM    643  CB  ASN A  69      37.948  31.454  34.432  1.00 15.34           C  
ATOM    644  CG  ASN A  69      39.066  30.455  34.176  1.00 20.46           C  
ATOM    645  OD1 ASN A  69      39.497  29.726  35.082  1.00 22.83           O  
ATOM    646  ND2 ASN A  69      39.539  30.407  32.935  1.00 23.51           N  
ATOM    647  H   ASN A  69      35.925  29.768  34.509  1.00 10.63           H  
ATOM    648 HD21 ASN A  69      40.212  29.744  32.665  1.00 23.51           H  
ATOM    649 HD22 ASN A  69      39.157  31.048  32.298  1.00 23.51           H  
ATOM    650  N   GLY A  70      35.020  32.142  36.390  1.00 13.84           N  
ATOM    651  CA  GLY A  70      34.212  33.259  36.843  1.00 14.31           C  
ATOM    652  C   GLY A  70      33.061  33.740  35.980  1.00 15.06           C  
ATOM    653  O   GLY A  70      32.306  34.621  36.391  1.00 15.61           O  
ATOM    654  H   GLY A  70      34.590  31.262  36.327  1.00 13.84           H  
ATOM    655  N   ASP A  71      32.907  33.215  34.772  1.00 13.59           N  
ATOM    656  CA  ASP A  71      31.799  33.663  33.923  1.00 13.26           C  
ATOM    657  C   ASP A  71      30.572  32.845  34.343  1.00 13.51           C  
ATOM    658  O   ASP A  71      30.099  31.972  33.610  1.00 11.52           O  
ATOM    659  CB  ASP A  71      32.155  33.434  32.449  1.00 13.39           C  
ATOM    660  CG  ASP A  71      31.264  34.208  31.498  1.00 16.21           C  
ATOM    661  OD1 ASP A  71      30.162  34.656  31.885  1.00 17.63           O  
ATOM    662  OD2 ASP A  71      31.672  34.364  30.335  1.00 16.20           O1-
ATOM    663  H   ASP A  71      33.515  32.518  34.460  1.00 13.59           H  
ATOM    664  N   THR A  72      30.068  33.142  35.536  1.00 13.39           N  
ATOM    665  CA  THR A  72      28.954  32.413  36.129  1.00 14.19           C  
ATOM    666  C   THR A  72      27.640  32.398  35.370  1.00 13.13           C  
ATOM    667  O   THR A  72      26.846  31.472  35.535  1.00 13.65           O  
ATOM    668  CB  THR A  72      28.709  32.873  37.581  1.00 16.79           C  
ATOM    669  OG1 THR A  72      28.473  34.284  37.599  1.00 20.76           O  
ATOM    670  CG2 THR A  72      29.916  32.562  38.439  1.00 17.91           C  
ATOM    671  H   THR A  72      30.464  33.894  36.040  1.00 13.39           H  
ATOM    672  HG1 THR A  72      29.333  34.751  37.655  1.00 20.76           H  
ATOM    673  N   ASP A  73      27.416  33.410  34.539  1.00 13.71           N  
ATOM    674  CA  ASP A  73      26.195  33.508  33.739  1.00 15.14           C  
ATOM    675  C   ASP A  73      26.036  32.375  32.718  1.00 13.25           C  
ATOM    676  O   ASP A  73      24.965  32.208  32.143  1.00 13.86           O  
ATOM    677  CB  ASP A  73      26.126  34.857  33.005  1.00 19.05           C  
ATOM    678  CG  ASP A  73      25.875  36.037  33.948  1.00 26.35           C  
ATOM    679  OD1 ASP A  73      25.268  35.845  35.031  1.00 29.26           O  
ATOM    680  OD2 ASP A  73      26.294  37.168  33.600  1.00 29.60           O1-
ATOM    681  H   ASP A  73      28.081  34.133  34.476  1.00 13.71           H  
ATOM    682  N   LEU A  74      27.101  31.619  32.471  1.00 10.78           N  
ATOM    683  CA  LEU A  74      27.045  30.512  31.516  1.00  9.44           C  
ATOM    684  C   LEU A  74      26.445  29.239  32.108  1.00  9.91           C  
ATOM    685  O   LEU A  74      26.208  28.270  31.388  1.00  9.83           O  
ATOM    686  CB  LEU A  74      28.455  30.201  31.000  1.00  7.44           C  
ATOM    687  CG  LEU A  74      29.123  31.358  30.267  1.00  8.03           C  
ATOM    688  CD1 LEU A  74      30.590  31.012  29.979  1.00  9.86           C  
ATOM    689  CD2 LEU A  74      28.360  31.659  28.980  1.00 10.92           C  
ATOM    690  H   LEU A  74      27.953  31.819  32.920  1.00 10.78           H  
ATOM    691  N   LEU A  75      26.186  29.243  33.413  1.00  8.66           N  
ATOM    692  CA  LEU A  75      25.652  28.067  34.087  1.00  9.29           C  
ATOM    693  C   LEU A  75      24.441  27.406  33.407  1.00  8.52           C  
ATOM    694  O   LEU A  75      24.464  26.204  33.137  1.00  7.83           O  
ATOM    695  CB  LEU A  75      25.328  28.388  35.557  1.00  9.89           C  
ATOM    696  CG  LEU A  75      24.678  27.272  36.384  1.00 12.62           C  
ATOM    697  CD1 LEU A  75      25.626  26.074  36.548  1.00 12.66           C  
ATOM    698  CD2 LEU A  75      24.270  27.834  37.751  1.00 14.33           C  
ATOM    699  H   LEU A  75      26.354  30.053  33.942  1.00  8.66           H  
ATOM    700  N  ASER A  76      23.413  28.192  33.100  0.75  7.71           N  
ATOM    701  N  BSER A  76      23.405  28.188  33.119  0.25  7.90           N  
ATOM    702  CA ASER A  76      22.209  27.637  32.484  0.75  7.91           C  
ATOM    703  CA BSER A  76      22.202  27.651  32.486  0.25  7.53           C  
ATOM    704  C  ASER A  76      22.483  26.997  31.130  0.75  7.14           C  
ATOM    705  C  BSER A  76      22.486  26.998  31.135  0.25  7.09           C  
ATOM    706  O  ASER A  76      21.908  25.955  30.802  0.75  6.74           O  
ATOM    707  O  BSER A  76      21.926  25.946  30.819  0.25  6.96           O  
ATOM    708  CB ASER A  76      21.113  28.704  32.366  0.75  8.62           C  
ATOM    709  CB BSER A  76      21.151  28.748  32.318  0.25  7.64           C  
ATOM    710  OG ASER A  76      21.536  29.825  31.604  0.75 11.11           O  
ATOM    711  OG BSER A  76      20.824  29.334  33.565  0.25  7.90           O  
ATOM    712  H  ASER A  76      23.440  29.158  33.287  0.75  7.71           H  
ATOM    713  H  BSER A  76      23.421  29.144  33.354  0.25  7.90           H  
ATOM    714  HG ASER A  76      21.371  29.691  30.651  0.75 11.11           H  
ATOM    715  HG BSER A  76      20.565  28.644  34.205  0.25  7.90           H  
ATOM    716  N   THR A  77      23.357  27.620  30.348  1.00  6.49           N  
ATOM    717  CA  THR A  77      23.717  27.106  29.034  1.00  6.56           C  
ATOM    718  C   THR A  77      24.325  25.707  29.165  1.00  5.45           C  
ATOM    719  O   THR A  77      23.915  24.770  28.464  1.00  4.48           O  
ATOM    720  CB  THR A  77      24.723  28.050  28.338  1.00  7.37           C  
ATOM    721  OG1 THR A  77      24.103  29.320  28.113  1.00  9.38           O  
ATOM    722  CG2 THR A  77      25.177  27.473  26.998  1.00  8.69           C  
ATOM    723  H   THR A  77      23.773  28.450  30.661  1.00  6.49           H  
ATOM    724  HG1 THR A  77      23.956  29.780  28.946  1.00  9.38           H  
ATOM    725  N   ILE A  78      25.240  25.553  30.118  1.00  4.68           N  
ATOM    726  CA  ILE A  78      25.901  24.272  30.340  1.00  4.77           C  
ATOM    727  C   ILE A  78      24.895  23.216  30.809  1.00  5.34           C  
ATOM    728  O   ILE A  78      24.902  22.087  30.319  1.00  4.43           O  
ATOM    729  CB  ILE A  78      27.083  24.415  31.327  1.00  5.35           C  
ATOM    730  CG1 ILE A  78      28.120  25.394  30.749  1.00  7.97           C  
ATOM    731  CG2 ILE A  78      27.738  23.068  31.558  1.00  7.55           C  
ATOM    732  CD1 ILE A  78      29.097  25.947  31.772  1.00  9.21           C  
ATOM    733  H   ILE A  78      25.487  26.311  30.693  1.00  4.68           H  
ATOM    734  N   GLU A  79      24.002  23.586  31.724  1.00  5.48           N  
ATOM    735  CA  GLU A  79      22.990  22.635  32.192  1.00  5.96           C  
ATOM    736  C   GLU A  79      22.090  22.183  31.039  1.00  5.04           C  
ATOM    737  O   GLU A  79      21.785  20.998  30.915  1.00  4.67           O  
ATOM    738  CB  GLU A  79      22.121  23.250  33.288  1.00  8.12           C  
ATOM    739  CG  GLU A  79      22.861  23.449  34.605  1.00 12.27           C  
ATOM    740  CD  GLU A  79      21.983  24.057  35.678  1.00 16.34           C  
ATOM    741  OE1 GLU A  79      20.927  24.630  35.342  1.00 17.21           O  
ATOM    742  OE2 GLU A  79      22.353  23.966  36.862  1.00 17.09           O1-
ATOM    743  H   GLU A  79      24.024  24.487  32.104  1.00  5.48           H  
ATOM    744  N   HIS A  80      21.658  23.131  30.209  1.00  3.88           N  
ATOM    745  CA  HIS A  80      20.794  22.802  29.070  1.00  4.64           C  
ATOM    746  C   HIS A  80      21.508  21.839  28.127  1.00  5.02           C  
ATOM    747  O   HIS A  80      20.905  20.888  27.636  1.00  6.14           O  
ATOM    748  CB  HIS A  80      20.371  24.062  28.316  1.00  4.85           C  
ATOM    749  CG  HIS A  80      19.539  25.003  29.135  1.00  5.79           C  
ATOM    750  ND1 HIS A  80      19.308  26.306  28.761  1.00  6.63           N  
ATOM    751  CD2 HIS A  80      18.930  24.839  30.334  1.00  7.64           C  
ATOM    752  CE1 HIS A  80      18.598  26.914  29.697  1.00  7.02           C  
ATOM    753  NE2 HIS A  80      18.357  26.045  30.662  1.00  5.90           N  
ATOM    754  H   HIS A  80      21.930  24.058  30.370  1.00  3.88           H  
ATOM    755  HD1 HIS A  80      19.599  26.721  27.926  1.00  6.63           H  
ATOM    756  HE2 HIS A  80      17.848  26.212  31.480  1.00  5.90           H  
ATOM    757  N   TYR A  81      22.803  22.053  27.911  1.00  3.85           N  
ATOM    758  CA  TYR A  81      23.567  21.169  27.034  1.00  3.55           C  
ATOM    759  C   TYR A  81      23.592  19.738  27.567  1.00  3.93           C  
ATOM    760  O   TYR A  81      23.322  18.782  26.838  1.00  3.59           O  
ATOM    761  CB  TYR A  81      25.006  21.677  26.863  1.00  4.46           C  
ATOM    762  CG  TYR A  81      25.945  20.656  26.240  1.00  5.00           C  
ATOM    763  CD1 TYR A  81      25.919  20.394  24.863  1.00  5.24           C  
ATOM    764  CD2 TYR A  81      26.850  19.947  27.033  1.00  4.48           C  
ATOM    765  CE1 TYR A  81      26.775  19.447  24.290  1.00  4.58           C  
ATOM    766  CE2 TYR A  81      27.712  19.001  26.476  1.00  5.22           C  
ATOM    767  CZ  TYR A  81      27.671  18.756  25.109  1.00  5.76           C  
ATOM    768  OH  TYR A  81      28.530  17.826  24.580  1.00  7.03           O  
ATOM    769  H   TYR A  81      23.256  22.816  28.341  1.00  3.85           H  
ATOM    770  HH  TYR A  81      28.369  17.725  23.638  1.00  7.03           H  
ATOM    771  N   ILE A  82      23.897  19.583  28.849  1.00  4.19           N  
ATOM    772  CA  ILE A  82      23.956  18.260  29.442  1.00  5.08           C  
ATOM    773  C   ILE A  82      22.594  17.566  29.358  1.00  5.57           C  
ATOM    774  O   ILE A  82      22.515  16.408  28.984  1.00  4.87           O  
ATOM    775  CB  ILE A  82      24.521  18.344  30.884  1.00  5.95           C  
ATOM    776  CG1 ILE A  82      26.013  18.708  30.782  1.00  8.26           C  
ATOM    777  CG2 ILE A  82      24.304  17.030  31.637  1.00  4.38           C  
ATOM    778  CD1 ILE A  82      26.665  19.113  32.064  1.00 12.45           C  
ATOM    779  H   ILE A  82      24.082  20.381  29.393  1.00  4.19           H  
ATOM    780  N   SER A  83      21.521  18.291  29.659  1.00  5.58           N  
ATOM    781  CA  SER A  83      20.186  17.724  29.568  1.00  6.46           C  
ATOM    782  C   SER A  83      19.897  17.270  28.133  1.00  5.54           C  
ATOM    783  O   SER A  83      19.369  16.177  27.922  1.00  5.86           O  
ATOM    784  CB  SER A  83      19.141  18.754  30.013  1.00  8.32           C  
ATOM    785  OG  SER A  83      19.211  18.952  31.417  1.00 11.34           O  
ATOM    786  H   SER A  83      21.619  19.215  29.966  1.00  5.58           H  
ATOM    787  HG  SER A  83      18.745  19.786  31.598  1.00 11.34           H  
ATOM    788  N   SER A  84      20.268  18.088  27.151  1.00  4.25           N  
ATOM    789  CA  SER A  84      20.020  17.734  25.754  1.00  5.02           C  
ATOM    790  C   SER A  84      20.754  16.448  25.347  1.00  5.31           C  
ATOM    791  O   SER A  84      20.230  15.637  24.582  1.00  4.50           O  
ATOM    792  CB  SER A  84      20.384  18.892  24.804  1.00  6.72           C  
ATOM    793  OG  SER A  84      21.783  19.012  24.581  1.00  7.87           O  
ATOM    794  H   SER A  84      20.721  18.939  27.329  1.00  4.25           H  
ATOM    795  HG  SER A  84      21.910  19.848  24.120  1.00  7.87           H  
ATOM    796  N   GLN A  85      21.942  16.237  25.901  1.00  4.71           N  
ATOM    797  CA  GLN A  85      22.729  15.054  25.555  1.00  4.14           C  
ATOM    798  C   GLN A  85      22.187  13.765  26.143  1.00  4.74           C  
ATOM    799  O   GLN A  85      22.371  12.697  25.550  1.00  3.93           O  
ATOM    800  CB  GLN A  85      24.208  15.271  25.881  1.00  4.11           C  
ATOM    801  CG  GLN A  85      24.802  16.483  25.143  1.00  3.73           C  
ATOM    802  CD  GLN A  85      24.602  16.429  23.624  1.00  5.41           C  
ATOM    803  OE1 GLN A  85      25.165  15.568  22.939  1.00  5.63           O  
ATOM    804  NE2 GLN A  85      23.787  17.338  23.099  1.00  3.85           N  
ATOM    805  H   GLN A  85      22.300  16.905  26.528  1.00  4.71           H  
ATOM    806 HE21 GLN A  85      23.663  17.361  22.125  1.00  3.85           H  
ATOM    807 HE22 GLN A  85      23.350  17.961  23.722  1.00  3.85           H  
ATOM    808  N   ALA A  86      21.486  13.854  27.277  1.00  3.55           N  
ATOM    809  CA  ALA A  86      20.855  12.670  27.866  1.00  4.74           C  
ATOM    810  C   ALA A  86      19.842  12.121  26.832  1.00  5.50           C  
ATOM    811  O   ALA A  86      19.679  10.901  26.683  1.00  6.25           O  
ATOM    812  CB  ALA A  86      20.151  13.033  29.163  1.00  5.85           C  
ATOM    813  H   ALA A  86      21.423  14.723  27.732  1.00  3.55           H  
ATOM    814  N  AILE A  87      19.176  13.031  26.125  0.58  4.84           N  
ATOM    815  N  BILE A  87      19.185  13.041  26.126  0.42  5.20           N  
ATOM    816  CA AILE A  87      18.208  12.658  25.096  0.58  6.42           C  
ATOM    817  CA BILE A  87      18.211  12.702  25.092  0.42  6.39           C  
ATOM    818  C  AILE A  87      18.925  12.176  23.831  0.58  5.58           C  
ATOM    819  C  BILE A  87      18.927  12.183  23.843  0.42  5.76           C  
ATOM    820  O  AILE A  87      18.634  11.084  23.328  0.58  6.13           O  
ATOM    821  O  BILE A  87      18.649  11.075  23.373  0.42  6.38           O  
ATOM    822  CB AILE A  87      17.277  13.843  24.741  0.58  7.19           C  
ATOM    823  CB BILE A  87      17.363  13.942  24.681  0.42  7.05           C  
ATOM    824  CG1AILE A  87      16.448  14.234  25.965  0.58  7.76           C  
ATOM    825  CG1BILE A  87      16.555  14.461  25.874  0.42  7.54           C  
ATOM    826  CG2AILE A  87      16.371  13.483  23.556  0.58  7.99           C  
ATOM    827  CG2BILE A  87      16.443  13.601  23.504  0.42  7.56           C  
ATOM    828  CD1AILE A  87      15.626  15.480  25.772  0.58  7.71           C  
ATOM    829  CD1BILE A  87      15.516  13.491  26.381  0.42  7.61           C  
ATOM    830  H  AILE A  87      19.339  13.981  26.305  0.58  4.84           H  
ATOM    831  H  BILE A  87      19.362  13.987  26.316  0.42  5.20           H  
ATOM    832  N   ILE A  88      19.853  12.985  23.321  1.00  5.51           N  
ATOM    833  CA  ILE A  88      20.611  12.637  22.106  1.00  5.33           C  
ATOM    834  C   ILE A  88      21.257  11.238  22.159  1.00  4.83           C  
ATOM    835  O   ILE A  88      21.202  10.495  21.179  1.00  4.76           O  
ATOM    836  CB  ILE A  88      21.692  13.721  21.780  1.00  6.27           C  
ATOM    837  CG1 ILE A  88      21.041  15.008  21.270  1.00 10.32           C  
ATOM    838  CG2 ILE A  88      22.688  13.222  20.757  1.00  7.23           C  
ATOM    839  CD1 ILE A  88      20.421  14.877  19.911  1.00 12.54           C  
ATOM    840  H   ILE A  88      20.035  13.841  23.760  1.00  5.51           H  
ATOM    841  N   GLN A  89      21.849  10.869  23.298  1.00  4.38           N  
ATOM    842  CA  GLN A  89      22.482   9.551  23.436  1.00  3.96           C  
ATOM    843  C   GLN A  89      21.544   8.380  23.111  1.00  5.28           C  
ATOM    844  O   GLN A  89      21.991   7.345  22.596  1.00  5.71           O  
ATOM    845  CB  GLN A  89      23.023   9.355  24.858  1.00  3.00           C  
ATOM    846  CG  GLN A  89      24.323  10.101  25.151  1.00  3.00           C  
ATOM    847  CD  GLN A  89      24.928   9.701  26.493  1.00  5.40           C  
ATOM    848  OE1 GLN A  89      24.263   9.082  27.326  1.00  5.90           O  
ATOM    849  NE2 GLN A  89      26.193  10.039  26.700  1.00  5.08           N  
ATOM    850  H   GLN A  89      21.873  11.481  24.061  1.00  4.38           H  
ATOM    851 HE21 GLN A  89      26.617   9.805  27.554  1.00  5.08           H  
ATOM    852 HE22 GLN A  89      26.689  10.513  25.997  1.00  5.08           H  
ATOM    853  N   GLY A  90      20.259   8.551  23.429  1.00  5.87           N  
ATOM    854  CA  GLY A  90      19.273   7.507  23.202  1.00  6.41           C  
ATOM    855  C   GLY A  90      18.573   7.530  21.858  1.00  7.88           C  
ATOM    856  O   GLY A  90      17.787   6.628  21.556  1.00  8.29           O  
ATOM    857  H   GLY A  90      19.928   9.398  23.803  1.00  5.87           H  
ATOM    858  N   VAL A  91      18.860   8.537  21.042  1.00  5.63           N  
ATOM    859  CA  VAL A  91      18.234   8.647  19.726  1.00  7.75           C  
ATOM    860  C   VAL A  91      18.761   7.596  18.742  1.00  7.93           C  
ATOM    861  O   VAL A  91      19.967   7.545  18.457  1.00  9.35           O  
ATOM    862  CB  VAL A  91      18.436  10.067  19.121  1.00  7.08           C  
ATOM    863  CG1 VAL A  91      17.874  10.135  17.695  1.00  9.45           C  
ATOM    864  CG2 VAL A  91      17.764  11.122  20.006  1.00  8.44           C  
ATOM    865  H   VAL A  91      19.507   9.217  21.330  1.00  5.63           H  
ATOM    866  N  ASER A  92      17.871   6.728  18.267  0.63  7.52           N  
ATOM    867  N  BSER A  92      17.864   6.742  18.254  0.37  7.48           N  
ATOM    868  CA ASER A  92      18.241   5.697  17.297  0.63  7.97           C  
ATOM    869  CA BSER A  92      18.228   5.718  17.278  0.37  7.52           C  
ATOM    870  C  ASER A  92      18.635   6.454  16.024  0.63  7.46           C  
ATOM    871  C  BSER A  92      18.639   6.471  16.018  0.37  7.19           C  
ATOM    872  O  ASER A  92      17.913   7.348  15.584  0.63  7.85           O  
ATOM    873  O  BSER A  92      17.925   7.370  15.571  0.37  7.41           O  
ATOM    874  CB ASER A  92      17.044   4.785  17.019  0.63  9.44           C  
ATOM    875  CB BSER A  92      17.024   4.831  16.967  0.37  8.20           C  
ATOM    876  OG ASER A  92      17.410   3.673  16.217  0.63 11.63           O  
ATOM    877  OG BSER A  92      16.570   4.162  18.125  0.37  8.95           O  
ATOM    878  H  ASER A  92      16.934   6.784  18.563  0.63  7.52           H  
ATOM    879  H  BSER A  92      16.925   6.773  18.554  0.37  7.48           H  
ATOM    880  HG ASER A  92      17.451   2.870  16.761  0.63 11.63           H  
ATOM    881  HG BSER A  92      17.256   3.562  18.455  0.37  8.95           H  
ATOM    882  N   ASN A  93      19.776   6.113  15.441  1.00  6.76           N  
ATOM    883  CA  ASN A  93      20.248   6.806  14.247  1.00  5.54           C  
ATOM    884  C   ASN A  93      20.987   5.831  13.325  1.00  5.32           C  
ATOM    885  O   ASN A  93      21.113   4.647  13.650  1.00  5.33           O  
ATOM    886  CB  ASN A  93      21.125   7.995  14.687  1.00  6.13           C  
ATOM    887  CG  ASN A  93      22.372   7.552  15.430  1.00  6.23           C  
ATOM    888  OD1 ASN A  93      23.229   6.884  14.851  1.00  5.03           O  
ATOM    889  ND2 ASN A  93      22.476   7.904  16.714  1.00  5.31           N  
ATOM    890  H   ASN A  93      20.310   5.383  15.820  1.00  6.76           H  
ATOM    891 HD21 ASN A  93      23.293   7.657  17.204  1.00  5.31           H  
ATOM    892 HD22 ASN A  93      21.749   8.409  17.133  1.00  5.31           H  
ATOM    893  N   PRO A  94      21.446   6.290  12.148  1.00  5.04           N  
ATOM    894  CA  PRO A  94      22.150   5.390  11.227  1.00  5.04           C  
ATOM    895  C   PRO A  94      23.382   4.651  11.781  1.00  6.11           C  
ATOM    896  O   PRO A  94      23.745   3.590  11.268  1.00  6.13           O  
ATOM    897  CB  PRO A  94      22.476   6.295  10.044  1.00  6.59           C  
ATOM    898  CG  PRO A  94      21.331   7.276  10.051  1.00  7.09           C  
ATOM    899  CD  PRO A  94      21.225   7.604  11.521  1.00  5.59           C  
ATOM    900  N   SER A  95      24.008   5.184  12.831  1.00  5.15           N  
ATOM    901  CA  SER A  95      25.160   4.507  13.442  1.00  5.44           C  
ATOM    902  C   SER A  95      24.725   3.430  14.450  1.00  6.11           C  
ATOM    903  O   SER A  95      25.530   2.595  14.859  1.00  7.21           O  
ATOM    904  CB  SER A  95      26.107   5.515  14.097  1.00  4.52           C  
ATOM    905  OG  SER A  95      26.709   6.346  13.116  1.00  5.32           O  
ATOM    906  H   SER A  95      23.723   6.041  13.215  1.00  5.15           H  
ATOM    907  HG  SER A  95      25.986   6.839  12.735  1.00  5.32           H  
ATOM    908  N   GLY A  96      23.449   3.446  14.837  1.00  5.54           N  
ATOM    909  CA  GLY A  96      22.925   2.465  15.774  1.00  5.43           C  
ATOM    910  C   GLY A  96      22.145   3.104  16.907  1.00  6.12           C  
ATOM    911  O   GLY A  96      21.698   4.256  16.805  1.00  5.39           O  
ATOM    912  H   GLY A  96      22.840   4.142  14.521  1.00  5.54           H  
ATOM    913  N   ASP A  97      21.977   2.340  17.983  1.00  7.63           N  
ATOM    914  CA  ASP A  97      21.270   2.787  19.188  1.00  8.97           C  
ATOM    915  C   ASP A  97      22.309   3.066  20.264  1.00  7.31           C  
ATOM    916  O   ASP A  97      23.504   2.863  20.048  1.00  6.29           O  
ATOM    917  CB  ASP A  97      20.326   1.688  19.707  1.00 15.82           C  
ATOM    918  CG  ASP A  97      19.273   1.295  18.694  1.00 24.70           C  
ATOM    919  OD1 ASP A  97      18.642   2.200  18.111  1.00 27.40           O  
ATOM    920  OD2 ASP A  97      19.080   0.079  18.464  1.00 31.62           O1-
ATOM    921  H   ASP A  97      22.338   1.427  17.987  1.00  7.63           H  
ATOM    922  N   LEU A  98      21.845   3.427  21.453  1.00  5.45           N  
ATOM    923  CA  LEU A  98      22.739   3.729  22.566  1.00  6.36           C  
ATOM    924  C   LEU A  98      23.830   2.674  22.801  1.00  5.95           C  
ATOM    925  O   LEU A  98      25.022   3.008  22.911  1.00  7.45           O  
ATOM    926  CB  LEU A  98      21.926   3.921  23.849  1.00  7.93           C  
ATOM    927  CG  LEU A  98      22.733   4.014  25.151  1.00 10.56           C  
ATOM    928  CD1 LEU A  98      23.570   5.270  25.168  1.00 12.89           C  
ATOM    929  CD2 LEU A  98      21.787   3.987  26.337  1.00 14.27           C  
ATOM    930  H   LEU A  98      20.870   3.494  21.577  1.00  5.45           H  
ATOM    931  N   SER A  99      23.439   1.402  22.854  1.00  5.87           N  
ATOM    932  CA  SER A  99      24.406   0.340  23.123  1.00  7.72           C  
ATOM    933  C   SER A  99      24.940  -0.381  21.896  1.00  7.68           C  
ATOM    934  O   SER A  99      25.745  -1.300  22.029  1.00  9.78           O  
ATOM    935  CB  SER A  99      23.782  -0.695  24.061  1.00  9.87           C  
ATOM    936  OG  SER A  99      22.740  -1.393  23.400  1.00 13.82           O  
ATOM    937  H   SER A  99      22.492   1.172  22.720  1.00  5.87           H  
ATOM    938  HG  SER A  99      23.150  -2.217  23.067  1.00 13.82           H  
ATOM    939  N   SER A 100      24.534   0.045  20.707  1.00  6.99           N  
ATOM    940  CA  SER A 100      24.965  -0.658  19.511  1.00  6.72           C  
ATOM    941  C   SER A 100      25.702   0.185  18.482  1.00  7.75           C  
ATOM    942  O   SER A 100      25.695  -0.145  17.298  1.00  9.28           O  
ATOM    943  CB  SER A 100      23.768  -1.373  18.877  1.00  8.19           C  
ATOM    944  OG  SER A 100      22.724  -0.461  18.586  1.00  7.93           O  
ATOM    945  H   SER A 100      23.946   0.825  20.611  1.00  6.99           H  
ATOM    946  HG  SER A 100      21.921  -0.973  18.394  1.00  7.93           H  
ATOM    947  N   GLY A 101      26.292   1.291  18.929  1.00  6.82           N  
ATOM    948  CA  GLY A 101      27.065   2.141  18.034  1.00  6.48           C  
ATOM    949  C   GLY A 101      26.536   3.539  17.770  1.00  5.73           C  
ATOM    950  O   GLY A 101      27.226   4.377  17.177  1.00  5.09           O  
ATOM    951  H   GLY A 101      26.234   1.552  19.873  1.00  6.82           H  
ATOM    952  N   GLY A 103      25.330   3.817  18.244  1.00  4.43           N  
ATOM    953  CA  GLY A 103      24.726   5.114  18.005  1.00  4.04           C  
ATOM    954  C   GLY A 103      25.487   6.334  18.476  1.00  4.46           C  
ATOM    955  O   GLY A 103      25.324   7.418  17.910  1.00  3.88           O  
ATOM    956  H   GLY A 103      24.855   3.141  18.768  1.00  4.43           H  
ATOM    957  N   LEU A 104      26.316   6.170  19.501  1.00  3.00           N  
ATOM    958  CA  LEU A 104      27.073   7.296  20.036  1.00  3.48           C  
ATOM    959  C   LEU A 104      28.112   7.875  19.069  1.00  4.16           C  
ATOM    960  O   LEU A 104      28.550   9.022  19.236  1.00  4.21           O  
ATOM    961  CB  LEU A 104      27.715   6.916  21.378  1.00  3.79           C  
ATOM    962  CG  LEU A 104      26.735   6.410  22.452  1.00  5.54           C  
ATOM    963  CD1 LEU A 104      27.517   6.040  23.704  1.00  7.13           C  
ATOM    964  CD2 LEU A 104      25.672   7.462  22.774  1.00  5.92           C  
ATOM    965  H   LEU A 104      26.392   5.283  19.904  1.00  3.00           H  
ATOM    966  N   GLY A 105      28.485   7.096  18.052  1.00  4.88           N  
ATOM    967  CA  GLY A 105      29.457   7.558  17.068  1.00  5.13           C  
ATOM    968  C   GLY A 105      28.873   8.404  15.935  1.00  5.79           C  
ATOM    969  O   GLY A 105      29.609   8.856  15.056  1.00  4.83           O  
ATOM    970  H   GLY A 105      28.097   6.203  17.944  1.00  4.88           H  
ATOM    971  N   GLU A 106      27.559   8.627  15.951  1.00  3.74           N  
ATOM    972  CA  GLU A 106      26.885   9.414  14.913  1.00  3.41           C  
ATOM    973  C   GLU A 106      27.435  10.846  14.914  1.00  3.57           C  
ATOM    974  O   GLU A 106      27.486  11.499  15.959  1.00  4.37           O  
ATOM    975  CB  GLU A 106      25.376   9.396  15.168  1.00  3.25           C  
ATOM    976  CG  GLU A 106      24.538  10.144  14.143  1.00  6.10           C  
ATOM    977  CD  GLU A 106      24.509   9.507  12.746  1.00  8.28           C  
ATOM    978  OE1 GLU A 106      25.184   8.486  12.487  1.00  6.13           O  
ATOM    979  OE2 GLU A 106      23.806  10.060  11.880  1.00  7.57           O1-
ATOM    980  H   GLU A 106      27.006   8.283  16.684  1.00  3.74           H  
ATOM    981  N   PRO A 107      27.851  11.354  13.744  1.00  3.51           N  
ATOM    982  CA  PRO A 107      28.413  12.710  13.647  1.00  3.17           C  
ATOM    983  C   PRO A 107      27.501  13.899  13.949  1.00  3.77           C  
ATOM    984  O   PRO A 107      27.891  14.819  14.682  1.00  3.48           O  
ATOM    985  CB  PRO A 107      28.917  12.779  12.201  1.00  4.82           C  
ATOM    986  CG  PRO A 107      29.174  11.338  11.842  1.00  4.56           C  
ATOM    987  CD  PRO A 107      28.005  10.627  12.471  1.00  3.90           C  
ATOM    988  N   LYS A 108      26.318  13.919  13.350  1.00  3.36           N  
ATOM    989  CA  LYS A 108      25.431  15.054  13.544  1.00  3.64           C  
ATOM    990  C   LYS A 108      23.964  14.658  13.653  1.00  3.72           C  
ATOM    991  O   LYS A 108      23.578  13.528  13.307  1.00  4.32           O  
ATOM    992  CB  LYS A 108      25.617  16.075  12.411  1.00  5.15           C  
ATOM    993  CG  LYS A 108      25.074  15.640  11.044  1.00  6.36           C  
ATOM    994  CD  LYS A 108      25.254  16.750  10.014  1.00  7.03           C  
ATOM    995  CE  LYS A 108      24.528  16.436   8.711  1.00  8.28           C  
ATOM    996  NZ  LYS A 108      24.658  17.529   7.708  1.00  9.41           N1+
ATOM    997  H   LYS A 108      26.014  13.180  12.779  1.00  3.36           H  
ATOM    998  HZ1 LYS A 108      24.276  18.421   8.065  1.00  9.41           H  
ATOM    999  HZ2 LYS A 108      25.648  17.721   7.458  1.00  9.41           H  
ATOM   1000  HZ3 LYS A 108      24.137  17.295   6.837  1.00  9.41           H  
ATOM   1001  N   PHE A 109      23.175  15.595  14.164  1.00  3.82           N  
ATOM   1002  CA  PHE A 109      21.742  15.414  14.358  1.00  4.12           C  
ATOM   1003  C   PHE A 109      21.046  16.697  13.927  1.00  3.78           C  
ATOM   1004  O   PHE A 109      21.679  17.743  13.779  1.00  4.92           O  
ATOM   1005  CB  PHE A 109      21.450  15.195  15.851  1.00  4.90           C  
ATOM   1006  CG  PHE A 109      22.089  13.961  16.420  1.00  5.81           C  
ATOM   1007  CD1 PHE A 109      23.406  13.986  16.872  1.00  5.45           C  
ATOM   1008  CD2 PHE A 109      21.379  12.762  16.481  1.00  6.91           C  
ATOM   1009  CE1 PHE A 109      24.010  12.827  17.374  1.00  6.45           C  
ATOM   1010  CE2 PHE A 109      21.977  11.599  16.985  1.00  7.49           C  
ATOM   1011  CZ  PHE A 109      23.295  11.641  17.428  1.00  6.45           C  
ATOM   1012  H   PHE A 109      23.556  16.460  14.425  1.00  3.82           H  
ATOM   1013  N   ASN A 110      19.734  16.624  13.730  1.00  4.89           N  
ATOM   1014  CA  ASN A 110      18.963  17.815  13.393  1.00  4.20           C  
ATOM   1015  C   ASN A 110      18.846  18.636  14.681  1.00  5.28           C  
ATOM   1016  O   ASN A 110      18.935  18.084  15.787  1.00  4.94           O  
ATOM   1017  CB  ASN A 110      17.587  17.411  12.868  1.00  4.58           C  
ATOM   1018  CG  ASN A 110      17.668  16.833  11.485  1.00  6.84           C  
ATOM   1019  OD1 ASN A 110      18.184  17.481  10.584  1.00  9.71           O  
ATOM   1020  ND2 ASN A 110      17.197  15.609  11.308  1.00  7.95           N  
ATOM   1021  H   ASN A 110      19.287  15.762  13.860  1.00  4.89           H  
ATOM   1022 HD21 ASN A 110      17.263  15.227  10.404  1.00  7.95           H  
ATOM   1023 HD22 ASN A 110      16.804  15.134  12.072  1.00  7.95           H  
ATOM   1024  N   VAL A 111      18.642  19.943  14.549  1.00  5.69           N  
ATOM   1025  CA  VAL A 111      18.571  20.824  15.722  1.00  7.18           C  
ATOM   1026  C   VAL A 111      17.398  20.579  16.676  1.00  7.52           C  
ATOM   1027  O   VAL A 111      17.408  21.066  17.803  1.00  8.06           O  
ATOM   1028  CB  VAL A 111      18.659  22.324  15.330  1.00  7.33           C  
ATOM   1029  CG1 VAL A 111      19.919  22.573  14.506  1.00  7.85           C  
ATOM   1030  CG2 VAL A 111      17.416  22.769  14.555  1.00  8.86           C  
ATOM   1031  H   VAL A 111      18.536  20.309  13.633  1.00  5.69           H  
ATOM   1032  N   ASP A 112      16.403  19.822  16.217  1.00  6.30           N  
ATOM   1033  CA  ASP A 112      15.229  19.475  17.016  1.00  7.27           C  
ATOM   1034  C   ASP A 112      15.420  18.121  17.739  1.00  7.00           C  
ATOM   1035  O   ASP A 112      14.474  17.567  18.312  1.00  7.35           O  
ATOM   1036  CB  ASP A 112      13.972  19.459  16.122  1.00  7.74           C  
ATOM   1037  CG  ASP A 112      14.074  18.469  14.961  1.00 11.09           C  
ATOM   1038  OD1 ASP A 112      15.064  17.712  14.885  1.00  7.22           O  
ATOM   1039  OD2 ASP A 112      13.157  18.439  14.115  1.00 11.54           O1-
ATOM   1040  H   ASP A 112      16.457  19.472  15.307  1.00  6.30           H  
ATOM   1041  N   GLU A 113      16.658  17.615  17.694  1.00  6.65           N  
ATOM   1042  CA  GLU A 113      17.084  16.357  18.318  1.00  7.24           C  
ATOM   1043  C   GLU A 113      16.667  15.067  17.609  1.00  8.66           C  
ATOM   1044  O   GLU A 113      16.731  13.978  18.182  1.00 11.06           O  
ATOM   1045  CB  GLU A 113      16.744  16.338  19.820  1.00  8.03           C  
ATOM   1046  CG  GLU A 113      17.296  17.585  20.542  1.00  8.85           C  
ATOM   1047  CD  GLU A 113      17.017  17.637  22.037  1.00 10.40           C  
ATOM   1048  OE1 GLU A 113      16.312  16.761  22.580  1.00 15.26           O  
ATOM   1049  OE2 GLU A 113      17.511  18.576  22.688  1.00  9.22           O1-
ATOM   1050  H   GLU A 113      17.358  18.113  17.220  1.00  6.65           H  
ATOM   1051  N   THR A 114      16.244  15.183  16.355  1.00  6.90           N  
ATOM   1052  CA  THR A 114      15.878  13.998  15.584  1.00  7.48           C  
ATOM   1053  C   THR A 114      17.132  13.554  14.814  1.00  6.44           C  
ATOM   1054  O   THR A 114      18.063  14.341  14.603  1.00  6.87           O  
ATOM   1055  CB  THR A 114      14.719  14.264  14.578  1.00  6.06           C  
ATOM   1056  OG1 THR A 114      15.092  15.297  13.658  1.00  6.47           O  
ATOM   1057  CG2 THR A 114      13.446  14.703  15.317  1.00  7.90           C  
ATOM   1058  H   THR A 114      16.198  16.060  15.931  1.00  6.90           H  
ATOM   1059  HG1 THR A 114      14.866  16.108  14.094  1.00  6.47           H  
ATOM   1060  N   ALA A 115      17.159  12.299  14.400  1.00  5.96           N  
ATOM   1061  CA  ALA A 115      18.298  11.783  13.661  1.00  6.00           C  
ATOM   1062  C   ALA A 115      18.383  12.342  12.245  1.00  7.52           C  
ATOM   1063  O   ALA A 115      17.365  12.666  11.614  1.00  8.32           O  
ATOM   1064  CB  ALA A 115      18.218  10.269  13.600  1.00  6.48           C  
ATOM   1065  H   ALA A 115      16.405  11.704  14.606  1.00  5.96           H  
ATOM   1066  N   TYR A 116      19.609  12.498  11.772  1.00  6.46           N  
ATOM   1067  CA  TYR A 116      19.863  12.924  10.417  1.00  7.05           C  
ATOM   1068  C   TYR A 116      20.014  11.568   9.706  1.00  8.02           C  
ATOM   1069  O   TYR A 116      20.939  10.797   9.991  1.00  8.39           O  
ATOM   1070  CB  TYR A 116      21.152  13.730  10.347  1.00  6.62           C  
ATOM   1071  CG  TYR A 116      21.495  14.064   8.937  1.00  9.30           C  
ATOM   1072  CD1 TYR A 116      20.778  15.034   8.247  1.00 12.54           C  
ATOM   1073  CD2 TYR A 116      22.489  13.362   8.258  1.00 10.31           C  
ATOM   1074  CE1 TYR A 116      21.035  15.300   6.911  1.00 14.53           C  
ATOM   1075  CE2 TYR A 116      22.757  13.618   6.911  1.00 12.05           C  
ATOM   1076  CZ  TYR A 116      22.021  14.589   6.252  1.00 15.09           C  
ATOM   1077  OH  TYR A 116      22.276  14.871   4.934  1.00 20.14           O  
ATOM   1078  H   TYR A 116      20.367  12.316  12.360  1.00  6.46           H  
ATOM   1079  HH  TYR A 116      22.942  14.255   4.576  1.00 20.14           H  
ATOM   1080  N   THR A 117      19.103  11.252   8.793  1.00  8.37           N  
ATOM   1081  CA  THR A 117      19.148   9.938   8.154  1.00  9.88           C  
ATOM   1082  C   THR A 117      19.806   9.813   6.784  1.00 10.05           C  
ATOM   1083  O   THR A 117      19.881   8.710   6.244  1.00 11.73           O  
ATOM   1084  CB  THR A 117      17.741   9.331   8.069  1.00 11.02           C  
ATOM   1085  OG1 THR A 117      16.892  10.223   7.336  1.00 12.48           O  
ATOM   1086  CG2 THR A 117      17.165   9.134   9.466  1.00 11.90           C  
ATOM   1087  H   THR A 117      18.422  11.924   8.548  1.00  8.37           H  
ATOM   1088  HG1 THR A 117      16.423  10.776   7.971  1.00 12.48           H  
ATOM   1089  N   GLY A 118      20.266  10.923   6.219  1.00  9.98           N  
ATOM   1090  CA  GLY A 118      20.901  10.873   4.914  1.00  9.65           C  
ATOM   1091  C   GLY A 118      22.321  10.334   4.992  1.00 10.70           C  
ATOM   1092  O   GLY A 118      22.842  10.075   6.092  1.00 10.05           O  
ATOM   1093  H   GLY A 118      20.193  11.776   6.687  1.00  9.98           H  
ATOM   1094  N  ASER A 119      22.949  10.155   3.834  0.34  9.88           N  
ATOM   1095  N  BSER A 119      22.945  10.138   3.834  0.66 10.01           N  
ATOM   1096  CA ASER A 119      24.315   9.656   3.781  0.34  9.92           C  
ATOM   1097  CA BSER A 119      24.313   9.637   3.785  0.66 10.59           C  
ATOM   1098  C  ASER A 119      25.260  10.688   4.390  0.34  9.29           C  
ATOM   1099  C  BSER A 119      25.261  10.679   4.382  0.66  9.75           C  
ATOM   1100  O  ASER A 119      25.046  11.899   4.262  0.34  9.21           O  
ATOM   1101  O  BSER A 119      25.057  11.891   4.225  0.66  9.50           O  
ATOM   1102  CB ASER A 119      24.718   9.348   2.337  0.34 10.57           C  
ATOM   1103  CB BSER A 119      24.710   9.314   2.342  0.66 11.98           C  
ATOM   1104  OG ASER A 119      24.429  10.438   1.480  0.34 11.50           O  
ATOM   1105  OG BSER A 119      23.910   8.263   1.817  0.66 13.95           O  
ATOM   1106  H  ASER A 119      22.514  10.372   2.978  0.34  9.88           H  
ATOM   1107  H  BSER A 119      22.483  10.336   2.988  0.66 10.01           H  
ATOM   1108  HG ASER A 119      24.658  10.130   0.587  0.34 11.50           H  
ATOM   1109  HG BSER A 119      23.232   8.022   2.456  0.66 13.95           H  
ATOM   1110  N   TRP A 120      26.288  10.207   5.078  1.00  8.74           N  
ATOM   1111  CA  TRP A 120      27.253  11.094   5.705  1.00  6.65           C  
ATOM   1112  C   TRP A 120      28.433  10.219   6.061  1.00  7.04           C  
ATOM   1113  O   TRP A 120      28.276   8.996   6.147  1.00  6.80           O  
ATOM   1114  CB  TRP A 120      26.666  11.674   6.993  1.00  5.54           C  
ATOM   1115  CG  TRP A 120      27.318  12.938   7.412  1.00  6.29           C  
ATOM   1116  CD1 TRP A 120      28.201  13.109   8.448  1.00  5.70           C  
ATOM   1117  CD2 TRP A 120      27.191  14.210   6.774  1.00  6.36           C  
ATOM   1118  NE1 TRP A 120      28.633  14.415   8.482  1.00  6.19           N  
ATOM   1119  CE2 TRP A 120      28.035  15.113   7.468  1.00  7.66           C  
ATOM   1120  CE3 TRP A 120      26.450  14.680   5.680  1.00  7.53           C  
ATOM   1121  CZ2 TRP A 120      28.161  16.458   7.097  1.00  7.58           C  
ATOM   1122  CZ3 TRP A 120      26.576  16.021   5.313  1.00  8.66           C  
ATOM   1123  CH2 TRP A 120      27.430  16.893   6.024  1.00  9.21           C  
ATOM   1124  H   TRP A 120      26.427   9.239   5.154  1.00  8.74           H  
ATOM   1125  HE1 TRP A 120      29.251  14.761   9.147  1.00  6.19           H  
ATOM   1126  N   GLY A 121      29.606  10.824   6.259  1.00  5.51           N  
ATOM   1127  CA  GLY A 121      30.780  10.052   6.637  1.00  5.14           C  
ATOM   1128  C   GLY A 121      30.638   9.673   8.105  1.00  5.25           C  
ATOM   1129  O   GLY A 121      30.977  10.456   8.984  1.00  6.74           O  
ATOM   1130  H   GLY A 121      29.697  11.800   6.146  1.00  5.51           H  
ATOM   1131  N   ARG A 122      30.140   8.469   8.371  1.00  5.44           N  
ATOM   1132  CA  ARG A 122      29.925   7.996   9.733  1.00  5.09           C  
ATOM   1133  C   ARG A 122      30.520   6.601   9.894  1.00  5.98           C  
ATOM   1134  O   ARG A 122      30.665   5.872   8.909  1.00  6.37           O  
ATOM   1135  CB  ARG A 122      28.412   7.962  10.033  1.00  5.16           C  
ATOM   1136  CG  ARG A 122      27.584   7.160   9.025  1.00  6.69           C  
ATOM   1137  CD  ARG A 122      26.138   6.920   9.490  1.00  4.76           C  
ATOM   1138  NE  ARG A 122      25.317   8.127   9.668  1.00  5.03           N  
ATOM   1139  CZ  ARG A 122      24.595   8.711   8.710  1.00  7.18           C  
ATOM   1140  NH1 ARG A 122      24.663   8.279   7.453  1.00  6.98           N1+
ATOM   1141  NH2 ARG A 122      23.848   9.774   8.993  1.00  5.90           N  
ATOM   1142  H   ARG A 122      29.916   7.884   7.616  1.00  5.44           H  
ATOM   1143  HE  ARG A 122      25.293   8.544  10.550  1.00  5.03           H  
ATOM   1144 HH11 ARG A 122      25.246   7.505   7.177  1.00  6.98           H  
ATOM   1145 HH12 ARG A 122      24.097   8.721   6.753  1.00  6.98           H  
ATOM   1146 HH21 ARG A 122      23.800  10.135   9.930  1.00  5.90           H  
ATOM   1147 HH22 ARG A 122      23.301  10.214   8.282  1.00  5.90           H  
ATOM   1148  N   PRO A 123      30.930   6.232  11.125  1.00  6.17           N  
ATOM   1149  CA  PRO A 123      30.843   7.074  12.330  1.00  5.21           C  
ATOM   1150  C   PRO A 123      32.092   7.953  12.449  1.00  5.98           C  
ATOM   1151  O   PRO A 123      33.005   7.847  11.639  1.00  6.20           O  
ATOM   1152  CB  PRO A 123      30.817   6.043  13.454  1.00  5.72           C  
ATOM   1153  CG  PRO A 123      31.750   4.973  12.939  1.00  6.28           C  
ATOM   1154  CD  PRO A 123      31.385   4.865  11.465  1.00  6.27           C  
ATOM   1155  N   GLN A 124      32.080   8.869  13.407  1.00  4.67           N  
ATOM   1156  CA  GLN A 124      33.231   9.725  13.701  1.00  4.11           C  
ATOM   1157  C   GLN A 124      33.424   9.471  15.191  1.00  4.62           C  
ATOM   1158  O   GLN A 124      32.663   9.949  16.029  1.00  4.66           O  
ATOM   1159  CB  GLN A 124      32.925  11.181  13.376  1.00  3.00           C  
ATOM   1160  CG  GLN A 124      32.908  11.402  11.867  1.00  3.00           C  
ATOM   1161  CD  GLN A 124      32.430  12.777  11.462  1.00  4.81           C  
ATOM   1162  OE1 GLN A 124      32.555  13.745  12.209  1.00  5.48           O  
ATOM   1163  NE2 GLN A 124      31.869  12.867  10.264  1.00  3.04           N  
ATOM   1164  H   GLN A 124      31.282   8.967  13.966  1.00  4.67           H  
ATOM   1165 HE21 GLN A 124      31.556  13.738   9.967  1.00  3.04           H  
ATOM   1166 HE22 GLN A 124      31.785  12.057   9.716  1.00  3.04           H  
ATOM   1167  N   ARG A 125      34.443   8.685  15.510  1.00  3.87           N  
ATOM   1168  CA  ARG A 125      34.685   8.263  16.884  1.00  3.35           C  
ATOM   1169  C   ARG A 125      35.293   9.264  17.870  1.00  3.00           C  
ATOM   1170  O   ARG A 125      35.455   8.952  19.053  1.00  4.09           O  
ATOM   1171  CB  ARG A 125      35.439   6.929  16.865  1.00  3.37           C  
ATOM   1172  CG  ARG A 125      34.802   5.903  15.906  1.00  4.37           C  
ATOM   1173  CD  ARG A 125      35.395   4.517  16.113  1.00  5.81           C  
ATOM   1174  NE  ARG A 125      35.155   3.612  14.985  1.00  7.10           N  
ATOM   1175  CZ  ARG A 125      34.086   2.830  14.838  1.00  7.15           C  
ATOM   1176  NH1 ARG A 125      33.109   2.825  15.739  1.00  5.79           N1+
ATOM   1177  NH2 ARG A 125      34.020   2.003  13.805  1.00  6.97           N  
ATOM   1178  H   ARG A 125      35.057   8.384  14.801  1.00  3.87           H  
ATOM   1179  HE  ARG A 125      35.848   3.588  14.284  1.00  7.10           H  
ATOM   1180 HH11 ARG A 125      33.122   3.423  16.547  1.00  5.79           H  
ATOM   1181 HH12 ARG A 125      32.315   2.219  15.607  1.00  5.79           H  
ATOM   1182 HH21 ARG A 125      34.766   1.995  13.135  1.00  6.97           H  
ATOM   1183 HH22 ARG A 125      33.214   1.421  13.660  1.00  6.97           H  
ATOM   1184  N   ASP A 126      35.597  10.469  17.396  1.00  3.04           N  
ATOM   1185  CA  ASP A 126      36.122  11.520  18.263  1.00  3.92           C  
ATOM   1186  C   ASP A 126      34.992  12.138  19.105  1.00  4.40           C  
ATOM   1187  O   ASP A 126      35.221  12.580  20.224  1.00  4.12           O  
ATOM   1188  CB  ASP A 126      36.803  12.624  17.438  1.00  3.55           C  
ATOM   1189  CG  ASP A 126      35.860  13.287  16.416  1.00  5.54           C  
ATOM   1190  OD1 ASP A 126      35.132  12.564  15.702  1.00  4.61           O  
ATOM   1191  OD2 ASP A 126      35.854  14.531  16.315  1.00  4.87           O1-
ATOM   1192  H   ASP A 126      35.482  10.659  16.440  1.00  3.04           H  
ATOM   1193  N   GLY A 127      33.782  12.167  18.545  1.00  4.67           N  
ATOM   1194  CA  GLY A 127      32.632  12.761  19.215  1.00  3.73           C  
ATOM   1195  C   GLY A 127      32.405  12.368  20.661  1.00  3.00           C  
ATOM   1196  O   GLY A 127      32.349  13.239  21.528  1.00  3.05           O  
ATOM   1197  H   GLY A 127      33.681  11.796  17.642  1.00  4.67           H  
ATOM   1198  N   PRO A 128      32.258  11.067  20.954  1.00  3.08           N  
ATOM   1199  CA  PRO A 128      32.035  10.631  22.338  1.00  3.85           C  
ATOM   1200  C   PRO A 128      33.155  11.062  23.286  1.00  4.28           C  
ATOM   1201  O   PRO A 128      32.891  11.402  24.441  1.00  4.92           O  
ATOM   1202  CB  PRO A 128      31.938   9.110  22.205  1.00  4.59           C  
ATOM   1203  CG  PRO A 128      31.311   8.956  20.848  1.00  4.79           C  
ATOM   1204  CD  PRO A 128      32.091   9.942  20.017  1.00  4.36           C  
ATOM   1205  N   ALA A 129      34.394  11.076  22.790  1.00  3.35           N  
ATOM   1206  CA  ALA A 129      35.544  11.476  23.609  1.00  3.03           C  
ATOM   1207  C   ALA A 129      35.455  12.959  23.952  1.00  3.39           C  
ATOM   1208  O   ALA A 129      35.675  13.350  25.097  1.00  3.00           O  
ATOM   1209  CB  ALA A 129      36.863  11.184  22.868  1.00  3.31           C  
ATOM   1210  H   ALA A 129      34.539  10.823  21.857  1.00  3.35           H  
ATOM   1211  N   LEU A 130      35.139  13.781  22.952  1.00  3.01           N  
ATOM   1212  CA  LEU A 130      35.020  15.225  23.143  1.00  3.00           C  
ATOM   1213  C   LEU A 130      33.850  15.575  24.060  1.00  3.37           C  
ATOM   1214  O   LEU A 130      33.960  16.473  24.902  1.00  3.84           O  
ATOM   1215  CB  LEU A 130      34.871  15.943  21.794  1.00  3.00           C  
ATOM   1216  CG  LEU A 130      36.111  15.818  20.905  1.00  4.43           C  
ATOM   1217  CD1 LEU A 130      35.860  16.468  19.553  1.00  4.59           C  
ATOM   1218  CD2 LEU A 130      37.315  16.455  21.608  1.00  4.21           C  
ATOM   1219  H   LEU A 130      34.990  13.407  22.055  1.00  3.01           H  
ATOM   1220  N   ARG A 131      32.729  14.879  23.898  1.00  3.00           N  
ATOM   1221  CA  ARG A 131      31.576  15.147  24.747  1.00  3.32           C  
ATOM   1222  C   ARG A 131      31.922  14.776  26.197  1.00  3.72           C  
ATOM   1223  O   ARG A 131      31.626  15.534  27.126  1.00  4.40           O  
ATOM   1224  CB  ARG A 131      30.355  14.367  24.259  1.00  3.27           C  
ATOM   1225  CG  ARG A 131      29.109  14.601  25.112  1.00  3.72           C  
ATOM   1226  CD  ARG A 131      27.847  14.122  24.394  1.00  3.00           C  
ATOM   1227  NE  ARG A 131      27.921  12.709  24.015  1.00  3.00           N  
ATOM   1228  CZ  ARG A 131      27.167  12.139  23.075  1.00  4.13           C  
ATOM   1229  NH1 ARG A 131      26.272  12.864  22.406  1.00  4.25           N1+
ATOM   1230  NH2 ARG A 131      27.321  10.848  22.790  1.00  3.25           N  
ATOM   1231  H   ARG A 131      32.676  14.194  23.197  1.00  3.00           H  
ATOM   1232  HE  ARG A 131      28.597  12.161  24.450  1.00  3.00           H  
ATOM   1233 HH11 ARG A 131      26.132  13.844  22.586  1.00  4.25           H  
ATOM   1234 HH12 ARG A 131      25.728  12.413  21.690  1.00  4.25           H  
ATOM   1235 HH21 ARG A 131      27.997  10.278  23.252  1.00  3.25           H  
ATOM   1236 HH22 ARG A 131      26.752  10.447  22.064  1.00  3.25           H  
ATOM   1237  N   ALA A 132      32.589  13.636  26.380  1.00  3.05           N  
ATOM   1238  CA  ALA A 132      32.986  13.193  27.724  1.00  3.24           C  
ATOM   1239  C   ALA A 132      33.897  14.226  28.385  1.00  3.76           C  
ATOM   1240  O   ALA A 132      33.676  14.620  29.531  1.00  3.09           O  
ATOM   1241  CB  ALA A 132      33.664  11.820  27.670  1.00  4.25           C  
ATOM   1242  H   ALA A 132      32.795  13.061  25.612  1.00  3.05           H  
ATOM   1243  N   THR A 133      34.881  14.722  27.645  1.00  3.45           N  
ATOM   1244  CA  THR A 133      35.791  15.736  28.179  1.00  3.00           C  
ATOM   1245  C   THR A 133      35.048  17.020  28.588  1.00  5.70           C  
ATOM   1246  O   THR A 133      35.336  17.607  29.644  1.00  5.96           O  
ATOM   1247  CB  THR A 133      36.918  16.010  27.160  1.00  3.38           C  
ATOM   1248  OG1 THR A 133      37.800  14.877  27.146  1.00  3.25           O  
ATOM   1249  CG2 THR A 133      37.681  17.289  27.490  1.00  4.03           C  
ATOM   1250  H   THR A 133      34.998  14.394  26.728  1.00  3.45           H  
ATOM   1251  HG1 THR A 133      37.280  14.070  27.215  1.00  3.25           H  
ATOM   1252  N   ALA A 134      34.056  17.423  27.796  1.00  3.34           N  
ATOM   1253  CA  ALA A 134      33.282  18.632  28.115  1.00  4.97           C  
ATOM   1254  C   ALA A 134      32.491  18.452  29.418  1.00  4.64           C  
ATOM   1255  O   ALA A 134      32.480  19.329  30.284  1.00  6.60           O  
ATOM   1256  CB  ALA A 134      32.333  18.980  26.963  1.00  3.82           C  
ATOM   1257  H   ALA A 134      33.822  16.908  26.996  1.00  3.34           H  
ATOM   1258  N   MET A 135      31.843  17.304  29.558  1.00  4.10           N  
ATOM   1259  CA  MET A 135      31.049  17.022  30.746  1.00  3.35           C  
ATOM   1260  C   MET A 135      31.870  16.802  32.001  1.00  4.45           C  
ATOM   1261  O   MET A 135      31.459  17.236  33.078  1.00  4.68           O  
ATOM   1262  CB  MET A 135      30.136  15.819  30.514  1.00  4.69           C  
ATOM   1263  CG  MET A 135      29.071  16.078  29.475  1.00  4.53           C  
ATOM   1264  SD  MET A 135      27.853  14.780  29.537  1.00  8.33           S  
ATOM   1265  CE  MET A 135      26.765  15.286  28.204  1.00  9.31           C  
ATOM   1266  H   MET A 135      31.882  16.636  28.841  1.00  4.10           H  
ATOM   1267  N   ILE A 136      33.004  16.109  31.875  1.00  3.86           N  
ATOM   1268  CA  ILE A 136      33.873  15.845  33.024  1.00  5.14           C  
ATOM   1269  C   ILE A 136      34.321  17.149  33.693  1.00  5.22           C  
ATOM   1270  O   ILE A 136      34.328  17.235  34.917  1.00  6.36           O  
ATOM   1271  CB  ILE A 136      35.097  14.957  32.630  1.00  5.09           C  
ATOM   1272  CG1 ILE A 136      34.617  13.527  32.345  1.00  4.53           C  
ATOM   1273  CG2 ILE A 136      36.154  14.962  33.747  1.00  4.28           C  
ATOM   1274  CD1 ILE A 136      35.652  12.655  31.629  1.00  4.68           C  
ATOM   1275  H   ILE A 136      33.238  15.759  30.995  1.00  3.86           H  
ATOM   1276  N   GLY A 137      34.644  18.166  32.898  1.00  6.03           N  
ATOM   1277  CA  GLY A 137      35.064  19.445  33.453  1.00  7.53           C  
ATOM   1278  C   GLY A 137      33.985  20.062  34.329  1.00  8.26           C  
ATOM   1279  O   GLY A 137      34.271  20.616  35.399  1.00  8.20           O  
ATOM   1280  H   GLY A 137      34.596  18.059  31.929  1.00  6.03           H  
ATOM   1281  N   PHE A 138      32.736  19.981  33.878  1.00  6.06           N  
ATOM   1282  CA  PHE A 138      31.622  20.519  34.664  1.00  6.77           C  
ATOM   1283  C   PHE A 138      31.378  19.629  35.885  1.00  5.91           C  
ATOM   1284  O   PHE A 138      31.105  20.126  36.973  1.00  5.94           O  
ATOM   1285  CB  PHE A 138      30.350  20.642  33.812  1.00  7.26           C  
ATOM   1286  CG  PHE A 138      29.231  21.381  34.497  1.00  7.94           C  
ATOM   1287  CD1 PHE A 138      29.388  22.708  34.873  1.00  9.17           C  
ATOM   1288  CD2 PHE A 138      28.026  20.741  34.775  1.00  8.61           C  
ATOM   1289  CE1 PHE A 138      28.354  23.396  35.516  1.00 11.72           C  
ATOM   1290  CE2 PHE A 138      26.988  21.420  35.415  1.00 10.14           C  
ATOM   1291  CZ  PHE A 138      27.155  22.746  35.787  1.00 10.96           C  
ATOM   1292  H   PHE A 138      32.567  19.563  33.008  1.00  6.06           H  
ATOM   1293  N   GLY A 139      31.487  18.315  35.697  1.00  5.01           N  
ATOM   1294  CA  GLY A 139      31.318  17.374  36.794  1.00  5.27           C  
ATOM   1295  C   GLY A 139      32.331  17.650  37.900  1.00  7.26           C  
ATOM   1296  O   GLY A 139      32.008  17.530  39.083  1.00  6.18           O  
ATOM   1297  H   GLY A 139      31.677  17.974  34.801  1.00  5.01           H  
ATOM   1298  N   GLN A 140      33.552  18.034  37.517  1.00  7.12           N  
ATOM   1299  CA  GLN A 140      34.605  18.354  38.489  1.00  8.27           C  
ATOM   1300  C   GLN A 140      34.184  19.577  39.304  1.00  8.21           C  
ATOM   1301  O   GLN A 140      34.328  19.592  40.532  1.00  7.69           O  
ATOM   1302  CB  GLN A 140      35.935  18.642  37.781  1.00 10.18           C  
ATOM   1303  CG  GLN A 140      36.597  17.423  37.160  1.00 13.66           C  
ATOM   1304  CD  GLN A 140      37.749  17.787  36.215  1.00 18.27           C  
ATOM   1305  OE1 GLN A 140      37.938  18.960  35.836  1.00 18.35           O  
ATOM   1306  NE2 GLN A 140      38.514  16.777  35.812  1.00 18.20           N  
ATOM   1307  H   GLN A 140      33.742  18.092  36.560  1.00  7.12           H  
ATOM   1308 HE21 GLN A 140      39.262  17.003  35.220  1.00 18.20           H  
ATOM   1309 HE22 GLN A 140      38.328  15.861  36.112  1.00 18.20           H  
ATOM   1310  N   TRP A 141      33.678  20.606  38.627  1.00  6.82           N  
ATOM   1311  CA  TRP A 141      33.212  21.807  39.312  1.00  7.17           C  
ATOM   1312  C   TRP A 141      32.082  21.461  40.305  1.00  7.44           C  
ATOM   1313  O   TRP A 141      32.080  21.933  41.446  1.00  7.31           O  
ATOM   1314  CB  TRP A 141      32.711  22.844  38.301  1.00  7.69           C  
ATOM   1315  CG  TRP A 141      32.321  24.140  38.944  1.00  9.82           C  
ATOM   1316  CD1 TRP A 141      33.136  25.199  39.211  1.00 10.63           C  
ATOM   1317  CD2 TRP A 141      31.021  24.495  39.444  1.00  9.94           C  
ATOM   1318  NE1 TRP A 141      32.430  26.189  39.855  1.00 11.34           N  
ATOM   1319  CE2 TRP A 141      31.130  25.785  40.010  1.00 11.69           C  
ATOM   1320  CE3 TRP A 141      29.777  23.845  39.469  1.00  9.88           C  
ATOM   1321  CZ2 TRP A 141      30.042  26.443  40.597  1.00 11.92           C  
ATOM   1322  CZ3 TRP A 141      28.692  24.500  40.053  1.00 11.96           C  
ATOM   1323  CH2 TRP A 141      28.835  25.785  40.609  1.00 13.09           C  
ATOM   1324  H   TRP A 141      33.618  20.558  37.649  1.00  6.82           H  
ATOM   1325  HE1 TRP A 141      32.802  27.057  40.134  1.00 11.34           H  
ATOM   1326  N   LEU A 142      31.124  20.643  39.867  1.00  7.79           N  
ATOM   1327  CA  LEU A 142      30.006  20.242  40.719  1.00  8.16           C  
ATOM   1328  C   LEU A 142      30.537  19.568  41.981  1.00 10.17           C  
ATOM   1329  O   LEU A 142      30.118  19.908  43.086  1.00  9.70           O  
ATOM   1330  CB  LEU A 142      29.060  19.286  39.979  1.00  7.40           C  
ATOM   1331  CG  LEU A 142      28.292  19.845  38.778  1.00  8.90           C  
ATOM   1332  CD1 LEU A 142      27.612  18.713  38.020  1.00  7.84           C  
ATOM   1333  CD2 LEU A 142      27.269  20.872  39.249  1.00  9.43           C  
ATOM   1334  H   LEU A 142      31.174  20.312  38.945  1.00  7.79           H  
ATOM   1335  N   LEU A 143      31.473  18.633  41.822  1.00  9.95           N  
ATOM   1336  CA  LEU A 143      32.062  17.939  42.971  1.00 12.99           C  
ATOM   1337  C   LEU A 143      32.740  18.918  43.930  1.00 13.34           C  
ATOM   1338  O   LEU A 143      32.510  18.878  45.145  1.00 13.79           O  
ATOM   1339  CB  LEU A 143      33.100  16.910  42.511  1.00 14.17           C  
ATOM   1340  CG  LEU A 143      32.597  15.537  42.094  1.00 17.25           C  
ATOM   1341  CD1 LEU A 143      33.762  14.704  41.595  1.00 19.15           C  
ATOM   1342  CD2 LEU A 143      31.915  14.857  43.273  1.00 18.33           C  
ATOM   1343  H   LEU A 143      31.768  18.400  40.915  1.00  9.95           H  
ATOM   1344  N   ASP A 144      33.566  19.795  43.370  1.00 12.59           N  
ATOM   1345  CA  ASP A 144      34.304  20.789  44.141  1.00 13.48           C  
ATOM   1346  C   ASP A 144      33.411  21.774  44.885  1.00 14.69           C  
ATOM   1347  O   ASP A 144      33.769  22.257  45.956  1.00 13.62           O  
ATOM   1348  CB  ASP A 144      35.240  21.591  43.231  1.00 14.25           C  
ATOM   1349  CG  ASP A 144      36.356  20.751  42.629  1.00 15.85           C  
ATOM   1350  OD1 ASP A 144      36.522  19.574  43.021  1.00 16.40           O  
ATOM   1351  OD2 ASP A 144      37.065  21.281  41.743  1.00 18.92           O1-
ATOM   1352  H   ASP A 144      33.720  19.767  42.403  1.00 12.59           H  
ATOM   1353  N   ASN A 145      32.248  22.082  44.327  1.00 13.91           N  
ATOM   1354  CA  ASN A 145      31.372  23.044  44.959  1.00 15.00           C  
ATOM   1355  C   ASN A 145      30.201  22.468  45.738  1.00 15.65           C  
ATOM   1356  O   ASN A 145      29.229  23.163  46.000  1.00 17.70           O  
ATOM   1357  CB  ASN A 145      30.930  24.083  43.932  1.00 17.98           C  
ATOM   1358  CG  ASN A 145      32.078  24.958  43.481  1.00 21.47           C  
ATOM   1359  OD1 ASN A 145      32.176  26.118  43.879  1.00 26.00           O  
ATOM   1360  ND2 ASN A 145      32.982  24.399  42.684  1.00 20.66           N  
ATOM   1361  H   ASN A 145      31.989  21.641  43.490  1.00 13.91           H  
ATOM   1362 HD21 ASN A 145      33.752  24.923  42.385  1.00 20.66           H  
ATOM   1363 HD22 ASN A 145      32.856  23.461  42.421  1.00 20.66           H  
ATOM   1364  N   GLY A 146      30.302  21.193  46.102  1.00 16.28           N  
ATOM   1365  CA  GLY A 146      29.270  20.550  46.905  1.00 18.39           C  
ATOM   1366  C   GLY A 146      27.982  20.056  46.267  1.00 18.66           C  
ATOM   1367  O   GLY A 146      27.021  19.759  46.979  1.00 20.34           O  
ATOM   1368  H   GLY A 146      31.076  20.663  45.818  1.00 16.28           H  
ATOM   1369  N   TYR A 147      27.953  19.934  44.944  1.00 15.98           N  
ATOM   1370  CA  TYR A 147      26.760  19.449  44.256  1.00 15.16           C  
ATOM   1371  C   TYR A 147      27.032  18.018  43.823  1.00 15.99           C  
ATOM   1372  O   TYR A 147      26.935  17.663  42.647  1.00 14.46           O  
ATOM   1373  CB  TYR A 147      26.428  20.357  43.064  1.00 13.77           C  
ATOM   1374  CG  TYR A 147      26.147  21.782  43.485  1.00 15.61           C  
ATOM   1375  CD1 TYR A 147      24.950  22.119  44.134  1.00 17.01           C  
ATOM   1376  CD2 TYR A 147      27.083  22.792  43.261  1.00 14.65           C  
ATOM   1377  CE1 TYR A 147      24.703  23.430  44.549  1.00 17.09           C  
ATOM   1378  CE2 TYR A 147      26.847  24.096  43.671  1.00 16.44           C  
ATOM   1379  CZ  TYR A 147      25.657  24.410  44.311  1.00 17.48           C  
ATOM   1380  OH  TYR A 147      25.417  25.717  44.679  1.00 20.71           O  
ATOM   1381  H   TYR A 147      28.744  20.164  44.417  1.00 15.98           H  
ATOM   1382  HH  TYR A 147      26.233  26.238  44.590  1.00 20.71           H  
ATOM   1383  N   THR A 148      27.361  17.191  44.807  1.00 17.40           N  
ATOM   1384  CA  THR A 148      27.696  15.791  44.582  1.00 19.63           C  
ATOM   1385  C   THR A 148      26.632  14.974  43.857  1.00 18.36           C  
ATOM   1386  O   THR A 148      26.959  14.183  42.974  1.00 18.41           O  
ATOM   1387  CB  THR A 148      28.014  15.093  45.910  1.00 22.96           C  
ATOM   1388  OG1 THR A 148      28.827  15.965  46.707  1.00 25.65           O  
ATOM   1389  CG2 THR A 148      28.758  13.784  45.652  1.00 23.09           C  
ATOM   1390  H   THR A 148      27.374  17.519  45.733  1.00 17.40           H  
ATOM   1391  HG1 THR A 148      29.745  15.885  46.401  1.00 25.65           H  
ATOM   1392  N  ASER A 149      25.371  15.147  44.233  0.60 17.90           N  
ATOM   1393  N  BSER A 149      25.372  15.182  44.224  0.40 17.50           N  
ATOM   1394  CA ASER A 149      24.299  14.397  43.594  0.60 17.43           C  
ATOM   1395  CA BSER A 149      24.260  14.462  43.615  0.40 16.56           C  
ATOM   1396  C  ASER A 149      24.221  14.653  42.089  0.60 15.81           C  
ATOM   1397  C  BSER A 149      24.222  14.660  42.104  0.40 15.30           C  
ATOM   1398  O  ASER A 149      24.084  13.711  41.312  0.60 15.73           O  
ATOM   1399  O  BSER A 149      24.106  13.701  41.346  0.40 15.31           O  
ATOM   1400  CB ASER A 149      22.966  14.679  44.282  0.60 18.87           C  
ATOM   1401  CB BSER A 149      22.938  14.929  44.223  0.40 17.28           C  
ATOM   1402  OG ASER A 149      23.020  14.248  45.634  0.60 23.31           O  
ATOM   1403  OG BSER A 149      22.796  16.337  44.097  0.40 18.93           O  
ATOM   1404  H  ASER A 149      25.138  15.775  44.955  0.60 17.90           H  
ATOM   1405  H  BSER A 149      25.157  15.852  44.913  0.40 17.50           H  
ATOM   1406  HG ASER A 149      22.861  13.287  45.667  0.60 23.31           H  
ATOM   1407  HG BSER A 149      21.925  16.531  44.460  0.40 18.93           H  
ATOM   1408  N   ALA A 150      24.342  15.910  41.671  1.00 13.55           N  
ATOM   1409  CA  ALA A 150      24.309  16.230  40.249  1.00 11.92           C  
ATOM   1410  C   ALA A 150      25.492  15.564  39.523  1.00 11.44           C  
ATOM   1411  O   ALA A 150      25.341  15.040  38.420  1.00 11.63           O  
ATOM   1412  CB  ALA A 150      24.315  17.727  40.039  1.00 10.30           C  
ATOM   1413  H   ALA A 150      24.449  16.618  42.345  1.00 13.55           H  
ATOM   1414  N   ALA A 151      26.665  15.554  40.143  1.00 10.23           N  
ATOM   1415  CA  ALA A 151      27.821  14.928  39.510  1.00  9.36           C  
ATOM   1416  C   ALA A 151      27.696  13.408  39.397  1.00 10.13           C  
ATOM   1417  O   ALA A 151      27.983  12.837  38.356  1.00 10.31           O  
ATOM   1418  CB  ALA A 151      29.096  15.286  40.262  1.00  8.92           C  
ATOM   1419  H   ALA A 151      26.762  15.983  41.017  1.00 10.23           H  
ATOM   1420  N  ATHR A 152      27.222  12.776  40.464  0.61 10.42           N  
ATOM   1421  N  BTHR A 152      27.225  12.762  40.459  0.39 10.08           N  
ATOM   1422  CA ATHR A 152      27.090  11.325  40.528  0.61  9.79           C  
ATOM   1423  CA BTHR A 152      27.103  11.307  40.479  0.39  9.49           C  
ATOM   1424  C  ATHR A 152      25.896  10.741  39.784  0.61 10.00           C  
ATOM   1425  C  BTHR A 152      25.895  10.740  39.752  0.39  9.86           C  
ATOM   1426  O  ATHR A 152      26.000   9.684  39.167  0.61 10.76           O  
ATOM   1427  O  BTHR A 152      25.986   9.690  39.116  0.39 10.19           O  
ATOM   1428  CB ATHR A 152      27.019  10.858  42.006  0.61 11.17           C  
ATOM   1429  CB BTHR A 152      27.085  10.763  41.924  0.39 10.21           C  
ATOM   1430  OG1ATHR A 152      28.088  11.458  42.746  0.61 10.14           O  
ATOM   1431  OG1BTHR A 152      25.992  11.346  42.643  0.39  8.64           O  
ATOM   1432  CG2ATHR A 152      27.126   9.349  42.102  0.61  9.90           C  
ATOM   1433  CG2BTHR A 152      28.379  11.098  42.628  0.39  9.45           C  
ATOM   1434  H  ATHR A 152      26.982  13.286  41.262  0.61 10.42           H  
ATOM   1435  H  BTHR A 152      26.933  13.246  41.260  0.39 10.08           H  
ATOM   1436  HG1ATHR A 152      27.995  11.198  43.678  0.61 10.14           H  
ATOM   1437  HG1BTHR A 152      25.890  10.902  43.503  0.39  8.64           H  
ATOM   1438  N   GLU A 153      24.758  11.415  39.858  1.00  9.90           N  
ATOM   1439  CA  GLU A 153      23.547  10.925  39.217  1.00 11.58           C  
ATOM   1440  C   GLU A 153      23.238  11.411  37.809  1.00 10.81           C  
ATOM   1441  O   GLU A 153      22.507  10.741  37.069  1.00 11.78           O  
ATOM   1442  CB  GLU A 153      22.364  11.169  40.144  1.00 14.21           C  
ATOM   1443  CG  GLU A 153      22.542  10.466  41.489  1.00 21.51           C  
ATOM   1444  CD  GLU A 153      21.608  10.980  42.568  1.00 26.53           C  
ATOM   1445  OE1 GLU A 153      20.579  11.616  42.238  1.00 29.14           O  
ATOM   1446  OE2 GLU A 153      21.915  10.742  43.760  1.00 30.95           O1-
ATOM   1447  H   GLU A 153      24.740  12.237  40.382  1.00  9.90           H  
ATOM   1448  N   ILE A 154      23.753  12.576  37.439  1.00  8.68           N  
ATOM   1449  CA  ILE A 154      23.500  13.107  36.107  1.00  8.62           C  
ATOM   1450  C   ILE A 154      24.745  12.988  35.218  1.00  8.91           C  
ATOM   1451  O   ILE A 154      24.749  12.237  34.240  1.00  7.84           O  
ATOM   1452  CB  ILE A 154      23.032  14.607  36.157  1.00  9.82           C  
ATOM   1453  CG1 ILE A 154      21.687  14.739  36.890  1.00 11.38           C  
ATOM   1454  CG2 ILE A 154      22.872  15.165  34.735  1.00 10.84           C  
ATOM   1455  CD1 ILE A 154      21.297  16.188  37.206  1.00 10.61           C  
ATOM   1456  H   ILE A 154      24.305  13.080  38.074  1.00  8.68           H  
ATOM   1457  N   VAL A 155      25.820  13.680  35.601  1.00  6.56           N  
ATOM   1458  CA  VAL A 155      27.038  13.695  34.793  1.00  5.73           C  
ATOM   1459  C   VAL A 155      27.751  12.351  34.618  1.00  5.48           C  
ATOM   1460  O   VAL A 155      27.991  11.930  33.483  1.00  5.32           O  
ATOM   1461  CB  VAL A 155      28.034  14.784  35.289  1.00  6.20           C  
ATOM   1462  CG1 VAL A 155      29.276  14.821  34.396  1.00  6.71           C  
ATOM   1463  CG2 VAL A 155      27.352  16.139  35.284  1.00  6.98           C  
ATOM   1464  H   VAL A 155      25.792  14.177  36.445  1.00  6.56           H  
ATOM   1465  N   TRP A 156      28.072  11.672  35.718  1.00  4.00           N  
ATOM   1466  CA  TRP A 156      28.769  10.393  35.631  1.00  5.07           C  
ATOM   1467  C   TRP A 156      28.089   9.370  34.709  1.00  4.97           C  
ATOM   1468  O   TRP A 156      28.733   8.845  33.810  1.00  5.84           O  
ATOM   1469  CB  TRP A 156      29.061   9.802  37.028  1.00  5.18           C  
ATOM   1470  CG  TRP A 156      29.490   8.348  37.039  1.00  6.10           C  
ATOM   1471  CD1 TRP A 156      28.882   7.321  37.719  1.00  6.85           C  
ATOM   1472  CD2 TRP A 156      30.572   7.750  36.304  1.00  7.27           C  
ATOM   1473  NE1 TRP A 156      29.508   6.134  37.445  1.00  7.24           N  
ATOM   1474  CE2 TRP A 156      30.548   6.362  36.581  1.00  7.89           C  
ATOM   1475  CE3 TRP A 156      31.555   8.252  35.435  1.00  7.52           C  
ATOM   1476  CZ2 TRP A 156      31.469   5.467  36.016  1.00  8.72           C  
ATOM   1477  CZ3 TRP A 156      32.476   7.356  34.874  1.00  9.40           C  
ATOM   1478  CH2 TRP A 156      32.420   5.980  35.172  1.00  8.25           C  
ATOM   1479  H   TRP A 156      27.843  12.042  36.598  1.00  4.00           H  
ATOM   1480  HE1 TRP A 156      29.195   5.280  37.822  1.00  7.24           H  
ATOM   1481  N   PRO A 157      26.782   9.099  34.886  1.00  5.90           N  
ATOM   1482  CA  PRO A 157      26.144   8.114  33.992  1.00  6.02           C  
ATOM   1483  C   PRO A 157      26.227   8.473  32.487  1.00  4.63           C  
ATOM   1484  O   PRO A 157      26.367   7.588  31.646  1.00  3.88           O  
ATOM   1485  CB  PRO A 157      24.701   8.071  34.506  1.00  6.99           C  
ATOM   1486  CG  PRO A 157      24.849   8.395  35.978  1.00  9.10           C  
ATOM   1487  CD  PRO A 157      25.857   9.520  35.960  1.00  5.87           C  
ATOM   1488  N   LEU A 158      26.153   9.762  32.154  1.00  3.63           N  
ATOM   1489  CA  LEU A 158      26.257  10.204  30.756  1.00  3.70           C  
ATOM   1490  C   LEU A 158      27.674   9.948  30.235  1.00  4.12           C  
ATOM   1491  O   LEU A 158      27.866   9.430  29.128  1.00  4.34           O  
ATOM   1492  CB  LEU A 158      25.916  11.690  30.633  1.00  3.58           C  
ATOM   1493  CG  LEU A 158      24.435  12.026  30.842  1.00  5.50           C  
ATOM   1494  CD1 LEU A 158      24.246  13.518  30.993  1.00  6.04           C  
ATOM   1495  CD2 LEU A 158      23.608  11.499  29.674  1.00  5.61           C  
ATOM   1496  H   LEU A 158      26.024  10.439  32.850  1.00  3.63           H  
ATOM   1497  N   VAL A 159      28.659  10.331  31.038  1.00  3.27           N  
ATOM   1498  CA  VAL A 159      30.065  10.131  30.711  1.00  3.37           C  
ATOM   1499  C   VAL A 159      30.386   8.640  30.576  1.00  4.27           C  
ATOM   1500  O   VAL A 159      31.103   8.242  29.663  1.00  5.28           O  
ATOM   1501  CB  VAL A 159      30.950  10.778  31.799  1.00  3.45           C  
ATOM   1502  CG1 VAL A 159      32.404  10.372  31.633  1.00  5.29           C  
ATOM   1503  CG2 VAL A 159      30.808  12.307  31.718  1.00  4.56           C  
ATOM   1504  H   VAL A 159      28.435  10.787  31.875  1.00  3.27           H  
ATOM   1505  N   ARG A 160      29.851   7.819  31.477  1.00  3.52           N  
ATOM   1506  CA  ARG A 160      30.085   6.375  31.458  1.00  3.47           C  
ATOM   1507  C   ARG A 160      29.702   5.762  30.106  1.00  4.58           C  
ATOM   1508  O   ARG A 160      30.391   4.866  29.621  1.00  4.44           O  
ATOM   1509  CB  ARG A 160      29.315   5.700  32.603  1.00  3.46           C  
ATOM   1510  CG  ARG A 160      29.727   4.251  32.895  1.00  4.79           C  
ATOM   1511  CD  ARG A 160      28.930   3.684  34.075  1.00  5.63           C  
ATOM   1512  NE  ARG A 160      27.490   3.772  33.820  1.00  6.83           N  
ATOM   1513  CZ  ARG A 160      26.537   3.619  34.740  1.00  9.51           C  
ATOM   1514  NH1 ARG A 160      26.848   3.349  36.008  1.00  9.05           N1+
ATOM   1515  NH2 ARG A 160      25.266   3.791  34.394  1.00  8.15           N  
ATOM   1516  H   ARG A 160      29.290   8.204  32.169  1.00  3.52           H  
ATOM   1517  HE  ARG A 160      27.208   3.955  32.897  1.00  6.83           H  
ATOM   1518 HH11 ARG A 160      27.809   3.234  36.293  1.00  9.05           H  
ATOM   1519 HH12 ARG A 160      26.149   3.248  36.724  1.00  9.05           H  
ATOM   1520 HH21 ARG A 160      25.054   4.061  33.443  1.00  8.15           H  
ATOM   1521 HH22 ARG A 160      24.519   3.723  35.055  1.00  8.15           H  
ATOM   1522  N   ASN A 161      28.618   6.252  29.501  1.00  3.66           N  
ATOM   1523  CA  ASN A 161      28.175   5.771  28.190  1.00  3.18           C  
ATOM   1524  C   ASN A 161      29.222   6.080  27.114  1.00  3.03           C  
ATOM   1525  O   ASN A 161      29.644   5.193  26.366  1.00  3.00           O  
ATOM   1526  CB  ASN A 161      26.836   6.409  27.783  1.00  3.02           C  
ATOM   1527  CG  ASN A 161      25.647   5.773  28.479  1.00  4.10           C  
ATOM   1528  OD1 ASN A 161      25.687   4.600  28.866  1.00  4.78           O  
ATOM   1529  ND2 ASN A 161      24.577   6.545  28.641  1.00  3.32           N  
ATOM   1530  H   ASN A 161      28.101   6.945  29.960  1.00  3.66           H  
ATOM   1531 HD21 ASN A 161      23.787   6.170  29.085  1.00  3.32           H  
ATOM   1532 HD22 ASN A 161      24.604   7.467  28.311  1.00  3.32           H  
ATOM   1533  N   ASP A 162      29.667   7.332  27.063  1.00  3.02           N  
ATOM   1534  CA  ASP A 162      30.652   7.756  26.074  1.00  3.00           C  
ATOM   1535  C   ASP A 162      32.006   7.075  26.255  1.00  3.99           C  
ATOM   1536  O   ASP A 162      32.631   6.671  25.271  1.00  4.03           O  
ATOM   1537  CB  ASP A 162      30.786   9.281  26.071  1.00  3.12           C  
ATOM   1538  CG  ASP A 162      29.603   9.963  25.398  1.00  5.61           C  
ATOM   1539  OD1 ASP A 162      29.094   9.425  24.397  1.00  7.51           O  
ATOM   1540  OD2 ASP A 162      29.185  11.043  25.856  1.00  5.78           O1-
ATOM   1541  H   ASP A 162      29.329   8.004  27.695  1.00  3.02           H  
ATOM   1542  N   LEU A 163      32.445   6.907  27.503  1.00  3.00           N  
ATOM   1543  CA  LEU A 163      33.723   6.236  27.764  1.00  3.11           C  
ATOM   1544  C   LEU A 163      33.674   4.768  27.324  1.00  3.43           C  
ATOM   1545  O   LEU A 163      34.664   4.227  26.846  1.00  3.27           O  
ATOM   1546  CB  LEU A 163      34.092   6.326  29.248  1.00  3.74           C  
ATOM   1547  CG  LEU A 163      34.347   7.729  29.810  1.00  6.98           C  
ATOM   1548  CD1 LEU A 163      34.656   7.621  31.294  1.00  8.69           C  
ATOM   1549  CD2 LEU A 163      35.485   8.413  29.069  1.00  8.63           C  
ATOM   1550  H   LEU A 163      31.904   7.267  28.237  1.00  3.00           H  
ATOM   1551  N   SER A 164      32.521   4.120  27.495  1.00  3.15           N  
ATOM   1552  CA  SER A 164      32.360   2.732  27.084  1.00  3.00           C  
ATOM   1553  C   SER A 164      32.479   2.636  25.565  1.00  3.51           C  
ATOM   1554  O   SER A 164      33.062   1.682  25.046  1.00  3.09           O  
ATOM   1555  CB  SER A 164      31.001   2.178  27.549  1.00  4.41           C  
ATOM   1556  OG  SER A 164      30.971   2.085  28.967  1.00  4.49           O  
ATOM   1557  H   SER A 164      31.756   4.577  27.909  1.00  3.15           H  
ATOM   1558  HG  SER A 164      30.789   2.968  29.326  1.00  4.49           H  
ATOM   1559  N   TYR A 165      31.911   3.612  24.856  1.00  3.09           N  
ATOM   1560  CA  TYR A 165      31.993   3.615  23.400  1.00  3.04           C  
ATOM   1561  C   TYR A 165      33.457   3.728  22.976  1.00  3.58           C  
ATOM   1562  O   TYR A 165      33.920   2.960  22.136  1.00  3.79           O  
ATOM   1563  CB  TYR A 165      31.192   4.778  22.804  1.00  3.75           C  
ATOM   1564  CG  TYR A 165      31.293   4.835  21.296  1.00  4.65           C  
ATOM   1565  CD1 TYR A 165      32.361   5.492  20.668  1.00  4.06           C  
ATOM   1566  CD2 TYR A 165      30.349   4.204  20.496  1.00  3.56           C  
ATOM   1567  CE1 TYR A 165      32.484   5.513  19.275  1.00  4.93           C  
ATOM   1568  CE2 TYR A 165      30.458   4.217  19.097  1.00  4.77           C  
ATOM   1569  CZ  TYR A 165      31.530   4.873  18.499  1.00  4.07           C  
ATOM   1570  OH  TYR A 165      31.642   4.891  17.127  1.00  5.03           O  
ATOM   1571  H   TYR A 165      31.429   4.340  25.315  1.00  3.09           H  
ATOM   1572  HH  TYR A 165      30.839   4.517  16.749  1.00  5.03           H  
ATOM   1573  N   VAL A 166      34.191   4.666  23.567  1.00  3.10           N  
ATOM   1574  CA  VAL A 166      35.599   4.847  23.213  1.00  3.65           C  
ATOM   1575  C   VAL A 166      36.449   3.581  23.451  1.00  4.48           C  
ATOM   1576  O   VAL A 166      37.220   3.180  22.577  1.00  4.58           O  
ATOM   1577  CB  VAL A 166      36.219   6.061  23.958  1.00  4.51           C  
ATOM   1578  CG1 VAL A 166      37.735   6.140  23.697  1.00  3.24           C  
ATOM   1579  CG2 VAL A 166      35.532   7.353  23.522  1.00  3.42           C  
ATOM   1580  H   VAL A 166      33.778   5.254  24.235  1.00  3.10           H  
ATOM   1581  N   ALA A 167      36.293   2.936  24.609  1.00  4.03           N  
ATOM   1582  CA  ALA A 167      37.074   1.735  24.920  1.00  3.82           C  
ATOM   1583  C   ALA A 167      36.739   0.549  24.017  1.00  5.32           C  
ATOM   1584  O   ALA A 167      37.595  -0.288  23.711  1.00  5.89           O  
ATOM   1585  CB  ALA A 167      36.871   1.339  26.378  1.00  3.01           C  
ATOM   1586  H   ALA A 167      35.657   3.278  25.273  1.00  4.03           H  
ATOM   1587  N   GLN A 168      35.494   0.493  23.567  1.00  4.13           N  
ATOM   1588  CA  GLN A 168      35.047  -0.612  22.743  1.00  4.68           C  
ATOM   1589  C   GLN A 168      35.439  -0.498  21.274  1.00  5.77           C  
ATOM   1590  O   GLN A 168      35.717  -1.507  20.628  1.00  5.43           O  
ATOM   1591  CB  GLN A 168      33.512  -0.747  22.851  1.00  5.40           C  
ATOM   1592  CG  GLN A 168      32.960  -2.020  22.212  1.00  7.25           C  
ATOM   1593  CD  GLN A 168      31.452  -2.175  22.330  1.00  8.64           C  
ATOM   1594  OE1 GLN A 168      30.878  -3.084  21.737  1.00 13.27           O  
ATOM   1595  NE2 GLN A 168      30.808  -1.297  23.067  1.00  5.61           N  
ATOM   1596  H   GLN A 168      34.864   1.201  23.805  1.00  4.13           H  
ATOM   1597 HE21 GLN A 168      29.831  -1.370  23.071  1.00  5.61           H  
ATOM   1598 HE22 GLN A 168      31.260  -0.582  23.545  1.00  5.61           H  
ATOM   1599  N   TYR A 169      35.501   0.725  20.758  1.00  4.07           N  
ATOM   1600  CA  TYR A 169      35.745   0.893  19.333  1.00  5.22           C  
ATOM   1601  C   TYR A 169      36.948   1.703  18.893  1.00  5.50           C  
ATOM   1602  O   TYR A 169      37.080   1.979  17.699  1.00  4.96           O  
ATOM   1603  CB  TYR A 169      34.503   1.529  18.690  1.00  5.12           C  
ATOM   1604  CG  TYR A 169      33.207   0.766  18.882  1.00  7.03           C  
ATOM   1605  CD1 TYR A 169      32.957  -0.404  18.171  1.00  8.15           C  
ATOM   1606  CD2 TYR A 169      32.203   1.258  19.723  1.00  7.15           C  
ATOM   1607  CE1 TYR A 169      31.731  -1.065  18.278  1.00 10.50           C  
ATOM   1608  CE2 TYR A 169      30.974   0.609  19.843  1.00 10.10           C  
ATOM   1609  CZ  TYR A 169      30.743  -0.552  19.112  1.00 11.68           C  
ATOM   1610  OH  TYR A 169      29.509  -1.171  19.194  1.00 13.88           O  
ATOM   1611  H   TYR A 169      35.375   1.513  21.333  1.00  4.07           H  
ATOM   1612  HH  TYR A 169      29.404  -1.770  18.433  1.00 13.88           H  
ATOM   1613  N   TRP A 170      37.836   2.072  19.807  1.00  3.83           N  
ATOM   1614  CA  TRP A 170      38.970   2.892  19.404  1.00  5.10           C  
ATOM   1615  C   TRP A 170      39.831   2.277  18.292  1.00  4.70           C  
ATOM   1616  O   TRP A 170      40.321   2.995  17.420  1.00  5.22           O  
ATOM   1617  CB  TRP A 170      39.841   3.250  20.619  1.00  4.85           C  
ATOM   1618  CG  TRP A 170      40.610   2.093  21.209  1.00  4.86           C  
ATOM   1619  CD1 TRP A 170      40.244   1.313  22.268  1.00  4.98           C  
ATOM   1620  CD2 TRP A 170      41.883   1.595  20.763  1.00  5.65           C  
ATOM   1621  NE1 TRP A 170      41.205   0.357  22.509  1.00  5.37           N  
ATOM   1622  CE2 TRP A 170      42.221   0.502  21.600  1.00  4.52           C  
ATOM   1623  CE3 TRP A 170      42.768   1.964  19.735  1.00  6.37           C  
ATOM   1624  CZ2 TRP A 170      43.411  -0.233  21.445  1.00  6.04           C  
ATOM   1625  CZ3 TRP A 170      43.962   1.228  19.577  1.00  7.62           C  
ATOM   1626  CH2 TRP A 170      44.265   0.140  20.432  1.00  6.83           C  
ATOM   1627  H   TRP A 170      37.731   1.820  20.748  1.00  3.83           H  
ATOM   1628  HE1 TRP A 170      41.161  -0.331  23.212  1.00  5.37           H  
ATOM   1629  N   ASN A 171      39.966   0.951  18.308  1.00  4.70           N  
ATOM   1630  CA  ASN A 171      40.801   0.214  17.357  1.00  4.52           C  
ATOM   1631  C   ASN A 171      40.101  -0.172  16.044  1.00  5.64           C  
ATOM   1632  O   ASN A 171      40.482  -1.144  15.394  1.00  6.98           O  
ATOM   1633  CB  ASN A 171      41.381  -1.014  18.077  1.00  4.13           C  
ATOM   1634  CG  ASN A 171      42.573  -1.642  17.359  1.00  5.81           C  
ATOM   1635  OD1 ASN A 171      42.706  -2.866  17.367  1.00  7.61           O  
ATOM   1636  ND2 ASN A 171      43.458  -0.834  16.780  1.00  5.92           N  
ATOM   1637  H   ASN A 171      39.478   0.434  18.985  1.00  4.70           H  
ATOM   1638 HD21 ASN A 171      43.327   0.140  16.770  1.00  5.92           H  
ATOM   1639  N   GLN A 172      39.070   0.588  15.671  1.00  5.12           N  
ATOM   1640  CA  GLN A 172      38.325   0.368  14.433  1.00  6.24           C  
ATOM   1641  C   GLN A 172      38.376   1.640  13.597  1.00  6.56           C  
ATOM   1642  O   GLN A 172      38.360   2.751  14.136  1.00  7.45           O  
ATOM   1643  CB  GLN A 172      36.854   0.048  14.729  1.00  5.63           C  
ATOM   1644  CG  GLN A 172      36.636  -1.241  15.503  1.00  6.44           C  
ATOM   1645  CD  GLN A 172      37.107  -2.482  14.750  1.00  9.45           C  
ATOM   1646  OE1 GLN A 172      37.799  -3.342  15.309  1.00 12.91           O  
ATOM   1647  NE2 GLN A 172      36.737  -2.585  13.486  1.00  7.00           N  
ATOM   1648  H   GLN A 172      38.802   1.363  16.211  1.00  5.12           H  
ATOM   1649 HE21 GLN A 172      36.952  -3.415  13.005  1.00  7.00           H  
ATOM   1650 HE22 GLN A 172      36.216  -1.846  13.103  1.00  7.00           H  
ATOM   1651  N   THR A 173      38.375   1.491  12.278  1.00  4.70           N  
ATOM   1652  CA  THR A 173      38.391   2.655  11.411  1.00  5.55           C  
ATOM   1653  C   THR A 173      37.074   3.442  11.498  1.00  6.52           C  
ATOM   1654  O   THR A 173      36.064   2.930  11.998  1.00  6.59           O  
ATOM   1655  CB  THR A 173      38.637   2.232   9.957  1.00  5.67           C  
ATOM   1656  OG1 THR A 173      37.661   1.245   9.571  1.00  5.65           O  
ATOM   1657  CG2 THR A 173      40.053   1.655   9.812  1.00  7.07           C  
ATOM   1658  H   THR A 173      38.348   0.602  11.876  1.00  4.70           H  
ATOM   1659  HG1 THR A 173      37.837   1.024   8.637  1.00  5.65           H  
ATOM   1660  N   GLY A 174      37.114   4.685  11.034  1.00  5.56           N  
ATOM   1661  CA  GLY A 174      35.953   5.558  11.017  1.00  5.73           C  
ATOM   1662  C   GLY A 174      36.385   6.826  10.303  1.00  5.29           C  
ATOM   1663  O   GLY A 174      37.514   6.903   9.820  1.00  6.76           O  
ATOM   1664  H   GLY A 174      37.959   5.061  10.694  1.00  5.56           H  
ATOM   1665  N   TYR A 175      35.518   7.825  10.207  1.00  3.84           N  
ATOM   1666  CA  TYR A 175      35.910   9.056   9.527  1.00  4.54           C  
ATOM   1667  C   TYR A 175      36.647  10.019  10.446  1.00  4.70           C  
ATOM   1668  O   TYR A 175      36.439  10.014  11.671  1.00  4.67           O  
ATOM   1669  CB  TYR A 175      34.707   9.746   8.881  1.00  4.13           C  
ATOM   1670  CG  TYR A 175      34.243   9.036   7.638  1.00  4.05           C  
ATOM   1671  CD1 TYR A 175      33.451   7.889   7.721  1.00  5.38           C  
ATOM   1672  CD2 TYR A 175      34.656   9.465   6.380  1.00  6.43           C  
ATOM   1673  CE1 TYR A 175      33.089   7.181   6.584  1.00  7.07           C  
ATOM   1674  CE2 TYR A 175      34.293   8.761   5.233  1.00  7.24           C  
ATOM   1675  CZ  TYR A 175      33.514   7.623   5.346  1.00  7.99           C  
ATOM   1676  OH  TYR A 175      33.180   6.917   4.215  1.00 11.02           O  
ATOM   1677  H   TYR A 175      34.641   7.746  10.633  1.00  3.84           H  
ATOM   1678  HH  TYR A 175      32.467   6.268   4.371  1.00 11.02           H  
ATOM   1679  N   ASP A 176      37.512  10.834   9.848  1.00  3.77           N  
ATOM   1680  CA  ASP A 176      38.299  11.826  10.586  1.00  4.36           C  
ATOM   1681  C   ASP A 176      37.463  13.061  10.964  1.00  3.65           C  
ATOM   1682  O   ASP A 176      36.299  13.182  10.565  1.00  3.10           O  
ATOM   1683  CB  ASP A 176      39.524  12.249   9.750  1.00  3.68           C  
ATOM   1684  CG  ASP A 176      39.148  13.050   8.514  1.00  5.84           C  
ATOM   1685  OD1 ASP A 176      38.195  12.670   7.800  1.00  6.84           O  
ATOM   1686  OD2 ASP A 176      39.791  14.078   8.250  1.00  5.88           O1-
ATOM   1687  H   ASP A 176      37.632  10.765   8.879  1.00  3.77           H  
ATOM   1688  N   LEU A 177      38.070  14.003  11.686  1.00  3.48           N  
ATOM   1689  CA  LEU A 177      37.348  15.202  12.103  1.00  3.87           C  
ATOM   1690  C   LEU A 177      36.859  16.051  10.935  1.00  4.52           C  
ATOM   1691  O   LEU A 177      35.924  16.833  11.093  1.00  5.33           O  
ATOM   1692  CB  LEU A 177      38.183  16.057  13.073  1.00  3.94           C  
ATOM   1693  CG  LEU A 177      39.261  17.010  12.528  1.00  5.56           C  
ATOM   1694  CD1 LEU A 177      39.751  17.897  13.665  1.00  5.89           C  
ATOM   1695  CD2 LEU A 177      40.424  16.244  11.882  1.00  4.20           C  
ATOM   1696  H   LEU A 177      38.999  13.869  11.979  1.00  3.48           H  
ATOM   1697  N   TRP A 178      37.512  15.939   9.779  1.00  3.18           N  
ATOM   1698  CA  TRP A 178      37.093  16.713   8.613  1.00  4.20           C  
ATOM   1699  C   TRP A 178      35.985  15.983   7.840  1.00  4.14           C  
ATOM   1700  O   TRP A 178      35.521  16.469   6.805  1.00  4.37           O  
ATOM   1701  CB  TRP A 178      38.269  17.028   7.682  1.00  3.35           C  
ATOM   1702  CG  TRP A 178      39.481  17.742   8.303  1.00  3.81           C  
ATOM   1703  CD1 TRP A 178      40.790  17.479   8.014  1.00  3.76           C  
ATOM   1704  CD2 TRP A 178      39.493  18.886   9.198  1.00  4.44           C  
ATOM   1705  NE1 TRP A 178      41.611  18.389   8.642  1.00  3.66           N  
ATOM   1706  CE2 TRP A 178      40.852  19.258   9.377  1.00  3.78           C  
ATOM   1707  CE3 TRP A 178      38.501  19.631   9.853  1.00  5.04           C  
ATOM   1708  CZ2 TRP A 178      41.247  20.347  10.180  1.00  5.46           C  
ATOM   1709  CZ3 TRP A 178      38.893  20.722  10.661  1.00  6.98           C  
ATOM   1710  CH2 TRP A 178      40.259  21.065  10.811  1.00  7.43           C  
ATOM   1711  H   TRP A 178      38.271  15.330   9.708  1.00  3.18           H  
ATOM   1712  HE1 TRP A 178      42.575  18.430   8.516  1.00  3.66           H  
ATOM   1713  N   GLU A 179      35.606  14.798   8.326  1.00  4.03           N  
ATOM   1714  CA  GLU A 179      34.510  13.996   7.760  1.00  3.85           C  
ATOM   1715  C   GLU A 179      34.743  13.504   6.329  1.00  5.72           C  
ATOM   1716  O   GLU A 179      33.783  13.277   5.585  1.00  5.74           O  
ATOM   1717  CB  GLU A 179      33.221  14.834   7.781  1.00  3.04           C  
ATOM   1718  CG  GLU A 179      33.071  15.735   9.016  1.00  3.00           C  
ATOM   1719  CD  GLU A 179      31.668  16.296   9.160  1.00  3.83           C  
ATOM   1720  OE1 GLU A 179      30.826  15.603   9.751  1.00  4.96           O  
ATOM   1721  OE2 GLU A 179      31.408  17.427   8.700  1.00  3.84           O1-
ATOM   1722  H   GLU A 179      36.066  14.440   9.102  1.00  4.03           H  
ATOM   1723  N   GLU A 180      35.996  13.240   5.978  1.00  4.20           N  
ATOM   1724  CA  GLU A 180      36.319  12.863   4.600  1.00  5.64           C  
ATOM   1725  C   GLU A 180      37.122  11.585   4.417  1.00  6.59           C  
ATOM   1726  O   GLU A 180      36.972  10.898   3.403  1.00  7.32           O  
ATOM   1727  CB  GLU A 180      37.090  14.019   3.933  1.00  5.80           C  
ATOM   1728  CG  GLU A 180      36.327  15.343   3.876  1.00  4.32           C  
ATOM   1729  CD  GLU A 180      37.219  16.558   3.711  1.00  6.77           C  
ATOM   1730  OE1 GLU A 180      38.418  16.484   4.047  1.00  7.86           O  
ATOM   1731  OE2 GLU A 180      36.720  17.610   3.265  1.00  5.62           O1-
ATOM   1732  H   GLU A 180      36.707  13.323   6.641  1.00  4.20           H  
ATOM   1733  N   VAL A 181      37.990  11.277   5.374  1.00  4.75           N  
ATOM   1734  CA  VAL A 181      38.839  10.105   5.273  1.00  6.19           C  
ATOM   1735  C   VAL A 181      38.402   8.948   6.163  1.00  6.51           C  
ATOM   1736  O   VAL A 181      38.380   9.071   7.382  1.00  6.57           O  
ATOM   1737  CB  VAL A 181      40.320  10.467   5.625  1.00  6.47           C  
ATOM   1738  CG1 VAL A 181      41.213   9.248   5.491  1.00  8.49           C  
ATOM   1739  CG2 VAL A 181      40.831  11.600   4.734  1.00  7.74           C  
ATOM   1740  H   VAL A 181      38.083  11.850   6.144  1.00  4.75           H  
ATOM   1741  N   ASN A 182      38.052   7.825   5.548  1.00  6.37           N  
ATOM   1742  CA  ASN A 182      37.678   6.640   6.304  1.00  7.07           C  
ATOM   1743  C   ASN A 182      38.981   5.874   6.608  1.00  8.30           C  
ATOM   1744  O   ASN A 182      39.544   5.216   5.722  1.00  8.11           O  
ATOM   1745  CB  ASN A 182      36.729   5.768   5.487  1.00  9.12           C  
ATOM   1746  CG  ASN A 182      36.266   4.543   6.249  1.00 12.69           C  
ATOM   1747  OD1 ASN A 182      36.044   3.489   5.670  1.00 19.81           O  
ATOM   1748  ND2 ASN A 182      36.115   4.678   7.549  1.00 13.82           N  
ATOM   1749  H   ASN A 182      38.052   7.781   4.566  1.00  6.37           H  
ATOM   1750 HD21 ASN A 182      35.741   3.911   8.006  1.00 13.82           H  
ATOM   1751 HD22 ASN A 182      36.315   5.507   8.025  1.00 13.82           H  
ATOM   1752  N   GLY A 183      39.463   5.977   7.846  1.00  6.83           N  
ATOM   1753  CA  GLY A 183      40.704   5.317   8.226  1.00  7.37           C  
ATOM   1754  C   GLY A 183      40.929   5.443   9.722  1.00  7.49           C  
ATOM   1755  O   GLY A 183      39.989   5.245  10.491  1.00  7.73           O  
ATOM   1756  H   GLY A 183      38.997   6.513   8.529  1.00  6.83           H  
ATOM   1757  N   SER A 184      42.159   5.742  10.139  1.00  6.53           N  
ATOM   1758  CA  SER A 184      42.487   5.898  11.561  1.00  5.54           C  
ATOM   1759  C   SER A 184      43.188   7.246  11.632  1.00  6.20           C  
ATOM   1760  O   SER A 184      44.192   7.458  10.948  1.00  6.09           O  
ATOM   1761  CB  SER A 184      43.396   4.778  12.039  1.00  6.56           C  
ATOM   1762  OG  SER A 184      43.491   4.834  13.449  1.00  7.49           O  
ATOM   1763  H   SER A 184      42.868   5.892   9.475  1.00  6.53           H  
ATOM   1764  HG  SER A 184      44.095   4.124  13.703  1.00  7.49           H  
ATOM   1765  N   SER A 185      42.702   8.116  12.509  1.00  4.42           N  
ATOM   1766  CA  SER A 185      43.156   9.508  12.564  1.00  4.78           C  
ATOM   1767  C   SER A 185      43.819   9.976  13.859  1.00  5.18           C  
ATOM   1768  O   SER A 185      43.331   9.699  14.961  1.00  5.43           O  
ATOM   1769  CB  SER A 185      41.928  10.382  12.239  1.00  3.57           C  
ATOM   1770  OG  SER A 185      42.262  11.706  11.875  1.00  5.55           O  
ATOM   1771  H   SER A 185      42.044   7.817  13.167  1.00  4.42           H  
ATOM   1772  HG  SER A 185      42.671  11.625  10.995  1.00  5.55           H  
ATOM   1773  N   PHE A 186      44.887  10.759  13.713  1.00  4.51           N  
ATOM   1774  CA  PHE A 186      45.641  11.255  14.859  1.00  4.67           C  
ATOM   1775  C   PHE A 186      44.803  11.992  15.898  1.00  3.61           C  
ATOM   1776  O   PHE A 186      44.807  11.618  17.069  1.00  3.02           O  
ATOM   1777  CB  PHE A 186      46.801  12.157  14.419  1.00  3.76           C  
ATOM   1778  CG  PHE A 186      47.585  12.727  15.575  1.00  4.68           C  
ATOM   1779  CD1 PHE A 186      48.503  11.941  16.267  1.00  5.81           C  
ATOM   1780  CD2 PHE A 186      47.374  14.038  16.001  1.00  5.88           C  
ATOM   1781  CE1 PHE A 186      49.203  12.461  17.381  1.00  5.36           C  
ATOM   1782  CE2 PHE A 186      48.064  14.560  17.108  1.00  5.02           C  
ATOM   1783  CZ  PHE A 186      48.976  13.772  17.796  1.00  5.64           C  
ATOM   1784  H   PHE A 186      45.177  11.007  12.813  1.00  4.51           H  
ATOM   1785  N   PHE A 187      44.116  13.050  15.473  1.00  3.00           N  
ATOM   1786  CA  PHE A 187      43.282  13.845  16.373  1.00  3.05           C  
ATOM   1787  C   PHE A 187      42.345  12.951  17.185  1.00  3.93           C  
ATOM   1788  O   PHE A 187      42.233  13.080  18.402  1.00  3.61           O  
ATOM   1789  CB  PHE A 187      42.470  14.858  15.561  1.00  3.26           C  
ATOM   1790  CG  PHE A 187      41.451  15.611  16.368  1.00  4.03           C  
ATOM   1791  CD1 PHE A 187      41.804  16.770  17.051  1.00  4.99           C  
ATOM   1792  CD2 PHE A 187      40.126  15.168  16.426  1.00  4.96           C  
ATOM   1793  CE1 PHE A 187      40.854  17.488  17.784  1.00  5.10           C  
ATOM   1794  CE2 PHE A 187      39.166  15.877  17.154  1.00  4.75           C  
ATOM   1795  CZ  PHE A 187      39.532  17.040  17.833  1.00  4.73           C  
ATOM   1796  H   PHE A 187      44.199  13.337  14.542  1.00  3.00           H  
ATOM   1797  N   THR A 188      41.683  12.039  16.493  1.00  3.83           N  
ATOM   1798  CA  THR A 188      40.738  11.135  17.120  1.00  3.87           C  
ATOM   1799  C   THR A 188      41.380  10.252  18.190  1.00  3.78           C  
ATOM   1800  O   THR A 188      40.902  10.190  19.329  1.00  3.92           O  
ATOM   1801  CB  THR A 188      40.052  10.297  16.028  1.00  3.36           C  
ATOM   1802  OG1 THR A 188      39.398  11.198  15.122  1.00  5.56           O  
ATOM   1803  CG2 THR A 188      39.041   9.314  16.629  1.00  3.64           C  
ATOM   1804  H   THR A 188      41.807  11.969  15.532  1.00  3.83           H  
ATOM   1805  HG1 THR A 188      38.673  10.717  14.689  1.00  5.56           H  
ATOM   1806  N   ILE A 189      42.480   9.598  17.840  1.00  3.44           N  
ATOM   1807  CA  ILE A 189      43.169   8.723  18.788  1.00  3.46           C  
ATOM   1808  C   ILE A 189      43.695   9.540  19.983  1.00  3.32           C  
ATOM   1809  O   ILE A 189      43.595   9.109  21.144  1.00  4.34           O  
ATOM   1810  CB  ILE A 189      44.322   7.953  18.088  1.00  3.88           C  
ATOM   1811  CG1 ILE A 189      43.757   7.053  16.981  1.00  5.89           C  
ATOM   1812  CG2 ILE A 189      45.100   7.104  19.092  1.00  4.48           C  
ATOM   1813  CD1 ILE A 189      42.767   6.011  17.475  1.00  7.55           C  
ATOM   1814  H   ILE A 189      42.847   9.698  16.933  1.00  3.44           H  
ATOM   1815  N   ALA A 190      44.218  10.735  19.711  1.00  3.33           N  
ATOM   1816  CA  ALA A 190      44.740  11.592  20.770  1.00  3.00           C  
ATOM   1817  C   ALA A 190      43.661  12.017  21.778  1.00  3.55           C  
ATOM   1818  O   ALA A 190      43.871  11.919  22.995  1.00  3.14           O  
ATOM   1819  CB  ALA A 190      45.426  12.828  20.171  1.00  4.13           C  
ATOM   1820  H   ALA A 190      44.247  11.035  18.779  1.00  3.33           H  
ATOM   1821  N   VAL A 191      42.507  12.480  21.288  1.00  3.57           N  
ATOM   1822  CA  VAL A 191      41.438  12.909  22.198  1.00  3.24           C  
ATOM   1823  C   VAL A 191      40.769  11.733  22.906  1.00  3.03           C  
ATOM   1824  O   VAL A 191      40.263  11.888  24.020  1.00  3.89           O  
ATOM   1825  CB  VAL A 191      40.389  13.856  21.537  1.00  3.09           C  
ATOM   1826  CG1 VAL A 191      41.072  15.111  21.019  1.00  3.95           C  
ATOM   1827  CG2 VAL A 191      39.619  13.159  20.446  1.00  3.03           C  
ATOM   1828  H   VAL A 191      42.370  12.532  20.318  1.00  3.57           H  
ATOM   1829  N   GLN A 192      40.805  10.555  22.287  1.00  3.01           N  
ATOM   1830  CA  GLN A 192      40.248   9.354  22.914  1.00  3.00           C  
ATOM   1831  C   GLN A 192      41.130   8.942  24.092  1.00  4.34           C  
ATOM   1832  O   GLN A 192      40.624   8.562  25.151  1.00  4.25           O  
ATOM   1833  CB  GLN A 192      40.128   8.207  21.908  1.00  3.25           C  
ATOM   1834  CG  GLN A 192      38.975   8.395  20.930  1.00  3.00           C  
ATOM   1835  CD  GLN A 192      38.921   7.285  19.890  1.00  6.67           C  
ATOM   1836  OE1 GLN A 192      39.952   6.706  19.527  1.00  5.20           O  
ATOM   1837  NE2 GLN A 192      37.718   6.976  19.409  1.00  6.02           N  
ATOM   1838  H   GLN A 192      41.192  10.488  21.388  1.00  3.01           H  
ATOM   1839 HE21 GLN A 192      37.687   6.267  18.739  1.00  6.02           H  
ATOM   1840 HE22 GLN A 192      36.934   7.470  19.737  1.00  6.02           H  
ATOM   1841  N   HIS A 193      42.454   8.988  23.909  1.00  4.29           N  
ATOM   1842  CA  HIS A 193      43.376   8.656  25.005  1.00  3.76           C  
ATOM   1843  C   HIS A 193      43.117   9.599  26.179  1.00  3.97           C  
ATOM   1844  O   HIS A 193      42.961   9.146  27.315  1.00  4.32           O  
ATOM   1845  CB  HIS A 193      44.851   8.780  24.565  1.00  4.74           C  
ATOM   1846  CG  HIS A 193      45.830   8.634  25.696  1.00  3.96           C  
ATOM   1847  ND1 HIS A 193      46.546   9.697  26.204  1.00  4.36           N  
ATOM   1848  CD2 HIS A 193      46.164   7.559  26.454  1.00  4.39           C  
ATOM   1849  CE1 HIS A 193      47.274   9.287  27.231  1.00  4.32           C  
ATOM   1850  NE2 HIS A 193      47.060   7.996  27.401  1.00  3.65           N  
ATOM   1851  H   HIS A 193      42.804   9.225  23.020  1.00  4.29           H  
ATOM   1852  HD1 HIS A 193      46.539  10.621  25.866  1.00  4.36           H  
ATOM   1853  HE2 HIS A 193      47.496   7.455  28.083  1.00  3.65           H  
ATOM   1854  N   ARG A 194      43.039  10.904  25.904  1.00  3.00           N  
ATOM   1855  CA  ARG A 194      42.785  11.883  26.959  1.00  3.06           C  
ATOM   1856  C   ARG A 194      41.482  11.575  27.707  1.00  4.02           C  
ATOM   1857  O   ARG A 194      41.457  11.540  28.941  1.00  3.61           O  
ATOM   1858  CB  ARG A 194      42.719  13.305  26.385  1.00  3.92           C  
ATOM   1859  CG  ARG A 194      42.254  14.324  27.419  1.00  3.71           C  
ATOM   1860  CD  ARG A 194      42.001  15.747  26.883  1.00  3.01           C  
ATOM   1861  NE  ARG A 194      41.326  16.491  27.946  1.00  3.71           N  
ATOM   1862  CZ  ARG A 194      41.461  17.783  28.221  1.00  5.52           C  
ATOM   1863  NH1 ARG A 194      42.249  18.567  27.491  1.00  5.25           N1+
ATOM   1864  NH2 ARG A 194      40.878  18.261  29.316  1.00  5.18           N  
ATOM   1865  H   ARG A 194      43.163  11.210  24.980  1.00  3.00           H  
ATOM   1866  HE  ARG A 194      40.739  15.974  28.511  1.00  3.71           H  
ATOM   1867 HH11 ARG A 194      42.744  18.212  26.699  1.00  5.25           H  
ATOM   1868 HH12 ARG A 194      42.358  19.543  27.716  1.00  5.25           H  
ATOM   1869 HH21 ARG A 194      40.362  17.635  29.905  1.00  5.18           H  
ATOM   1870 HH22 ARG A 194      40.963  19.230  29.581  1.00  5.18           H  
ATOM   1871  N   ALA A 195      40.405  11.345  26.956  1.00  3.00           N  
ATOM   1872  CA  ALA A 195      39.099  11.076  27.561  1.00  4.38           C  
ATOM   1873  C   ALA A 195      39.103   9.890  28.529  1.00  3.98           C  
ATOM   1874  O   ALA A 195      38.530   9.978  29.621  1.00  4.50           O  
ATOM   1875  CB  ALA A 195      38.039  10.876  26.475  1.00  3.02           C  
ATOM   1876  H   ALA A 195      40.488  11.364  25.979  1.00  3.00           H  
ATOM   1877  N   LEU A 196      39.754   8.793  28.152  1.00  3.37           N  
ATOM   1878  CA  LEU A 196      39.784   7.635  29.041  1.00  3.19           C  
ATOM   1879  C   LEU A 196      40.532   7.921  30.340  1.00  4.75           C  
ATOM   1880  O   LEU A 196      40.133   7.453  31.415  1.00  5.41           O  
ATOM   1881  CB  LEU A 196      40.375   6.411  28.347  1.00  3.00           C  
ATOM   1882  CG  LEU A 196      39.554   5.820  27.193  1.00  3.02           C  
ATOM   1883  CD1 LEU A 196      40.142   4.454  26.830  1.00  4.25           C  
ATOM   1884  CD2 LEU A 196      38.083   5.647  27.580  1.00  3.49           C  
ATOM   1885  H   LEU A 196      40.202   8.758  27.278  1.00  3.37           H  
ATOM   1886  N   VAL A 197      41.630   8.661  30.238  1.00  5.12           N  
ATOM   1887  CA  VAL A 197      42.431   9.014  31.411  1.00  4.53           C  
ATOM   1888  C   VAL A 197      41.658   9.909  32.393  1.00  5.73           C  
ATOM   1889  O   VAL A 197      41.561   9.586  33.588  1.00  5.45           O  
ATOM   1890  CB  VAL A 197      43.750   9.695  30.996  1.00  3.87           C  
ATOM   1891  CG1 VAL A 197      44.523  10.174  32.234  1.00  6.26           C  
ATOM   1892  CG2 VAL A 197      44.593   8.719  30.184  1.00  4.62           C  
ATOM   1893  H   VAL A 197      41.900   8.983  29.348  1.00  5.12           H  
ATOM   1894  N   GLU A 198      41.081  11.013  31.919  1.00  5.81           N  
ATOM   1895  CA  GLU A 198      40.357  11.867  32.854  1.00  6.96           C  
ATOM   1896  C   GLU A 198      39.031  11.223  33.268  1.00  6.61           C  
ATOM   1897  O   GLU A 198      38.530  11.472  34.366  1.00  7.49           O  
ATOM   1898  CB  GLU A 198      40.227  13.319  32.353  1.00 11.16           C  
ATOM   1899  CG  GLU A 198      39.532  13.487  31.059  1.00 10.84           C  
ATOM   1900  CD  GLU A 198      39.588  14.916  30.506  1.00  9.35           C  
ATOM   1901  OE1 GLU A 198      39.824  15.916  31.225  1.00 10.33           O  
ATOM   1902  OE2 GLU A 198      39.350  15.031  29.304  1.00  9.80           O1-
ATOM   1903  H   GLU A 198      41.149  11.260  30.969  1.00  5.81           H  
ATOM   1904  N   GLY A 199      38.557  10.280  32.451  1.00  6.18           N  
ATOM   1905  CA  GLY A 199      37.337   9.553  32.760  1.00  6.37           C  
ATOM   1906  C   GLY A 199      37.557   8.628  33.948  1.00  6.98           C  
ATOM   1907  O   GLY A 199      36.692   8.498  34.818  1.00  7.47           O  
ATOM   1908  H   GLY A 199      39.007  10.102  31.599  1.00  6.18           H  
ATOM   1909  N   SER A 200      38.715   7.982  33.993  1.00  6.48           N  
ATOM   1910  CA  SER A 200      39.033   7.093  35.104  1.00  8.74           C  
ATOM   1911  C   SER A 200      39.161   7.885  36.412  1.00  6.96           C  
ATOM   1912  O   SER A 200      38.702   7.444  37.461  1.00  7.78           O  
ATOM   1913  CB  SER A 200      40.322   6.329  34.835  1.00 10.76           C  
ATOM   1914  OG  SER A 200      40.553   5.421  35.887  1.00 16.80           O  
ATOM   1915  H   SER A 200      39.347   8.086  33.248  1.00  6.48           H  
ATOM   1916  HG  SER A 200      39.923   4.692  35.778  1.00 16.80           H  
ATOM   1917  N   ALA A 201      39.773   9.059  36.349  1.00  5.57           N  
ATOM   1918  CA  ALA A 201      39.923   9.884  37.533  1.00  6.87           C  
ATOM   1919  C   ALA A 201      38.557  10.343  38.036  1.00  7.54           C  
ATOM   1920  O   ALA A 201      38.296  10.353  39.243  1.00  7.20           O  
ATOM   1921  CB  ALA A 201      40.801  11.098  37.224  1.00  6.98           C  
ATOM   1922  H   ALA A 201      40.137   9.378  35.496  1.00  5.57           H  
ATOM   1923  N   PHE A 202      37.696  10.755  37.113  1.00  6.79           N  
ATOM   1924  CA  PHE A 202      36.363  11.216  37.482  1.00  7.20           C  
ATOM   1925  C   PHE A 202      35.536  10.071  38.081  1.00  7.20           C  
ATOM   1926  O   PHE A 202      34.843  10.271  39.074  1.00  7.92           O  
ATOM   1927  CB  PHE A 202      35.657  11.834  36.272  1.00  6.58           C  
ATOM   1928  CG  PHE A 202      34.315  12.428  36.589  1.00  7.44           C  
ATOM   1929  CD1 PHE A 202      34.198  13.495  37.474  1.00  9.00           C  
ATOM   1930  CD2 PHE A 202      33.163  11.917  35.999  1.00  9.33           C  
ATOM   1931  CE1 PHE A 202      32.950  14.040  37.775  1.00  9.48           C  
ATOM   1932  CE2 PHE A 202      31.913  12.455  36.291  1.00  9.84           C  
ATOM   1933  CZ  PHE A 202      31.805  13.516  37.178  1.00 10.26           C  
ATOM   1934  H   PHE A 202      37.968  10.773  36.171  1.00  6.79           H  
ATOM   1935  N   ALA A 203      35.633   8.874  37.500  1.00  6.22           N  
ATOM   1936  CA  ALA A 203      34.899   7.704  38.004  1.00  6.69           C  
ATOM   1937  C   ALA A 203      35.293   7.431  39.460  1.00  8.08           C  
ATOM   1938  O   ALA A 203      34.436   7.173  40.311  1.00  8.86           O  
ATOM   1939  CB  ALA A 203      35.185   6.479  37.136  1.00  5.70           C  
ATOM   1940  H   ALA A 203      36.191   8.776  36.704  1.00  6.22           H  
ATOM   1941  N   THR A 204      36.587   7.490  39.750  1.00  7.73           N  
ATOM   1942  CA  THR A 204      37.066   7.276  41.110  1.00  9.58           C  
ATOM   1943  C   THR A 204      36.538   8.370  42.048  1.00 10.10           C  
ATOM   1944  O   THR A 204      36.064   8.072  43.157  1.00 10.20           O  
ATOM   1945  CB  THR A 204      38.610   7.226  41.140  1.00 10.37           C  
ATOM   1946  OG1 THR A 204      39.046   6.099  40.373  1.00 12.46           O  
ATOM   1947  CG2 THR A 204      39.126   7.080  42.566  1.00 12.51           C  
ATOM   1948  H   THR A 204      37.250   7.647  39.046  1.00  7.73           H  
ATOM   1949  HG1 THR A 204      40.010   6.213  40.294  1.00 12.46           H  
ATOM   1950  N   ALA A 205      36.560   9.619  41.582  1.00  8.44           N  
ATOM   1951  CA  ALA A 205      36.081  10.758  42.369  1.00  9.55           C  
ATOM   1952  C   ALA A 205      34.611  10.655  42.794  1.00 10.64           C  
ATOM   1953  O   ALA A 205      34.243  11.137  43.870  1.00 12.40           O  
ATOM   1954  CB  ALA A 205      36.316  12.064  41.615  1.00  8.70           C  
ATOM   1955  H   ALA A 205      36.926   9.796  40.688  1.00  8.44           H  
ATOM   1956  N   VAL A 206      33.770  10.032  41.969  1.00  9.57           N  
ATOM   1957  CA  VAL A 206      32.352   9.882  42.313  1.00  9.74           C  
ATOM   1958  C   VAL A 206      32.044   8.560  43.036  1.00 10.17           C  
ATOM   1959  O   VAL A 206      30.877   8.251  43.288  1.00 11.84           O  
ATOM   1960  CB  VAL A 206      31.415  10.059  41.082  1.00  9.30           C  
ATOM   1961  CG1 VAL A 206      31.678  11.398  40.424  1.00  9.51           C  
ATOM   1962  CG2 VAL A 206      31.573   8.920  40.097  1.00  9.23           C  
ATOM   1963  H   VAL A 206      34.117   9.698  41.111  1.00  9.57           H  
ATOM   1964  N   GLY A 207      33.090   7.820  43.404  1.00  8.72           N  
ATOM   1965  CA  GLY A 207      32.917   6.555  44.108  1.00  9.98           C  
ATOM   1966  C   GLY A 207      32.639   5.355  43.222  1.00 10.47           C  
ATOM   1967  O   GLY A 207      32.139   4.319  43.679  1.00 10.66           O  
ATOM   1968  H   GLY A 207      34.004   8.126  43.219  1.00  8.72           H  
ATOM   1969  N   SER A 208      32.961   5.477  41.945  1.00  8.30           N  
ATOM   1970  CA  SER A 208      32.730   4.378  41.030  1.00  8.51           C  
ATOM   1971  C   SER A 208      34.064   3.936  40.425  1.00  8.43           C  
ATOM   1972  O   SER A 208      35.124   4.119  41.034  1.00  8.60           O  
ATOM   1973  CB  SER A 208      31.717   4.795  39.957  1.00  9.28           C  
ATOM   1974  OG  SER A 208      31.288   3.682  39.186  1.00 10.38           O  
ATOM   1975  H   SER A 208      33.394   6.289  41.614  1.00  8.30           H  
ATOM   1976  HG  SER A 208      30.515   3.974  38.680  1.00 10.38           H  
ATOM   1977  N   SER A 209      34.020   3.332  39.243  1.00  8.00           N  
ATOM   1978  CA  SER A 209      35.235   2.860  38.595  1.00  8.12           C  
ATOM   1979  C   SER A 209      35.060   2.777  37.086  1.00  7.72           C  
ATOM   1980  O   SER A 209      33.934   2.753  36.572  1.00  7.54           O  
ATOM   1981  CB  SER A 209      35.613   1.469  39.127  1.00  9.74           C  
ATOM   1982  OG  SER A 209      34.567   0.541  38.882  1.00 12.21           O  
ATOM   1983  H   SER A 209      33.171   3.178  38.770  1.00  8.00           H  
ATOM   1984  HG  SER A 209      33.902   0.695  39.573  1.00 12.21           H  
ATOM   1985  N   CYS A 210      36.184   2.751  36.381  1.00  6.44           N  
ATOM   1986  CA  CYS A 210      36.159   2.629  34.936  1.00  6.27           C  
ATOM   1987  C   CYS A 210      37.284   1.683  34.525  1.00  6.10           C  
ATOM   1988  O   CYS A 210      38.338   2.110  34.051  1.00  5.25           O  
ATOM   1989  CB  CYS A 210      36.313   3.997  34.267  1.00  6.12           C  
ATOM   1990  SG  CYS A 210      36.032   3.842  32.475  1.00  5.74           S  
ATOM   1991  H   CYS A 210      37.056   2.853  36.836  1.00  6.44           H  
ATOM   1992  N   SER A 211      37.070   0.390  34.728  1.00  6.02           N  
ATOM   1993  CA  SER A 211      38.098  -0.588  34.391  1.00  6.68           C  
ATOM   1994  C   SER A 211      38.486  -0.551  32.917  1.00  6.06           C  
ATOM   1995  O   SER A 211      39.657  -0.737  32.581  1.00  6.87           O  
ATOM   1996  CB  SER A 211      37.650  -1.994  34.773  1.00  8.06           C  
ATOM   1997  OG  SER A 211      36.533  -2.386  33.994  1.00  9.26           O  
ATOM   1998  H   SER A 211      36.229   0.085  35.136  1.00  6.02           H  
ATOM   1999  HG  SER A 211      35.741  -2.205  34.530  1.00  9.26           H  
ATOM   2000  N   TRP A 212      37.507  -0.319  32.040  1.00  5.53           N  
ATOM   2001  CA  TRP A 212      37.776  -0.255  30.603  1.00  5.68           C  
ATOM   2002  C   TRP A 212      38.625   0.973  30.246  1.00  5.98           C  
ATOM   2003  O   TRP A 212      39.386   0.935  29.294  1.00  6.99           O  
ATOM   2004  CB  TRP A 212      36.474  -0.324  29.786  1.00  6.66           C  
ATOM   2005  CG  TRP A 212      35.410   0.699  30.151  1.00  5.93           C  
ATOM   2006  CD1 TRP A 212      35.178   1.898  29.531  1.00  5.57           C  
ATOM   2007  CD2 TRP A 212      34.426   0.591  31.196  1.00  6.09           C  
ATOM   2008  NE1 TRP A 212      34.116   2.545  30.130  1.00  7.70           N  
ATOM   2009  CE2 TRP A 212      33.638   1.767  31.154  1.00  6.86           C  
ATOM   2010  CE3 TRP A 212      34.134  -0.383  32.163  1.00  7.17           C  
ATOM   2011  CZ2 TRP A 212      32.577   1.993  32.045  1.00  7.98           C  
ATOM   2012  CZ3 TRP A 212      33.080  -0.158  33.048  1.00  8.24           C  
ATOM   2013  CH2 TRP A 212      32.317   1.022  32.981  1.00  8.27           C  
ATOM   2014  H   TRP A 212      36.597  -0.233  32.372  1.00  5.53           H  
ATOM   2015  HE1 TRP A 212      33.764   3.419  29.865  1.00  7.70           H  
ATOM   2016  N   CYS A 213      38.502   2.050  31.017  1.00  4.82           N  
ATOM   2017  CA  CYS A 213      39.320   3.245  30.801  1.00  5.92           C  
ATOM   2018  C   CYS A 213      40.762   2.850  31.095  1.00  7.42           C  
ATOM   2019  O   CYS A 213      41.685   3.150  30.335  1.00  6.77           O  
ATOM   2020  CB  CYS A 213      38.973   4.334  31.809  1.00  4.94           C  
ATOM   2021  SG  CYS A 213      37.354   5.131  31.631  1.00  6.97           S  
ATOM   2022  H   CYS A 213      37.842   2.063  31.741  1.00  4.82           H  
ATOM   2023  N   ASP A 214      40.932   2.168  32.222  1.00  7.50           N  
ATOM   2024  CA  ASP A 214      42.247   1.751  32.693  1.00  7.76           C  
ATOM   2025  C   ASP A 214      42.978   0.778  31.803  1.00  7.26           C  
ATOM   2026  O   ASP A 214      44.185   0.924  31.599  1.00  8.22           O  
ATOM   2027  CB  ASP A 214      42.156   1.171  34.112  1.00  9.22           C  
ATOM   2028  CG  ASP A 214      41.726   2.197  35.144  1.00 12.36           C  
ATOM   2029  OD1 ASP A 214      41.858   3.414  34.901  1.00 12.94           O  
ATOM   2030  OD2 ASP A 214      41.255   1.779  36.220  1.00 15.65           O1-
ATOM   2031  H   ASP A 214      40.152   1.945  32.773  1.00  7.50           H  
ATOM   2032  N   SER A 215      42.284  -0.237  31.306  1.00  5.89           N  
ATOM   2033  CA  SER A 215      42.942  -1.215  30.458  1.00  7.09           C  
ATOM   2034  C   SER A 215      43.229  -0.685  29.062  1.00  6.96           C  
ATOM   2035  O   SER A 215      44.269  -0.996  28.481  1.00  7.82           O  
ATOM   2036  CB  SER A 215      42.115  -2.504  30.354  1.00  7.06           C  
ATOM   2037  OG  SER A 215      40.895  -2.282  29.662  1.00  6.83           O  
ATOM   2038  H   SER A 215      41.332  -0.350  31.503  1.00  5.89           H  
ATOM   2039  HG  SER A 215      40.297  -2.988  29.900  1.00  6.83           H  
ATOM   2040  N   GLN A 216      42.331   0.146  28.535  1.00  5.66           N  
ATOM   2041  CA  GLN A 216      42.501   0.649  27.183  1.00  4.41           C  
ATOM   2042  C   GLN A 216      43.379   1.884  26.987  1.00  4.32           C  
ATOM   2043  O   GLN A 216      44.073   1.979  25.975  1.00  5.68           O  
ATOM   2044  CB  GLN A 216      41.134   0.851  26.507  1.00  4.78           C  
ATOM   2045  CG  GLN A 216      40.302  -0.423  26.427  1.00  4.77           C  
ATOM   2046  CD  GLN A 216      41.076  -1.585  25.827  1.00  6.82           C  
ATOM   2047  OE1 GLN A 216      41.352  -1.610  24.632  1.00  7.71           O  
ATOM   2048  NE2 GLN A 216      41.432  -2.558  26.660  1.00  7.69           N  
ATOM   2049  H   GLN A 216      41.533   0.392  29.050  1.00  5.66           H  
ATOM   2050 HE21 GLN A 216      41.960  -3.301  26.323  1.00  7.69           H  
ATOM   2051 HE22 GLN A 216      41.156  -2.469  27.599  1.00  7.69           H  
ATOM   2052  N   ALA A 217      43.408   2.798  27.951  1.00  4.29           N  
ATOM   2053  CA  ALA A 217      44.213   4.023  27.788  1.00  5.21           C  
ATOM   2054  C   ALA A 217      45.678   3.801  27.370  1.00  5.10           C  
ATOM   2055  O   ALA A 217      46.138   4.429  26.407  1.00  5.33           O  
ATOM   2056  CB  ALA A 217      44.122   4.927  29.042  1.00  5.07           C  
ATOM   2057  H   ALA A 217      42.888   2.667  28.773  1.00  4.29           H  
ATOM   2058  N   PRO A 218      46.416   2.880  28.050  1.00  6.62           N  
ATOM   2059  CA  PRO A 218      47.822   2.640  27.680  1.00  6.59           C  
ATOM   2060  C   PRO A 218      47.958   2.061  26.274  1.00  6.80           C  
ATOM   2061  O   PRO A 218      48.925   2.365  25.582  1.00  7.20           O  
ATOM   2062  CB  PRO A 218      48.303   1.649  28.745  1.00  7.75           C  
ATOM   2063  CG  PRO A 218      47.411   1.926  29.921  1.00  9.13           C  
ATOM   2064  CD  PRO A 218      46.065   2.094  29.250  1.00  7.05           C  
ATOM   2065  N   GLN A 219      46.985   1.253  25.841  1.00  5.38           N  
ATOM   2066  CA  GLN A 219      47.013   0.667  24.497  1.00  6.30           C  
ATOM   2067  C   GLN A 219      46.741   1.703  23.413  1.00  6.05           C  
ATOM   2068  O   GLN A 219      47.281   1.616  22.305  1.00  6.18           O  
ATOM   2069  CB  GLN A 219      46.040  -0.507  24.388  1.00  8.79           C  
ATOM   2070  CG  GLN A 219      46.500  -1.723  25.177  1.00 13.46           C  
ATOM   2071  CD  GLN A 219      47.903  -2.164  24.781  1.00 15.12           C  
ATOM   2072  OE1 GLN A 219      48.293  -2.072  23.616  1.00 16.10           O  
ATOM   2073  NE2 GLN A 219      48.675  -2.625  25.753  1.00 20.13           N  
ATOM   2074  H   GLN A 219      46.226   1.056  26.429  1.00  5.38           H  
ATOM   2075 HE21 GLN A 219      49.597  -2.866  25.543  1.00 20.13           H  
ATOM   2076 HE22 GLN A 219      48.316  -2.691  26.670  1.00 20.13           H  
ATOM   2077  N   ILE A 220      45.878   2.669  23.715  1.00  5.49           N  
ATOM   2078  CA  ILE A 220      45.612   3.744  22.764  1.00  4.70           C  
ATOM   2079  C   ILE A 220      46.902   4.577  22.650  1.00  5.12           C  
ATOM   2080  O   ILE A 220      47.327   4.934  21.546  1.00  5.32           O  
ATOM   2081  CB  ILE A 220      44.431   4.650  23.214  1.00  5.50           C  
ATOM   2082  CG1 ILE A 220      43.131   3.837  23.242  1.00  7.05           C  
ATOM   2083  CG2 ILE A 220      44.276   5.823  22.257  1.00  5.28           C  
ATOM   2084  CD1 ILE A 220      41.905   4.637  23.675  1.00  7.53           C  
ATOM   2085  H   ILE A 220      45.399   2.651  24.574  1.00  5.49           H  
ATOM   2086  N   LEU A 221      47.543   4.855  23.784  1.00  4.38           N  
ATOM   2087  CA  LEU A 221      48.798   5.620  23.769  1.00  4.36           C  
ATOM   2088  C   LEU A 221      49.880   4.869  22.976  1.00  4.77           C  
ATOM   2089  O   LEU A 221      50.631   5.472  22.206  1.00  4.76           O  
ATOM   2090  CB  LEU A 221      49.292   5.880  25.196  1.00  4.83           C  
ATOM   2091  CG  LEU A 221      50.558   6.748  25.290  1.00  6.13           C  
ATOM   2092  CD1 LEU A 221      50.289   8.127  24.705  1.00  7.78           C  
ATOM   2093  CD2 LEU A 221      51.013   6.857  26.743  1.00  8.79           C  
ATOM   2094  H   LEU A 221      47.158   4.553  24.638  1.00  4.38           H  
ATOM   2095  N   CYS A 222      49.928   3.546  23.133  1.00  5.39           N  
ATOM   2096  CA  CYS A 222      50.906   2.716  22.432  1.00  5.79           C  
ATOM   2097  C   CYS A 222      50.726   2.893  20.915  1.00  7.33           C  
ATOM   2098  O   CYS A 222      51.686   3.165  20.183  1.00  5.95           O  
ATOM   2099  CB  CYS A 222      50.715   1.248  22.829  1.00  6.89           C  
ATOM   2100  SG  CYS A 222      52.181   0.194  22.597  1.00 11.37           S  
ATOM   2101  H   CYS A 222      49.303   3.120  23.752  1.00  5.39           H  
ATOM   2102  N   TYR A 223      49.478   2.810  20.460  1.00  6.18           N  
ATOM   2103  CA  TYR A 223      49.159   2.977  19.046  1.00  5.18           C  
ATOM   2104  C   TYR A 223      49.441   4.409  18.560  1.00  5.39           C  
ATOM   2105  O   TYR A 223      49.907   4.611  17.439  1.00  5.95           O  
ATOM   2106  CB  TYR A 223      47.681   2.611  18.814  1.00  5.14           C  
ATOM   2107  CG  TYR A 223      47.186   2.864  17.416  1.00  5.00           C  
ATOM   2108  CD1 TYR A 223      47.929   2.452  16.303  1.00  5.14           C  
ATOM   2109  CD2 TYR A 223      45.962   3.510  17.197  1.00  5.70           C  
ATOM   2110  CE1 TYR A 223      47.475   2.672  15.010  1.00  5.94           C  
ATOM   2111  CE2 TYR A 223      45.498   3.738  15.913  1.00  6.69           C  
ATOM   2112  CZ  TYR A 223      46.258   3.313  14.819  1.00  7.85           C  
ATOM   2113  OH  TYR A 223      45.793   3.514  13.542  1.00  8.12           O  
ATOM   2114  H   TYR A 223      48.744   2.621  21.082  1.00  6.18           H  
ATOM   2115  HH  TYR A 223      46.344   3.059  12.886  1.00  8.12           H  
ATOM   2116  N   LEU A 224      49.183   5.398  19.408  1.00  5.08           N  
ATOM   2117  CA  LEU A 224      49.395   6.797  19.040  1.00  5.70           C  
ATOM   2118  C   LEU A 224      50.836   7.070  18.574  1.00  6.11           C  
ATOM   2119  O   LEU A 224      51.072   7.934  17.725  1.00  6.38           O  
ATOM   2120  CB  LEU A 224      49.029   7.718  20.213  1.00  6.06           C  
ATOM   2121  CG  LEU A 224      48.990   9.224  19.929  1.00  8.48           C  
ATOM   2122  CD1 LEU A 224      47.832   9.558  18.997  1.00  7.97           C  
ATOM   2123  CD2 LEU A 224      48.838   9.994  21.235  1.00  8.96           C  
ATOM   2124  H   LEU A 224      48.821   5.190  20.294  1.00  5.08           H  
ATOM   2125  N   GLN A 225      51.787   6.287  19.081  1.00  5.35           N  
ATOM   2126  CA  GLN A 225      53.198   6.456  18.712  1.00  5.44           C  
ATOM   2127  C   GLN A 225      53.476   6.183  17.224  1.00  6.72           C  
ATOM   2128  O   GLN A 225      54.410   6.758  16.652  1.00  7.62           O  
ATOM   2129  CB  GLN A 225      54.084   5.548  19.574  1.00  5.80           C  
ATOM   2130  CG  GLN A 225      53.885   5.694  21.093  1.00  6.00           C  
ATOM   2131  CD  GLN A 225      53.867   7.153  21.543  1.00  7.15           C  
ATOM   2132  OE1 GLN A 225      54.844   7.893  21.367  1.00  7.13           O  
ATOM   2133  NE2 GLN A 225      52.756   7.573  22.112  1.00  5.43           N  
ATOM   2134  H   GLN A 225      51.529   5.590  19.726  1.00  5.35           H  
ATOM   2135 HE21 GLN A 225      52.701   8.506  22.397  1.00  5.43           H  
ATOM   2136 HE22 GLN A 225      52.012   6.941  22.224  1.00  5.43           H  
ATOM   2137  N  ASER A 226      52.658   5.330  16.609  0.71  6.54           N  
ATOM   2138  N  BSER A 226      52.671   5.326  16.600  0.29  6.57           N  
ATOM   2139  CA ASER A 226      52.797   4.978  15.194  0.71  7.48           C  
ATOM   2140  CA BSER A 226      52.872   4.994  15.192  0.29  6.89           C  
ATOM   2141  C  ASER A 226      52.568   6.141  14.234  0.71  7.40           C  
ATOM   2142  C  BSER A 226      52.590   6.151  14.230  0.29  6.90           C  
ATOM   2143  O  ASER A 226      52.906   6.054  13.061  0.71  8.00           O  
ATOM   2144  O  BSER A 226      52.906   6.063  13.049  0.29  6.97           O  
ATOM   2145  CB ASER A 226      51.812   3.863  14.822  0.71  8.61           C  
ATOM   2146  CB BSER A 226      52.052   3.758  14.794  0.29  7.43           C  
ATOM   2147  OG ASER A 226      52.197   2.623  15.369  0.71  8.08           O  
ATOM   2148  OG BSER A 226      50.666   4.041  14.733  0.29  7.21           O  
ATOM   2149  H  ASER A 226      51.927   4.912  17.116  0.71  6.54           H  
ATOM   2150  H  BSER A 226      51.920   4.894  17.071  0.29  6.57           H  
ATOM   2151  HG ASER A 226      52.427   2.708  16.298  0.71  8.08           H  
ATOM   2152  HG BSER A 226      50.486   4.740  14.100  0.29  7.21           H  
ATOM   2153  N   PHE A 227      51.957   7.215  14.717  1.00  6.54           N  
ATOM   2154  CA  PHE A 227      51.671   8.358  13.863  1.00  7.49           C  
ATOM   2155  C   PHE A 227      52.890   9.241  13.606  1.00  8.97           C  
ATOM   2156  O   PHE A 227      52.860  10.087  12.716  1.00  9.29           O  
ATOM   2157  CB  PHE A 227      50.502   9.182  14.413  1.00  7.85           C  
ATOM   2158  CG  PHE A 227      49.166   8.480  14.324  1.00  7.37           C  
ATOM   2159  CD1 PHE A 227      48.749   7.614  15.333  1.00  7.69           C  
ATOM   2160  CD2 PHE A 227      48.325   8.697  13.236  1.00  7.42           C  
ATOM   2161  CE1 PHE A 227      47.503   6.966  15.264  1.00  9.36           C  
ATOM   2162  CE2 PHE A 227      47.080   8.061  13.154  1.00  7.33           C  
ATOM   2163  CZ  PHE A 227      46.667   7.198  14.168  1.00  7.55           C  
ATOM   2164  H   PHE A 227      51.689   7.232  15.656  1.00  6.54           H  
ATOM   2165  N   TRP A 228      53.951   9.071  14.393  1.00  9.14           N  
ATOM   2166  CA  TRP A 228      55.171   9.863  14.195  1.00  8.70           C  
ATOM   2167  C   TRP A 228      55.969   9.230  13.043  1.00 10.29           C  
ATOM   2168  O   TRP A 228      56.345   8.053  13.117  1.00  9.55           O  
ATOM   2169  CB  TRP A 228      56.012   9.880  15.475  1.00  8.16           C  
ATOM   2170  CG  TRP A 228      57.343  10.568  15.301  1.00  9.85           C  
ATOM   2171  CD1 TRP A 228      58.587   9.999  15.419  1.00 10.90           C  
ATOM   2172  CD2 TRP A 228      57.564  11.950  14.985  1.00  9.40           C  
ATOM   2173  NE1 TRP A 228      59.562  10.946  15.195  1.00 11.55           N  
ATOM   2174  CE2 TRP A 228      58.964  12.150  14.927  1.00 10.91           C  
ATOM   2175  CE3 TRP A 228      56.714  13.041  14.751  1.00  9.03           C  
ATOM   2176  CZ2 TRP A 228      59.535  13.398  14.646  1.00  9.94           C  
ATOM   2177  CZ3 TRP A 228      57.283  14.284  14.473  1.00  9.60           C  
ATOM   2178  CH2 TRP A 228      58.682  14.449  14.422  1.00 11.04           C  
ATOM   2179  H   TRP A 228      53.936   8.406  15.104  1.00  9.14           H  
ATOM   2180  HE1 TRP A 228      60.538  10.784  15.257  1.00 11.55           H  
ATOM   2181  N   THR A 229      56.223  10.002  11.987  1.00  9.85           N  
ATOM   2182  CA  THR A 229      56.942   9.481  10.823  1.00 11.98           C  
ATOM   2183  C   THR A 229      58.452   9.623  10.934  1.00 14.12           C  
ATOM   2184  O   THR A 229      59.187   9.016  10.160  1.00 16.44           O  
ATOM   2185  CB  THR A 229      56.548  10.227   9.524  1.00 11.04           C  
ATOM   2186  OG1 THR A 229      57.110  11.550   9.545  1.00 11.97           O  
ATOM   2187  CG2 THR A 229      55.033  10.327   9.385  1.00 11.54           C  
ATOM   2188  H   THR A 229      55.895  10.932  11.963  1.00  9.85           H  
ATOM   2189  HG1 THR A 229      57.041  11.839   8.618  1.00 11.97           H  
ATOM   2190  N   GLY A 230      58.905  10.470  11.851  1.00 13.86           N  
ATOM   2191  CA  GLY A 230      60.323  10.730  11.982  1.00 13.77           C  
ATOM   2192  C   GLY A 230      60.562  12.193  11.626  1.00 14.57           C  
ATOM   2193  O   GLY A 230      61.608  12.755  11.982  1.00 15.14           O  
ATOM   2194  H   GLY A 230      58.268  10.936  12.433  1.00 13.86           H  
ATOM   2195  N   SER A 231      59.624  12.808  10.900  1.00 12.36           N  
ATOM   2196  CA  SER A 231      59.743  14.224  10.540  1.00 12.25           C  
ATOM   2197  C   SER A 231      58.496  15.047  10.857  1.00 10.58           C  
ATOM   2198  O   SER A 231      58.584  16.253  11.065  1.00 10.60           O  
ATOM   2199  CB  SER A 231      60.164  14.416   9.079  1.00 14.20           C  
ATOM   2200  OG  SER A 231      59.458  13.554   8.214  1.00 21.14           O  
ATOM   2201  H   SER A 231      58.844  12.314  10.560  1.00 12.36           H  
ATOM   2202  HG  SER A 231      59.882  12.690   8.351  1.00 21.14           H  
ATOM   2203  N   TYR A 232      57.336  14.402  10.870  1.00  9.79           N  
ATOM   2204  CA  TYR A 232      56.089  15.089  11.213  1.00  8.67           C  
ATOM   2205  C   TYR A 232      55.070  14.053  11.678  1.00  8.27           C  
ATOM   2206  O   TYR A 232      55.368  12.855  11.703  1.00  7.18           O  
ATOM   2207  CB  TYR A 232      55.540  15.933  10.042  1.00  9.56           C  
ATOM   2208  CG  TYR A 232      55.194  15.151   8.800  1.00 13.38           C  
ATOM   2209  CD1 TYR A 232      56.171  14.852   7.848  1.00 14.60           C  
ATOM   2210  CD2 TYR A 232      53.892  14.691   8.579  1.00 13.81           C  
ATOM   2211  CE1 TYR A 232      55.861  14.114   6.712  1.00 16.38           C  
ATOM   2212  CE2 TYR A 232      53.570  13.951   7.449  1.00 15.70           C  
ATOM   2213  CZ  TYR A 232      54.562  13.665   6.517  1.00 17.39           C  
ATOM   2214  OH  TYR A 232      54.261  12.919   5.399  1.00 19.82           O  
ATOM   2215  H   TYR A 232      57.270  13.447  10.643  1.00  9.79           H  
ATOM   2216  HH  TYR A 232      53.323  12.702   5.436  1.00 19.82           H  
ATOM   2217  N   ILE A 233      53.900  14.520  12.100  1.00  7.61           N  
ATOM   2218  CA  ILE A 233      52.848  13.627  12.570  1.00  5.92           C  
ATOM   2219  C   ILE A 233      51.890  13.310  11.425  1.00  6.07           C  
ATOM   2220  O   ILE A 233      51.305  14.211  10.836  1.00  7.45           O  
ATOM   2221  CB  ILE A 233      52.064  14.254  13.747  1.00  5.63           C  
ATOM   2222  CG1 ILE A 233      53.034  14.645  14.876  1.00  7.38           C  
ATOM   2223  CG2 ILE A 233      51.021  13.248  14.277  1.00  5.40           C  
ATOM   2224  CD1 ILE A 233      52.432  15.540  15.960  1.00  6.33           C  
ATOM   2225  H   ILE A 233      53.718  15.483  12.069  1.00  7.61           H  
ATOM   2226  N   LEU A 234      51.777  12.033  11.085  1.00  6.20           N  
ATOM   2227  CA  LEU A 234      50.891  11.585  10.019  1.00  7.77           C  
ATOM   2228  C   LEU A 234      49.454  11.830  10.497  1.00  7.40           C  
ATOM   2229  O   LEU A 234      49.077  11.370  11.573  1.00  8.68           O  
ATOM   2230  CB  LEU A 234      51.100  10.088   9.786  1.00  9.52           C  
ATOM   2231  CG  LEU A 234      50.408   9.453   8.584  1.00 12.58           C  
ATOM   2232  CD1 LEU A 234      51.065   9.960   7.317  1.00 13.82           C  
ATOM   2233  CD2 LEU A 234      50.528   7.931   8.663  1.00 13.60           C  
ATOM   2234  H   LEU A 234      52.293  11.376  11.579  1.00  6.20           H  
ATOM   2235  N   ALA A 235      48.655  12.537   9.705  1.00  6.02           N  
ATOM   2236  CA  ALA A 235      47.281  12.814  10.110  1.00  6.45           C  
ATOM   2237  C   ALA A 235      46.369  11.587  10.082  1.00  6.78           C  
ATOM   2238  O   ALA A 235      45.548  11.408  10.992  1.00  6.80           O  
ATOM   2239  CB  ALA A 235      46.690  13.921   9.259  1.00  6.21           C  
ATOM   2240  H   ALA A 235      49.010  12.913   8.873  1.00  6.02           H  
ATOM   2241  N   ASN A 236      46.522  10.729   9.066  1.00  6.14           N  
ATOM   2242  CA  ASN A 236      45.670   9.542   8.927  1.00  6.54           C  
ATOM   2243  C   ASN A 236      46.364   8.357   8.280  1.00  8.15           C  
ATOM   2244  O   ASN A 236      47.188   8.528   7.386  1.00  8.95           O  
ATOM   2245  CB  ASN A 236      44.467   9.824   7.988  1.00  6.21           C  
ATOM   2246  CG  ASN A 236      43.563  10.939   8.474  1.00  6.28           C  
ATOM   2247  OD1 ASN A 236      42.717  10.719   9.327  1.00  7.22           O  
ATOM   2248  ND2 ASN A 236      43.711  12.127   7.904  1.00  5.80           N  
ATOM   2249  H   ASN A 236      47.218  10.873   8.394  1.00  6.14           H  
ATOM   2250 HD21 ASN A 236      43.151  12.873   8.231  1.00  5.80           H  
ATOM   2251 HD22 ASN A 236      44.374  12.226   7.183  1.00  5.80           H  
ATOM   2252  N   PHE A 237      46.024   7.160   8.739  1.00  8.28           N  
ATOM   2253  CA  PHE A 237      46.494   5.951   8.086  1.00  9.42           C  
ATOM   2254  C   PHE A 237      45.351   5.700   7.096  1.00 11.51           C  
ATOM   2255  O   PHE A 237      44.244   6.218   7.286  1.00 11.28           O  
ATOM   2256  CB  PHE A 237      46.612   4.790   9.066  1.00  9.53           C  
ATOM   2257  CG  PHE A 237      47.871   4.818   9.870  1.00 10.03           C  
ATOM   2258  CD1 PHE A 237      49.103   4.604   9.254  1.00 10.91           C  
ATOM   2259  CD2 PHE A 237      47.838   5.091  11.231  1.00 10.20           C  
ATOM   2260  CE1 PHE A 237      50.285   4.668   9.986  1.00 11.05           C  
ATOM   2261  CE2 PHE A 237      49.016   5.156  11.979  1.00 11.40           C  
ATOM   2262  CZ  PHE A 237      50.239   4.945  11.354  1.00 12.33           C  
ATOM   2263  H   PHE A 237      45.434   7.090   9.510  1.00  8.28           H  
ATOM   2264  N   ASP A 238      45.633   4.961   6.027  1.00 11.70           N  
ATOM   2265  CA  ASP A 238      44.660   4.626   4.983  1.00 13.30           C  
ATOM   2266  C   ASP A 238      44.340   5.820   4.097  1.00 14.53           C  
ATOM   2267  O   ASP A 238      43.254   5.907   3.525  1.00 15.66           O  
ATOM   2268  CB  ASP A 238      43.354   4.066   5.574  1.00 14.15           C  
ATOM   2269  CG  ASP A 238      43.592   2.957   6.578  1.00 17.09           C  
ATOM   2270  OD1 ASP A 238      44.303   1.976   6.254  1.00 18.58           O  
ATOM   2271  OD2 ASP A 238      43.072   3.074   7.707  1.00 17.27           O1-
ATOM   2272  H   ASP A 238      46.554   4.643   5.928  1.00 11.70           H  
ATOM   2273  N   SER A 239      45.285   6.742   3.986  1.00 14.73           N  
ATOM   2274  CA  SER A 239      45.101   7.925   3.163  1.00 16.71           C  
ATOM   2275  C   SER A 239      46.248   8.012   2.155  1.00 17.63           C  
ATOM   2276  O   SER A 239      47.365   7.577   2.431  1.00 18.78           O  
ATOM   2277  CB  SER A 239      45.086   9.176   4.039  1.00 15.28           C  
ATOM   2278  OG  SER A 239      44.971  10.353   3.260  1.00 16.66           O  
ATOM   2279  H   SER A 239      46.151   6.626   4.433  1.00 14.73           H  
ATOM   2280  HG  SER A 239      45.094  11.074   3.910  1.00 16.66           H  
ATOM   2281  N   SER A 240      45.963   8.594   0.998  1.00 18.14           N  
ATOM   2282  CA  SER A 240      46.955   8.756  -0.059  1.00 18.39           C  
ATOM   2283  C   SER A 240      47.591  10.149  -0.037  1.00 16.69           C  
ATOM   2284  O   SER A 240      48.419  10.469  -0.892  1.00 17.98           O  
ATOM   2285  CB  SER A 240      46.293   8.521  -1.425  1.00 21.38           C  
ATOM   2286  OG  SER A 240      45.161   9.378  -1.599  1.00 25.83           O  
ATOM   2287  H   SER A 240      45.056   8.938   0.822  1.00 18.14           H  
ATOM   2288  HG  SER A 240      44.772   9.204  -2.463  1.00 25.83           H  
ATOM   2289  N   ARG A 241      47.179  10.986   0.911  1.00 13.04           N  
ATOM   2290  CA  ARG A 241      47.714  12.342   1.015  1.00 11.07           C  
ATOM   2291  C   ARG A 241      49.103  12.352   1.664  1.00 10.21           C  
ATOM   2292  O   ARG A 241      49.598  11.317   2.119  1.00 10.77           O  
ATOM   2293  CB  ARG A 241      46.779  13.197   1.859  1.00  9.67           C  
ATOM   2294  CG  ARG A 241      45.369  13.265   1.353  1.00 11.56           C  
ATOM   2295  CD  ARG A 241      44.538  14.003   2.365  1.00 11.39           C  
ATOM   2296  NE  ARG A 241      43.119  14.033   2.036  1.00 11.46           N  
ATOM   2297  CZ  ARG A 241      42.174  14.366   2.913  1.00  9.57           C  
ATOM   2298  NH1 ARG A 241      42.516  14.687   4.156  1.00  6.64           N1+
ATOM   2299  NH2 ARG A 241      40.893  14.386   2.549  1.00  8.62           N  
ATOM   2300  H   ARG A 241      46.505  10.673   1.551  1.00 13.04           H  
ATOM   2301  HE  ARG A 241      42.857  13.778   1.122  1.00 11.46           H  
ATOM   2302 HH11 ARG A 241      43.476  14.680   4.467  1.00  6.64           H  
ATOM   2303 HH12 ARG A 241      41.806  14.932   4.821  1.00  6.64           H  
ATOM   2304 HH21 ARG A 241      40.628  14.167   1.606  1.00  8.62           H  
ATOM   2305 HH22 ARG A 241      40.183  14.657   3.203  1.00  8.62           H  
ATOM   2306  N   SER A 242      49.711  13.530   1.743  1.00  8.97           N  
ATOM   2307  CA  SER A 242      51.013  13.656   2.379  1.00 10.26           C  
ATOM   2308  C   SER A 242      50.888  13.341   3.874  1.00  9.22           C  
ATOM   2309  O   SER A 242      51.808  12.793   4.475  1.00 12.12           O  
ATOM   2310  CB  SER A 242      51.570  15.081   2.197  1.00  9.55           C  
ATOM   2311  OG  SER A 242      50.738  16.065   2.803  1.00 10.16           O  
ATOM   2312  H   SER A 242      49.288  14.327   1.364  1.00  8.97           H  
ATOM   2313  HG  SER A 242      50.930  16.921   2.396  1.00 10.16           H  
ATOM   2314  N   GLY A 243      49.757  13.701   4.476  1.00  7.96           N  
ATOM   2315  CA  GLY A 243      49.586  13.464   5.898  1.00  8.20           C  
ATOM   2316  C   GLY A 243      49.835  14.721   6.727  1.00  6.79           C  
ATOM   2317  O   GLY A 243      49.688  14.683   7.945  1.00  8.53           O  
ATOM   2318  H   GLY A 243      49.047  14.161   3.976  1.00  7.96           H  
ATOM   2319  N   LYS A 244      50.288  15.804   6.094  1.00  6.49           N  
ATOM   2320  CA  LYS A 244      50.510  17.075   6.793  1.00  5.85           C  
ATOM   2321  C   LYS A 244      49.107  17.665   6.882  1.00  6.31           C  
ATOM   2322  O   LYS A 244      48.468  17.908   5.851  1.00  5.93           O  
ATOM   2323  CB  LYS A 244      51.447  17.971   5.983  1.00  7.60           C  
ATOM   2324  CG  LYS A 244      52.851  17.403   5.912  1.00  9.63           C  
ATOM   2325  CD  LYS A 244      53.774  18.229   5.044  1.00 12.79           C  
ATOM   2326  CE  LYS A 244      55.114  17.512   4.892  1.00 13.89           C  
ATOM   2327  NZ  LYS A 244      56.031  18.268   4.004  1.00 17.09           N1+
ATOM   2328  H   LYS A 244      50.428  15.774   5.125  1.00  6.49           H  
ATOM   2329  HZ1 LYS A 244      55.604  18.468   3.073  1.00 17.09           H  
ATOM   2330  HZ2 LYS A 244      56.236  19.179   4.461  1.00 17.09           H  
ATOM   2331  HZ3 LYS A 244      56.930  17.741   3.908  1.00 17.09           H  
ATOM   2332  N   ASP A 245      48.643  17.947   8.095  1.00  4.20           N  
ATOM   2333  CA  ASP A 245      47.253  18.376   8.270  1.00  3.29           C  
ATOM   2334  C   ASP A 245      47.126  19.051   9.641  1.00  4.48           C  
ATOM   2335  O   ASP A 245      47.674  18.550  10.617  1.00  4.82           O  
ATOM   2336  CB  ASP A 245      46.431  17.068   8.225  1.00  5.20           C  
ATOM   2337  CG  ASP A 245      44.923  17.276   8.177  1.00  5.18           C  
ATOM   2338  OD1 ASP A 245      44.406  18.196   8.826  1.00  6.43           O  
ATOM   2339  OD2 ASP A 245      44.246  16.445   7.539  1.00  5.17           O1-
ATOM   2340  H   ASP A 245      49.216  17.849   8.893  1.00  4.20           H  
ATOM   2341  N  ATHR A 246      46.397  20.163   9.718  0.41  3.52           N  
ATOM   2342  N  BTHR A 246      46.389  20.155   9.707  0.59  3.30           N  
ATOM   2343  CA ATHR A 246      46.217  20.866  10.988  0.41  4.64           C  
ATOM   2344  CA BTHR A 246      46.181  20.884  10.955  0.59  5.00           C  
ATOM   2345  C  ATHR A 246      45.490  20.006  12.024  0.41  4.52           C  
ATOM   2346  C  BTHR A 246      45.447  20.029  12.005  0.59  4.65           C  
ATOM   2347  O  ATHR A 246      45.423  20.357  13.203  0.41  5.03           O  
ATOM   2348  O  BTHR A 246      45.365  20.389  13.181  0.59  5.29           O  
ATOM   2349  CB ATHR A 246      45.542  22.240  10.814  0.41  4.87           C  
ATOM   2350  CB BTHR A 246      45.490  22.229  10.679  0.59  5.55           C  
ATOM   2351  OG1ATHR A 246      44.423  22.125   9.932  0.41  4.33           O  
ATOM   2352  OG1BTHR A 246      46.307  22.969   9.760  0.59  6.87           O  
ATOM   2353  CG2ATHR A 246      46.542  23.240  10.251  0.41  5.13           C  
ATOM   2354  CG2BTHR A 246      45.343  23.040  11.962  0.59  5.48           C  
ATOM   2355  H  ATHR A 246      45.929  20.515   8.935  0.41  3.52           H  
ATOM   2356  H  BTHR A 246      45.983  20.512   8.897  0.59  3.30           H  
ATOM   2357  HG1ATHR A 246      44.194  22.996   9.588  0.41  4.33           H  
ATOM   2358  HG1BTHR A 246      45.786  23.679   9.362  0.59  6.87           H  
ATOM   2359  N   ASN A 247      44.980  18.863  11.569  1.00  4.43           N  
ATOM   2360  CA  ASN A 247      44.335  17.859  12.418  1.00  3.54           C  
ATOM   2361  C   ASN A 247      45.325  17.606  13.575  1.00  4.77           C  
ATOM   2362  O   ASN A 247      44.941  17.534  14.747  1.00  3.90           O  
ATOM   2363  CB  ASN A 247      44.216  16.602  11.512  1.00  4.80           C  
ATOM   2364  CG  ASN A 247      44.154  15.253  12.254  1.00  5.97           C  
ATOM   2365  OD1 ASN A 247      44.814  15.006  13.272  1.00  4.61           O  
ATOM   2366  ND2 ASN A 247      43.450  14.319  11.634  1.00  6.20           N  
ATOM   2367  H   ASN A 247      45.055  18.684  10.616  1.00  4.43           H  
ATOM   2368 HD21 ASN A 247      43.356  13.438  12.042  1.00  6.20           H  
ATOM   2369 HD22 ASN A 247      43.042  14.549  10.767  1.00  6.20           H  
ATOM   2370  N   THR A 248      46.617  17.557  13.243  1.00  4.09           N  
ATOM   2371  CA  THR A 248      47.652  17.271  14.224  1.00  4.42           C  
ATOM   2372  C   THR A 248      47.930  18.415  15.208  1.00  4.56           C  
ATOM   2373  O   THR A 248      48.249  18.162  16.368  1.00  6.15           O  
ATOM   2374  CB  THR A 248      48.937  16.773  13.524  1.00  4.06           C  
ATOM   2375  OG1 THR A 248      49.427  17.803  12.664  1.00  4.81           O  
ATOM   2376  CG2 THR A 248      48.633  15.516  12.695  1.00  3.41           C  
ATOM   2377  H   THR A 248      46.927  17.701  12.322  1.00  4.09           H  
ATOM   2378  HG1 THR A 248      49.828  17.415  11.865  1.00  4.81           H  
ATOM   2379  N   LEU A 249      47.786  19.662  14.764  1.00  4.75           N  
ATOM   2380  CA  LEU A 249      47.962  20.819  15.648  1.00  5.21           C  
ATOM   2381  C   LEU A 249      46.781  20.830  16.625  1.00  5.19           C  
ATOM   2382  O   LEU A 249      46.948  21.071  17.819  1.00  5.01           O  
ATOM   2383  CB  LEU A 249      47.971  22.136  14.855  1.00  5.93           C  
ATOM   2384  CG  LEU A 249      49.322  22.632  14.309  1.00  9.77           C  
ATOM   2385  CD1 LEU A 249      49.982  21.579  13.435  1.00  8.87           C  
ATOM   2386  CD2 LEU A 249      49.113  23.941  13.535  1.00  9.68           C  
ATOM   2387  H   LEU A 249      47.524  19.802  13.834  1.00  4.75           H  
ATOM   2388  N   LEU A 250      45.586  20.545  16.112  1.00  4.81           N  
ATOM   2389  CA  LEU A 250      44.383  20.509  16.945  1.00  4.11           C  
ATOM   2390  C   LEU A 250      44.488  19.412  17.990  1.00  4.78           C  
ATOM   2391  O   LEU A 250      44.088  19.615  19.140  1.00  4.10           O  
ATOM   2392  CB  LEU A 250      43.130  20.320  16.081  1.00  4.49           C  
ATOM   2393  CG  LEU A 250      42.761  21.587  15.296  1.00  4.06           C  
ATOM   2394  CD1 LEU A 250      41.819  21.264  14.123  1.00  5.75           C  
ATOM   2395  CD2 LEU A 250      42.166  22.634  16.239  1.00  5.81           C  
ATOM   2396  H   LEU A 250      45.500  20.359  15.148  1.00  4.81           H  
ATOM   2397  N   GLY A 251      45.046  18.264  17.595  1.00  3.71           N  
ATOM   2398  CA  GLY A 251      45.229  17.157  18.520  1.00  4.63           C  
ATOM   2399  C   GLY A 251      46.115  17.572  19.679  1.00  6.49           C  
ATOM   2400  O   GLY A 251      45.851  17.223  20.834  1.00  7.36           O  
ATOM   2401  H   GLY A 251      45.307  18.161  16.654  1.00  3.71           H  
ATOM   2402  N   SER A 252      47.168  18.323  19.377  1.00  3.41           N  
ATOM   2403  CA  SER A 252      48.091  18.807  20.399  1.00  4.70           C  
ATOM   2404  C   SER A 252      47.459  19.859  21.326  1.00  4.46           C  
ATOM   2405  O   SER A 252      47.477  19.698  22.553  1.00  4.93           O  
ATOM   2406  CB  SER A 252      49.367  19.368  19.739  1.00  5.10           C  
ATOM   2407  OG  SER A 252      50.321  19.797  20.708  1.00  7.10           O  
ATOM   2408  H   SER A 252      47.343  18.557  18.439  1.00  3.41           H  
ATOM   2409  HG  SER A 252      50.614  19.005  21.190  1.00  7.10           H  
ATOM   2410  N   ILE A 253      46.841  20.897  20.769  1.00  4.95           N  
ATOM   2411  CA  ILE A 253      46.269  21.936  21.629  1.00  4.08           C  
ATOM   2412  C   ILE A 253      45.070  21.465  22.466  1.00  5.76           C  
ATOM   2413  O   ILE A 253      44.865  21.948  23.583  1.00  5.15           O  
ATOM   2414  CB  ILE A 253      45.921  23.255  20.864  1.00  5.08           C  
ATOM   2415  CG1 ILE A 253      44.766  23.040  19.882  1.00  4.52           C  
ATOM   2416  CG2 ILE A 253      47.178  23.799  20.150  1.00  4.84           C  
ATOM   2417  CD1 ILE A 253      44.196  24.347  19.331  1.00  6.24           C  
ATOM   2418  H   ILE A 253      46.789  20.984  19.794  1.00  4.95           H  
ATOM   2419  N   HIS A 254      44.310  20.497  21.953  1.00  4.72           N  
ATOM   2420  CA  HIS A 254      43.157  19.980  22.687  1.00  4.71           C  
ATOM   2421  C   HIS A 254      43.506  18.895  23.702  1.00  5.09           C  
ATOM   2422  O   HIS A 254      42.640  18.424  24.444  1.00  5.86           O  
ATOM   2423  CB  HIS A 254      42.023  19.592  21.728  1.00  4.20           C  
ATOM   2424  CG  HIS A 254      41.366  20.784  21.110  1.00  6.93           C  
ATOM   2425  ND1 HIS A 254      40.735  21.749  21.865  1.00  8.17           N  
ATOM   2426  CD2 HIS A 254      41.341  21.237  19.833  1.00  7.02           C  
ATOM   2427  CE1 HIS A 254      40.356  22.745  21.087  1.00  9.33           C  
ATOM   2428  NE2 HIS A 254      40.713  22.460  19.847  1.00  7.01           N  
ATOM   2429  H   HIS A 254      44.519  20.134  21.063  1.00  4.72           H  
ATOM   2430  HD1 HIS A 254      40.601  21.733  22.838  1.00  8.17           H  
ATOM   2431  HE2 HIS A 254      40.537  23.042  19.073  1.00  7.01           H  
ATOM   2432  N   THR A 255      44.775  18.488  23.727  1.00  4.33           N  
ATOM   2433  CA  THR A 255      45.238  17.530  24.725  1.00  4.44           C  
ATOM   2434  C   THR A 255      46.374  18.170  25.538  1.00  5.45           C  
ATOM   2435  O   THR A 255      47.106  17.487  26.255  1.00  6.73           O  
ATOM   2436  CB  THR A 255      45.658  16.147  24.152  1.00  5.29           C  
ATOM   2437  OG1 THR A 255      46.742  16.291  23.226  1.00  5.21           O  
ATOM   2438  CG2 THR A 255      44.468  15.465  23.470  1.00  5.09           C  
ATOM   2439  H   THR A 255      45.424  18.814  23.073  1.00  4.33           H  
ATOM   2440  HG1 THR A 255      46.416  16.710  22.429  1.00  5.21           H  
ATOM   2441  N   PHE A 256      46.520  19.487  25.405  1.00  4.71           N  
ATOM   2442  CA  PHE A 256      47.516  20.236  26.168  1.00  5.53           C  
ATOM   2443  C   PHE A 256      47.184  20.140  27.667  1.00  5.99           C  
ATOM   2444  O   PHE A 256      46.037  20.354  28.074  1.00  6.22           O  
ATOM   2445  CB  PHE A 256      47.490  21.714  25.737  1.00  5.52           C  
ATOM   2446  CG  PHE A 256      48.207  22.653  26.687  1.00  6.90           C  
ATOM   2447  CD1 PHE A 256      49.525  22.404  27.083  1.00  7.60           C  
ATOM   2448  CD2 PHE A 256      47.562  23.798  27.163  1.00  8.36           C  
ATOM   2449  CE1 PHE A 256      50.192  23.286  27.940  1.00  8.40           C  
ATOM   2450  CE2 PHE A 256      48.215  24.693  28.019  1.00 10.00           C  
ATOM   2451  CZ  PHE A 256      49.538  24.434  28.407  1.00  9.72           C  
ATOM   2452  H   PHE A 256      45.950  19.988  24.788  1.00  4.71           H  
ATOM   2453  N   ASP A 257      48.179  19.787  28.475  1.00  5.37           N  
ATOM   2454  CA  ASP A 257      48.023  19.712  29.931  1.00  5.37           C  
ATOM   2455  C   ASP A 257      49.071  20.694  30.490  1.00  6.34           C  
ATOM   2456  O   ASP A 257      50.270  20.501  30.286  1.00  5.98           O  
ATOM   2457  CB  ASP A 257      48.302  18.285  30.429  1.00  6.29           C  
ATOM   2458  CG  ASP A 257      47.975  18.102  31.896  1.00  7.64           C  
ATOM   2459  OD1 ASP A 257      48.264  19.018  32.689  1.00  9.12           O  
ATOM   2460  OD2 ASP A 257      47.408  17.048  32.262  1.00  8.83           O1-
ATOM   2461  H   ASP A 257      49.059  19.562  28.088  1.00  5.37           H  
ATOM   2462  N   PRO A 258      48.634  21.768  31.176  1.00  7.89           N  
ATOM   2463  CA  PRO A 258      49.578  22.750  31.735  1.00  9.43           C  
ATOM   2464  C   PRO A 258      50.606  22.210  32.740  1.00  9.81           C  
ATOM   2465  O   PRO A 258      51.598  22.883  33.035  1.00 11.17           O  
ATOM   2466  CB  PRO A 258      48.655  23.803  32.358  1.00  9.26           C  
ATOM   2467  CG  PRO A 258      47.417  23.032  32.696  1.00 10.09           C  
ATOM   2468  CD  PRO A 258      47.242  22.137  31.501  1.00  8.30           C  
ATOM   2469  N   GLU A 259      50.372  21.017  33.271  1.00 10.29           N  
ATOM   2470  CA  GLU A 259      51.301  20.400  34.223  1.00 12.78           C  
ATOM   2471  C   GLU A 259      52.295  19.493  33.513  1.00 11.73           C  
ATOM   2472  O   GLU A 259      53.223  18.975  34.137  1.00 12.00           O  
ATOM   2473  CB  GLU A 259      50.555  19.541  35.240  1.00 15.35           C  
ATOM   2474  CG  GLU A 259      49.692  20.304  36.218  1.00 22.52           C  
ATOM   2475  CD  GLU A 259      48.971  19.378  37.207  1.00 28.41           C  
ATOM   2476  OE1 GLU A 259      49.066  18.128  37.068  1.00 31.56           O  
ATOM   2477  OE2 GLU A 259      48.289  19.900  38.119  1.00 31.97           O1-
ATOM   2478  H   GLU A 259      49.559  20.527  33.039  1.00 10.29           H  
ATOM   2479  N   ALA A 260      52.097  19.292  32.214  1.00  9.97           N  
ATOM   2480  CA  ALA A 260      52.956  18.411  31.441  1.00  9.24           C  
ATOM   2481  C   ALA A 260      54.252  19.065  31.014  1.00  9.34           C  
ATOM   2482  O   ALA A 260      54.327  20.291  30.881  1.00 10.30           O  
ATOM   2483  CB  ALA A 260      52.213  17.929  30.204  1.00  8.83           C  
ATOM   2484  H   ALA A 260      51.371  19.742  31.747  1.00  9.97           H  
ATOM   2485  N   GLY A 261      55.280  18.239  30.838  1.00 10.83           N  
ATOM   2486  CA  GLY A 261      56.544  18.740  30.327  1.00 10.75           C  
ATOM   2487  C   GLY A 261      56.425  18.640  28.806  1.00 10.12           C  
ATOM   2488  O   GLY A 261      55.334  18.367  28.283  1.00  8.75           O  
ATOM   2489  H   GLY A 261      55.170  17.281  31.046  1.00 10.83           H  
ATOM   2490  N   CYS A 262      57.529  18.820  28.087  1.00  8.04           N  
ATOM   2491  CA  CYS A 262      57.522  18.739  26.626  1.00  7.51           C  
ATOM   2492  C   CYS A 262      57.608  17.263  26.220  1.00  8.51           C  
ATOM   2493  O   CYS A 262      58.562  16.830  25.569  1.00  8.36           O  
ATOM   2494  CB  CYS A 262      58.695  19.556  26.070  1.00  7.53           C  
ATOM   2495  SG  CYS A 262      58.673  21.286  26.652  1.00  8.29           S  
ATOM   2496  H   CYS A 262      58.381  19.003  28.537  1.00  8.04           H  
ATOM   2497  N   ASP A 263      56.557  16.513  26.552  1.00  8.03           N  
ATOM   2498  CA  ASP A 263      56.498  15.076  26.311  1.00  8.26           C  
ATOM   2499  C   ASP A 263      56.163  14.661  24.900  1.00  7.96           C  
ATOM   2500  O   ASP A 263      55.074  14.954  24.394  1.00  7.11           O  
ATOM   2501  CB  ASP A 263      55.496  14.413  27.263  1.00 10.43           C  
ATOM   2502  CG  ASP A 263      55.857  14.605  28.724  1.00 15.04           C  
ATOM   2503  OD1 ASP A 263      57.005  14.997  29.030  1.00 14.73           O  
ATOM   2504  OD2 ASP A 263      54.991  14.371  29.580  1.00 16.30           O1-
ATOM   2505  H   ASP A 263      55.779  16.927  26.989  1.00  8.03           H  
ATOM   2506  N   ASP A 264      57.092  13.935  24.290  1.00  6.49           N  
ATOM   2507  CA  ASP A 264      56.904  13.438  22.941  1.00  6.20           C  
ATOM   2508  C   ASP A 264      55.815  12.373  22.876  1.00  5.92           C  
ATOM   2509  O   ASP A 264      55.060  12.322  21.906  1.00  5.32           O  
ATOM   2510  CB  ASP A 264      58.200  12.805  22.420  1.00  8.13           C  
ATOM   2511  CG  ASP A 264      59.117  13.802  21.730  1.00 10.01           C  
ATOM   2512  OD1 ASP A 264      58.680  14.895  21.326  1.00  8.99           O  
ATOM   2513  OD2 ASP A 264      60.302  13.470  21.561  1.00 13.30           O1-
ATOM   2514  H   ASP A 264      57.924  13.733  24.774  1.00  6.49           H  
ATOM   2515  N   SER A 265      55.738  11.508  23.888  1.00  5.22           N  
ATOM   2516  CA  SER A 265      54.755  10.417  23.850  1.00  6.45           C  
ATOM   2517  C   SER A 265      53.304  10.877  23.765  1.00  5.91           C  
ATOM   2518  O   SER A 265      52.467  10.182  23.199  1.00  5.48           O  
ATOM   2519  CB  SER A 265      54.944   9.457  25.025  1.00  8.01           C  
ATOM   2520  OG  SER A 265      54.725  10.114  26.250  1.00  9.70           O  
ATOM   2521  H   SER A 265      56.331  11.582  24.673  1.00  5.22           H  
ATOM   2522  HG  SER A 265      54.879   9.459  26.943  1.00  9.70           H  
ATOM   2523  N   THR A 266      53.015  12.045  24.322  1.00  5.58           N  
ATOM   2524  CA  THR A 266      51.661  12.589  24.279  1.00  5.93           C  
ATOM   2525  C   THR A 266      51.579  13.801  23.359  1.00  6.51           C  
ATOM   2526  O   THR A 266      50.574  14.508  23.358  1.00  7.08           O  
ATOM   2527  CB  THR A 266      51.157  12.969  25.681  1.00  7.25           C  
ATOM   2528  OG1 THR A 266      52.072  13.899  26.275  1.00  7.53           O  
ATOM   2529  CG2 THR A 266      51.031  11.721  26.551  1.00  6.83           C  
ATOM   2530  H   THR A 266      53.694  12.553  24.805  1.00  5.58           H  
ATOM   2531  HG1 THR A 266      51.951  13.928  27.230  1.00  7.53           H  
ATOM   2532  N   PHE A 267      52.653  14.059  22.610  1.00  4.02           N  
ATOM   2533  CA  PHE A 267      52.704  15.164  21.648  1.00  5.89           C  
ATOM   2534  C   PHE A 267      52.295  16.531  22.204  1.00  5.04           C  
ATOM   2535  O   PHE A 267      51.550  17.282  21.560  1.00  5.64           O  
ATOM   2536  CB  PHE A 267      51.868  14.804  20.409  1.00  6.94           C  
ATOM   2537  CG  PHE A 267      52.310  13.532  19.734  1.00  7.35           C  
ATOM   2538  CD1 PHE A 267      51.818  12.301  20.148  1.00  7.03           C  
ATOM   2539  CD2 PHE A 267      53.235  13.565  18.690  1.00  7.39           C  
ATOM   2540  CE1 PHE A 267      52.239  11.111  19.534  1.00  7.21           C  
ATOM   2541  CE2 PHE A 267      53.657  12.384  18.072  1.00  7.40           C  
ATOM   2542  CZ  PHE A 267      53.156  11.160  18.496  1.00  8.37           C  
ATOM   2543  H   PHE A 267      53.446  13.491  22.692  1.00  4.02           H  
ATOM   2544  N   GLN A 268      52.811  16.868  23.385  1.00  3.94           N  
ATOM   2545  CA  GLN A 268      52.503  18.151  24.016  1.00  4.42           C  
ATOM   2546  C   GLN A 268      52.981  19.297  23.129  1.00  4.96           C  
ATOM   2547  O   GLN A 268      53.945  19.136  22.376  1.00  6.04           O  
ATOM   2548  CB  GLN A 268      53.147  18.227  25.407  1.00  4.69           C  
ATOM   2549  CG  GLN A 268      52.476  17.326  26.422  1.00  6.11           C  
ATOM   2550  CD  GLN A 268      51.012  17.679  26.610  1.00  5.88           C  
ATOM   2551  OE1 GLN A 268      50.681  18.795  27.005  1.00  5.70           O  
ATOM   2552  NE2 GLN A 268      50.131  16.735  26.313  1.00  6.30           N  
ATOM   2553  H   GLN A 268      53.423  16.233  23.817  1.00  3.94           H  
ATOM   2554 HE21 GLN A 268      49.175  16.939  26.401  1.00  6.30           H  
ATOM   2555 HE22 GLN A 268      50.479  15.870  26.011  1.00  6.30           H  
ATOM   2556  N   PRO A 269      52.354  20.479  23.236  1.00  5.02           N  
ATOM   2557  CA  PRO A 269      52.738  21.634  22.418  1.00  5.27           C  
ATOM   2558  C   PRO A 269      54.243  21.944  22.304  1.00  5.55           C  
ATOM   2559  O   PRO A 269      54.709  22.300  21.224  1.00  6.70           O  
ATOM   2560  CB  PRO A 269      51.954  22.771  23.061  1.00  5.43           C  
ATOM   2561  CG  PRO A 269      50.665  22.075  23.464  1.00  5.31           C  
ATOM   2562  CD  PRO A 269      51.207  20.812  24.105  1.00  5.72           C  
ATOM   2563  N   CYS A 270      54.993  21.828  23.403  1.00  5.27           N  
ATOM   2564  CA  CYS A 270      56.435  22.103  23.370  1.00  6.33           C  
ATOM   2565  C   CYS A 270      57.333  20.889  23.095  1.00  5.99           C  
ATOM   2566  O   CYS A 270      58.565  21.024  23.075  1.00  6.33           O  
ATOM   2567  CB  CYS A 270      56.902  22.831  24.642  1.00  6.43           C  
ATOM   2568  SG  CYS A 270      56.781  21.902  26.203  1.00  6.63           S  
ATOM   2569  H   CYS A 270      54.557  21.612  24.256  1.00  5.27           H  
ATOM   2570  N   SER A 271      56.743  19.708  22.901  1.00  4.97           N  
ATOM   2571  CA  SER A 271      57.548  18.518  22.618  1.00  5.70           C  
ATOM   2572  C   SER A 271      58.269  18.707  21.275  1.00  6.30           C  
ATOM   2573  O   SER A 271      57.765  19.370  20.367  1.00  5.36           O  
ATOM   2574  CB  SER A 271      56.677  17.247  22.571  1.00  6.23           C  
ATOM   2575  OG  SER A 271      55.788  17.249  21.461  1.00  5.21           O  
ATOM   2576  H   SER A 271      55.770  19.641  22.896  1.00  4.97           H  
ATOM   2577  HG  SER A 271      55.122  17.939  21.568  1.00  5.21           H  
ATOM   2578  N   PRO A 272      59.487  18.159  21.151  1.00  6.83           N  
ATOM   2579  CA  PRO A 272      60.236  18.297  19.896  1.00  6.83           C  
ATOM   2580  C   PRO A 272      59.413  17.798  18.703  1.00  7.30           C  
ATOM   2581  O   PRO A 272      59.400  18.431  17.648  1.00  6.19           O  
ATOM   2582  CB  PRO A 272      61.466  17.420  20.146  1.00  6.97           C  
ATOM   2583  CG  PRO A 272      61.701  17.597  21.607  1.00  8.22           C  
ATOM   2584  CD  PRO A 272      60.299  17.492  22.183  1.00  6.52           C  
ATOM   2585  N   ARG A 273      58.695  16.687  18.885  1.00  6.37           N  
ATOM   2586  CA  ARG A 273      57.866  16.136  17.809  1.00  7.27           C  
ATOM   2587  C   ARG A 273      56.780  17.119  17.372  1.00  6.74           C  
ATOM   2588  O   ARG A 273      56.563  17.302  16.171  1.00  6.02           O  
ATOM   2589  CB  ARG A 273      57.194  14.836  18.236  1.00  8.00           C  
ATOM   2590  CG  ARG A 273      58.092  13.620  18.327  1.00 11.62           C  
ATOM   2591  CD  ARG A 273      57.221  12.473  18.798  1.00 13.53           C  
ATOM   2592  NE  ARG A 273      57.940  11.218  18.924  1.00 16.10           N  
ATOM   2593  CZ  ARG A 273      57.425  10.116  19.477  1.00 16.97           C  
ATOM   2594  NH1 ARG A 273      56.181  10.109  19.972  1.00 12.95           N1+
ATOM   2595  NH2 ARG A 273      58.151   9.010  19.519  1.00 15.31           N  
ATOM   2596  H   ARG A 273      58.699  16.230  19.752  1.00  6.37           H  
ATOM   2597  HE  ARG A 273      58.868  11.187  18.583  1.00 16.10           H  
ATOM   2598 HH11 ARG A 273      55.612  10.934  19.948  1.00 12.95           H  
ATOM   2599 HH12 ARG A 273      55.791   9.285  20.393  1.00 12.95           H  
ATOM   2600 HH21 ARG A 273      59.075   8.981  19.164  1.00 15.31           H  
ATOM   2601 HH22 ARG A 273      57.801   8.171  19.950  1.00 15.31           H  
ATOM   2602  N   ALA A 274      56.078  17.729  18.332  1.00  5.90           N  
ATOM   2603  CA  ALA A 274      55.017  18.684  17.994  1.00  5.63           C  
ATOM   2604  C   ALA A 274      55.577  19.978  17.376  1.00  5.56           C  
ATOM   2605  O   ALA A 274      54.938  20.584  16.514  1.00  5.21           O  
ATOM   2606  CB  ALA A 274      54.141  18.988  19.216  1.00  5.56           C  
ATOM   2607  H   ALA A 274      56.265  17.538  19.280  1.00  5.90           H  
ATOM   2608  N   LEU A 275      56.767  20.405  17.802  1.00  4.85           N  
ATOM   2609  CA  LEU A 275      57.372  21.612  17.226  1.00  5.72           C  
ATOM   2610  C   LEU A 275      57.840  21.343  15.785  1.00  5.05           C  
ATOM   2611  O   LEU A 275      57.612  22.165  14.901  1.00  6.08           O  
ATOM   2612  CB  LEU A 275      58.529  22.122  18.093  1.00  6.05           C  
ATOM   2613  CG  LEU A 275      58.107  22.641  19.479  1.00  6.10           C  
ATOM   2614  CD1 LEU A 275      59.330  22.980  20.301  1.00  9.89           C  
ATOM   2615  CD2 LEU A 275      57.194  23.856  19.350  1.00  8.83           C  
ATOM   2616  H   LEU A 275      57.222  19.914  18.519  1.00  4.85           H  
ATOM   2617  N   ALA A 276      58.461  20.188  15.547  1.00  5.13           N  
ATOM   2618  CA  ALA A 276      58.907  19.815  14.202  1.00  5.65           C  
ATOM   2619  C   ALA A 276      57.675  19.745  13.299  1.00  6.50           C  
ATOM   2620  O   ALA A 276      57.680  20.270  12.181  1.00  5.80           O  
ATOM   2621  CB  ALA A 276      59.609  18.457  14.228  1.00  5.40           C  
ATOM   2622  H   ALA A 276      58.634  19.573  16.291  1.00  5.13           H  
ATOM   2623  N   ASN A 277      56.607  19.130  13.810  1.00  5.25           N  
ATOM   2624  CA  ASN A 277      55.358  19.000  13.066  1.00  4.71           C  
ATOM   2625  C   ASN A 277      54.752  20.365  12.732  1.00  5.52           C  
ATOM   2626  O   ASN A 277      54.261  20.565  11.623  1.00  4.91           O  
ATOM   2627  CB  ASN A 277      54.340  18.168  13.852  1.00  4.77           C  
ATOM   2628  CG  ASN A 277      53.036  17.977  13.091  1.00  5.32           C  
ATOM   2629  OD1 ASN A 277      52.991  17.276  12.082  1.00  5.28           O  
ATOM   2630  ND2 ASN A 277      51.970  18.594  13.582  1.00  6.03           N  
ATOM   2631  H   ASN A 277      56.674  18.728  14.707  1.00  5.25           H  
ATOM   2632 HD21 ASN A 277      51.127  18.528  13.095  1.00  6.03           H  
ATOM   2633 HD22 ASN A 277      52.065  19.108  14.414  1.00  6.03           H  
ATOM   2634  N   HIS A 278      54.771  21.291  13.695  1.00  4.19           N  
ATOM   2635  CA  HIS A 278      54.229  22.640  13.498  1.00  5.90           C  
ATOM   2636  C   HIS A 278      54.849  23.295  12.253  1.00  7.19           C  
ATOM   2637  O   HIS A 278      54.124  23.792  11.382  1.00  6.30           O  
ATOM   2638  CB  HIS A 278      54.483  23.501  14.747  1.00  5.67           C  
ATOM   2639  CG  HIS A 278      53.802  24.835  14.730  1.00  6.22           C  
ATOM   2640  ND1 HIS A 278      54.322  25.935  14.075  1.00  6.61           N  
ATOM   2641  CD2 HIS A 278      52.666  25.268  15.336  1.00  6.45           C  
ATOM   2642  CE1 HIS A 278      53.544  26.982  14.281  1.00  7.68           C  
ATOM   2643  NE2 HIS A 278      52.530  26.602  15.045  1.00  7.08           N  
ATOM   2644  H   HIS A 278      55.145  21.045  14.567  1.00  4.19           H  
ATOM   2645  HD1 HIS A 278      55.143  25.975  13.527  1.00  6.61           H  
ATOM   2646  HE2 HIS A 278      51.815  27.190  15.366  1.00  7.08           H  
ATOM   2647  N   LYS A 279      56.180  23.266  12.148  1.00  6.59           N  
ATOM   2648  CA  LYS A 279      56.837  23.867  10.992  1.00  7.49           C  
ATOM   2649  C   LYS A 279      56.490  23.156   9.689  1.00  6.49           C  
ATOM   2650  O   LYS A 279      56.220  23.811   8.696  1.00  7.31           O  
ATOM   2651  CB  LYS A 279      58.355  23.944  11.168  1.00  9.22           C  
ATOM   2652  CG  LYS A 279      59.035  24.544   9.933  1.00  9.96           C  
ATOM   2653  CD  LYS A 279      60.466  24.955  10.184  1.00 12.43           C  
ATOM   2654  CE  LYS A 279      61.114  25.498   8.909  1.00 11.14           C  
ATOM   2655  NZ  LYS A 279      60.374  26.644   8.304  1.00 12.73           N1+
ATOM   2656  H   LYS A 279      56.731  22.841  12.842  1.00  6.59           H  
ATOM   2657  HZ1 LYS A 279      60.255  27.431   8.977  1.00 12.73           H  
ATOM   2658  HZ2 LYS A 279      60.952  26.974   7.497  1.00 12.73           H  
ATOM   2659  HZ3 LYS A 279      59.449  26.334   7.943  1.00 12.73           H  
ATOM   2660  N   GLU A 280      56.485  21.826   9.703  1.00  5.59           N  
ATOM   2661  CA  GLU A 280      56.151  21.043   8.521  1.00  6.80           C  
ATOM   2662  C   GLU A 280      54.737  21.352   8.020  1.00  7.21           C  
ATOM   2663  O   GLU A 280      54.507  21.508   6.817  1.00  7.09           O  
ATOM   2664  CB  GLU A 280      56.260  19.545   8.821  1.00  8.15           C  
ATOM   2665  CG  GLU A 280      57.678  19.034   9.016  1.00 12.24           C  
ATOM   2666  CD  GLU A 280      58.402  18.736   7.709  1.00 17.06           C  
ATOM   2667  OE1 GLU A 280      57.789  18.785   6.624  1.00 17.23           O  
ATOM   2668  OE2 GLU A 280      59.605  18.428   7.772  1.00 20.87           O1-
ATOM   2669  H   GLU A 280      56.720  21.345  10.525  1.00  5.59           H  
ATOM   2670  N   VAL A 281      53.783  21.424   8.943  1.00  6.77           N  
ATOM   2671  CA  VAL A 281      52.397  21.701   8.563  1.00  6.34           C  
ATOM   2672  C   VAL A 281      52.227  23.132   8.069  1.00  6.58           C  
ATOM   2673  O   VAL A 281      51.725  23.354   6.972  1.00  6.92           O  
ATOM   2674  CB  VAL A 281      51.411  21.399   9.725  1.00  7.49           C  
ATOM   2675  CG1 VAL A 281      49.993  21.849   9.354  1.00  5.87           C  
ATOM   2676  CG2 VAL A 281      51.430  19.903  10.046  1.00  6.80           C  
ATOM   2677  H   VAL A 281      54.011  21.280   9.884  1.00  6.77           H  
ATOM   2678  N   VAL A 282      52.684  24.103   8.849  1.00  5.98           N  
ATOM   2679  CA  VAL A 282      52.551  25.501   8.445  1.00  7.11           C  
ATOM   2680  C   VAL A 282      53.249  25.789   7.106  1.00  8.41           C  
ATOM   2681  O   VAL A 282      52.694  26.473   6.247  1.00  7.61           O  
ATOM   2682  CB  VAL A 282      53.069  26.460   9.545  1.00  7.83           C  
ATOM   2683  CG1 VAL A 282      53.105  27.895   9.027  1.00  9.23           C  
ATOM   2684  CG2 VAL A 282      52.171  26.368  10.787  1.00  7.75           C  
ATOM   2685  H   VAL A 282      53.116  23.879   9.697  1.00  5.98           H  
ATOM   2686  N   ASP A 283      54.441  25.228   6.916  1.00  8.59           N  
ATOM   2687  CA  ASP A 283      55.191  25.439   5.678  1.00  8.73           C  
ATOM   2688  C   ASP A 283      54.451  24.931   4.436  1.00  9.09           C  
ATOM   2689  O   ASP A 283      54.639  25.471   3.340  1.00  9.15           O  
ATOM   2690  CB  ASP A 283      56.560  24.750   5.748  1.00  8.05           C  
ATOM   2691  CG  ASP A 283      57.596  25.544   6.532  1.00  8.81           C  
ATOM   2692  OD1 ASP A 283      57.306  26.636   7.061  1.00  8.51           O  
ATOM   2693  OD2 ASP A 283      58.736  25.058   6.618  1.00 10.49           O1-
ATOM   2694  H   ASP A 283      54.831  24.664   7.614  1.00  8.59           H  
ATOM   2695  N   SER A 284      53.614  23.903   4.601  1.00  8.76           N  
ATOM   2696  CA  SER A 284      52.872  23.330   3.476  1.00  9.17           C  
ATOM   2697  C   SER A 284      51.859  24.302   2.849  1.00  9.80           C  
ATOM   2698  O   SER A 284      51.417  24.098   1.717  1.00 11.42           O  
ATOM   2699  CB  SER A 284      52.206  21.999   3.867  1.00 10.30           C  
ATOM   2700  OG  SER A 284      50.984  22.193   4.562  1.00 12.57           O  
ATOM   2701  H   SER A 284      53.491  23.506   5.491  1.00  8.76           H  
ATOM   2702  HG  SER A 284      51.144  22.569   5.432  1.00 12.57           H  
ATOM   2703  N   PHE A 285      51.546  25.388   3.547  1.00  8.87           N  
ATOM   2704  CA  PHE A 285      50.604  26.373   3.036  1.00  9.76           C  
ATOM   2705  C   PHE A 285      51.276  27.625   2.485  1.00 11.00           C  
ATOM   2706  O   PHE A 285      50.607  28.493   1.921  1.00 10.74           O  
ATOM   2707  CB  PHE A 285      49.621  26.781   4.135  1.00  9.99           C  
ATOM   2708  CG  PHE A 285      48.780  25.647   4.625  1.00  8.91           C  
ATOM   2709  CD1 PHE A 285      47.724  25.171   3.851  1.00  8.06           C  
ATOM   2710  CD2 PHE A 285      49.082  25.011   5.831  1.00  9.71           C  
ATOM   2711  CE1 PHE A 285      46.980  24.071   4.265  1.00  9.03           C  
ATOM   2712  CE2 PHE A 285      48.344  23.904   6.262  1.00  8.03           C  
ATOM   2713  CZ  PHE A 285      47.291  23.429   5.480  1.00  8.48           C  
ATOM   2714  H   PHE A 285      51.929  25.531   4.439  1.00  8.87           H  
ATOM   2715  N   ARG A 286      52.596  27.710   2.625  1.00 12.10           N  
ATOM   2716  CA  ARG A 286      53.325  28.891   2.173  1.00 12.51           C  
ATOM   2717  C   ARG A 286      53.284  29.179   0.684  1.00 13.30           C  
ATOM   2718  O   ARG A 286      53.145  30.327   0.288  1.00 14.54           O  
ATOM   2719  CB  ARG A 286      54.776  28.846   2.649  1.00 11.26           C  
ATOM   2720  CG  ARG A 286      54.894  28.924   4.153  1.00 11.49           C  
ATOM   2721  CD  ARG A 286      56.339  28.997   4.619  1.00  9.79           C  
ATOM   2722  NE  ARG A 286      56.378  29.148   6.069  1.00 10.14           N  
ATOM   2723  CZ  ARG A 286      56.350  30.314   6.700  1.00  9.43           C  
ATOM   2724  NH1 ARG A 286      56.306  31.446   6.010  1.00 10.58           N1+
ATOM   2725  NH2 ARG A 286      56.298  30.344   8.024  1.00 10.47           N  
ATOM   2726  H   ARG A 286      53.084  26.964   3.032  1.00 12.10           H  
ATOM   2727  HE  ARG A 286      56.420  28.334   6.604  1.00 10.14           H  
ATOM   2728 HH11 ARG A 286      56.297  31.447   5.005  1.00 10.58           H  
ATOM   2729 HH12 ARG A 286      56.290  32.338   6.469  1.00 10.58           H  
ATOM   2730 HH21 ARG A 286      56.296  29.498   8.567  1.00 10.47           H  
ATOM   2731 HH22 ARG A 286      56.269  31.235   8.487  1.00 10.47           H  
ATOM   2732  N   SER A 287      53.352  28.150  -0.142  1.00 14.11           N  
ATOM   2733  CA  SER A 287      53.355  28.389  -1.577  1.00 18.16           C  
ATOM   2734  C   SER A 287      52.040  28.134  -2.312  1.00 19.26           C  
ATOM   2735  O   SER A 287      51.971  28.355  -3.524  1.00 20.41           O  
ATOM   2736  CB  SER A 287      54.457  27.561  -2.230  1.00 19.16           C  
ATOM   2737  OG  SER A 287      54.169  26.175  -2.124  1.00 24.73           O  
ATOM   2738  H   SER A 287      53.427  27.233   0.195  1.00 14.11           H  
ATOM   2739  HG  SER A 287      54.386  25.872  -1.226  1.00 24.73           H  
ATOM   2740  N   ILE A 288      50.999  27.683  -1.608  1.00 17.19           N  
ATOM   2741  CA  ILE A 288      49.734  27.382  -2.282  1.00 16.42           C  
ATOM   2742  C   ILE A 288      48.640  28.438  -2.225  1.00 15.68           C  
ATOM   2743  O   ILE A 288      47.626  28.318  -2.916  1.00 16.36           O  
ATOM   2744  CB  ILE A 288      49.155  26.003  -1.860  1.00 16.84           C  
ATOM   2745  CG1 ILE A 288      48.803  25.981  -0.368  1.00 16.42           C  
ATOM   2746  CG2 ILE A 288      50.146  24.895  -2.193  1.00 16.73           C  
ATOM   2747  CD1 ILE A 288      48.160  24.659   0.083  1.00 14.13           C  
ATOM   2748  H   ILE A 288      51.077  27.573  -0.640  1.00 17.19           H  
ATOM   2749  N   TYR A 289      48.819  29.452  -1.388  1.00 13.60           N  
ATOM   2750  CA  TYR A 289      47.835  30.523  -1.281  1.00 13.57           C  
ATOM   2751  C   TYR A 289      48.489  31.817  -1.710  1.00 14.98           C  
ATOM   2752  O   TYR A 289      49.514  32.215  -1.159  1.00 14.80           O  
ATOM   2753  CB  TYR A 289      47.360  30.724   0.156  1.00 11.98           C  
ATOM   2754  CG  TYR A 289      46.698  29.538   0.805  1.00 10.11           C  
ATOM   2755  CD1 TYR A 289      45.985  28.599   0.056  1.00 10.64           C  
ATOM   2756  CD2 TYR A 289      46.748  29.381   2.187  1.00 10.68           C  
ATOM   2757  CE1 TYR A 289      45.333  27.534   0.675  1.00 11.02           C  
ATOM   2758  CE2 TYR A 289      46.105  28.330   2.814  1.00 10.34           C  
ATOM   2759  CZ  TYR A 289      45.400  27.410   2.060  1.00 10.59           C  
ATOM   2760  OH  TYR A 289      44.752  26.378   2.707  1.00 10.73           O  
ATOM   2761  H   TYR A 289      49.631  29.524  -0.840  1.00 13.60           H  
ATOM   2762  HH  TYR A 289      44.365  25.826   2.026  1.00 10.73           H  
ATOM   2763  N   THR A 290      47.863  32.494  -2.655  1.00 15.15           N  
ATOM   2764  CA  THR A 290      48.339  33.771  -3.155  1.00 16.88           C  
ATOM   2765  C   THR A 290      48.413  34.775  -2.009  1.00 16.23           C  
ATOM   2766  O   THR A 290      49.246  35.683  -2.002  1.00 16.05           O  
ATOM   2767  CB  THR A 290      47.385  34.259  -4.264  1.00 18.94           C  
ATOM   2768  OG1 THR A 290      47.703  33.559  -5.470  1.00 24.06           O  
ATOM   2769  CG2 THR A 290      47.479  35.760  -4.479  1.00 22.94           C  
ATOM   2770  H   THR A 290      47.042  32.125  -3.049  1.00 15.15           H  
ATOM   2771  HG1 THR A 290      48.626  33.787  -5.654  1.00 24.06           H  
ATOM   2772  N   LEU A 291      47.552  34.577  -1.018  1.00 15.81           N  
ATOM   2773  CA  LEU A 291      47.501  35.430   0.158  1.00 16.28           C  
ATOM   2774  C   LEU A 291      48.843  35.409   0.906  1.00 14.81           C  
ATOM   2775  O   LEU A 291      49.196  36.369   1.582  1.00 16.50           O  
ATOM   2776  CB  LEU A 291      46.392  34.921   1.074  1.00 16.82           C  
ATOM   2777  CG  LEU A 291      45.675  35.906   1.974  1.00 20.21           C  
ATOM   2778  CD1 LEU A 291      45.034  36.997   1.147  1.00 19.45           C  
ATOM   2779  CD2 LEU A 291      44.610  35.151   2.756  1.00 20.14           C  
ATOM   2780  H   LEU A 291      46.892  33.846  -1.089  1.00 15.81           H  
ATOM   2781  N   ASN A 292      49.596  34.323   0.763  1.00 14.64           N  
ATOM   2782  CA  ASN A 292      50.883  34.182   1.446  1.00 14.39           C  
ATOM   2783  C   ASN A 292      52.114  34.616   0.639  1.00 17.48           C  
ATOM   2784  O   ASN A 292      53.243  34.515   1.125  1.00 16.70           O  
ATOM   2785  CB  ASN A 292      51.071  32.736   1.917  1.00 12.20           C  
ATOM   2786  CG  ASN A 292      50.092  32.347   3.001  1.00 10.38           C  
ATOM   2787  OD1 ASN A 292      49.556  33.213   3.708  1.00  9.70           O  
ATOM   2788  ND2 ASN A 292      49.845  31.052   3.142  1.00  9.85           N  
ATOM   2789  H   ASN A 292      49.310  33.597   0.169  1.00 14.64           H  
ATOM   2790 HD21 ASN A 292      49.219  30.761   3.842  1.00  9.85           H  
ATOM   2791 HD22 ASN A 292      50.290  30.414   2.542  1.00  9.85           H  
ATOM   2792  N   ASP A 293      51.903  35.102  -0.579  1.00 19.03           N  
ATOM   2793  CA  ASP A 293      53.008  35.539  -1.438  1.00 21.87           C  
ATOM   2794  C   ASP A 293      53.905  36.579  -0.783  1.00 21.02           C  
ATOM   2795  O   ASP A 293      53.425  37.512  -0.149  1.00 22.07           O  
ATOM   2796  CB  ASP A 293      52.472  36.155  -2.739  1.00 25.11           C  
ATOM   2797  CG  ASP A 293      52.006  35.120  -3.748  1.00 29.16           C  
ATOM   2798  OD1 ASP A 293      52.266  33.907  -3.563  1.00 31.16           O  
ATOM   2799  OD2 ASP A 293      51.379  35.535  -4.751  1.00 32.05           O1-
ATOM   2800  H   ASP A 293      50.993  35.187  -0.932  1.00 19.03           H  
ATOM   2801  N   GLY A 294      55.212  36.414  -0.947  1.00 22.23           N  
ATOM   2802  CA  GLY A 294      56.160  37.376  -0.410  1.00 22.86           C  
ATOM   2803  C   GLY A 294      56.519  37.318   1.063  1.00 24.29           C  
ATOM   2804  O   GLY A 294      57.317  38.137   1.536  1.00 25.48           O  
ATOM   2805  H   GLY A 294      55.505  35.620  -1.439  1.00 22.23           H  
ATOM   2806  N   LEU A 295      55.948  36.372   1.801  1.00 22.48           N  
ATOM   2807  CA  LEU A 295      56.255  36.258   3.219  1.00 20.80           C  
ATOM   2808  C   LEU A 295      57.455  35.335   3.381  1.00 20.96           C  
ATOM   2809  O   LEU A 295      57.620  34.382   2.612  1.00 21.10           O  
ATOM   2810  CB  LEU A 295      55.041  35.726   3.984  1.00 20.41           C  
ATOM   2811  CG  LEU A 295      53.827  36.659   3.943  1.00 20.78           C  
ATOM   2812  CD1 LEU A 295      52.637  36.013   4.616  1.00 19.95           C  
ATOM   2813  CD2 LEU A 295      54.164  37.981   4.610  1.00 20.51           C  
ATOM   2814  H   LEU A 295      55.321  35.732   1.400  1.00 22.48           H  
ATOM   2815  N   SER A 296      58.322  35.648   4.337  1.00 19.77           N  
ATOM   2816  CA  SER A 296      59.502  34.834   4.589  1.00 21.09           C  
ATOM   2817  C   SER A 296      59.171  33.706   5.559  1.00 21.20           C  
ATOM   2818  O   SER A 296      58.112  33.712   6.193  1.00 20.14           O  
ATOM   2819  CB  SER A 296      60.612  35.694   5.188  1.00 20.66           C  
ATOM   2820  OG  SER A 296      60.246  36.134   6.482  1.00 22.06           O  
ATOM   2821  H   SER A 296      58.168  36.417   4.892  1.00 19.77           H  
ATOM   2822  HG  SER A 296      59.553  36.811   6.380  1.00 22.06           H  
ATOM   2823  N   ASP A 297      60.113  32.780   5.714  1.00 21.62           N  
ATOM   2824  CA  ASP A 297      59.958  31.642   6.610  1.00 23.44           C  
ATOM   2825  C   ASP A 297      59.885  32.001   8.083  1.00 21.77           C  
ATOM   2826  O   ASP A 297      59.563  31.154   8.910  1.00 22.91           O  
ATOM   2827  CB  ASP A 297      61.078  30.629   6.396  1.00 29.05           C  
ATOM   2828  CG  ASP A 297      60.821  29.727   5.213  1.00 34.87           C  
ATOM   2829  OD1 ASP A 297      59.735  29.110   5.152  1.00 37.80           O  
ATOM   2830  OD2 ASP A 297      61.708  29.632   4.337  1.00 39.98           O1-
ATOM   2831  H   ASP A 297      60.935  32.871   5.194  1.00 21.62           H  
ATOM   2832  N   SER A 298      60.201  33.237   8.432  1.00 19.18           N  
ATOM   2833  CA  SER A 298      60.128  33.625   9.826  1.00 18.51           C  
ATOM   2834  C   SER A 298      58.839  34.387  10.093  1.00 18.07           C  
ATOM   2835  O   SER A 298      58.643  34.909  11.188  1.00 18.70           O  
ATOM   2836  CB  SER A 298      61.333  34.482  10.201  1.00 19.76           C  
ATOM   2837  OG  SER A 298      61.435  35.592   9.331  1.00 22.88           O  
ATOM   2838  H   SER A 298      60.501  33.914   7.789  1.00 19.18           H  
ATOM   2839  HG  SER A 298      61.179  36.374   9.840  1.00 22.88           H  
ATOM   2840  N   GLU A 299      57.978  34.485   9.085  1.00 15.42           N  
ATOM   2841  CA  GLU A 299      56.718  35.199   9.240  1.00 12.90           C  
ATOM   2842  C   GLU A 299      55.519  34.258   9.214  1.00 10.09           C  
ATOM   2843  O   GLU A 299      55.544  33.211   8.558  1.00  9.48           O  
ATOM   2844  CB  GLU A 299      56.566  36.231   8.136  1.00 14.07           C  
ATOM   2845  CG  GLU A 299      57.665  37.262   8.143  1.00 18.08           C  
ATOM   2846  CD  GLU A 299      57.504  38.273   7.039  1.00 21.07           C  
ATOM   2847  OE1 GLU A 299      57.862  37.964   5.883  1.00 23.18           O  
ATOM   2848  OE2 GLU A 299      57.008  39.380   7.325  1.00 26.60           O1-
ATOM   2849  H   GLU A 299      58.156  34.074   8.212  1.00 15.42           H  
ATOM   2850  N   ALA A 300      54.482  34.630   9.954  1.00  9.50           N  
ATOM   2851  CA  ALA A 300      53.252  33.847  10.010  1.00  9.13           C  
ATOM   2852  C   ALA A 300      52.540  33.921   8.658  1.00 10.18           C  
ATOM   2853  O   ALA A 300      52.680  34.908   7.922  1.00  8.92           O  
ATOM   2854  CB  ALA A 300      52.361  34.384  11.094  1.00 10.51           C  
ATOM   2855  H   ALA A 300      54.538  35.470  10.465  1.00  9.50           H  
ATOM   2856  N   VAL A 301      51.769  32.881   8.341  1.00  9.65           N  
ATOM   2857  CA  VAL A 301      51.030  32.804   7.082  1.00  9.52           C  
ATOM   2858  C   VAL A 301      49.604  32.289   7.346  1.00  8.93           C  
ATOM   2859  O   VAL A 301      49.310  31.807   8.445  1.00  7.76           O  
ATOM   2860  CB  VAL A 301      51.737  31.841   6.061  1.00  9.85           C  
ATOM   2861  CG1 VAL A 301      53.103  32.406   5.625  1.00  9.03           C  
ATOM   2862  CG2 VAL A 301      51.904  30.440   6.665  1.00 11.74           C  
ATOM   2863  H   VAL A 301      51.644  32.145   8.972  1.00  9.65           H  
ATOM   2864  N   ALA A 302      48.717  32.436   6.364  1.00  7.93           N  
ATOM   2865  CA  ALA A 302      47.345  31.935   6.496  1.00  8.00           C  
ATOM   2866  C   ALA A 302      47.425  30.420   6.399  1.00  8.07           C  
ATOM   2867  O   ALA A 302      48.053  29.883   5.489  1.00  8.75           O  
ATOM   2868  CB  ALA A 302      46.463  32.492   5.398  1.00  7.92           C  
ATOM   2869  H   ALA A 302      48.986  32.865   5.526  1.00  7.93           H  
ATOM   2870  N   VAL A 303      46.778  29.732   7.334  1.00  7.24           N  
ATOM   2871  CA  VAL A 303      46.819  28.275   7.401  1.00  6.61           C  
ATOM   2872  C   VAL A 303      45.454  27.630   7.128  1.00  6.16           C  
ATOM   2873  O   VAL A 303      44.432  28.092   7.648  1.00  6.69           O  
ATOM   2874  CB  VAL A 303      47.313  27.837   8.820  1.00  8.88           C  
ATOM   2875  CG1 VAL A 303      47.415  26.321   8.926  1.00  9.63           C  
ATOM   2876  CG2 VAL A 303      48.680  28.476   9.119  1.00  9.33           C  
ATOM   2877  H   VAL A 303      46.245  30.210   8.014  1.00  7.24           H  
ATOM   2878  N   GLY A 304      45.462  26.554   6.336  1.00  5.49           N  
ATOM   2879  CA  GLY A 304      44.239  25.828   6.024  1.00  5.32           C  
ATOM   2880  C   GLY A 304      44.200  24.485   6.737  1.00  6.71           C  
ATOM   2881  O   GLY A 304      44.832  24.320   7.784  1.00  5.65           O  
ATOM   2882  H   GLY A 304      46.302  26.226   5.961  1.00  5.49           H  
ATOM   2883  N   ARG A 305      43.459  23.521   6.189  1.00  6.19           N  
ATOM   2884  CA  ARG A 305      43.356  22.192   6.794  1.00  5.27           C  
ATOM   2885  C   ARG A 305      44.512  21.278   6.384  1.00  6.35           C  
ATOM   2886  O   ARG A 305      45.270  20.824   7.226  1.00  6.56           O  
ATOM   2887  CB  ARG A 305      42.007  21.550   6.445  1.00  4.69           C  
ATOM   2888  CG  ARG A 305      40.819  22.402   6.893  1.00  4.67           C  
ATOM   2889  CD  ARG A 305      39.512  21.632   6.790  1.00  4.93           C  
ATOM   2890  NE  ARG A 305      39.199  21.241   5.414  1.00  4.82           N  
ATOM   2891  CZ  ARG A 305      38.140  20.514   5.069  1.00  7.08           C  
ATOM   2892  NH1 ARG A 305      37.280  20.107   6.000  1.00  5.32           N1+
ATOM   2893  NH2 ARG A 305      37.974  20.142   3.803  1.00  4.87           N  
ATOM   2894  H   ARG A 305      42.980  23.708   5.355  1.00  6.19           H  
ATOM   2895  HE  ARG A 305      39.812  21.542   4.720  1.00  4.82           H  
ATOM   2896 HH11 ARG A 305      37.388  20.344   6.967  1.00  5.32           H  
ATOM   2897 HH12 ARG A 305      36.466  19.569   5.754  1.00  5.32           H  
ATOM   2898 HH21 ARG A 305      38.651  20.407   3.112  1.00  4.87           H  
ATOM   2899 HH22 ARG A 305      37.198  19.568   3.531  1.00  4.87           H  
ATOM   2900  N   TYR A 306      44.632  20.994   5.092  1.00  6.32           N  
ATOM   2901  CA  TYR A 306      45.710  20.157   4.561  1.00  6.17           C  
ATOM   2902  C   TYR A 306      45.983  20.705   3.152  1.00  8.31           C  
ATOM   2903  O   TYR A 306      45.079  21.250   2.507  1.00  7.75           O  
ATOM   2904  CB  TYR A 306      45.345  18.652   4.570  1.00  5.02           C  
ATOM   2905  CG  TYR A 306      43.980  18.329   4.005  1.00  6.89           C  
ATOM   2906  CD1 TYR A 306      42.828  18.462   4.792  1.00  6.54           C  
ATOM   2907  CD2 TYR A 306      43.833  17.918   2.686  1.00  7.24           C  
ATOM   2908  CE1 TYR A 306      41.563  18.197   4.273  1.00  7.61           C  
ATOM   2909  CE2 TYR A 306      42.569  17.648   2.153  1.00  7.04           C  
ATOM   2910  CZ  TYR A 306      41.443  17.794   2.950  1.00  8.61           C  
ATOM   2911  OH  TYR A 306      40.206  17.563   2.413  1.00  7.51           O  
ATOM   2912  H   TYR A 306      43.997  21.380   4.452  1.00  6.32           H  
ATOM   2913  HH  TYR A 306      39.527  17.717   3.081  1.00  7.51           H  
ATOM   2914  N   PRO A 307      47.236  20.614   2.673  1.00  7.57           N  
ATOM   2915  CA  PRO A 307      47.558  21.139   1.347  1.00  8.37           C  
ATOM   2916  C   PRO A 307      46.776  20.584   0.155  1.00  8.12           C  
ATOM   2917  O   PRO A 307      46.615  21.284  -0.843  1.00  9.79           O  
ATOM   2918  CB  PRO A 307      49.084  20.920   1.248  1.00  7.95           C  
ATOM   2919  CG  PRO A 307      49.329  19.735   2.132  1.00  7.83           C  
ATOM   2920  CD  PRO A 307      48.433  20.035   3.313  1.00  9.27           C  
ATOM   2921  N   GLU A 308      46.259  19.365   0.269  1.00  7.84           N  
ATOM   2922  CA  GLU A 308      45.484  18.741  -0.809  1.00  7.78           C  
ATOM   2923  C   GLU A 308      43.998  19.114  -0.803  1.00  9.05           C  
ATOM   2924  O   GLU A 308      43.250  18.673  -1.666  1.00 10.88           O  
ATOM   2925  CB  GLU A 308      45.582  17.213  -0.737  1.00  9.00           C  
ATOM   2926  CG  GLU A 308      47.004  16.642  -0.745  1.00  8.27           C  
ATOM   2927  CD  GLU A 308      47.647  16.576   0.635  1.00  9.50           C  
ATOM   2928  OE1 GLU A 308      47.034  16.980   1.641  1.00  9.07           O  
ATOM   2929  OE2 GLU A 308      48.794  16.103   0.715  1.00  9.91           O1-
ATOM   2930  H   GLU A 308      46.424  18.847   1.088  1.00  7.84           H  
ATOM   2931  N   ASP A 309      43.581  19.935   0.148  1.00  7.86           N  
ATOM   2932  CA  ASP A 309      42.178  20.325   0.306  1.00  7.56           C  
ATOM   2933  C   ASP A 309      41.564  21.003  -0.924  1.00  8.07           C  
ATOM   2934  O   ASP A 309      42.168  21.898  -1.520  1.00  7.89           O  
ATOM   2935  CB  ASP A 309      42.069  21.263   1.529  1.00  6.87           C  
ATOM   2936  CG  ASP A 309      40.645  21.425   2.060  1.00  7.52           C  
ATOM   2937  OD1 ASP A 309      39.699  20.783   1.563  1.00  7.39           O  
ATOM   2938  OD2 ASP A 309      40.477  22.198   3.024  1.00  6.81           O1-
ATOM   2939  H   ASP A 309      44.225  20.311   0.778  1.00  7.86           H  
ATOM   2940  N   SER A 310      40.357  20.580  -1.289  1.00  8.89           N  
ATOM   2941  CA  SER A 310      39.640  21.182  -2.412  1.00  9.01           C  
ATOM   2942  C   SER A 310      38.234  21.662  -2.018  1.00  9.39           C  
ATOM   2943  O   SER A 310      37.489  22.174  -2.862  1.00  9.04           O  
ATOM   2944  CB  SER A 310      39.568  20.223  -3.605  1.00 10.58           C  
ATOM   2945  OG  SER A 310      38.935  19.006  -3.250  1.00 13.90           O  
ATOM   2946  H   SER A 310      39.932  19.826  -0.815  1.00  8.89           H  
ATOM   2947  HG  SER A 310      38.611  18.594  -4.061  1.00 13.90           H  
ATOM   2948  N   TYR A 311      37.895  21.542  -0.730  1.00  8.81           N  
ATOM   2949  CA  TYR A 311      36.591  21.979  -0.224  1.00  7.54           C  
ATOM   2950  C   TYR A 311      36.517  23.496  -0.409  1.00  8.11           C  
ATOM   2951  O   TYR A 311      37.332  24.250   0.138  1.00  8.34           O  
ATOM   2952  CB  TYR A 311      36.440  21.567   1.244  1.00  7.64           C  
ATOM   2953  CG  TYR A 311      35.092  21.873   1.854  1.00  7.84           C  
ATOM   2954  CD1 TYR A 311      33.909  21.497   1.210  1.00  8.39           C  
ATOM   2955  CD2 TYR A 311      34.999  22.527   3.089  1.00  7.30           C  
ATOM   2956  CE1 TYR A 311      32.659  21.765   1.780  1.00  8.65           C  
ATOM   2957  CE2 TYR A 311      33.757  22.799   3.670  1.00  7.88           C  
ATOM   2958  CZ  TYR A 311      32.593  22.413   3.008  1.00  8.90           C  
ATOM   2959  OH  TYR A 311      31.367  22.667   3.570  1.00  8.71           O  
ATOM   2960  H   TYR A 311      38.532  21.129  -0.114  1.00  8.81           H  
ATOM   2961  HH  TYR A 311      31.502  23.055   4.454  1.00  8.71           H  
ATOM   2962  N   TYR A 312      35.551  23.932  -1.217  1.00  7.46           N  
ATOM   2963  CA  TYR A 312      35.379  25.339  -1.601  1.00  9.62           C  
ATOM   2964  C   TYR A 312      36.663  25.844  -2.270  1.00 10.57           C  
ATOM   2965  O   TYR A 312      36.961  27.043  -2.263  1.00 10.95           O  
ATOM   2966  CB  TYR A 312      34.954  26.238  -0.434  1.00 10.96           C  
ATOM   2967  CG  TYR A 312      33.482  26.135  -0.133  1.00 13.87           C  
ATOM   2968  CD1 TYR A 312      32.550  26.846  -0.880  1.00 17.29           C  
ATOM   2969  CD2 TYR A 312      33.015  25.291   0.869  1.00 15.60           C  
ATOM   2970  CE1 TYR A 312      31.187  26.716  -0.640  1.00 17.46           C  
ATOM   2971  CE2 TYR A 312      31.655  25.152   1.117  1.00 17.35           C  
ATOM   2972  CZ  TYR A 312      30.750  25.866   0.359  1.00 18.63           C  
ATOM   2973  OH  TYR A 312      29.404  25.715   0.595  1.00 19.34           O  
ATOM   2974  H   TYR A 312      34.947  23.262  -1.569  1.00  7.46           H  
ATOM   2975  HH  TYR A 312      29.253  25.033   1.260  1.00 19.34           H  
ATOM   2976  N   ASN A 313      37.356  24.894  -2.906  1.00 12.98           N  
ATOM   2977  CA  ASN A 313      38.621  25.076  -3.628  1.00 15.68           C  
ATOM   2978  C   ASN A 313      39.898  25.031  -2.775  1.00 15.01           C  
ATOM   2979  O   ASN A 313      41.006  25.100  -3.316  1.00 15.24           O  
ATOM   2980  CB  ASN A 313      38.587  26.312  -4.542  1.00 19.20           C  
ATOM   2981  CG  ASN A 313      37.509  26.204  -5.641  1.00 25.82           C  
ATOM   2982  OD1 ASN A 313      37.305  25.139  -6.252  1.00 30.03           O  
ATOM   2983  ND2 ASN A 313      36.807  27.304  -5.878  1.00 26.93           N  
ATOM   2984  H   ASN A 313      36.973  23.996  -2.927  1.00 12.98           H  
ATOM   2985 HD21 ASN A 313      36.136  27.270  -6.597  1.00 26.93           H  
ATOM   2986 HD22 ASN A 313      37.004  28.098  -5.335  1.00 26.93           H  
ATOM   2987  N   GLY A 314      39.747  24.826  -1.462  1.00 12.76           N  
ATOM   2988  CA  GLY A 314      40.901  24.747  -0.571  1.00 10.94           C  
ATOM   2989  C   GLY A 314      41.351  26.136  -0.159  1.00 10.15           C  
ATOM   2990  O   GLY A 314      42.033  26.819  -0.915  1.00 11.14           O  
ATOM   2991  H   GLY A 314      38.848  24.763  -1.084  1.00 12.76           H  
ATOM   2992  N   ASN A 315      40.987  26.553   1.049  1.00  8.16           N  
ATOM   2993  CA  ASN A 315      41.319  27.890   1.529  1.00  6.39           C  
ATOM   2994  C   ASN A 315      41.761  27.852   2.969  1.00  7.58           C  
ATOM   2995  O   ASN A 315      41.644  26.824   3.640  1.00  7.21           O  
ATOM   2996  CB  ASN A 315      40.063  28.760   1.540  1.00  7.00           C  
ATOM   2997  CG  ASN A 315      39.444  28.914   0.186  1.00  8.63           C  
ATOM   2998  OD1 ASN A 315      39.930  29.680  -0.632  1.00  9.62           O  
ATOM   2999  ND2 ASN A 315      38.351  28.195  -0.056  1.00  7.68           N  
ATOM   3000  H   ASN A 315      40.505  25.954   1.664  1.00  8.16           H  
ATOM   3001 HD21 ASN A 315      37.921  28.246  -0.937  1.00  7.68           H  
ATOM   3002 HD22 ASN A 315      38.013  27.635   0.675  1.00  7.68           H  
ATOM   3003  N   PRO A 316      42.333  28.960   3.449  1.00  7.27           N  
ATOM   3004  CA  PRO A 316      42.736  28.945   4.856  1.00  7.67           C  
ATOM   3005  C   PRO A 316      41.448  28.976   5.703  1.00  8.02           C  
ATOM   3006  O   PRO A 316      40.378  29.401   5.230  1.00  6.86           O  
ATOM   3007  CB  PRO A 316      43.549  30.240   5.006  1.00  8.85           C  
ATOM   3008  CG  PRO A 316      43.180  31.077   3.820  1.00  8.95           C  
ATOM   3009  CD  PRO A 316      42.946  30.089   2.725  1.00  8.19           C  
ATOM   3010  N   TRP A 317      41.549  28.484   6.930  1.00  7.00           N  
ATOM   3011  CA  TRP A 317      40.419  28.444   7.856  1.00  6.15           C  
ATOM   3012  C   TRP A 317      40.802  29.270   9.069  1.00  6.13           C  
ATOM   3013  O   TRP A 317      41.954  29.214   9.509  1.00  6.05           O  
ATOM   3014  CB  TRP A 317      40.165  27.006   8.319  1.00  7.13           C  
ATOM   3015  CG  TRP A 317      39.433  26.142   7.326  1.00  5.67           C  
ATOM   3016  CD1 TRP A 317      39.639  26.070   5.972  1.00  6.50           C  
ATOM   3017  CD2 TRP A 317      38.370  25.228   7.620  1.00  7.83           C  
ATOM   3018  NE1 TRP A 317      38.766  25.166   5.408  1.00  6.75           N  
ATOM   3019  CE2 TRP A 317      37.973  24.636   6.394  1.00  7.21           C  
ATOM   3020  CE3 TRP A 317      37.708  24.851   8.805  1.00  7.62           C  
ATOM   3021  CZ2 TRP A 317      36.939  23.685   6.317  1.00  6.32           C  
ATOM   3022  CZ3 TRP A 317      36.685  23.905   8.731  1.00  7.09           C  
ATOM   3023  CH2 TRP A 317      36.312  23.335   7.488  1.00  7.01           C  
ATOM   3024  H   TRP A 317      42.422  28.166   7.241  1.00  7.00           H  
ATOM   3025  HE1 TRP A 317      38.739  24.957   4.442  1.00  6.75           H  
ATOM   3026  N   PHE A 318      39.856  30.023   9.618  1.00  4.73           N  
ATOM   3027  CA  PHE A 318      40.139  30.831  10.801  1.00  5.90           C  
ATOM   3028  C   PHE A 318      40.575  29.950  11.984  1.00  6.08           C  
ATOM   3029  O   PHE A 318      41.578  30.239  12.644  1.00  5.96           O  
ATOM   3030  CB  PHE A 318      38.915  31.667  11.210  1.00  6.23           C  
ATOM   3031  CG  PHE A 318      38.664  32.865  10.325  1.00  8.80           C  
ATOM   3032  CD1 PHE A 318      39.459  34.007  10.434  1.00  9.74           C  
ATOM   3033  CD2 PHE A 318      37.608  32.873   9.413  1.00  8.26           C  
ATOM   3034  CE1 PHE A 318      39.205  35.143   9.651  1.00  8.66           C  
ATOM   3035  CE2 PHE A 318      37.350  34.003   8.626  1.00  8.00           C  
ATOM   3036  CZ  PHE A 318      38.150  35.138   8.752  1.00  9.67           C  
ATOM   3037  H   PHE A 318      38.944  30.015   9.241  1.00  4.73           H  
ATOM   3038  N   LEU A 319      39.874  28.844  12.219  1.00  5.21           N  
ATOM   3039  CA  LEU A 319      40.224  27.992  13.354  1.00  5.16           C  
ATOM   3040  C   LEU A 319      41.581  27.309  13.186  1.00  5.18           C  
ATOM   3041  O   LEU A 319      42.251  27.015  14.176  1.00  5.94           O  
ATOM   3042  CB  LEU A 319      39.120  26.962  13.644  1.00  6.02           C  
ATOM   3043  CG  LEU A 319      38.896  25.788  12.692  1.00  6.38           C  
ATOM   3044  CD1 LEU A 319      39.759  24.581  13.103  1.00  7.15           C  
ATOM   3045  CD2 LEU A 319      37.399  25.412  12.720  1.00  8.01           C  
ATOM   3046  H   LEU A 319      39.092  28.624  11.652  1.00  5.21           H  
ATOM   3047  N   CYS A 320      41.991  27.071  11.941  1.00  3.21           N  
ATOM   3048  CA  CYS A 320      43.286  26.432  11.668  1.00  4.56           C  
ATOM   3049  C   CYS A 320      44.425  27.430  11.872  1.00  5.61           C  
ATOM   3050  O   CYS A 320      45.495  27.081  12.387  1.00  5.45           O  
ATOM   3051  CB  CYS A 320      43.320  25.863  10.251  1.00  3.75           C  
ATOM   3052  SG  CYS A 320      42.189  24.451  10.015  1.00  7.22           S  
ATOM   3053  H   CYS A 320      41.416  27.331  11.193  1.00  3.21           H  
ATOM   3054  N   THR A 321      44.199  28.671  11.452  1.00  4.93           N  
ATOM   3055  CA  THR A 321      45.198  29.720  11.621  1.00  5.77           C  
ATOM   3056  C   THR A 321      45.356  30.012  13.116  1.00  6.28           C  
ATOM   3057  O   THR A 321      46.474  30.187  13.611  1.00  5.16           O  
ATOM   3058  CB  THR A 321      44.796  30.969  10.812  1.00  6.94           C  
ATOM   3059  OG1 THR A 321      44.714  30.600   9.424  1.00  6.65           O  
ATOM   3060  CG2 THR A 321      45.820  32.092  10.975  1.00  5.99           C  
ATOM   3061  H   THR A 321      43.356  28.903  11.007  1.00  4.93           H  
ATOM   3062  HG1 THR A 321      44.006  29.956   9.282  1.00  6.65           H  
ATOM   3063  N   LEU A 322      44.236  30.004  13.841  1.00  6.00           N  
ATOM   3064  CA  LEU A 322      44.257  30.219  15.283  1.00  6.10           C  
ATOM   3065  C   LEU A 322      44.959  29.071  16.020  1.00  6.05           C  
ATOM   3066  O   LEU A 322      45.676  29.318  16.988  1.00  7.37           O  
ATOM   3067  CB  LEU A 322      42.843  30.440  15.829  1.00  5.49           C  
ATOM   3068  CG  LEU A 322      42.259  31.815  15.478  1.00  6.21           C  
ATOM   3069  CD1 LEU A 322      40.749  31.822  15.719  1.00  6.39           C  
ATOM   3070  CD2 LEU A 322      42.951  32.909  16.282  1.00  6.74           C  
ATOM   3071  H   LEU A 322      43.374  29.878  13.393  1.00  6.00           H  
ATOM   3072  N   ALA A 323      44.790  27.835  15.553  1.00  5.85           N  
ATOM   3073  CA  ALA A 323      45.438  26.674  16.186  1.00  5.39           C  
ATOM   3074  C   ALA A 323      46.961  26.793  16.065  1.00  6.73           C  
ATOM   3075  O   ALA A 323      47.698  26.398  16.975  1.00  6.86           O  
ATOM   3076  CB  ALA A 323      44.960  25.367  15.539  1.00  6.32           C  
ATOM   3077  H   ALA A 323      44.206  27.692  14.783  1.00  5.85           H  
ATOM   3078  N   ALA A 324      47.430  27.341  14.944  1.00  6.21           N  
ATOM   3079  CA  ALA A 324      48.870  27.518  14.734  1.00  7.11           C  
ATOM   3080  C   ALA A 324      49.436  28.465  15.803  1.00  7.35           C  
ATOM   3081  O   ALA A 324      50.545  28.251  16.311  1.00  8.43           O  
ATOM   3082  CB  ALA A 324      49.144  28.054  13.336  1.00  5.79           C  
ATOM   3083  H   ALA A 324      46.806  27.617  14.240  1.00  6.21           H  
ATOM   3084  N   ALA A 325      48.669  29.495  16.151  1.00  5.21           N  
ATOM   3085  CA  ALA A 325      49.087  30.441  17.172  1.00  5.37           C  
ATOM   3086  C   ALA A 325      48.945  29.821  18.565  1.00  6.13           C  
ATOM   3087  O   ALA A 325      49.850  29.922  19.388  1.00  5.15           O  
ATOM   3088  CB  ALA A 325      48.270  31.730  17.080  1.00  5.71           C  
ATOM   3089  H   ALA A 325      47.808  29.622  15.705  1.00  5.21           H  
ATOM   3090  N   GLU A 326      47.825  29.147  18.818  1.00  4.52           N  
ATOM   3091  CA  GLU A 326      47.587  28.542  20.124  1.00  4.87           C  
ATOM   3092  C   GLU A 326      48.644  27.527  20.560  1.00  4.24           C  
ATOM   3093  O   GLU A 326      49.024  27.504  21.730  1.00  4.25           O  
ATOM   3094  CB  GLU A 326      46.191  27.910  20.199  1.00  3.96           C  
ATOM   3095  CG  GLU A 326      45.851  27.418  21.607  1.00  5.67           C  
ATOM   3096  CD  GLU A 326      44.379  27.115  21.808  1.00  6.39           C  
ATOM   3097  OE1 GLU A 326      43.543  27.700  21.102  1.00  6.66           O  
ATOM   3098  OE2 GLU A 326      44.060  26.301  22.694  1.00  7.22           O1-
ATOM   3099  H   GLU A 326      47.150  29.059  18.120  1.00  4.52           H  
ATOM   3100  N   GLN A 327      49.130  26.693  19.643  1.00  4.08           N  
ATOM   3101  CA  GLN A 327      50.152  25.717  20.026  1.00  4.77           C  
ATOM   3102  C   GLN A 327      51.387  26.444  20.565  1.00  5.42           C  
ATOM   3103  O   GLN A 327      51.995  26.011  21.545  1.00  5.14           O  
ATOM   3104  CB  GLN A 327      50.570  24.815  18.864  1.00  5.23           C  
ATOM   3105  CG  GLN A 327      51.419  23.635  19.353  1.00  6.36           C  
ATOM   3106  CD  GLN A 327      52.058  22.832  18.238  1.00  8.45           C  
ATOM   3107  OE1 GLN A 327      51.441  22.577  17.210  1.00  9.34           O  
ATOM   3108  NE2 GLN A 327      53.300  22.413  18.449  1.00  6.41           N  
ATOM   3109  H   GLN A 327      48.785  26.715  18.724  1.00  4.08           H  
ATOM   3110 HE21 GLN A 327      53.746  21.873  17.760  1.00  6.41           H  
ATOM   3111 HE22 GLN A 327      53.734  22.644  19.299  1.00  6.41           H  
ATOM   3112  N   LEU A 328      51.732  27.567  19.940  1.00  5.93           N  
ATOM   3113  CA  LEU A 328      52.897  28.351  20.364  1.00  6.38           C  
ATOM   3114  C   LEU A 328      52.665  29.047  21.711  1.00  6.16           C  
ATOM   3115  O   LEU A 328      53.566  29.096  22.546  1.00  5.14           O  
ATOM   3116  CB  LEU A 328      53.297  29.347  19.272  1.00  6.07           C  
ATOM   3117  CG  LEU A 328      53.589  28.683  17.920  1.00  8.64           C  
ATOM   3118  CD1 LEU A 328      53.962  29.746  16.908  1.00 10.86           C  
ATOM   3119  CD2 LEU A 328      54.681  27.626  18.043  1.00  9.64           C  
ATOM   3120  H   LEU A 328      51.181  27.891  19.199  1.00  5.93           H  
ATOM   3121  N   TYR A 329      51.470  29.589  21.933  1.00  5.38           N  
ATOM   3122  CA  TYR A 329      51.175  30.209  23.228  1.00  6.15           C  
ATOM   3123  C   TYR A 329      51.284  29.148  24.340  1.00  6.72           C  
ATOM   3124  O   TYR A 329      51.787  29.441  25.432  1.00  6.38           O  
ATOM   3125  CB  TYR A 329      49.784  30.843  23.246  1.00  5.38           C  
ATOM   3126  CG  TYR A 329      49.618  32.030  22.325  1.00  6.66           C  
ATOM   3127  CD1 TYR A 329      50.616  33.000  22.204  1.00  7.31           C  
ATOM   3128  CD2 TYR A 329      48.455  32.181  21.566  1.00  8.08           C  
ATOM   3129  CE1 TYR A 329      50.454  34.093  21.348  1.00  8.13           C  
ATOM   3130  CE2 TYR A 329      48.286  33.261  20.717  1.00  7.30           C  
ATOM   3131  CZ  TYR A 329      49.281  34.212  20.608  1.00  9.52           C  
ATOM   3132  OH  TYR A 329      49.093  35.280  19.757  1.00  9.78           O  
ATOM   3133  H   TYR A 329      50.788  29.568  21.224  1.00  5.38           H  
ATOM   3134  HH  TYR A 329      49.929  35.718  19.596  1.00  9.78           H  
ATOM   3135  N   ASP A 330      50.835  27.919  24.059  1.00  5.44           N  
ATOM   3136  CA  ASP A 330      50.921  26.816  25.021  1.00  5.58           C  
ATOM   3137  C   ASP A 330      52.389  26.504  25.306  1.00  6.20           C  
ATOM   3138  O   ASP A 330      52.777  26.335  26.461  1.00  6.97           O  
ATOM   3139  CB  ASP A 330      50.264  25.535  24.472  1.00  6.27           C  
ATOM   3140  CG  ASP A 330      48.739  25.604  24.442  1.00  5.78           C  
ATOM   3141  OD1 ASP A 330      48.167  26.545  25.022  1.00  6.42           O  
ATOM   3142  OD2 ASP A 330      48.119  24.693  23.850  1.00  5.04           O1-
ATOM   3143  H   ASP A 330      50.404  27.740  23.197  1.00  5.44           H  
ATOM   3144  N   ALA A 331      53.195  26.414  24.248  1.00  5.10           N  
ATOM   3145  CA  ALA A 331      54.624  26.124  24.391  1.00  5.55           C  
ATOM   3146  C   ALA A 331      55.324  27.203  25.229  1.00  6.61           C  
ATOM   3147  O   ALA A 331      56.128  26.883  26.112  1.00  7.05           O  
ATOM   3148  CB  ALA A 331      55.286  25.977  23.009  1.00  6.31           C  
ATOM   3149  H   ALA A 331      52.798  26.518  23.360  1.00  5.10           H  
ATOM   3150  N   LEU A 332      54.982  28.467  24.994  1.00  6.19           N  
ATOM   3151  CA  LEU A 332      55.579  29.564  25.753  1.00  7.53           C  
ATOM   3152  C   LEU A 332      55.270  29.378  27.238  1.00  8.76           C  
ATOM   3153  O   LEU A 332      56.141  29.553  28.105  1.00  8.80           O  
ATOM   3154  CB  LEU A 332      55.042  30.916  25.263  1.00  7.56           C  
ATOM   3155  CG  LEU A 332      55.588  31.364  23.903  1.00  9.72           C  
ATOM   3156  CD1 LEU A 332      54.765  32.507  23.337  1.00  9.06           C  
ATOM   3157  CD2 LEU A 332      57.054  31.772  24.056  1.00  9.87           C  
ATOM   3158  H   LEU A 332      54.329  28.656  24.292  1.00  6.19           H  
ATOM   3159  N   TYR A 333      54.025  29.003  27.526  1.00  6.19           N  
ATOM   3160  CA  TYR A 333      53.600  28.783  28.896  1.00  5.74           C  
ATOM   3161  C   TYR A 333      54.405  27.647  29.534  1.00  6.04           C  
ATOM   3162  O   TYR A 333      54.891  27.779  30.657  1.00  7.01           O  
ATOM   3163  CB  TYR A 333      52.101  28.460  28.931  1.00  6.92           C  
ATOM   3164  CG  TYR A 333      51.604  28.143  30.304  1.00  8.19           C  
ATOM   3165  CD1 TYR A 333      51.657  26.837  30.793  1.00  9.54           C  
ATOM   3166  CD2 TYR A 333      51.114  29.150  31.133  1.00  9.50           C  
ATOM   3167  CE1 TYR A 333      51.242  26.539  32.073  1.00 11.58           C  
ATOM   3168  CE2 TYR A 333      50.691  28.864  32.421  1.00 11.44           C  
ATOM   3169  CZ  TYR A 333      50.756  27.557  32.881  1.00 11.82           C  
ATOM   3170  OH  TYR A 333      50.309  27.248  34.146  1.00 16.53           O  
ATOM   3171  H   TYR A 333      53.384  28.871  26.799  1.00  6.19           H  
ATOM   3172  HH  TYR A 333      49.963  28.048  34.577  1.00 16.53           H  
ATOM   3173  N   GLN A 334      54.563  26.540  28.815  1.00  5.79           N  
ATOM   3174  CA  GLN A 334      55.304  25.392  29.334  1.00  6.13           C  
ATOM   3175  C   GLN A 334      56.778  25.724  29.596  1.00  6.89           C  
ATOM   3176  O   GLN A 334      57.309  25.363  30.642  1.00  7.51           O  
ATOM   3177  CB  GLN A 334      55.202  24.205  28.382  1.00  7.05           C  
ATOM   3178  CG  GLN A 334      53.799  23.633  28.265  1.00  7.18           C  
ATOM   3179  CD  GLN A 334      53.764  22.398  27.396  1.00  7.24           C  
ATOM   3180  OE1 GLN A 334      53.764  22.485  26.165  1.00  6.81           O  
ATOM   3181  NE2 GLN A 334      53.752  21.237  28.027  1.00  8.14           N  
ATOM   3182  H   GLN A 334      54.164  26.492  27.918  1.00  5.79           H  
ATOM   3183 HE21 GLN A 334      53.692  20.413  27.509  1.00  8.14           H  
ATOM   3184 HE22 GLN A 334      53.789  21.255  29.007  1.00  8.14           H  
ATOM   3185  N   TRP A 335      57.421  26.424  28.663  1.00  6.38           N  
ATOM   3186  CA  TRP A 335      58.830  26.798  28.840  1.00  8.28           C  
ATOM   3187  C   TRP A 335      58.995  27.700  30.051  1.00  9.24           C  
ATOM   3188  O   TRP A 335      59.912  27.524  30.849  1.00 10.06           O  
ATOM   3189  CB  TRP A 335      59.357  27.526  27.617  1.00  7.13           C  
ATOM   3190  CG  TRP A 335      59.488  26.657  26.429  1.00  5.89           C  
ATOM   3191  CD1 TRP A 335      59.777  25.320  26.409  1.00  6.38           C  
ATOM   3192  CD2 TRP A 335      59.349  27.064  25.067  1.00  7.37           C  
ATOM   3193  NE1 TRP A 335      59.833  24.871  25.107  1.00  7.62           N  
ATOM   3194  CE2 TRP A 335      59.568  25.919  24.264  1.00  7.11           C  
ATOM   3195  CE3 TRP A 335      59.059  28.286  24.444  1.00  7.80           C  
ATOM   3196  CZ2 TRP A 335      59.499  25.959  22.866  1.00  7.81           C  
ATOM   3197  CZ3 TRP A 335      58.992  28.325  23.048  1.00  8.96           C  
ATOM   3198  CH2 TRP A 335      59.210  27.165  22.281  1.00  9.34           C  
ATOM   3199  H   TRP A 335      56.947  26.680  27.842  1.00  6.38           H  
ATOM   3200  HE1 TRP A 335      60.074  23.956  24.826  1.00  7.62           H  
ATOM   3201  N   ASP A 336      58.094  28.661  30.182  1.00  9.77           N  
ATOM   3202  CA  ASP A 336      58.124  29.591  31.290  1.00 11.69           C  
ATOM   3203  C   ASP A 336      57.963  28.859  32.625  1.00 13.28           C  
ATOM   3204  O   ASP A 336      58.738  29.074  33.564  1.00 12.93           O  
ATOM   3205  CB  ASP A 336      57.023  30.634  31.110  1.00 15.41           C  
ATOM   3206  CG  ASP A 336      57.000  31.646  32.230  1.00 20.73           C  
ATOM   3207  OD1 ASP A 336      57.953  32.442  32.325  1.00 23.68           O  
ATOM   3208  OD2 ASP A 336      56.040  31.640  33.031  1.00 23.10           O1-
ATOM   3209  H   ASP A 336      57.373  28.743  29.516  1.00  9.77           H  
ATOM   3210  N   LYS A 337      56.990  27.957  32.692  1.00 12.29           N  
ATOM   3211  CA  LYS A 337      56.740  27.194  33.907  1.00 14.95           C  
ATOM   3212  C   LYS A 337      57.921  26.267  34.268  1.00 15.06           C  
ATOM   3213  O   LYS A 337      58.231  26.091  35.449  1.00 15.86           O  
ATOM   3214  CB  LYS A 337      55.421  26.413  33.777  1.00 16.64           C  
ATOM   3215  CG  LYS A 337      55.039  25.606  35.012  1.00 22.47           C  
ATOM   3216  CD  LYS A 337      53.665  24.959  34.858  1.00 26.55           C  
ATOM   3217  CE  LYS A 337      53.379  23.960  35.973  1.00 29.12           C  
ATOM   3218  NZ  LYS A 337      54.329  22.801  35.919  1.00 33.05           N1+
ATOM   3219  H   LYS A 337      56.407  27.803  31.917  1.00 12.29           H  
ATOM   3220  HZ1 LYS A 337      54.285  22.367  34.974  1.00 33.05           H  
ATOM   3221  HZ2 LYS A 337      55.315  23.119  36.075  1.00 33.05           H  
ATOM   3222  HZ3 LYS A 337      54.094  22.085  36.631  1.00 33.05           H  
ATOM   3223  N   GLN A 338      58.575  25.678  33.263  1.00 13.92           N  
ATOM   3224  CA  GLN A 338      59.724  24.797  33.494  1.00 15.19           C  
ATOM   3225  C   GLN A 338      60.984  25.588  33.845  1.00 15.08           C  
ATOM   3226  O   GLN A 338      61.911  25.054  34.467  1.00 16.20           O  
ATOM   3227  CB  GLN A 338      60.087  24.021  32.239  1.00 18.63           C  
ATOM   3228  CG  GLN A 338      59.126  22.998  31.769  1.00 28.18           C  
ATOM   3229  CD  GLN A 338      59.789  22.106  30.749  1.00 31.86           C  
ATOM   3230  OE1 GLN A 338      60.559  22.570  29.891  1.00 34.86           O  
ATOM   3231  NE2 GLN A 338      59.553  20.812  30.872  1.00 34.94           N  
ATOM   3232  H   GLN A 338      58.258  25.822  32.345  1.00 13.92           H  
ATOM   3233 HE21 GLN A 338      60.029  20.268  30.238  1.00 34.94           H  
ATOM   3234 HE22 GLN A 338      58.955  20.484  31.575  1.00 34.94           H  
ATOM   3235  N   GLY A 339      61.072  26.805  33.323  1.00 12.52           N  
ATOM   3236  CA  GLY A 339      62.236  27.633  33.560  1.00 12.76           C  
ATOM   3237  C   GLY A 339      63.350  27.361  32.560  1.00 13.09           C  
ATOM   3238  O   GLY A 339      64.511  27.747  32.783  1.00 12.02           O  
ATOM   3239  H   GLY A 339      60.345  27.147  32.763  1.00 12.52           H  
ATOM   3240  N   SER A 340      63.028  26.667  31.473  1.00 11.58           N  
ATOM   3241  CA  SER A 340      64.018  26.386  30.443  1.00 12.67           C  
ATOM   3242  C   SER A 340      63.373  25.908  29.166  1.00 12.85           C  
ATOM   3243  O   SER A 340      62.190  25.579  29.127  1.00 12.01           O  
ATOM   3244  CB  SER A 340      65.061  25.363  30.902  1.00 14.39           C  
ATOM   3245  OG  SER A 340      64.538  24.049  30.908  1.00 15.79           O  
ATOM   3246  H   SER A 340      62.122  26.325  31.315  1.00 11.58           H  
ATOM   3247  HG  SER A 340      64.070  23.960  31.757  1.00 15.79           H  
ATOM   3248  N   LEU A 341      64.199  25.810  28.142  1.00 12.45           N  
ATOM   3249  CA  LEU A 341      63.779  25.392  26.827  1.00 13.64           C  
ATOM   3250  C   LEU A 341      64.925  24.563  26.253  1.00 13.54           C  
ATOM   3251  O   LEU A 341      66.098  24.882  26.455  1.00 12.26           O  
ATOM   3252  CB  LEU A 341      63.526  26.671  26.034  1.00 16.06           C  
ATOM   3253  CG  LEU A 341      63.519  26.963  24.546  1.00 17.88           C  
ATOM   3254  CD1 LEU A 341      63.087  28.431  24.423  1.00 17.69           C  
ATOM   3255  CD2 LEU A 341      64.880  26.762  23.912  1.00 15.00           C  
ATOM   3256  H   LEU A 341      65.147  26.036  28.256  1.00 12.45           H  
ATOM   3257  N   GLU A 342      64.597  23.457  25.606  1.00 13.70           N  
ATOM   3258  CA  GLU A 342      65.622  22.620  25.017  1.00 15.15           C  
ATOM   3259  C   GLU A 342      65.468  22.560  23.503  1.00 15.22           C  
ATOM   3260  O   GLU A 342      64.348  22.541  22.987  1.00 15.37           O  
ATOM   3261  CB  GLU A 342      65.564  21.210  25.601  1.00 18.25           C  
ATOM   3262  CG  GLU A 342      66.607  20.286  24.999  1.00 26.17           C  
ATOM   3263  CD  GLU A 342      66.493  18.846  25.465  1.00 31.31           C  
ATOM   3264  OE1 GLU A 342      65.387  18.424  25.886  1.00 34.74           O  
ATOM   3265  OE2 GLU A 342      67.521  18.131  25.386  1.00 33.34           O1-
ATOM   3266  H   GLU A 342      63.656  23.182  25.525  1.00 13.70           H  
ATOM   3267  N   ILE A 343      66.584  22.605  22.787  1.00 11.66           N  
ATOM   3268  CA  ILE A 343      66.544  22.492  21.339  1.00 10.02           C  
ATOM   3269  C   ILE A 343      67.232  21.168  21.023  1.00 10.59           C  
ATOM   3270  O   ILE A 343      68.339  20.916  21.513  1.00  8.95           O  
ATOM   3271  CB  ILE A 343      67.288  23.651  20.655  1.00 10.37           C  
ATOM   3272  CG1 ILE A 343      66.639  24.982  21.022  1.00  9.50           C  
ATOM   3273  CG2 ILE A 343      67.302  23.444  19.147  1.00 10.69           C  
ATOM   3274  CD1 ILE A 343      67.261  26.177  20.327  1.00 10.30           C  
ATOM   3275  H   ILE A 343      67.451  22.691  23.237  1.00 11.66           H  
ATOM   3276  N   THR A 344      66.567  20.299  20.260  1.00  8.77           N  
ATOM   3277  CA  THR A 344      67.141  19.004  19.900  1.00  8.35           C  
ATOM   3278  C   THR A 344      67.285  18.924  18.379  1.00 10.18           C  
ATOM   3279  O   THR A 344      66.849  19.825  17.649  1.00  9.36           O  
ATOM   3280  CB  THR A 344      66.244  17.823  20.366  1.00 10.92           C  
ATOM   3281  OG1 THR A 344      65.062  17.757  19.549  1.00 10.93           O  
ATOM   3282  CG2 THR A 344      65.837  17.989  21.821  1.00 10.81           C  
ATOM   3283  H   THR A 344      65.689  20.519  19.876  1.00  8.77           H  
ATOM   3284  HG1 THR A 344      64.537  17.042  19.951  1.00 10.93           H  
ATOM   3285  N   ASP A 345      67.884  17.843  17.893  1.00 10.80           N  
ATOM   3286  CA  ASP A 345      68.037  17.657  16.457  1.00 13.17           C  
ATOM   3287  C   ASP A 345      66.680  17.627  15.758  1.00 12.84           C  
ATOM   3288  O   ASP A 345      66.543  18.120  14.639  1.00 13.65           O  
ATOM   3289  CB  ASP A 345      68.791  16.365  16.166  1.00 16.95           C  
ATOM   3290  CG  ASP A 345      70.286  16.525  16.316  1.00 23.23           C  
ATOM   3291  OD1 ASP A 345      70.810  17.613  15.974  1.00 27.58           O  
ATOM   3292  OD2 ASP A 345      70.942  15.560  16.766  1.00 28.68           O1-
ATOM   3293  H   ASP A 345      68.254  17.172  18.509  1.00 10.80           H  
ATOM   3294  N   VAL A 346      65.674  17.093  16.445  1.00 11.42           N  
ATOM   3295  CA  VAL A 346      64.321  17.005  15.888  1.00 10.13           C  
ATOM   3296  C   VAL A 346      63.637  18.369  15.716  1.00  9.77           C  
ATOM   3297  O   VAL A 346      63.018  18.639  14.682  1.00  9.12           O  
ATOM   3298  CB  VAL A 346      63.431  16.077  16.747  1.00 10.73           C  
ATOM   3299  CG1 VAL A 346      61.977  16.160  16.296  1.00 10.97           C  
ATOM   3300  CG2 VAL A 346      63.919  14.649  16.631  1.00 11.54           C  
ATOM   3301  H   VAL A 346      65.854  16.755  17.345  1.00 11.42           H  
ATOM   3302  N   SER A 347      63.787  19.245  16.704  1.00  9.11           N  
ATOM   3303  CA  SER A 347      63.161  20.560  16.646  1.00  7.98           C  
ATOM   3304  C   SER A 347      64.056  21.704  16.160  1.00  9.24           C  
ATOM   3305  O   SER A 347      63.598  22.852  16.082  1.00  8.16           O  
ATOM   3306  CB  SER A 347      62.603  20.911  18.020  1.00  9.14           C  
ATOM   3307  OG  SER A 347      63.613  20.829  19.013  1.00  8.80           O  
ATOM   3308  H   SER A 347      64.324  19.034  17.497  1.00  9.11           H  
ATOM   3309  HG  SER A 347      63.133  20.706  19.839  1.00  8.80           H  
ATOM   3310  N   LEU A 348      65.312  21.409  15.823  1.00  9.70           N  
ATOM   3311  CA  LEU A 348      66.234  22.449  15.380  1.00  9.72           C  
ATOM   3312  C   LEU A 348      65.699  23.331  14.250  1.00 10.12           C  
ATOM   3313  O   LEU A 348      65.767  24.555  14.342  1.00 10.71           O  
ATOM   3314  CB  LEU A 348      67.592  21.852  14.989  1.00 10.27           C  
ATOM   3315  CG  LEU A 348      68.666  22.875  14.576  1.00 12.65           C  
ATOM   3316  CD1 LEU A 348      68.986  23.834  15.728  1.00 12.99           C  
ATOM   3317  CD2 LEU A 348      69.908  22.137  14.127  1.00 14.01           C  
ATOM   3318  H   LEU A 348      65.631  20.486  15.874  1.00  9.70           H  
ATOM   3319  N   ASP A 349      65.157  22.726  13.198  1.00 10.81           N  
ATOM   3320  CA  ASP A 349      64.629  23.506  12.079  1.00 11.42           C  
ATOM   3321  C   ASP A 349      63.537  24.497  12.469  1.00 10.77           C  
ATOM   3322  O   ASP A 349      63.481  25.607  11.931  1.00  9.29           O  
ATOM   3323  CB  ASP A 349      64.158  22.595  10.950  1.00 15.43           C  
ATOM   3324  CG  ASP A 349      65.312  22.013  10.153  1.00 22.02           C  
ATOM   3325  OD1 ASP A 349      66.390  22.648  10.095  1.00 25.87           O  
ATOM   3326  OD2 ASP A 349      65.144  20.918   9.581  1.00 25.87           O1-
ATOM   3327  H   ASP A 349      65.110  21.740  13.169  1.00 10.81           H  
ATOM   3328  N   PHE A 350      62.661  24.099  13.387  1.00  9.53           N  
ATOM   3329  CA  PHE A 350      61.604  24.991  13.868  1.00  9.66           C  
ATOM   3330  C   PHE A 350      62.237  26.261  14.466  1.00  9.48           C  
ATOM   3331  O   PHE A 350      61.841  27.391  14.142  1.00  9.15           O  
ATOM   3332  CB  PHE A 350      60.729  24.284  14.924  1.00  8.21           C  
ATOM   3333  CG  PHE A 350      59.808  25.216  15.673  1.00  8.60           C  
ATOM   3334  CD1 PHE A 350      58.561  25.552  15.157  1.00 10.16           C  
ATOM   3335  CD2 PHE A 350      60.224  25.813  16.863  1.00  9.69           C  
ATOM   3336  CE1 PHE A 350      57.739  26.484  15.815  1.00 11.02           C  
ATOM   3337  CE2 PHE A 350      59.421  26.742  17.529  1.00 10.66           C  
ATOM   3338  CZ  PHE A 350      58.174  27.081  17.001  1.00 11.56           C  
ATOM   3339  H   PHE A 350      62.716  23.175  13.726  1.00  9.53           H  
ATOM   3340  N   PHE A 351      63.210  26.072  15.350  1.00  8.52           N  
ATOM   3341  CA  PHE A 351      63.875  27.201  15.993  1.00 10.42           C  
ATOM   3342  C   PHE A 351      64.750  28.033  15.058  1.00 10.89           C  
ATOM   3343  O   PHE A 351      64.721  29.268  15.122  1.00 10.30           O  
ATOM   3344  CB  PHE A 351      64.695  26.726  17.185  1.00  9.72           C  
ATOM   3345  CG  PHE A 351      63.858  26.226  18.334  1.00  8.00           C  
ATOM   3346  CD1 PHE A 351      63.190  27.123  19.162  1.00  7.74           C  
ATOM   3347  CD2 PHE A 351      63.757  24.867  18.600  1.00  7.86           C  
ATOM   3348  CE1 PHE A 351      62.445  26.669  20.243  1.00  8.54           C  
ATOM   3349  CE2 PHE A 351      63.013  24.404  19.677  1.00  8.08           C  
ATOM   3350  CZ  PHE A 351      62.355  25.306  20.499  1.00  7.87           C  
ATOM   3351  H   PHE A 351      63.483  25.154  15.569  1.00  8.52           H  
ATOM   3352  N   LYS A 352      65.504  27.362  14.189  1.00 12.54           N  
ATOM   3353  CA  LYS A 352      66.393  28.051  13.250  1.00 15.76           C  
ATOM   3354  C   LYS A 352      65.667  29.025  12.330  1.00 15.48           C  
ATOM   3355  O   LYS A 352      66.195  30.094  12.003  1.00 14.71           O  
ATOM   3356  CB  LYS A 352      67.189  27.059  12.401  1.00 18.77           C  
ATOM   3357  CG  LYS A 352      68.585  26.832  12.897  1.00 26.69           C  
ATOM   3358  CD  LYS A 352      69.513  26.481  11.741  1.00 33.32           C  
ATOM   3359  CE  LYS A 352      70.956  26.229  12.221  1.00 36.34           C  
ATOM   3360  NZ  LYS A 352      71.572  27.355  13.022  1.00 37.55           N1+
ATOM   3361  H   LYS A 352      65.464  26.385  14.181  1.00 12.54           H  
ATOM   3362  HZ1 LYS A 352      71.567  28.260  12.508  1.00 37.55           H  
ATOM   3363  HZ2 LYS A 352      71.068  27.453  13.931  1.00 37.55           H  
ATOM   3364  HZ3 LYS A 352      72.549  27.073  13.255  1.00 37.55           H  
ATOM   3365  N   ALA A 353      64.458  28.661  11.915  1.00 13.41           N  
ATOM   3366  CA  ALA A 353      63.668  29.517  11.042  1.00 12.73           C  
ATOM   3367  C   ALA A 353      63.331  30.843  11.723  1.00 12.60           C  
ATOM   3368  O   ALA A 353      63.257  31.884  11.062  1.00 14.11           O  
ATOM   3369  CB  ALA A 353      62.389  28.793  10.620  1.00 12.46           C  
ATOM   3370  H   ALA A 353      64.100  27.785  12.180  1.00 13.41           H  
ATOM   3371  N   LEU A 354      63.192  30.821  13.048  1.00 12.06           N  
ATOM   3372  CA  LEU A 354      62.837  32.023  13.810  1.00 13.00           C  
ATOM   3373  C   LEU A 354      64.012  32.765  14.443  1.00 14.46           C  
ATOM   3374  O   LEU A 354      63.927  33.970  14.693  1.00 15.02           O  
ATOM   3375  CB  LEU A 354      61.840  31.659  14.917  1.00 13.12           C  
ATOM   3376  CG  LEU A 354      60.560  30.981  14.427  1.00 12.75           C  
ATOM   3377  CD1 LEU A 354      59.752  30.501  15.610  1.00 13.27           C  
ATOM   3378  CD2 LEU A 354      59.770  31.958  13.569  1.00 13.00           C  
ATOM   3379  H   LEU A 354      63.340  29.975  13.532  1.00 12.06           H  
ATOM   3380  N   TYR A 355      65.083  32.036  14.730  1.00 14.85           N  
ATOM   3381  CA  TYR A 355      66.275  32.586  15.359  1.00 15.37           C  
ATOM   3382  C   TYR A 355      67.454  31.872  14.697  1.00 15.83           C  
ATOM   3383  O   TYR A 355      67.800  30.751  15.069  1.00 14.28           O  
ATOM   3384  CB  TYR A 355      66.213  32.276  16.853  1.00 16.08           C  
ATOM   3385  CG  TYR A 355      67.443  32.667  17.631  1.00 19.07           C  
ATOM   3386  CD1 TYR A 355      67.808  34.008  17.767  1.00 20.16           C  
ATOM   3387  CD2 TYR A 355      68.251  31.693  18.226  1.00 19.46           C  
ATOM   3388  CE1 TYR A 355      68.956  34.374  18.480  1.00 23.53           C  
ATOM   3389  CE2 TYR A 355      69.398  32.045  18.940  1.00 21.29           C  
ATOM   3390  CZ  TYR A 355      69.747  33.386  19.062  1.00 22.47           C  
ATOM   3391  OH  TYR A 355      70.879  33.738  19.765  1.00 25.67           O  
ATOM   3392  H   TYR A 355      65.095  31.082  14.524  1.00 14.85           H  
ATOM   3393  HH  TYR A 355      70.931  34.703  19.874  1.00 25.67           H  
ATOM   3394  N   SER A 356      68.074  32.520  13.713  1.00 16.80           N  
ATOM   3395  CA  SER A 356      69.176  31.904  12.968  1.00 19.92           C  
ATOM   3396  C   SER A 356      70.363  31.387  13.775  1.00 18.74           C  
ATOM   3397  O   SER A 356      71.060  30.481  13.326  1.00 20.86           O  
ATOM   3398  CB  SER A 356      69.645  32.816  11.825  1.00 20.97           C  
ATOM   3399  OG  SER A 356      69.689  34.167  12.241  1.00 28.03           O  
ATOM   3400  H   SER A 356      67.802  33.427  13.463  1.00 16.80           H  
ATOM   3401  HG  SER A 356      70.600  34.397  12.484  1.00 28.03           H  
ATOM   3402  N   GLY A 357      70.569  31.926  14.970  1.00 18.87           N  
ATOM   3403  CA  GLY A 357      71.669  31.466  15.799  1.00 19.40           C  
ATOM   3404  C   GLY A 357      71.348  30.229  16.628  1.00 19.78           C  
ATOM   3405  O   GLY A 357      72.182  29.794  17.420  1.00 21.02           O  
ATOM   3406  H   GLY A 357      69.985  32.639  15.288  1.00 18.87           H  
ATOM   3407  N   ALA A 358      70.164  29.644  16.432  1.00 17.68           N  
ATOM   3408  CA  ALA A 358      69.750  28.463  17.196  1.00 15.95           C  
ATOM   3409  C   ALA A 358      70.730  27.300  17.088  1.00 14.37           C  
ATOM   3410  O   ALA A 358      71.254  27.022  16.007  1.00 15.47           O  
ATOM   3411  CB  ALA A 358      68.357  28.008  16.755  1.00 14.87           C  
ATOM   3412  H   ALA A 358      69.536  30.004  15.778  1.00 17.68           H  
ATOM   3413  N   ALA A 359      70.964  26.617  18.203  1.00 11.55           N  
ATOM   3414  CA  ALA A 359      71.850  25.461  18.238  1.00 11.77           C  
ATOM   3415  C   ALA A 359      71.304  24.517  19.296  1.00 10.54           C  
ATOM   3416  O   ALA A 359      70.674  24.965  20.248  1.00 11.00           O  
ATOM   3417  CB  ALA A 359      73.276  25.890  18.594  1.00 11.72           C  
ATOM   3418  H   ALA A 359      70.530  26.915  19.037  1.00 11.55           H  
ATOM   3419  N   THR A 360      71.533  23.217  19.147  1.00 10.61           N  
ATOM   3420  CA  THR A 360      71.032  22.269  20.133  1.00 11.49           C  
ATOM   3421  C   THR A 360      71.620  22.549  21.517  1.00 12.22           C  
ATOM   3422  O   THR A 360      72.755  23.031  21.642  1.00 11.57           O  
ATOM   3423  CB  THR A 360      71.327  20.814  19.728  1.00 11.99           C  
ATOM   3424  OG1 THR A 360      72.728  20.658  19.486  1.00 16.98           O  
ATOM   3425  CG2 THR A 360      70.579  20.458  18.458  1.00 10.93           C  
ATOM   3426  H   THR A 360      72.061  22.881  18.386  1.00 10.61           H  
ATOM   3427  HG1 THR A 360      73.216  20.887  20.287  1.00 16.98           H  
ATOM   3428  N   GLY A 361      70.834  22.282  22.551  1.00 11.16           N  
ATOM   3429  CA  GLY A 361      71.289  22.511  23.909  1.00 10.58           C  
ATOM   3430  C   GLY A 361      70.121  22.858  24.813  1.00 11.39           C  
ATOM   3431  O   GLY A 361      68.970  22.883  24.361  1.00  9.92           O  
ATOM   3432  H   GLY A 361      69.926  21.940  22.421  1.00 11.16           H  
ATOM   3433  N   THR A 362      70.420  23.135  26.076  1.00 10.04           N  
ATOM   3434  CA  THR A 362      69.411  23.490  27.071  1.00 10.65           C  
ATOM   3435  C   THR A 362      69.614  24.946  27.434  1.00  9.96           C  
ATOM   3436  O   THR A 362      70.729  25.353  27.763  1.00  9.67           O  
ATOM   3437  CB  THR A 362      69.571  22.622  28.318  1.00 12.55           C  
ATOM   3438  OG1 THR A 362      69.435  21.249  27.938  1.00 16.50           O  
ATOM   3439  CG2 THR A 362      68.506  22.966  29.357  1.00 15.29           C  
ATOM   3440  H   THR A 362      71.359  23.115  26.368  1.00 10.04           H  
ATOM   3441  HG1 THR A 362      68.543  21.118  27.586  1.00 16.50           H  
ATOM   3442  N   TYR A 363      68.546  25.728  27.373  1.00  7.75           N  
ATOM   3443  CA  TYR A 363      68.628  27.157  27.652  1.00  8.20           C  
ATOM   3444  C   TYR A 363      67.757  27.580  28.808  1.00  9.46           C  
ATOM   3445  O   TYR A 363      66.528  27.472  28.745  1.00  9.56           O  
ATOM   3446  CB  TYR A 363      68.279  27.932  26.389  1.00  6.99           C  
ATOM   3447  CG  TYR A 363      69.176  27.538  25.242  1.00  8.32           C  
ATOM   3448  CD1 TYR A 363      70.433  28.125  25.095  1.00  8.98           C  
ATOM   3449  CD2 TYR A 363      68.801  26.541  24.329  1.00  9.06           C  
ATOM   3450  CE1 TYR A 363      71.297  27.738  24.076  1.00  8.47           C  
ATOM   3451  CE2 TYR A 363      69.666  26.138  23.296  1.00  8.73           C  
ATOM   3452  CZ  TYR A 363      70.920  26.756  23.183  1.00  9.94           C  
ATOM   3453  OH  TYR A 363      71.802  26.414  22.185  1.00 10.34           O  
ATOM   3454  H   TYR A 363      67.680  25.353  27.155  1.00  7.75           H  
ATOM   3455  HH  TYR A 363      71.481  25.610  21.756  1.00 10.34           H  
ATOM   3456  N   SER A 364      68.390  28.051  29.876  1.00  8.69           N  
ATOM   3457  CA  SER A 364      67.645  28.471  31.053  1.00  9.98           C  
ATOM   3458  C   SER A 364      66.878  29.761  30.759  1.00 10.51           C  
ATOM   3459  O   SER A 364      67.253  30.542  29.878  1.00  9.51           O  
ATOM   3460  CB  SER A 364      68.586  28.669  32.234  1.00 10.25           C  
ATOM   3461  OG  SER A 364      69.384  29.820  32.013  1.00 16.41           O  
ATOM   3462  H   SER A 364      69.369  28.156  29.863  1.00  8.69           H  
ATOM   3463  HG  SER A 364      69.935  29.892  32.807  1.00 16.41           H  
ATOM   3464  N   SER A 365      65.831  30.015  31.535  1.00 10.82           N  
ATOM   3465  CA  SER A 365      65.014  31.204  31.317  1.00 11.20           C  
ATOM   3466  C   SER A 365      65.718  32.545  31.538  1.00 12.03           C  
ATOM   3467  O   SER A 365      65.192  33.581  31.147  1.00 12.43           O  
ATOM   3468  CB  SER A 365      63.718  31.124  32.135  1.00 12.25           C  
ATOM   3469  OG  SER A 365      63.988  31.029  33.525  1.00 14.97           O  
ATOM   3470  H   SER A 365      65.596  29.409  32.268  1.00 10.82           H  
ATOM   3471  HG  SER A 365      63.114  31.070  33.958  1.00 14.97           H  
ATOM   3472  N   SER A 366      66.906  32.529  32.144  1.00 11.20           N  
ATOM   3473  CA  SER A 366      67.666  33.761  32.375  1.00 10.88           C  
ATOM   3474  C   SER A 366      68.718  34.010  31.292  1.00 10.44           C  
ATOM   3475  O   SER A 366      69.329  35.080  31.253  1.00 10.88           O  
ATOM   3476  CB  SER A 366      68.346  33.732  33.755  1.00 11.10           C  
ATOM   3477  OG  SER A 366      69.174  32.578  33.908  1.00 12.78           O  
ATOM   3478  H   SER A 366      67.304  31.693  32.459  1.00 11.20           H  
ATOM   3479  HG  SER A 366      69.350  32.416  34.841  1.00 12.78           H  
ATOM   3480  N   SER A 367      68.915  33.031  30.412  1.00  9.17           N  
ATOM   3481  CA  SER A 367      69.915  33.136  29.353  1.00  8.61           C  
ATOM   3482  C   SER A 367      69.521  34.062  28.221  1.00  9.18           C  
ATOM   3483  O   SER A 367      68.330  34.309  27.976  1.00  9.50           O  
ATOM   3484  CB  SER A 367      70.264  31.750  28.787  1.00  7.46           C  
ATOM   3485  OG  SER A 367      69.196  31.180  28.033  1.00 10.83           O  
ATOM   3486  H   SER A 367      68.378  32.214  30.460  1.00  9.17           H  
ATOM   3487  HG  SER A 367      68.572  30.816  28.673  1.00 10.83           H  
ATOM   3488  N  ASER A 368      70.520  34.572  27.512  0.58  8.86           N  
ATOM   3489  N  BSER A 368      70.533  34.550  27.512  0.42  8.44           N  
ATOM   3490  CA ASER A 368      70.268  35.460  26.388  0.58  9.50           C  
ATOM   3491  CA BSER A 368      70.338  35.443  26.382  0.42  8.40           C  
ATOM   3492  C  ASER A 368      69.556  34.714  25.265  0.58  8.82           C  
ATOM   3493  C  BSER A 368      69.577  34.718  25.274  0.42  8.16           C  
ATOM   3494  O  ASER A 368      68.636  35.248  24.650  0.58  8.54           O  
ATOM   3495  O  BSER A 368      68.625  35.253  24.712  0.42  7.91           O  
ATOM   3496  CB ASER A 368      71.578  36.060  25.879  0.58 11.75           C  
ATOM   3497  CB BSER A 368      71.700  35.911  25.854  0.42  9.14           C  
ATOM   3498  OG ASER A 368      72.181  36.846  26.887  0.58 15.32           O  
ATOM   3499  OG BSER A 368      71.563  36.786  24.749  0.42  9.64           O  
ATOM   3500  H  ASER A 368      71.455  34.351  27.734  0.58  8.86           H  
ATOM   3501  H  BSER A 368      71.453  34.270  27.735  0.42  8.44           H  
ATOM   3502  HG ASER A 368      73.005  37.195  26.517  0.58 15.32           H  
ATOM   3503  HG BSER A 368      71.376  37.680  25.071  0.42  9.64           H  
ATOM   3504  N   THR A 369      69.978  33.482  24.994  1.00  8.09           N  
ATOM   3505  CA  THR A 369      69.351  32.683  23.947  1.00  8.47           C  
ATOM   3506  C   THR A 369      67.861  32.474  24.223  1.00  9.55           C  
ATOM   3507  O   THR A 369      67.036  32.610  23.312  1.00  9.19           O  
ATOM   3508  CB  THR A 369      70.046  31.320  23.782  1.00  9.33           C  
ATOM   3509  OG1 THR A 369      71.404  31.537  23.390  1.00 10.03           O  
ATOM   3510  CG2 THR A 369      69.356  30.477  22.706  1.00  9.07           C  
ATOM   3511  H   THR A 369      70.723  33.102  25.505  1.00  8.09           H  
ATOM   3512  HG1 THR A 369      71.885  31.994  24.098  1.00 10.03           H  
ATOM   3513  N   TYR A 370      67.522  32.138  25.466  1.00  8.49           N  
ATOM   3514  CA  TYR A 370      66.122  31.930  25.838  1.00  9.78           C  
ATOM   3515  C   TYR A 370      65.323  33.196  25.517  1.00  9.28           C  
ATOM   3516  O   TYR A 370      64.302  33.134  24.828  1.00  8.30           O  
ATOM   3517  CB  TYR A 370      66.012  31.593  27.325  1.00 10.12           C  
ATOM   3518  CG  TYR A 370      64.597  31.377  27.828  1.00 11.25           C  
ATOM   3519  CD1 TYR A 370      63.795  32.458  28.212  1.00 10.19           C  
ATOM   3520  CD2 TYR A 370      64.074  30.088  27.955  1.00 10.72           C  
ATOM   3521  CE1 TYR A 370      62.503  32.254  28.711  1.00 10.80           C  
ATOM   3522  CE2 TYR A 370      62.794  29.875  28.455  1.00 10.99           C  
ATOM   3523  CZ  TYR A 370      62.017  30.954  28.829  1.00 11.42           C  
ATOM   3524  OH  TYR A 370      60.758  30.715  29.333  1.00 13.38           O  
ATOM   3525  H   TYR A 370      68.209  31.983  26.154  1.00  8.49           H  
ATOM   3526  HH  TYR A 370      60.632  29.759  29.384  1.00 13.38           H  
ATOM   3527  N  ASER A 371      65.796  34.341  26.004  0.60  9.86           N  
ATOM   3528  N  BSER A 371      65.812  34.336  25.996  0.40  9.26           N  
ATOM   3529  CA ASER A 371      65.126  35.615  25.764  0.60 10.39           C  
ATOM   3530  CA BSER A 371      65.159  35.618  25.768  0.40  9.23           C  
ATOM   3531  C  ASER A 371      64.902  35.903  24.278  0.60 10.12           C  
ATOM   3532  C  BSER A 371      64.900  35.876  24.283  0.40  9.56           C  
ATOM   3533  O  ASER A 371      63.829  36.377  23.889  0.60  9.80           O  
ATOM   3534  O  BSER A 371      63.791  36.252  23.895  0.40  9.51           O  
ATOM   3535  CB ASER A 371      65.920  36.755  26.401  0.60 12.62           C  
ATOM   3536  CB BSER A 371      66.017  36.747  26.345  0.40  9.87           C  
ATOM   3537  OG ASER A 371      65.997  36.583  27.804  0.60 17.76           O  
ATOM   3538  OG BSER A 371      65.395  38.004  26.157  0.40 10.00           O  
ATOM   3539  H  ASER A 371      66.591  34.339  26.582  0.60  9.86           H  
ATOM   3540  H  BSER A 371      66.634  34.317  26.530  0.40  9.26           H  
ATOM   3541  HG ASER A 371      66.478  37.357  28.125  0.60 17.76           H  
ATOM   3542  HG BSER A 371      66.033  38.687  26.404  0.40 10.00           H  
ATOM   3543  N   SER A 372      65.914  35.649  23.456  1.00  9.74           N  
ATOM   3544  CA  SER A 372      65.799  35.872  22.017  1.00 10.56           C  
ATOM   3545  C   SER A 372      64.764  34.949  21.367  1.00 10.67           C  
ATOM   3546  O   SER A 372      63.955  35.389  20.549  1.00 10.76           O  
ATOM   3547  CB  SER A 372      67.157  35.690  21.339  1.00 12.50           C  
ATOM   3548  OG  SER A 372      68.058  36.697  21.775  1.00 14.41           O  
ATOM   3549  H   SER A 372      66.765  35.325  23.819  1.00  9.74           H  
ATOM   3550  HG  SER A 372      68.954  36.476  21.481  1.00 14.41           H  
ATOM   3551  N   ILE A 373      64.800  33.675  21.734  1.00  9.40           N  
ATOM   3552  CA  ILE A 373      63.874  32.699  21.184  1.00 10.44           C  
ATOM   3553  C   ILE A 373      62.419  32.950  21.596  1.00 10.05           C  
ATOM   3554  O   ILE A 373      61.541  32.951  20.741  1.00 10.93           O  
ATOM   3555  CB  ILE A 373      64.308  31.256  21.544  1.00 11.23           C  
ATOM   3556  CG1 ILE A 373      65.577  30.902  20.763  1.00 12.42           C  
ATOM   3557  CG2 ILE A 373      63.188  30.254  21.248  1.00 10.92           C  
ATOM   3558  CD1 ILE A 373      66.187  29.580  21.153  1.00 14.13           C  
ATOM   3559  H   ILE A 373      65.456  33.371  22.397  1.00  9.40           H  
ATOM   3560  N   VAL A 374      62.146  33.163  22.882  1.00  9.84           N  
ATOM   3561  CA  VAL A 374      60.754  33.393  23.289  1.00  9.86           C  
ATOM   3562  C   VAL A 374      60.167  34.660  22.657  1.00 11.03           C  
ATOM   3563  O   VAL A 374      58.987  34.687  22.304  1.00 11.25           O  
ATOM   3564  CB  VAL A 374      60.531  33.313  24.830  1.00 11.20           C  
ATOM   3565  CG1 VAL A 374      60.977  31.940  25.346  1.00  9.39           C  
ATOM   3566  CG2 VAL A 374      61.233  34.434  25.562  1.00 11.58           C  
ATOM   3567  H   VAL A 374      62.864  33.144  23.551  1.00  9.84           H  
ATOM   3568  N  ASER A 375      60.991  35.692  22.488  0.56 10.00           N  
ATOM   3569  N  BSER A 375      60.988  35.696  22.494  0.44  9.89           N  
ATOM   3570  CA ASER A 375      60.532  36.927  21.864  0.56 11.04           C  
ATOM   3571  CA BSER A 375      60.528  36.932  21.870  0.44 10.37           C  
ATOM   3572  C  ASER A 375      60.125  36.636  20.417  0.56 10.32           C  
ATOM   3573  C  BSER A 375      60.144  36.667  20.409  0.44  9.96           C  
ATOM   3574  O  ASER A 375      59.067  37.077  19.958  0.56 10.94           O  
ATOM   3575  O  BSER A 375      59.122  37.166  19.929  0.44 10.56           O  
ATOM   3576  CB ASER A 375      61.646  37.979  21.868  0.56 12.21           C  
ATOM   3577  CB BSER A 375      61.617  38.009  21.940  0.44 11.01           C  
ATOM   3578  OG ASER A 375      61.199  39.186  21.272  0.56 15.21           O  
ATOM   3579  OG BSER A 375      61.886  38.376  23.283  0.44 11.99           O  
ATOM   3580  H  ASER A 375      61.920  35.623  22.789  0.56 10.00           H  
ATOM   3581  H  BSER A 375      61.916  35.657  22.818  0.44  9.89           H  
ATOM   3582  HG ASER A 375      61.976  39.673  20.962  0.56 15.21           H  
ATOM   3583  HG BSER A 375      61.113  38.666  23.785  0.44 11.99           H  
ATOM   3584  N   ALA A 376      60.964  35.884  19.713  1.00  9.10           N  
ATOM   3585  CA  ALA A 376      60.713  35.538  18.321  1.00  8.61           C  
ATOM   3586  C   ALA A 376      59.460  34.653  18.199  1.00  9.75           C  
ATOM   3587  O   ALA A 376      58.657  34.847  17.295  1.00 10.42           O  
ATOM   3588  CB  ALA A 376      61.935  34.814  17.722  1.00  9.61           C  
ATOM   3589  H   ALA A 376      61.772  35.539  20.142  1.00  9.10           H  
ATOM   3590  N   VAL A 377      59.307  33.685  19.105  1.00  8.24           N  
ATOM   3591  CA  VAL A 377      58.145  32.786  19.080  1.00  8.25           C  
ATOM   3592  C   VAL A 377      56.849  33.547  19.351  1.00  9.00           C  
ATOM   3593  O   VAL A 377      55.846  33.337  18.666  1.00  9.90           O  
ATOM   3594  CB  VAL A 377      58.311  31.594  20.073  1.00  7.06           C  
ATOM   3595  CG1 VAL A 377      57.007  30.767  20.164  1.00  6.72           C  
ATOM   3596  CG2 VAL A 377      59.466  30.692  19.609  1.00  6.43           C  
ATOM   3597  H   VAL A 377      59.988  33.541  19.793  1.00  8.24           H  
ATOM   3598  N   LYS A 378      56.880  34.469  20.307  1.00  9.05           N  
ATOM   3599  CA  LYS A 378      55.693  35.256  20.636  1.00 10.93           C  
ATOM   3600  C   LYS A 378      55.274  36.119  19.444  1.00 11.78           C  
ATOM   3601  O   LYS A 378      54.087  36.218  19.127  1.00  9.27           O  
ATOM   3602  CB  LYS A 378      55.959  36.131  21.866  1.00 11.72           C  
ATOM   3603  CG  LYS A 378      54.821  37.057  22.268  1.00 16.48           C  
ATOM   3604  CD  LYS A 378      53.557  36.282  22.635  1.00 22.09           C  
ATOM   3605  CE  LYS A 378      52.631  37.094  23.547  1.00 24.03           C  
ATOM   3606  NZ  LYS A 378      52.127  38.335  22.906  1.00 26.03           N1+
ATOM   3607  H   LYS A 378      57.701  34.616  20.819  1.00  9.05           H  
ATOM   3608  HZ1 LYS A 378      51.616  38.100  22.027  1.00 26.03           H  
ATOM   3609  HZ2 LYS A 378      51.491  38.821  23.579  1.00 26.03           H  
ATOM   3610  HZ3 LYS A 378      52.917  38.963  22.658  1.00 26.03           H  
ATOM   3611  N   THR A 379      56.248  36.748  18.791  1.00 11.05           N  
ATOM   3612  CA  THR A 379      55.971  37.601  17.629  1.00 11.73           C  
ATOM   3613  C   THR A 379      55.365  36.780  16.480  1.00  9.89           C  
ATOM   3614  O   THR A 379      54.421  37.221  15.826  1.00  8.39           O  
ATOM   3615  CB  THR A 379      57.261  38.335  17.147  1.00 12.71           C  
ATOM   3616  OG1 THR A 379      57.769  39.153  18.212  1.00 14.17           O  
ATOM   3617  CG2 THR A 379      56.958  39.227  15.945  1.00 13.82           C  
ATOM   3618  H   THR A 379      57.178  36.656  19.100  1.00 11.05           H  
ATOM   3619  HG1 THR A 379      57.962  38.570  18.964  1.00 14.17           H  
ATOM   3620  N   PHE A 380      55.909  35.582  16.274  1.00  8.08           N  
ATOM   3621  CA  PHE A 380      55.461  34.645  15.246  1.00  8.77           C  
ATOM   3622  C   PHE A 380      54.006  34.235  15.534  1.00  8.57           C  
ATOM   3623  O   PHE A 380      53.157  34.285  14.639  1.00  9.48           O  
ATOM   3624  CB  PHE A 380      56.383  33.422  15.277  1.00  7.47           C  
ATOM   3625  CG  PHE A 380      56.149  32.413  14.173  1.00  7.74           C  
ATOM   3626  CD1 PHE A 380      56.039  32.805  12.842  1.00  9.28           C  
ATOM   3627  CD2 PHE A 380      56.140  31.045  14.465  1.00  6.65           C  
ATOM   3628  CE1 PHE A 380      55.927  31.847  11.816  1.00  9.20           C  
ATOM   3629  CE2 PHE A 380      56.030  30.088  13.449  1.00  7.40           C  
ATOM   3630  CZ  PHE A 380      55.926  30.493  12.121  1.00  8.92           C  
ATOM   3631  H   PHE A 380      56.659  35.311  16.846  1.00  8.08           H  
ATOM   3632  N   ALA A 381      53.721  33.851  16.781  1.00  7.15           N  
ATOM   3633  CA  ALA A 381      52.371  33.450  17.196  1.00  6.99           C  
ATOM   3634  C   ALA A 381      51.369  34.595  16.997  1.00  7.93           C  
ATOM   3635  O   ALA A 381      50.296  34.389  16.434  1.00  8.41           O  
ATOM   3636  CB  ALA A 381      52.375  32.990  18.662  1.00  7.08           C  
ATOM   3637  H   ALA A 381      54.440  33.819  17.442  1.00  7.15           H  
ATOM   3638  N   ASP A 382      51.727  35.797  17.442  1.00  6.76           N  
ATOM   3639  CA  ASP A 382      50.869  36.968  17.283  1.00  8.35           C  
ATOM   3640  C   ASP A 382      50.608  37.241  15.804  1.00  9.18           C  
ATOM   3641  O   ASP A 382      49.567  37.793  15.440  1.00  8.96           O  
ATOM   3642  CB  ASP A 382      51.517  38.204  17.913  1.00  9.65           C  
ATOM   3643  CG  ASP A 382      51.289  38.297  19.412  1.00 12.22           C  
ATOM   3644  OD1 ASP A 382      50.750  37.359  20.026  1.00 11.42           O  
ATOM   3645  OD2 ASP A 382      51.658  39.332  19.999  1.00 13.00           O1-
ATOM   3646  H   ASP A 382      52.584  35.894  17.903  1.00  6.76           H  
ATOM   3647  N   GLY A 383      51.574  36.873  14.964  1.00  8.82           N  
ATOM   3648  CA  GLY A 383      51.447  37.060  13.530  1.00  8.56           C  
ATOM   3649  C   GLY A 383      50.246  36.314  12.979  1.00  9.00           C  
ATOM   3650  O   GLY A 383      49.530  36.838  12.115  1.00  9.07           O  
ATOM   3651  H   GLY A 383      52.405  36.479  15.308  1.00  8.82           H  
ATOM   3652  N   PHE A 384      50.035  35.084  13.445  1.00  6.82           N  
ATOM   3653  CA  PHE A 384      48.888  34.298  12.990  1.00  7.54           C  
ATOM   3654  C   PHE A 384      47.589  34.983  13.403  1.00  7.78           C  
ATOM   3655  O   PHE A 384      46.629  35.046  12.625  1.00  9.22           O  
ATOM   3656  CB  PHE A 384      48.930  32.883  13.563  1.00  6.26           C  
ATOM   3657  CG  PHE A 384      50.024  32.035  12.988  1.00  7.08           C  
ATOM   3658  CD1 PHE A 384      49.879  31.448  11.733  1.00  7.73           C  
ATOM   3659  CD2 PHE A 384      51.189  31.801  13.707  1.00  7.50           C  
ATOM   3660  CE1 PHE A 384      50.883  30.632  11.200  1.00  7.31           C  
ATOM   3661  CE2 PHE A 384      52.201  30.990  13.190  1.00  7.56           C  
ATOM   3662  CZ  PHE A 384      52.049  30.399  11.932  1.00  7.89           C  
ATOM   3663  H   PHE A 384      50.657  34.699  14.109  1.00  6.82           H  
ATOM   3664  N   VAL A 385      47.555  35.507  14.621  1.00  8.19           N  
ATOM   3665  CA  VAL A 385      46.359  36.183  15.092  1.00  9.22           C  
ATOM   3666  C   VAL A 385      46.085  37.474  14.304  1.00  9.71           C  
ATOM   3667  O   VAL A 385      44.929  37.801  14.038  1.00  9.27           O  
ATOM   3668  CB  VAL A 385      46.396  36.428  16.613  1.00  9.31           C  
ATOM   3669  CG1 VAL A 385      45.073  37.039  17.064  1.00 12.41           C  
ATOM   3670  CG2 VAL A 385      46.630  35.104  17.348  1.00 10.21           C  
ATOM   3671  H   VAL A 385      48.339  35.423  15.205  1.00  8.19           H  
ATOM   3672  N   SER A 386      47.136  38.174  13.883  1.00  9.72           N  
ATOM   3673  CA  SER A 386      46.961  39.394  13.085  1.00 11.50           C  
ATOM   3674  C   SER A 386      46.302  39.106  11.733  1.00 11.55           C  
ATOM   3675  O   SER A 386      45.510  39.914  11.228  1.00 12.09           O  
ATOM   3676  CB  SER A 386      48.304  40.091  12.866  1.00 12.49           C  
ATOM   3677  OG  SER A 386      48.791  40.573  14.103  1.00 18.80           O  
ATOM   3678  H   SER A 386      48.043  37.900  14.136  1.00  9.72           H  
ATOM   3679  HG  SER A 386      48.191  41.296  14.360  1.00 18.80           H  
ATOM   3680  N   ILE A 387      46.637  37.962  11.147  1.00 10.65           N  
ATOM   3681  CA  ILE A 387      46.068  37.546   9.873  1.00 10.69           C  
ATOM   3682  C   ILE A 387      44.558  37.336  10.066  1.00 11.62           C  
ATOM   3683  O   ILE A 387      43.748  37.722   9.220  1.00 11.29           O  
ATOM   3684  CB  ILE A 387      46.764  36.264   9.373  1.00 10.82           C  
ATOM   3685  CG1 ILE A 387      48.182  36.608   8.895  1.00  9.96           C  
ATOM   3686  CG2 ILE A 387      45.965  35.610   8.258  1.00 11.65           C  
ATOM   3687  CD1 ILE A 387      49.047  35.390   8.623  1.00 10.35           C  
ATOM   3688  H   ILE A 387      47.293  37.377  11.578  1.00 10.65           H  
ATOM   3689  N   VAL A 388      44.175  36.742  11.190  1.00 10.86           N  
ATOM   3690  CA  VAL A 388      42.761  36.539  11.492  1.00 10.60           C  
ATOM   3691  C   VAL A 388      42.074  37.901  11.644  1.00 11.46           C  
ATOM   3692  O   VAL A 388      41.025  38.146  11.044  1.00 12.78           O  
ATOM   3693  CB  VAL A 388      42.591  35.696  12.779  1.00 10.73           C  
ATOM   3694  CG1 VAL A 388      41.168  35.798  13.306  1.00  9.63           C  
ATOM   3695  CG2 VAL A 388      42.961  34.231  12.486  1.00  9.32           C  
ATOM   3696  H   VAL A 388      44.853  36.425  11.821  1.00 10.86           H  
ATOM   3697  N   GLU A 389      42.689  38.797  12.408  1.00 12.42           N  
ATOM   3698  CA  GLU A 389      42.149  40.142  12.616  1.00 14.22           C  
ATOM   3699  C   GLU A 389      41.931  40.854  11.287  1.00 14.60           C  
ATOM   3700  O   GLU A 389      40.903  41.503  11.079  1.00 15.33           O  
ATOM   3701  CB  GLU A 389      43.098  40.997  13.473  1.00 15.95           C  
ATOM   3702  CG  GLU A 389      42.744  42.498  13.470  1.00 19.09           C  
ATOM   3703  CD  GLU A 389      43.680  43.364  14.311  1.00 23.37           C  
ATOM   3704  OE1 GLU A 389      44.710  42.857  14.807  1.00 23.57           O  
ATOM   3705  OE2 GLU A 389      43.376  44.568  14.485  1.00 26.30           O1-
ATOM   3706  H   GLU A 389      43.520  38.544  12.865  1.00 12.42           H  
ATOM   3707  N   THR A 390      42.908  40.727  10.397  1.00 13.51           N  
ATOM   3708  CA  THR A 390      42.871  41.362   9.083  1.00 14.77           C  
ATOM   3709  C   THR A 390      41.714  40.892   8.194  1.00 14.20           C  
ATOM   3710  O   THR A 390      41.195  41.665   7.387  1.00 15.30           O  
ATOM   3711  CB  THR A 390      44.216  41.114   8.339  1.00 16.66           C  
ATOM   3712  OG1 THR A 390      45.290  41.699   9.091  1.00 20.78           O  
ATOM   3713  CG2 THR A 390      44.195  41.701   6.933  1.00 18.42           C  
ATOM   3714  H   THR A 390      43.686  40.186  10.635  1.00 13.51           H  
ATOM   3715  HG1 THR A 390      45.347  41.273   9.951  1.00 20.78           H  
ATOM   3716  N   HIS A 391      41.295  39.640   8.348  1.00 12.68           N  
ATOM   3717  CA  HIS A 391      40.232  39.109   7.507  1.00 13.33           C  
ATOM   3718  C   HIS A 391      38.871  38.905   8.158  1.00 13.34           C  
ATOM   3719  O   HIS A 391      37.935  38.445   7.502  1.00 13.63           O  
ATOM   3720  CB  HIS A 391      40.711  37.845   6.805  1.00 13.36           C  
ATOM   3721  CG  HIS A 391      41.967  38.055   6.014  1.00 16.08           C  
ATOM   3722  ND1 HIS A 391      42.018  38.876   4.910  1.00 16.99           N  
ATOM   3723  CD2 HIS A 391      43.230  37.618   6.223  1.00 16.31           C  
ATOM   3724  CE1 HIS A 391      43.266  38.942   4.472  1.00 17.42           C  
ATOM   3725  NE2 HIS A 391      44.017  38.192   5.250  1.00 17.75           N  
ATOM   3726  H   HIS A 391      41.697  39.069   9.044  1.00 12.68           H  
ATOM   3727  HD1 HIS A 391      41.271  39.379   4.510  1.00 16.99           H  
ATOM   3728  HE2 HIS A 391      44.978  38.076   5.145  1.00 17.75           H  
ATOM   3729  N   ALA A 392      38.761  39.243   9.437  1.00 13.49           N  
ATOM   3730  CA  ALA A 392      37.491  39.145  10.149  1.00 14.05           C  
ATOM   3731  C   ALA A 392      36.603  40.269   9.604  1.00 14.98           C  
ATOM   3732  O   ALA A 392      37.114  41.264   9.075  1.00 15.21           O  
ATOM   3733  CB  ALA A 392      37.717  39.346  11.643  1.00 13.89           C  
ATOM   3734  H   ALA A 392      39.542  39.564   9.930  1.00 13.49           H  
ATOM   3735  N   ALA A 393      35.288  40.111   9.693  1.00 14.35           N  
ATOM   3736  CA  ALA A 393      34.379  41.153   9.225  1.00 15.01           C  
ATOM   3737  C   ALA A 393      34.536  42.366  10.149  1.00 15.87           C  
ATOM   3738  O   ALA A 393      34.982  42.226  11.290  1.00 14.92           O  
ATOM   3739  CB  ALA A 393      32.945  40.647   9.243  1.00 13.76           C  
ATOM   3740  H   ALA A 393      34.936  39.265  10.055  1.00 14.35           H  
ATOM   3741  N   SER A 394      34.138  43.546   9.679  1.00 16.85           N  
ATOM   3742  CA  SER A 394      34.262  44.767  10.475  1.00 17.59           C  
ATOM   3743  C   SER A 394      33.574  44.705  11.829  1.00 17.24           C  
ATOM   3744  O   SER A 394      33.997  45.370  12.771  1.00 18.45           O  
ATOM   3745  CB  SER A 394      33.787  46.005   9.688  1.00 20.38           C  
ATOM   3746  OG  SER A 394      32.471  45.845   9.166  1.00 26.71           O  
ATOM   3747  H   SER A 394      33.751  43.617   8.778  1.00 16.85           H  
ATOM   3748  HG  SER A 394      31.818  45.707   9.865  1.00 26.71           H  
ATOM   3749  N   ASN A 395      32.503  43.927  11.930  1.00 14.98           N  
ATOM   3750  CA  ASN A 395      31.806  43.804  13.199  1.00 13.83           C  
ATOM   3751  C   ASN A 395      32.284  42.595  14.021  1.00 13.52           C  
ATOM   3752  O   ASN A 395      31.674  42.241  15.029  1.00 14.62           O  
ATOM   3753  CB  ASN A 395      30.300  43.747  12.971  1.00 14.55           C  
ATOM   3754  CG  ASN A 395      29.861  42.485  12.264  1.00 14.54           C  
ATOM   3755  OD1 ASN A 395      30.679  41.682  11.795  1.00 12.88           O  
ATOM   3756  ND2 ASN A 395      28.549  42.308  12.215  1.00 14.86           N  
ATOM   3757  H   ASN A 395      32.162  43.444  11.147  1.00 14.98           H  
ATOM   3758 HD21 ASN A 395      27.962  42.900  12.732  1.00 14.86           H  
ATOM   3759  N   GLY A 396      33.345  41.942  13.562  1.00 12.58           N  
ATOM   3760  CA  GLY A 396      33.889  40.810  14.286  1.00 11.89           C  
ATOM   3761  C   GLY A 396      33.441  39.427  13.854  1.00 12.01           C  
ATOM   3762  O   GLY A 396      33.938  38.433  14.388  1.00 11.05           O  
ATOM   3763  H   GLY A 396      33.784  42.240  12.747  1.00 12.58           H  
ATOM   3764  N   SER A 397      32.521  39.333  12.896  1.00 10.41           N  
ATOM   3765  CA  SER A 397      32.061  38.017  12.450  1.00 10.08           C  
ATOM   3766  C   SER A 397      33.179  37.157  11.877  1.00 10.54           C  
ATOM   3767  O   SER A 397      34.041  37.646  11.140  1.00  9.35           O  
ATOM   3768  CB  SER A 397      30.945  38.138  11.418  1.00 10.87           C  
ATOM   3769  OG  SER A 397      29.702  38.225  12.077  1.00 14.05           O  
ATOM   3770  H   SER A 397      32.146  40.135  12.480  1.00 10.41           H  
ATOM   3771  HG  SER A 397      29.638  37.406  12.584  1.00 14.05           H  
ATOM   3772  N   LEU A 398      33.156  35.873  12.231  1.00  9.43           N  
ATOM   3773  CA  LEU A 398      34.139  34.915  11.747  1.00  9.19           C  
ATOM   3774  C   LEU A 398      33.418  33.771  11.050  1.00  8.62           C  
ATOM   3775  O   LEU A 398      32.560  33.116  11.644  1.00  8.95           O  
ATOM   3776  CB  LEU A 398      34.966  34.336  12.902  1.00  9.61           C  
ATOM   3777  CG  LEU A 398      35.820  35.277  13.758  1.00 10.11           C  
ATOM   3778  CD1 LEU A 398      36.520  34.482  14.873  1.00  9.18           C  
ATOM   3779  CD2 LEU A 398      36.830  35.995  12.865  1.00 10.36           C  
ATOM   3780  H   LEU A 398      32.433  35.522  12.794  1.00  9.43           H  
ATOM   3781  N  ASER A 399      33.741  33.557   9.780  0.71  7.76           N  
ATOM   3782  N  BSER A 399      33.745  33.565   9.779  0.29  8.03           N  
ATOM   3783  CA ASER A 399      33.154  32.477   9.000  0.71  7.08           C  
ATOM   3784  CA BSER A 399      33.165  32.486   8.990  0.29  7.37           C  
ATOM   3785  C  ASER A 399      34.032  31.234   9.165  0.71  7.19           C  
ATOM   3786  C  BSER A 399      34.053  31.251   9.139  0.29  7.26           C  
ATOM   3787  O  ASER A 399      34.936  31.205  10.002  0.71  7.88           O  
ATOM   3788  O  BSER A 399      34.983  31.240   9.950  0.29  7.57           O  
ATOM   3789  CB ASER A 399      33.120  32.877   7.527  0.71  6.62           C  
ATOM   3790  CB BSER A 399      33.081  32.897   7.519  0.29  6.95           C  
ATOM   3791  OG ASER A 399      34.412  33.263   7.111  0.71  7.90           O  
ATOM   3792  OG BSER A 399      32.281  34.054   7.364  0.29  6.80           O  
ATOM   3793  H  ASER A 399      34.404  34.128   9.321  0.71  7.76           H  
ATOM   3794  H  BSER A 399      34.381  34.175   9.339  0.29  8.03           H  
ATOM   3795  HG ASER A 399      34.485  33.245   6.153  0.71  7.90           H  
ATOM   3796  HG BSER A 399      32.074  34.119   6.421  0.29  6.80           H  
ATOM   3797  N   GLU A 400      33.762  30.205   8.370  1.00  6.92           N  
ATOM   3798  CA  GLU A 400      34.553  28.995   8.427  1.00  6.74           C  
ATOM   3799  C   GLU A 400      35.905  29.225   7.729  1.00  7.71           C  
ATOM   3800  O   GLU A 400      36.971  28.913   8.283  1.00  7.02           O  
ATOM   3801  CB  GLU A 400      33.819  27.863   7.729  1.00  5.39           C  
ATOM   3802  CG  GLU A 400      34.568  26.547   7.778  1.00  6.43           C  
ATOM   3803  CD  GLU A 400      33.880  25.475   6.974  1.00  7.50           C  
ATOM   3804  OE1 GLU A 400      33.907  25.551   5.730  1.00  7.24           O  
ATOM   3805  OE2 GLU A 400      33.318  24.550   7.584  1.00  5.86           O1-
ATOM   3806  H   GLU A 400      32.998  30.252   7.760  1.00  6.92           H  
ATOM   3807  N   GLN A 401      35.854  29.834   6.543  1.00  6.80           N  
ATOM   3808  CA  GLN A 401      37.051  30.048   5.735  1.00  6.49           C  
ATOM   3809  C   GLN A 401      37.217  31.484   5.249  1.00  6.48           C  
ATOM   3810  O   GLN A 401      36.304  32.300   5.356  1.00  7.15           O  
ATOM   3811  CB  GLN A 401      36.970  29.153   4.484  1.00  6.45           C  
ATOM   3812  CG  GLN A 401      36.692  27.673   4.734  1.00  6.94           C  
ATOM   3813  CD  GLN A 401      36.581  26.850   3.450  1.00  8.07           C  
ATOM   3814  OE1 GLN A 401      37.219  27.154   2.441  1.00  8.67           O  
ATOM   3815  NE2 GLN A 401      35.780  25.792   3.491  1.00  6.51           N  
ATOM   3816  H   GLN A 401      35.008  30.178   6.184  1.00  6.80           H  
ATOM   3817 HE21 GLN A 401      35.684  25.268   2.675  1.00  6.51           H  
ATOM   3818 HE22 GLN A 401      35.327  25.596   4.338  1.00  6.51           H  
ATOM   3819  N   PHE A 402      38.409  31.798   4.754  1.00  7.36           N  
ATOM   3820  CA  PHE A 402      38.664  33.105   4.142  1.00  8.55           C  
ATOM   3821  C   PHE A 402      39.445  32.791   2.877  1.00  8.48           C  
ATOM   3822  O   PHE A 402      40.199  31.827   2.829  1.00  7.82           O  
ATOM   3823  CB  PHE A 402      39.306  34.169   5.064  1.00  8.93           C  
ATOM   3824  CG  PHE A 402      40.566  33.740   5.761  1.00 10.41           C  
ATOM   3825  CD1 PHE A 402      40.513  32.935   6.895  1.00 10.09           C  
ATOM   3826  CD2 PHE A 402      41.804  34.219   5.336  1.00 10.95           C  
ATOM   3827  CE1 PHE A 402      41.676  32.617   7.600  1.00 12.22           C  
ATOM   3828  CE2 PHE A 402      42.975  33.907   6.036  1.00 11.66           C  
ATOM   3829  CZ  PHE A 402      42.909  33.108   7.168  1.00 12.09           C  
ATOM   3830  H   PHE A 402      39.141  31.138   4.757  1.00  7.36           H  
ATOM   3831  N   ASP A 403      39.120  33.510   1.811  1.00  9.39           N  
ATOM   3832  CA  ASP A 403      39.675  33.261   0.497  1.00 10.21           C  
ATOM   3833  C   ASP A 403      41.195  33.215   0.372  1.00 10.71           C  
ATOM   3834  O   ASP A 403      41.889  34.136   0.783  1.00 12.59           O  
ATOM   3835  CB  ASP A 403      39.079  34.260  -0.488  1.00 12.60           C  
ATOM   3836  CG  ASP A 403      39.252  33.825  -1.918  1.00 14.78           C  
ATOM   3837  OD1 ASP A 403      38.401  33.063  -2.414  1.00 16.68           O  
ATOM   3838  OD2 ASP A 403      40.251  34.229  -2.539  1.00 17.25           O1-
ATOM   3839  H   ASP A 403      38.514  34.254   1.906  1.00  9.39           H  
ATOM   3840  N   LYS A 404      41.673  32.157  -0.276  1.00 11.11           N  
ATOM   3841  CA  LYS A 404      43.098  31.902  -0.497  1.00 13.37           C  
ATOM   3842  C   LYS A 404      43.795  32.997  -1.310  1.00 15.24           C  
ATOM   3843  O   LYS A 404      45.020  33.110  -1.271  1.00 15.87           O  
ATOM   3844  CB  LYS A 404      43.260  30.567  -1.221  1.00 12.57           C  
ATOM   3845  CG  LYS A 404      42.656  30.582  -2.622  1.00 14.28           C  
ATOM   3846  CD  LYS A 404      42.353  29.192  -3.136  1.00 16.21           C  
ATOM   3847  CE  LYS A 404      43.598  28.345  -3.201  1.00 16.30           C  
ATOM   3848  NZ  LYS A 404      43.260  26.938  -3.554  1.00 18.21           N1+
ATOM   3849  H   LYS A 404      41.017  31.514  -0.614  1.00 11.11           H  
ATOM   3850  HZ1 LYS A 404      42.743  26.867  -4.445  1.00 18.21           H  
ATOM   3851  HZ2 LYS A 404      44.137  26.376  -3.615  1.00 18.21           H  
ATOM   3852  HZ3 LYS A 404      42.676  26.537  -2.789  1.00 18.21           H  
ATOM   3853  N   SER A 405      43.016  33.763  -2.069  1.00 16.12           N  
ATOM   3854  CA  SER A 405      43.548  34.837  -2.901  1.00 19.28           C  
ATOM   3855  C   SER A 405      43.269  36.252  -2.401  1.00 20.65           C  
ATOM   3856  O   SER A 405      44.193  37.060  -2.306  1.00 21.76           O  
ATOM   3857  CB  SER A 405      43.039  34.700  -4.338  1.00 19.44           C  
ATOM   3858  OG  SER A 405      43.457  33.469  -4.911  1.00 25.25           O  
ATOM   3859  H   SER A 405      42.060  33.588  -2.074  1.00 16.12           H  
ATOM   3860  HG  SER A 405      43.824  33.648  -5.783  1.00 25.25           H  
ATOM   3861  N   ASP A 406      42.007  36.571  -2.119  1.00 21.18           N  
ATOM   3862  CA  ASP A 406      41.660  37.911  -1.650  1.00 22.14           C  
ATOM   3863  C   ASP A 406      41.281  38.032  -0.176  1.00 21.47           C  
ATOM   3864  O   ASP A 406      40.995  39.130   0.302  1.00 22.06           O  
ATOM   3865  CB  ASP A 406      40.578  38.548  -2.535  1.00 24.08           C  
ATOM   3866  CG  ASP A 406      39.267  37.775  -2.527  1.00 28.22           C  
ATOM   3867  OD1 ASP A 406      38.899  37.200  -1.482  1.00 27.71           O  
ATOM   3868  OD2 ASP A 406      38.588  37.749  -3.576  1.00 31.78           O1-
ATOM   3869  H   ASP A 406      41.272  35.936  -2.246  1.00 21.18           H  
ATOM   3870  N   GLY A 407      41.232  36.908   0.532  1.00 20.02           N  
ATOM   3871  CA  GLY A 407      40.919  36.948   1.948  1.00 17.90           C  
ATOM   3872  C   GLY A 407      39.484  37.198   2.369  1.00 17.65           C  
ATOM   3873  O   GLY A 407      39.219  37.359   3.564  1.00 16.77           O  
ATOM   3874  H   GLY A 407      41.388  36.047   0.093  1.00 20.02           H  
ATOM   3875  N   ASP A 408      38.557  37.249   1.420  1.00 16.27           N  
ATOM   3876  CA  ASP A 408      37.149  37.460   1.757  1.00 16.33           C  
ATOM   3877  C   ASP A 408      36.605  36.238   2.489  1.00 13.41           C  
ATOM   3878  O   ASP A 408      37.015  35.117   2.215  1.00 11.71           O  
ATOM   3879  CB  ASP A 408      36.313  37.673   0.495  1.00 19.02           C  
ATOM   3880  CG  ASP A 408      36.511  39.056  -0.128  1.00 24.64           C  
ATOM   3881  OD1 ASP A 408      37.109  39.958   0.515  1.00 26.75           O  
ATOM   3882  OD2 ASP A 408      36.031  39.242  -1.266  1.00 27.95           O1-
ATOM   3883  H   ASP A 408      38.793  37.157   0.479  1.00 16.27           H  
ATOM   3884  N   GLU A 409      35.676  36.456   3.410  1.00 12.30           N  
ATOM   3885  CA  GLU A 409      35.078  35.349   4.150  1.00 12.20           C  
ATOM   3886  C   GLU A 409      34.193  34.502   3.243  1.00 12.63           C  
ATOM   3887  O   GLU A 409      33.498  35.032   2.364  1.00 11.98           O  
ATOM   3888  CB  GLU A 409      34.259  35.872   5.331  1.00 11.85           C  
ATOM   3889  CG  GLU A 409      35.121  36.447   6.435  1.00 13.05           C  
ATOM   3890  CD  GLU A 409      34.368  36.697   7.721  1.00 14.75           C  
ATOM   3891  OE1 GLU A 409      33.134  36.889   7.687  1.00 17.93           O  
ATOM   3892  OE2 GLU A 409      35.015  36.693   8.779  1.00 13.60           O1-
ATOM   3893  H   GLU A 409      35.376  37.369   3.592  1.00 12.30           H  
ATOM   3894  N   LEU A 410      34.283  33.186   3.394  1.00 11.20           N  
ATOM   3895  CA  LEU A 410      33.459  32.280   2.611  1.00 11.53           C  
ATOM   3896  C   LEU A 410      33.043  31.064   3.425  1.00 10.70           C  
ATOM   3897  O   LEU A 410      33.457  30.897   4.588  1.00 11.66           O  
ATOM   3898  CB  LEU A 410      34.094  31.889   1.268  1.00 14.09           C  
ATOM   3899  CG  LEU A 410      35.318  30.989   1.138  1.00 16.85           C  
ATOM   3900  CD1 LEU A 410      35.441  30.494  -0.290  1.00 20.71           C  
ATOM   3901  CD2 LEU A 410      36.550  31.754   1.510  1.00 20.49           C  
ATOM   3902  H   LEU A 410      34.921  32.805   4.037  1.00 11.20           H  
ATOM   3903  N   SER A 411      32.204  30.238   2.809  1.00  9.20           N  
ATOM   3904  CA  SER A 411      31.615  29.058   3.427  1.00  8.30           C  
ATOM   3905  C   SER A 411      30.663  29.509   4.555  1.00  8.22           C  
ATOM   3906  O   SER A 411      30.185  30.650   4.532  1.00  8.05           O  
ATOM   3907  CB  SER A 411      32.670  28.053   3.902  1.00  7.78           C  
ATOM   3908  OG  SER A 411      32.029  26.833   4.262  1.00  8.68           O  
ATOM   3909  H   SER A 411      31.926  30.430   1.888  1.00  9.20           H  
ATOM   3910  HG  SER A 411      32.707  26.174   4.409  1.00  8.68           H  
ATOM   3911  N   ALA A 412      30.389  28.643   5.528  1.00  8.61           N  
ATOM   3912  CA  ALA A 412      29.447  28.961   6.612  1.00  7.47           C  
ATOM   3913  C   ALA A 412      29.755  30.230   7.386  1.00  7.70           C  
ATOM   3914  O   ALA A 412      30.864  30.397   7.892  1.00  8.64           O  
ATOM   3915  CB  ALA A 412      29.338  27.784   7.571  1.00  7.48           C  
ATOM   3916  H   ALA A 412      30.816  27.764   5.510  1.00  8.61           H  
ATOM   3917  N   ARG A 413      28.783  31.133   7.472  1.00  7.10           N  
ATOM   3918  CA  ARG A 413      28.980  32.376   8.222  1.00  7.30           C  
ATOM   3919  C   ARG A 413      28.828  32.100   9.721  1.00  6.61           C  
ATOM   3920  O   ARG A 413      28.240  31.085  10.112  1.00  6.26           O  
ATOM   3921  CB  ARG A 413      27.955  33.444   7.808  1.00  8.67           C  
ATOM   3922  CG  ARG A 413      26.504  33.087   8.138  1.00  9.50           C  
ATOM   3923  CD  ARG A 413      25.539  34.199   7.737  1.00 10.21           C  
ATOM   3924  NE  ARG A 413      24.152  33.854   8.059  1.00 11.31           N  
ATOM   3925  CZ  ARG A 413      23.350  33.120   7.287  1.00 10.80           C  
ATOM   3926  NH1 ARG A 413      23.775  32.640   6.122  1.00 12.63           N1+
ATOM   3927  NH2 ARG A 413      22.128  32.820   7.710  1.00 11.95           N  
ATOM   3928  H   ARG A 413      27.936  30.967   7.004  1.00  7.10           H  
ATOM   3929  HE  ARG A 413      23.796  34.193   8.912  1.00 11.31           H  
ATOM   3930 HH11 ARG A 413      24.703  32.816   5.783  1.00 12.63           H  
ATOM   3931 HH12 ARG A 413      23.163  32.081   5.546  1.00 12.63           H  
ATOM   3932 HH21 ARG A 413      21.820  33.149   8.612  1.00 11.95           H  
ATOM   3933 HH22 ARG A 413      21.493  32.260   7.160  1.00 11.95           H  
ATOM   3934  N   ASP A 414      29.404  32.976  10.541  1.00  5.39           N  
ATOM   3935  CA  ASP A 414      29.298  32.891  11.999  1.00  6.18           C  
ATOM   3936  C   ASP A 414      29.409  31.470  12.535  1.00  6.04           C  
ATOM   3937  O   ASP A 414      28.499  30.966  13.197  1.00  5.93           O  
ATOM   3938  CB  ASP A 414      27.969  33.539  12.437  1.00  7.42           C  
ATOM   3939  CG  ASP A 414      27.934  35.031  12.153  1.00 10.09           C  
ATOM   3940  OD1 ASP A 414      28.834  35.729  12.637  1.00 10.20           O  
ATOM   3941  OD2 ASP A 414      27.029  35.514  11.442  1.00  9.86           O1-
ATOM   3942  H   ASP A 414      29.921  33.726  10.166  1.00  5.39           H  
ATOM   3943  N   LEU A 415      30.521  30.818  12.210  1.00  5.83           N  
ATOM   3944  CA  LEU A 415      30.767  29.438  12.619  1.00  4.69           C  
ATOM   3945  C   LEU A 415      31.105  29.405  14.108  1.00  5.44           C  
ATOM   3946  O   LEU A 415      32.090  29.999  14.541  1.00  4.61           O  
ATOM   3947  CB  LEU A 415      31.914  28.856  11.799  1.00  3.80           C  
ATOM   3948  CG  LEU A 415      32.175  27.374  12.036  1.00  6.38           C  
ATOM   3949  CD1 LEU A 415      31.149  26.542  11.259  1.00  5.93           C  
ATOM   3950  CD2 LEU A 415      33.604  27.018  11.610  1.00  7.12           C  
ATOM   3951  H   LEU A 415      31.203  31.327  11.725  1.00  5.83           H  
ATOM   3952  N   THR A 416      30.296  28.690  14.882  1.00  5.07           N  
ATOM   3953  CA  THR A 416      30.479  28.600  16.329  1.00  4.52           C  
ATOM   3954  C   THR A 416      31.890  28.160  16.730  1.00  5.17           C  
ATOM   3955  O   THR A 416      32.494  28.745  17.633  1.00  5.77           O  
ATOM   3956  CB  THR A 416      29.421  27.662  16.946  1.00  5.35           C  
ATOM   3957  OG1 THR A 416      28.143  27.982  16.376  1.00  5.75           O  
ATOM   3958  CG2 THR A 416      29.335  27.855  18.453  1.00  5.14           C  
ATOM   3959  H   THR A 416      29.518  28.233  14.490  1.00  5.07           H  
ATOM   3960  HG1 THR A 416      27.929  28.928  16.408  1.00  5.75           H  
ATOM   3961  N   TRP A 417      32.433  27.166  16.031  1.00  4.07           N  
ATOM   3962  CA  TRP A 417      33.772  26.674  16.347  1.00  5.18           C  
ATOM   3963  C   TRP A 417      34.827  27.769  16.118  1.00  5.75           C  
ATOM   3964  O   TRP A 417      35.773  27.866  16.902  1.00  5.56           O  
ATOM   3965  CB  TRP A 417      34.040  25.400  15.545  1.00  5.29           C  
ATOM   3966  CG  TRP A 417      35.297  24.617  15.854  1.00  5.06           C  
ATOM   3967  CD1 TRP A 417      36.297  24.921  16.757  1.00  5.94           C  
ATOM   3968  CD2 TRP A 417      35.702  23.416  15.193  1.00  5.61           C  
ATOM   3969  NE1 TRP A 417      37.305  23.969  16.675  1.00  6.41           N  
ATOM   3970  CE2 TRP A 417      36.961  23.039  15.726  1.00  4.73           C  
ATOM   3971  CE3 TRP A 417      35.126  22.620  14.191  1.00  7.39           C  
ATOM   3972  CZ2 TRP A 417      37.654  21.901  15.279  1.00  6.31           C  
ATOM   3973  CZ3 TRP A 417      35.818  21.485  13.744  1.00  6.75           C  
ATOM   3974  CH2 TRP A 417      37.067  21.139  14.292  1.00  7.55           C  
ATOM   3975  H   TRP A 417      31.918  26.728  15.311  1.00  4.07           H  
ATOM   3976  HE1 TRP A 417      38.142  24.000  17.203  1.00  6.41           H  
ATOM   3977  N   SER A 418      34.646  28.623  15.103  1.00  4.55           N  
ATOM   3978  CA  SER A 418      35.586  29.724  14.864  1.00  4.45           C  
ATOM   3979  C   SER A 418      35.665  30.624  16.092  1.00  6.14           C  
ATOM   3980  O   SER A 418      36.756  31.041  16.495  1.00  5.71           O  
ATOM   3981  CB  SER A 418      35.167  30.573  13.659  1.00  5.35           C  
ATOM   3982  OG  SER A 418      35.466  29.896  12.457  1.00  6.05           O  
ATOM   3983  H   SER A 418      33.882  28.538  14.493  1.00  4.55           H  
ATOM   3984  HG  SER A 418      35.277  30.512  11.720  1.00  6.05           H  
ATOM   3985  N   TYR A 419      34.508  30.931  16.677  1.00  4.52           N  
ATOM   3986  CA  TYR A 419      34.448  31.770  17.866  1.00  5.18           C  
ATOM   3987  C   TYR A 419      35.095  31.109  19.077  1.00  5.16           C  
ATOM   3988  O   TYR A 419      35.803  31.767  19.838  1.00  5.71           O  
ATOM   3989  CB  TYR A 419      33.005  32.161  18.169  1.00  5.09           C  
ATOM   3990  CG  TYR A 419      32.416  33.085  17.130  1.00  6.62           C  
ATOM   3991  CD1 TYR A 419      32.972  34.344  16.909  1.00  6.99           C  
ATOM   3992  CD2 TYR A 419      31.316  32.694  16.353  1.00  7.29           C  
ATOM   3993  CE1 TYR A 419      32.451  35.201  15.935  1.00  7.03           C  
ATOM   3994  CE2 TYR A 419      30.791  33.537  15.374  1.00  6.00           C  
ATOM   3995  CZ  TYR A 419      31.364  34.789  15.177  1.00  7.63           C  
ATOM   3996  OH  TYR A 419      30.872  35.658  14.240  1.00  9.14           O  
ATOM   3997  H   TYR A 419      33.672  30.576  16.299  1.00  4.52           H  
ATOM   3998  HH  TYR A 419      31.318  36.498  14.387  1.00  9.14           H  
ATOM   3999  N   ALA A 420      34.876  29.810  19.252  1.00  4.61           N  
ATOM   4000  CA  ALA A 420      35.489  29.099  20.375  1.00  4.79           C  
ATOM   4001  C   ALA A 420      37.022  29.079  20.213  1.00  4.80           C  
ATOM   4002  O   ALA A 420      37.750  29.206  21.196  1.00  4.97           O  
ATOM   4003  CB  ALA A 420      34.941  27.656  20.481  1.00  5.67           C  
ATOM   4004  H   ALA A 420      34.283  29.343  18.628  1.00  4.61           H  
ATOM   4005  N   ALA A 421      37.498  28.906  18.982  1.00  4.00           N  
ATOM   4006  CA  ALA A 421      38.937  28.875  18.698  1.00  4.01           C  
ATOM   4007  C   ALA A 421      39.556  30.251  18.991  1.00  4.23           C  
ATOM   4008  O   ALA A 421      40.709  30.342  19.414  1.00  6.38           O  
ATOM   4009  CB  ALA A 421      39.188  28.457  17.240  1.00  4.34           C  
ATOM   4010  H   ALA A 421      36.875  28.779  18.239  1.00  4.00           H  
ATOM   4011  N   LEU A 422      38.800  31.321  18.767  1.00  3.97           N  
ATOM   4012  CA  LEU A 422      39.308  32.657  19.062  1.00  5.32           C  
ATOM   4013  C   LEU A 422      39.436  32.789  20.587  1.00  5.60           C  
ATOM   4014  O   LEU A 422      40.446  33.274  21.095  1.00  7.13           O  
ATOM   4015  CB  LEU A 422      38.361  33.733  18.497  1.00  6.44           C  
ATOM   4016  CG  LEU A 422      38.673  35.236  18.646  1.00  8.01           C  
ATOM   4017  CD1 LEU A 422      38.549  35.703  20.088  1.00  7.79           C  
ATOM   4018  CD2 LEU A 422      40.048  35.551  18.087  1.00 10.01           C  
ATOM   4019  H   LEU A 422      37.906  31.208  18.383  1.00  3.97           H  
ATOM   4020  N   LEU A 423      38.410  32.358  21.315  1.00  5.43           N  
ATOM   4021  CA  LEU A 423      38.427  32.441  22.772  1.00  6.49           C  
ATOM   4022  C   LEU A 423      39.588  31.663  23.401  1.00  6.13           C  
ATOM   4023  O   LEU A 423      40.272  32.193  24.273  1.00  6.90           O  
ATOM   4024  CB  LEU A 423      37.086  31.988  23.362  1.00  7.36           C  
ATOM   4025  CG  LEU A 423      35.904  32.946  23.118  1.00  7.61           C  
ATOM   4026  CD1 LEU A 423      34.620  32.339  23.655  1.00  7.66           C  
ATOM   4027  CD2 LEU A 423      36.174  34.273  23.787  1.00 10.70           C  
ATOM   4028  H   LEU A 423      37.619  31.999  20.857  1.00  5.43           H  
ATOM   4029  N   THR A 424      39.833  30.430  22.953  1.00  4.76           N  
ATOM   4030  CA  THR A 424      40.933  29.652  23.518  1.00  5.02           C  
ATOM   4031  C   THR A 424      42.317  30.237  23.149  1.00  6.61           C  
ATOM   4032  O   THR A 424      43.213  30.304  23.999  1.00  7.09           O  
ATOM   4033  CB  THR A 424      40.837  28.127  23.178  1.00  5.61           C  
ATOM   4034  OG1 THR A 424      40.903  27.922  21.764  1.00  5.33           O  
ATOM   4035  CG2 THR A 424      39.534  27.548  23.697  1.00  5.93           C  
ATOM   4036  H   THR A 424      39.278  30.031  22.245  1.00  4.76           H  
ATOM   4037  HG1 THR A 424      41.763  28.180  21.427  1.00  5.33           H  
ATOM   4038  N   ALA A 425      42.482  30.706  21.913  1.00  5.55           N  
ATOM   4039  CA  ALA A 425      43.759  31.290  21.511  1.00  6.86           C  
ATOM   4040  C   ALA A 425      44.042  32.543  22.356  1.00  8.27           C  
ATOM   4041  O   ALA A 425      45.160  32.739  22.828  1.00  8.69           O  
ATOM   4042  CB  ALA A 425      43.750  31.637  20.020  1.00  7.05           C  
ATOM   4043  H   ALA A 425      41.751  30.654  21.261  1.00  5.55           H  
ATOM   4044  N   ASN A 426      43.021  33.371  22.569  1.00  7.67           N  
ATOM   4045  CA  ASN A 426      43.173  34.590  23.359  1.00  8.18           C  
ATOM   4046  C   ASN A 426      43.526  34.256  24.808  1.00  9.34           C  
ATOM   4047  O   ASN A 426      44.404  34.889  25.399  1.00  8.70           O  
ATOM   4048  CB  ASN A 426      41.892  35.433  23.300  1.00  9.06           C  
ATOM   4049  CG  ASN A 426      42.023  36.766  24.037  1.00 11.53           C  
ATOM   4050  OD1 ASN A 426      41.212  37.090  24.904  1.00 14.70           O  
ATOM   4051  ND2 ASN A 426      43.017  37.552  23.668  1.00 10.29           N  
ATOM   4052  H   ASN A 426      42.155  33.155  22.169  1.00  7.67           H  
ATOM   4053 HD21 ASN A 426      43.163  38.403  24.142  1.00 10.29           H  
ATOM   4054 HD22 ASN A 426      43.610  37.265  22.943  1.00 10.29           H  
ATOM   4055  N   ASN A 427      42.856  33.253  25.373  1.00  7.43           N  
ATOM   4056  CA  ASN A 427      43.125  32.831  26.749  1.00  9.40           C  
ATOM   4057  C   ASN A 427      44.571  32.365  26.921  1.00  8.35           C  
ATOM   4058  O   ASN A 427      45.247  32.780  27.866  1.00  8.54           O  
ATOM   4059  CB  ASN A 427      42.182  31.701  27.178  1.00 10.31           C  
ATOM   4060  CG  ASN A 427      40.862  32.211  27.756  1.00 14.55           C  
ATOM   4061  OD1 ASN A 427      39.920  31.442  27.910  1.00 19.17           O  
ATOM   4062  ND2 ASN A 427      40.794  33.492  28.080  1.00 14.28           N  
ATOM   4063  H   ASN A 427      42.168  32.782  24.854  1.00  7.43           H  
ATOM   4064 HD21 ASN A 427      39.931  33.758  28.458  1.00 14.28           H  
ATOM   4065 HD22 ASN A 427      41.534  34.122  27.967  1.00 14.28           H  
ATOM   4066  N   ARG A 428      45.038  31.498  26.023  1.00  7.82           N  
ATOM   4067  CA  ARG A 428      46.408  30.990  26.103  1.00  8.33           C  
ATOM   4068  C   ARG A 428      47.415  32.133  25.956  1.00  8.75           C  
ATOM   4069  O   ARG A 428      48.451  32.145  26.630  1.00  8.59           O  
ATOM   4070  CB  ARG A 428      46.668  29.921  25.039  1.00  8.02           C  
ATOM   4071  CG  ARG A 428      45.698  28.753  25.083  1.00  8.53           C  
ATOM   4072  CD  ARG A 428      45.672  28.009  26.421  1.00  8.86           C  
ATOM   4073  NE  ARG A 428      44.674  26.943  26.332  1.00 11.19           N  
ATOM   4074  CZ  ARG A 428      43.436  27.029  26.811  1.00 11.69           C  
ATOM   4075  NH1 ARG A 428      43.036  28.113  27.465  1.00 10.97           N1+
ATOM   4076  NH2 ARG A 428      42.544  26.098  26.496  1.00 13.85           N  
ATOM   4077  H   ARG A 428      44.459  31.189  25.296  1.00  7.82           H  
ATOM   4078  HE  ARG A 428      44.964  26.123  25.864  1.00 11.19           H  
ATOM   4079 HH11 ARG A 428      43.655  28.882  27.639  1.00 10.97           H  
ATOM   4080 HH12 ARG A 428      42.101  28.176  27.828  1.00 10.97           H  
ATOM   4081 HH21 ARG A 428      42.804  25.329  25.904  1.00 13.85           H  
ATOM   4082 HH22 ARG A 428      41.594  26.140  26.832  1.00 13.85           H  
ATOM   4083  N   ARG A 429      47.114  33.080  25.072  1.00  8.71           N  
ATOM   4084  CA  ARG A 429      47.973  34.244  24.866  1.00 10.35           C  
ATOM   4085  C   ARG A 429      48.108  35.007  26.183  1.00 11.28           C  
ATOM   4086  O   ARG A 429      49.167  35.572  26.474  1.00 12.32           O  
ATOM   4087  CB  ARG A 429      47.389  35.173  23.791  1.00  9.77           C  
ATOM   4088  CG  ARG A 429      48.257  36.397  23.498  1.00 11.48           C  
ATOM   4089  CD  ARG A 429      47.674  37.216  22.373  1.00 12.26           C  
ATOM   4090  NE  ARG A 429      48.589  38.256  21.915  1.00 13.99           N  
ATOM   4091  CZ  ARG A 429      48.526  39.535  22.278  1.00 15.44           C  
ATOM   4092  NH1 ARG A 429      47.586  39.957  23.112  1.00 14.48           N1+
ATOM   4093  NH2 ARG A 429      49.403  40.404  21.790  1.00 17.53           N  
ATOM   4094  H   ARG A 429      46.299  32.997  24.523  1.00  8.71           H  
ATOM   4095  HE  ARG A 429      49.274  37.977  21.270  1.00 13.99           H  
ATOM   4096 HH11 ARG A 429      46.902  39.319  23.485  1.00 14.48           H  
ATOM   4097 HH12 ARG A 429      47.531  40.917  23.398  1.00 14.48           H  
ATOM   4098 HH21 ARG A 429      50.116  40.126  21.136  1.00 17.53           H  
ATOM   4099 HH22 ARG A 429      49.351  41.368  22.069  1.00 17.53           H  
ATOM   4100  N   ASN A 430      47.041  35.000  26.983  1.00 10.86           N  
ATOM   4101  CA  ASN A 430      47.019  35.686  28.270  1.00 11.75           C  
ATOM   4102  C   ASN A 430      47.414  34.774  29.425  1.00 12.07           C  
ATOM   4103  O   ASN A 430      47.184  35.117  30.591  1.00 13.05           O  
ATOM   4104  CB  ASN A 430      45.627  36.259  28.547  1.00 13.18           C  
ATOM   4105  CG  ASN A 430      45.257  37.388  27.606  1.00 16.09           C  
ATOM   4106  OD1 ASN A 430      46.124  38.041  27.029  1.00 18.12           O  
ATOM   4107  ND2 ASN A 430      43.959  37.634  27.458  1.00 16.19           N  
ATOM   4108  H   ASN A 430      46.231  34.532  26.689  1.00 10.86           H  
ATOM   4109 HD21 ASN A 430      43.689  38.362  26.859  1.00 16.19           H  
ATOM   4110 HD22 ASN A 430      43.319  37.074  27.956  1.00 16.19           H  
ATOM   4111  N   SER A 431      47.980  33.611  29.102  1.00 10.24           N  
ATOM   4112  CA  SER A 431      48.404  32.633  30.102  1.00 12.47           C  
ATOM   4113  C   SER A 431      47.268  32.039  30.924  1.00 12.23           C  
ATOM   4114  O   SER A 431      47.462  31.664  32.082  1.00 14.17           O  
ATOM   4115  CB  SER A 431      49.467  33.221  31.045  1.00 13.89           C  
ATOM   4116  OG  SER A 431      50.656  33.510  30.331  1.00 17.81           O  
ATOM   4117  H   SER A 431      48.131  33.398  28.160  1.00 10.24           H  
ATOM   4118  HG  SER A 431      50.471  34.344  29.869  1.00 17.81           H  
ATOM   4119  N   VAL A 432      46.074  32.004  30.352  1.00 10.24           N  
ATOM   4120  CA  VAL A 432      44.932  31.413  31.037  1.00 10.51           C  
ATOM   4121  C   VAL A 432      44.855  30.008  30.469  1.00 10.23           C  
ATOM   4122  O   VAL A 432      44.598  29.816  29.277  1.00  9.78           O  
ATOM   4123  CB  VAL A 432      43.638  32.182  30.772  1.00 10.71           C  
ATOM   4124  CG1 VAL A 432      42.463  31.434  31.382  1.00 10.86           C  
ATOM   4125  CG2 VAL A 432      43.743  33.583  31.375  1.00 10.51           C  
ATOM   4126  H   VAL A 432      45.966  32.362  29.458  1.00 10.24           H  
ATOM   4127  N   VAL A 433      45.144  29.031  31.317  1.00  9.79           N  
ATOM   4128  CA  VAL A 433      45.182  27.642  30.884  1.00 10.23           C  
ATOM   4129  C   VAL A 433      44.050  26.796  31.460  1.00 10.81           C  
ATOM   4130  O   VAL A 433      43.444  27.158  32.477  1.00 11.30           O  
ATOM   4131  CB  VAL A 433      46.565  27.011  31.198  1.00 10.62           C  
ATOM   4132  CG1 VAL A 433      47.659  27.749  30.429  1.00 11.37           C  
ATOM   4133  CG2 VAL A 433      46.839  27.050  32.697  1.00 10.38           C  
ATOM   4134  H   VAL A 433      45.297  29.252  32.265  1.00  9.79           H  
ATOM   4135  N   PRO A 434      43.744  25.660  30.812  1.00 10.75           N  
ATOM   4136  CA  PRO A 434      42.670  24.791  31.286  1.00 10.97           C  
ATOM   4137  C   PRO A 434      43.142  23.855  32.380  1.00 11.32           C  
ATOM   4138  O   PRO A 434      44.342  23.702  32.610  1.00 12.88           O  
ATOM   4139  CB  PRO A 434      42.315  24.005  30.032  1.00 10.75           C  
ATOM   4140  CG  PRO A 434      43.661  23.769  29.422  1.00 11.43           C  
ATOM   4141  CD  PRO A 434      44.360  25.114  29.585  1.00 10.07           C  
ATOM   4142  N   PRO A 435      42.199  23.242  33.096  1.00 11.38           N  
ATOM   4143  CA  PRO A 435      42.548  22.309  34.164  1.00 11.50           C  
ATOM   4144  C   PRO A 435      43.334  21.122  33.583  1.00 10.01           C  
ATOM   4145  O   PRO A 435      43.164  20.746  32.416  1.00  8.54           O  
ATOM   4146  CB  PRO A 435      41.177  21.873  34.687  1.00 12.31           C  
ATOM   4147  CG  PRO A 435      40.334  23.105  34.461  1.00 11.75           C  
ATOM   4148  CD  PRO A 435      40.749  23.525  33.086  1.00 10.90           C  
ATOM   4149  N   SER A 436      44.213  20.553  34.393  1.00  9.86           N  
ATOM   4150  CA  SER A 436      45.018  19.415  33.977  1.00 11.01           C  
ATOM   4151  C   SER A 436      44.124  18.173  33.807  1.00 10.58           C  
ATOM   4152  O   SER A 436      43.084  18.078  34.444  1.00 11.16           O  
ATOM   4153  CB  SER A 436      46.107  19.175  35.029  1.00 10.86           C  
ATOM   4154  OG  SER A 436      46.708  17.909  34.873  1.00 17.10           O  
ATOM   4155  H   SER A 436      44.323  20.889  35.310  1.00  9.86           H  
ATOM   4156  HG  SER A 436      47.367  17.892  35.588  1.00 17.10           H  
ATOM   4157  N   TRP A 437      44.488  17.261  32.909  1.00  9.40           N  
ATOM   4158  CA  TRP A 437      43.699  16.037  32.710  1.00  9.24           C  
ATOM   4159  C   TRP A 437      44.429  14.796  33.217  1.00  9.62           C  
ATOM   4160  O   TRP A 437      43.940  13.680  33.071  1.00 11.30           O  
ATOM   4161  CB  TRP A 437      43.255  15.855  31.237  1.00  8.80           C  
ATOM   4162  CG  TRP A 437      44.353  15.845  30.174  1.00  7.46           C  
ATOM   4163  CD1 TRP A 437      44.795  16.919  29.450  1.00  5.78           C  
ATOM   4164  CD2 TRP A 437      45.097  14.707  29.696  1.00  7.57           C  
ATOM   4165  NE1 TRP A 437      45.757  16.520  28.557  1.00  6.27           N  
ATOM   4166  CE2 TRP A 437      45.966  15.173  28.684  1.00  6.50           C  
ATOM   4167  CE3 TRP A 437      45.113  13.340  30.025  1.00  8.05           C  
ATOM   4168  CZ2 TRP A 437      46.845  14.324  27.997  1.00  7.47           C  
ATOM   4169  CZ3 TRP A 437      45.989  12.493  29.342  1.00  8.02           C  
ATOM   4170  CH2 TRP A 437      46.842  12.990  28.339  1.00  8.52           C  
ATOM   4171  H   TRP A 437      45.294  17.410  32.378  1.00  9.40           H  
ATOM   4172  HE1 TRP A 437      46.271  17.108  27.959  1.00  6.27           H  
ATOM   4173  N   GLY A 438      45.606  14.996  33.803  1.00  9.80           N  
ATOM   4174  CA  GLY A 438      46.362  13.879  34.344  1.00  9.21           C  
ATOM   4175  C   GLY A 438      47.430  13.308  33.439  1.00  8.68           C  
ATOM   4176  O   GLY A 438      47.829  12.158  33.604  1.00 10.06           O  
ATOM   4177  H   GLY A 438      45.996  15.900  33.858  1.00  9.80           H  
ATOM   4178  N   GLU A 439      47.924  14.115  32.508  1.00  7.76           N  
ATOM   4179  CA  GLU A 439      48.954  13.666  31.575  1.00  7.47           C  
ATOM   4180  C   GLU A 439      50.207  13.127  32.276  1.00  7.55           C  
ATOM   4181  O   GLU A 439      50.825  12.164  31.808  1.00  7.00           O  
ATOM   4182  CB  GLU A 439      49.343  14.824  30.652  1.00  8.48           C  
ATOM   4183  CG  GLU A 439      50.278  14.453  29.501  1.00  8.59           C  
ATOM   4184  CD  GLU A 439      51.763  14.435  29.860  1.00 11.46           C  
ATOM   4185  OE1 GLU A 439      52.164  14.893  30.956  1.00 10.31           O  
ATOM   4186  OE2 GLU A 439      52.538  13.964  29.009  1.00 10.05           O1-
ATOM   4187  H   GLU A 439      47.629  15.043  32.470  1.00  7.76           H  
ATOM   4188  N   THR A 440      50.548  13.714  33.421  1.00  8.85           N  
ATOM   4189  CA  THR A 440      51.761  13.316  34.132  1.00 11.55           C  
ATOM   4190  C   THR A 440      51.796  11.891  34.627  1.00 12.59           C  
ATOM   4191  O   THR A 440      52.856  11.398  34.999  1.00 14.19           O  
ATOM   4192  CB  THR A 440      52.114  14.279  35.265  1.00 12.10           C  
ATOM   4193  OG1 THR A 440      51.020  14.346  36.187  1.00 16.00           O  
ATOM   4194  CG2 THR A 440      52.399  15.660  34.700  1.00 12.25           C  
ATOM   4195  H   THR A 440      49.990  14.431  33.795  1.00  8.85           H  
ATOM   4196  HG1 THR A 440      51.262  14.896  36.939  1.00 16.00           H  
ATOM   4197  N   SER A 441      50.654  11.218  34.634  1.00 12.82           N  
ATOM   4198  CA  SER A 441      50.634   9.825  35.051  1.00 14.40           C  
ATOM   4199  C   SER A 441      50.056   8.968  33.922  1.00 14.55           C  
ATOM   4200  O   SER A 441      49.635   7.826  34.138  1.00 14.65           O  
ATOM   4201  CB  SER A 441      49.834   9.662  36.347  1.00 16.18           C  
ATOM   4202  OG  SER A 441      48.458   9.946  36.158  1.00 22.95           O  
ATOM   4203  H   SER A 441      49.807  11.642  34.383  1.00 12.82           H  
ATOM   4204  HG  SER A 441      48.122   9.233  35.598  1.00 22.95           H  
ATOM   4205  N   ALA A 442      50.088   9.503  32.706  1.00 12.29           N  
ATOM   4206  CA  ALA A 442      49.554   8.794  31.561  1.00 11.51           C  
ATOM   4207  C   ALA A 442      50.370   9.061  30.290  1.00 12.83           C  
ATOM   4208  O   ALA A 442      49.816   9.287  29.211  1.00 11.59           O  
ATOM   4209  CB  ALA A 442      48.074   9.180  31.364  1.00 11.72           C  
ATOM   4210  H   ALA A 442      50.488  10.384  32.556  1.00 12.29           H  
ATOM   4211  N   SER A 443      51.694   9.049  30.413  1.00 11.25           N  
ATOM   4212  CA  SER A 443      52.535   9.264  29.244  1.00 11.37           C  
ATOM   4213  C   SER A 443      53.513   8.108  29.061  1.00 11.88           C  
ATOM   4214  O   SER A 443      54.367   8.144  28.186  1.00 11.30           O  
ATOM   4215  CB  SER A 443      53.271  10.609  29.321  1.00 13.84           C  
ATOM   4216  OG  SER A 443      54.345  10.574  30.264  1.00 15.27           O  
ATOM   4217  H   SER A 443      52.103   8.912  31.296  1.00 11.25           H  
ATOM   4218  N   SER A 444      53.367   7.073  29.878  1.00 11.75           N  
ATOM   4219  CA  SER A 444      54.226   5.897  29.806  1.00 13.81           C  
ATOM   4220  C   SER A 444      53.713   4.949  28.724  1.00 13.59           C  
ATOM   4221  O   SER A 444      52.568   4.498  28.775  1.00 14.06           O  
ATOM   4222  CB  SER A 444      54.222   5.186  31.153  1.00 16.41           C  
ATOM   4223  OG  SER A 444      54.857   3.918  31.055  1.00 23.94           O  
ATOM   4224  H   SER A 444      52.644   7.072  30.539  1.00 11.75           H  
ATOM   4225  N   VAL A 445      54.565   4.633  27.755  1.00 12.76           N  
ATOM   4226  CA  VAL A 445      54.179   3.754  26.650  1.00 13.62           C  
ATOM   4227  C   VAL A 445      54.490   2.285  26.936  1.00 14.23           C  
ATOM   4228  O   VAL A 445      55.592   1.960  27.380  1.00 14.93           O  
ATOM   4229  CB  VAL A 445      54.901   4.175  25.348  1.00 13.41           C  
ATOM   4230  CG1 VAL A 445      54.463   3.306  24.184  1.00 14.65           C  
ATOM   4231  CG2 VAL A 445      54.631   5.649  25.048  1.00 14.39           C  
ATOM   4232  H   VAL A 445      55.478   5.004  27.776  1.00 12.76           H  
ATOM   4233  N   PRO A 446      53.506   1.384  26.749  1.00 14.51           N  
ATOM   4234  CA  PRO A 446      53.731  -0.048  26.992  1.00 15.37           C  
ATOM   4235  C   PRO A 446      54.814  -0.577  26.047  1.00 16.56           C  
ATOM   4236  O   PRO A 446      55.005  -0.048  24.949  1.00 15.53           O  
ATOM   4237  CB  PRO A 446      52.377  -0.668  26.648  1.00 15.96           C  
ATOM   4238  CG  PRO A 446      51.413   0.419  26.998  1.00 15.52           C  
ATOM   4239  CD  PRO A 446      52.091   1.640  26.426  1.00 14.26           C  
ATOM   4240  N   GLY A 447      55.498  -1.636  26.466  1.00 17.95           N  
ATOM   4241  CA  GLY A 447      56.548  -2.210  25.640  1.00 18.40           C  
ATOM   4242  C   GLY A 447      56.047  -2.866  24.366  1.00 19.76           C  
ATOM   4243  O   GLY A 447      56.759  -2.912  23.359  1.00 20.21           O  
ATOM   4244  H   GLY A 447      55.288  -2.063  27.323  1.00 17.95           H  
ATOM   4245  N   THR A 448      54.821  -3.374  24.400  1.00 19.26           N  
ATOM   4246  CA  THR A 448      54.237  -4.029  23.232  1.00 19.19           C  
ATOM   4247  C   THR A 448      52.792  -3.557  23.069  1.00 16.56           C  
ATOM   4248  O   THR A 448      52.035  -3.532  24.039  1.00 18.50           O  
ATOM   4249  CB  THR A 448      54.265  -5.581  23.388  1.00 20.26           C  
ATOM   4250  OG1 THR A 448      55.618  -6.014  23.603  1.00 24.77           O  
ATOM   4251  CG2 THR A 448      53.714  -6.271  22.135  1.00 21.23           C  
ATOM   4252  H   THR A 448      54.294  -3.323  25.222  1.00 19.26           H  
ATOM   4253  HG1 THR A 448      56.181  -5.601  22.930  1.00 24.77           H  
ATOM   4254  N   CYS A 449      52.435  -3.143  21.856  1.00 14.93           N  
ATOM   4255  CA  CYS A 449      51.081  -2.678  21.569  1.00 13.72           C  
ATOM   4256  C   CYS A 449      50.222  -3.860  21.142  1.00 13.94           C  
ATOM   4257  O   CYS A 449      50.697  -4.753  20.446  1.00 15.28           O  
ATOM   4258  CB  CYS A 449      51.079  -1.662  20.430  1.00 12.18           C  
ATOM   4259  SG  CYS A 449      52.183  -0.231  20.624  1.00 12.99           S  
ATOM   4260  H   CYS A 449      53.080  -3.165  21.115  1.00 14.93           H  
ATOM   4261  N   ALA A 450      48.950  -3.847  21.529  1.00 13.38           N  
ATOM   4262  CA  ALA A 450      48.028  -4.912  21.162  1.00 12.55           C  
ATOM   4263  C   ALA A 450      46.807  -4.309  20.485  1.00 12.14           C  
ATOM   4264  O   ALA A 450      46.413  -3.187  20.811  1.00 12.26           O  
ATOM   4265  CB  ALA A 450      47.599  -5.681  22.406  1.00 14.39           C  
ATOM   4266  H   ALA A 450      48.611  -3.084  22.039  1.00 13.38           H  
ATOM   4267  N   ALA A 451      46.286  -5.005  19.477  1.00 10.81           N  
ATOM   4268  CA  ALA A 451      45.065  -4.591  18.778  1.00  9.76           C  
ATOM   4269  C   ALA A 451      44.053  -5.196  19.742  1.00 12.00           C  
ATOM   4270  O   ALA A 451      43.943  -6.427  19.840  1.00 13.94           O  
ATOM   4271  CB  ALA A 451      44.974  -5.264  17.422  1.00  9.67           C  
ATOM   4272  H   ALA A 451      46.735  -5.835  19.210  1.00 10.81           H  
ATOM   4273  N  ATHR A 452      43.302  -4.353  20.441  0.58 10.95           N  
ATOM   4274  N  BTHR A 452      43.355  -4.347  20.491  0.42 11.22           N  
ATOM   4275  CA ATHR A 452      42.339  -4.863  21.399  0.58 10.89           C  
ATOM   4276  CA BTHR A 452      42.425  -4.824  21.507  0.42 10.99           C  
ATOM   4277  C  ATHR A 452      41.224  -3.862  21.699  0.58  9.78           C  
ATOM   4278  C  BTHR A 452      41.286  -3.828  21.766  0.42  9.95           C  
ATOM   4279  O  ATHR A 452      41.109  -2.824  21.035  0.58  8.22           O  
ATOM   4280  O  BTHR A 452      41.197  -2.779  21.115  0.42  8.96           O  
ATOM   4281  CB ATHR A 452      43.059  -5.302  22.704  0.58 13.92           C  
ATOM   4282  CB BTHR A 452      43.231  -5.073  22.831  0.42 13.29           C  
ATOM   4283  OG1ATHR A 452      42.159  -6.075  23.521  0.58 16.39           O  
ATOM   4284  OG1BTHR A 452      42.413  -5.714  23.832  0.42 15.64           O  
ATOM   4285  CG2ATHR A 452      43.576  -4.088  23.489  0.58 12.62           C  
ATOM   4286  CG2BTHR A 452      43.786  -3.756  23.380  0.42 12.16           C  
ATOM   4287  H  ATHR A 452      43.364  -3.385  20.295  0.58 10.95           H  
ATOM   4288  H  BTHR A 452      43.433  -3.380  20.345  0.42 11.22           H  
ATOM   4289  N   SER A 453      40.398  -4.196  22.688  1.00  9.12           N  
ATOM   4290  CA  SER A 453      39.272  -3.360  23.094  1.00  8.43           C  
ATOM   4291  C   SER A 453      38.811  -3.900  24.449  1.00  8.13           C  
ATOM   4292  O   SER A 453      39.284  -4.941  24.917  1.00  7.41           O  
ATOM   4293  CB  SER A 453      38.095  -3.531  22.123  1.00 10.65           C  
ATOM   4294  OG  SER A 453      37.349  -4.703  22.489  1.00 15.84           O  
ATOM   4295  H   SER A 453      40.507  -5.041  23.157  1.00  9.12           H  
ATOM   4296  N   ALA A 454      37.873  -3.196  25.063  1.00  7.41           N  
ATOM   4297  CA  ALA A 454      37.267  -3.636  26.304  1.00  7.82           C  
ATOM   4298  C   ALA A 454      35.850  -3.097  26.204  1.00  9.14           C  
ATOM   4299  O   ALA A 454      35.631  -1.968  25.745  1.00 10.71           O  
ATOM   4300  CB  ALA A 454      37.982  -3.059  27.523  1.00  6.44           C  
ATOM   4301  H   ALA A 454      37.568  -2.336  24.682  1.00  7.41           H  
ATOM   4302  N  ASER A 455      34.876  -3.926  26.556  0.41  8.81           N  
ATOM   4303  N  BSER A 455      34.879  -3.921  26.557  0.59  8.67           N  
ATOM   4304  CA ASER A 455      33.486  -3.500  26.517  0.41  9.55           C  
ATOM   4305  CA BSER A 455      33.502  -3.473  26.511  0.59  9.65           C  
ATOM   4306  C  ASER A 455      33.092  -2.992  27.897  0.41 10.01           C  
ATOM   4307  C  BSER A 455      33.113  -2.979  27.893  0.59 10.24           C  
ATOM   4308  O  ASER A 455      33.334  -3.663  28.904  0.41 11.33           O  
ATOM   4309  O  BSER A 455      33.391  -3.638  28.899  0.59 12.03           O  
ATOM   4310  CB ASER A 455      32.570  -4.652  26.103  0.41 10.42           C  
ATOM   4311  CB BSER A 455      32.582  -4.599  26.072  0.59 11.12           C  
ATOM   4312  OG ASER A 455      31.206  -4.229  26.165  0.41 11.56           O  
ATOM   4313  OG BSER A 455      31.275  -4.074  25.856  0.59 12.66           O  
ATOM   4314  H  ASER A 455      35.083  -4.830  26.878  0.41  8.81           H  
ATOM   4315  H  BSER A 455      35.068  -4.834  26.874  0.59  8.67           H  
ATOM   4316  N   GLY A 456      32.510  -1.798  27.943  1.00  9.65           N  
ATOM   4317  CA  GLY A 456      32.108  -1.225  29.210  1.00  9.85           C  
ATOM   4318  C   GLY A 456      30.668  -1.539  29.544  1.00 10.53           C  
ATOM   4319  O   GLY A 456      30.261  -2.703  29.622  1.00 10.73           O  
ATOM   4320  H   GLY A 456      32.353  -1.326  27.116  1.00  9.65           H  
ATOM   4321  N   THR A 457      29.879  -0.486  29.685  1.00  9.11           N  
ATOM   4322  CA  THR A 457      28.487  -0.656  30.018  1.00  8.60           C  
ATOM   4323  C   THR A 457      27.639   0.513  29.527  1.00  7.24           C  
ATOM   4324  O   THR A 457      28.108   1.655  29.467  1.00  7.23           O  
ATOM   4325  CB  THR A 457      28.325  -0.882  31.514  1.00 10.29           C  
ATOM   4326  OG1 THR A 457      26.967  -1.257  31.754  1.00 14.51           O  
ATOM   4327  CG2 THR A 457      28.682   0.358  32.319  1.00 10.63           C  
ATOM   4328  H   THR A 457      30.208   0.431  29.576  1.00  9.11           H  
ATOM   4329  N   TYR A 458      26.403   0.211  29.139  1.00  6.17           N  
ATOM   4330  CA  TYR A 458      25.504   1.232  28.621  1.00  5.52           C  
ATOM   4331  C   TYR A 458      24.198   1.255  29.395  1.00  6.13           C  
ATOM   4332  O   TYR A 458      23.647   0.205  29.724  1.00  6.94           O  
ATOM   4333  CB  TYR A 458      25.196   0.965  27.143  1.00  5.44           C  
ATOM   4334  CG  TYR A 458      26.409   1.002  26.238  1.00  5.87           C  
ATOM   4335  CD1 TYR A 458      26.957   2.212  25.828  1.00  7.13           C  
ATOM   4336  CD2 TYR A 458      26.998  -0.177  25.784  1.00  5.91           C  
ATOM   4337  CE1 TYR A 458      28.062   2.252  24.984  1.00  6.77           C  
ATOM   4338  CE2 TYR A 458      28.110  -0.151  24.939  1.00  6.60           C  
ATOM   4339  CZ  TYR A 458      28.631   1.070  24.544  1.00  7.56           C  
ATOM   4340  OH  TYR A 458      29.717   1.111  23.701  1.00  8.75           O  
ATOM   4341  H   TYR A 458      26.065  -0.714  29.224  1.00  6.17           H  
ATOM   4342  HH  TYR A 458      29.750   1.985  23.293  1.00  8.75           H  
ATOM   4343  N   SER A 459      23.691   2.453  29.641  1.00  5.08           N  
ATOM   4344  CA  SER A 459      22.433   2.596  30.345  1.00  6.01           C  
ATOM   4345  C   SER A 459      21.863   3.983  30.075  1.00  4.90           C  
ATOM   4346  O   SER A 459      22.573   4.983  30.166  1.00  4.73           O  
ATOM   4347  CB  SER A 459      22.642   2.365  31.835  1.00  5.80           C  
ATOM   4348  OG  SER A 459      21.377   2.321  32.490  1.00  6.64           O  
ATOM   4349  H   SER A 459      24.159   3.270  29.360  1.00  5.08           H  
ATOM   4350  N   SER A 460      20.593   4.036  29.693  1.00  4.97           N  
ATOM   4351  CA  SER A 460      19.952   5.303  29.379  1.00  4.93           C  
ATOM   4352  C   SER A 460      19.763   6.192  30.601  1.00  6.04           C  
ATOM   4353  O   SER A 460      19.259   5.749  31.638  1.00  6.32           O  
ATOM   4354  CB  SER A 460      18.593   5.057  28.715  1.00  5.24           C  
ATOM   4355  OG  SER A 460      17.986   6.309  28.382  1.00  6.74           O  
ATOM   4356  H   SER A 460      20.063   3.208  29.635  1.00  4.97           H  
ATOM   4357  N   VAL A 461      20.121   7.460  30.449  1.00  5.85           N  
ATOM   4358  CA  VAL A 461      20.007   8.430  31.527  1.00  6.34           C  
ATOM   4359  C   VAL A 461      18.803   9.333  31.317  1.00  7.42           C  
ATOM   4360  O   VAL A 461      18.537   9.787  30.200  1.00  7.24           O  
ATOM   4361  CB  VAL A 461      21.274   9.308  31.601  1.00  6.40           C  
ATOM   4362  CG1 VAL A 461      21.207  10.242  32.821  1.00  8.20           C  
ATOM   4363  CG2 VAL A 461      22.517   8.419  31.671  1.00  6.73           C  
ATOM   4364  H   VAL A 461      20.470   7.769  29.584  1.00  5.85           H  
ATOM   4365  N   THR A 462      18.077   9.585  32.398  1.00  9.13           N  
ATOM   4366  CA  THR A 462      16.913  10.463  32.368  1.00 11.44           C  
ATOM   4367  C   THR A 462      17.209  11.582  33.346  1.00 12.09           C  
ATOM   4368  O   THR A 462      17.513  11.327  34.517  1.00 12.18           O  
ATOM   4369  CB  THR A 462      15.651   9.710  32.815  1.00 14.26           C  
ATOM   4370  OG1 THR A 462      15.439   8.595  31.933  1.00 15.02           O  
ATOM   4371  CG2 THR A 462      14.428  10.623  32.789  1.00 15.58           C  
ATOM   4372  H   THR A 462      18.327   9.193  33.269  1.00  9.13           H  
ATOM   4373  N   VAL A 463      17.179  12.818  32.872  1.00 13.93           N  
ATOM   4374  CA  VAL A 463      17.457  13.943  33.752  1.00 18.36           C  
ATOM   4375  C   VAL A 463      16.132  14.489  34.280  1.00 23.50           C  
ATOM   4376  O   VAL A 463      15.448  15.244  33.596  1.00 23.46           O  
ATOM   4377  CB  VAL A 463      18.260  15.042  33.030  1.00 16.98           C  
ATOM   4378  CG1 VAL A 463      18.532  16.205  33.970  1.00 17.30           C  
ATOM   4379  CG2 VAL A 463      19.574  14.471  32.524  1.00 16.28           C  
ATOM   4380  H   VAL A 463      16.947  12.993  31.932  1.00 13.93           H  
ATOM   4381  N   THR A 464      15.769  14.052  35.485  1.00 29.04           N  
ATOM   4382  CA  THR A 464      14.530  14.462  36.140  1.00 35.47           C  
ATOM   4383  C   THR A 464      14.526  15.975  36.391  1.00 35.62           C  
ATOM   4384  O   THR A 464      13.590  16.668  35.990  1.00 37.69           O  
ATOM   4385  CB  THR A 464      14.311  13.670  37.461  1.00 40.20           C  
ATOM   4386  OG1 THR A 464      14.181  12.259  37.162  1.00 47.23           O  
ATOM   4387  CG2 THR A 464      13.052  14.148  38.177  1.00 42.36           C  
ATOM   4388  H   THR A 464      16.375  13.449  35.968  1.00 29.04           H  
ATOM   4389  N   SER A 465      15.581  16.490  37.018  1.00 34.69           N  
ATOM   4390  CA  SER A 465      15.692  17.924  37.281  1.00 33.26           C  
ATOM   4391  C   SER A 465      17.097  18.284  37.751  1.00 31.18           C  
ATOM   4392  O   SER A 465      17.885  17.409  38.120  1.00 30.95           O  
ATOM   4393  CB  SER A 465      14.667  18.380  38.334  1.00 34.83           C  
ATOM   4394  OG  SER A 465      14.929  17.816  39.613  1.00 36.92           O  
ATOM   4395  H   SER A 465      16.325  15.933  37.337  1.00 34.69           H  
ATOM   4396  HG  SER A 465      14.336  18.261  40.228  1.00 36.92           H  
ATOM   4397  N   TRP A 466      17.407  19.575  37.703  1.00 28.23           N  
ATOM   4398  CA  TRP A 466      18.700  20.084  38.142  1.00 27.69           C  
ATOM   4399  C   TRP A 466      18.556  20.766  39.501  1.00 29.06           C  
ATOM   4400  O   TRP A 466      17.597  21.516  39.731  1.00 28.78           O  
ATOM   4401  CB  TRP A 466      19.242  21.114  37.140  1.00 24.70           C  
ATOM   4402  CG  TRP A 466      19.943  20.518  35.958  1.00 22.09           C  
ATOM   4403  CD1 TRP A 466      19.401  20.229  34.735  1.00 21.18           C  
ATOM   4404  CD2 TRP A 466      21.315  20.121  35.895  1.00 20.10           C  
ATOM   4405  NE1 TRP A 466      20.357  19.670  33.916  1.00 20.98           N  
ATOM   4406  CE2 TRP A 466      21.540  19.591  34.604  1.00 19.67           C  
ATOM   4407  CE3 TRP A 466      22.378  20.155  36.804  1.00 19.99           C  
ATOM   4408  CZ2 TRP A 466      22.783  19.100  34.203  1.00 18.27           C  
ATOM   4409  CZ3 TRP A 466      23.616  19.665  36.403  1.00 17.51           C  
ATOM   4410  CH2 TRP A 466      23.805  19.145  35.114  1.00 18.72           C  
ATOM   4411  H   TRP A 466      16.737  20.216  37.375  1.00 28.23           H  
ATOM   4412  HE1 TRP A 466      20.229  19.387  32.983  1.00 20.98           H  
ATOM   4413  N   PRO A 467      19.465  20.468  40.444  1.00 29.97           N  
ATOM   4414  CA  PRO A 467      19.371  21.116  41.757  1.00 30.78           C  
ATOM   4415  C   PRO A 467      19.565  22.620  41.555  1.00 31.75           C  
ATOM   4416  O   PRO A 467      20.088  23.048  40.521  1.00 31.18           O  
ATOM   4417  CB  PRO A 467      20.538  20.493  42.534  1.00 31.14           C  
ATOM   4418  CG  PRO A 467      21.500  20.047  41.450  1.00 31.51           C  
ATOM   4419  CD  PRO A 467      20.557  19.478  40.421  1.00 30.61           C  
ATOM   4420  N   SER A 468      19.111  23.422  42.509  1.00 33.14           N  
ATOM   4421  CA  SER A 468      19.255  24.860  42.389  1.00 36.12           C  
ATOM   4422  C   SER A 468      20.710  25.206  42.680  1.00 37.55           C  
ATOM   4423  O   SER A 468      21.099  25.439  43.823  1.00 38.60           O  
ATOM   4424  CB  SER A 468      18.309  25.576  43.351  1.00 38.00           C  
ATOM   4425  OG  SER A 468      18.288  26.973  43.099  1.00 43.00           O  
ATOM   4426  H   SER A 468      18.691  23.056  43.308  1.00 33.14           H  
ATOM   4427  HG  SER A 468      19.060  27.379  43.524  1.00 43.00           H  
ATOM   4428  N   ILE A 469      21.520  25.164  41.635  1.00 38.74           N  
ATOM   4429  CA  ILE A 469      22.934  25.454  41.738  1.00 40.33           C  
ATOM   4430  C   ILE A 469      23.146  26.955  41.687  1.00 42.34           C  
ATOM   4431  O   ILE A 469      22.573  27.638  40.844  1.00 43.28           O  
ATOM   4432  CB  ILE A 469      23.701  24.777  40.580  1.00 38.83           C  
ATOM   4433  CG1 ILE A 469      23.623  23.259  40.732  1.00 37.93           C  
ATOM   4434  CG2 ILE A 469      25.142  25.260  40.524  1.00 38.62           C  
ATOM   4435  CD1 ILE A 469      24.126  22.504  39.533  1.00 38.09           C  
ATOM   4436  H   ILE A 469      21.146  24.947  40.750  1.00 38.74           H  
ATOM   4437  N  AVAL A 470      23.960  27.470  42.601  0.40 43.40           N  
ATOM   4438  N  BVAL A 470      23.900  27.473  42.647  0.60 43.79           N  
ATOM   4439  CA AVAL A 470      24.251  28.895  42.639  0.40 45.03           C  
ATOM   4440  CA BVAL A 470      24.209  28.892  42.692  0.60 45.98           C  
ATOM   4441  C  AVAL A 470      25.755  29.131  42.543  0.40 46.21           C  
ATOM   4442  C  BVAL A 470      25.712  29.029  42.497  0.60 47.64           C  
ATOM   4443  O  AVAL A 470      26.525  28.634  43.369  0.40 47.00           O  
ATOM   4444  O  BVAL A 470      26.500  28.560  43.323  0.60 48.66           O  
ATOM   4445  CB AVAL A 470      23.696  29.552  43.925  0.40 44.89           C  
ATOM   4446  CB BVAL A 470      23.774  29.528  44.030  0.60 45.81           C  
ATOM   4447  CG1AVAL A 470      24.194  30.987  44.052  0.40 44.94           C  
ATOM   4448  CG1BVAL A 470      24.400  30.909  44.198  0.60 45.96           C  
ATOM   4449  CG2AVAL A 470      22.175  29.530  43.902  0.40 45.22           C  
ATOM   4450  CG2BVAL A 470      22.259  29.641  44.074  0.60 46.19           C  
ATOM   4451  H  AVAL A 470      24.372  26.882  43.274  0.40 43.40           H  
ATOM   4452  H  BVAL A 470      24.255  26.884  43.353  0.60 43.79           H  
ATOM   4453  N  AALA A 471      26.166  29.855  41.509  0.40 47.14           N  
ATOM   4454  N  BALA A 471      26.103  29.610  41.370  0.60 49.14           N  
ATOM   4455  CA AALA A 471      27.571  30.178  41.287  0.40 48.31           C  
ATOM   4456  CA BALA A 471      27.513  29.799  41.053  0.60 50.79           C  
ATOM   4457  C  AALA A 471      27.684  31.692  41.384  0.40 49.28           C  
ATOM   4458  C  BALA A 471      27.898  31.244  41.302  0.60 52.15           C  
ATOM   4459  O  AALA A 471      26.823  32.412  40.877  0.40 49.41           O  
ATOM   4460  O  BALA A 471      27.263  32.161  40.781  0.60 52.20           O  
ATOM   4461  CB AALA A 471      28.016  29.695  39.913  0.40 47.84           C  
ATOM   4462  CB BALA A 471      27.784  29.422  39.604  0.60 50.18           C  
ATOM   4463  H  AALA A 471      25.502  30.230  40.882  0.40 47.14           H  
ATOM   4464  H  BALA A 471      25.423  29.965  40.750  0.60 49.14           H  
ATOM   4465  N  ATHR A 472      28.750  32.178  42.014  0.40 50.60           N  
ATOM   4466  N  BTHR A 472      28.928  31.442  42.116  0.60 54.06           N  
ATOM   4467  CA ATHR A 472      28.932  33.618  42.186  0.40 52.16           C  
ATOM   4468  CA BTHR A 472      29.416  32.776  42.449  0.60 56.51           C  
ATOM   4469  C  ATHR A 472      30.324  34.081  41.762  0.40 52.50           C  
ATOM   4470  C  BTHR A 472      30.944  32.719  42.539  0.60 57.69           C  
ATOM   4471  O  ATHR A 472      31.283  33.305  41.807  0.40 53.01           O  
ATOM   4472  O  BTHR A 472      31.501  31.771  43.105  0.60 58.10           O  
ATOM   4473  CB ATHR A 472      28.715  34.026  43.666  0.40 52.68           C  
ATOM   4474  CB BTHR A 472      28.840  33.260  43.810  0.60 57.17           C  
ATOM   4475  OG1ATHR A 472      27.589  33.316  44.203  0.40 53.68           O  
ATOM   4476  OG1BTHR A 472      27.409  33.126  43.808  0.60 58.08           O  
ATOM   4477  CG2ATHR A 472      28.457  35.526  43.779  0.40 52.90           C  
ATOM   4478  CG2BTHR A 472      29.203  34.726  44.058  0.60 57.00           C  
ATOM   4479  H  ATHR A 472      29.461  31.573  42.313  0.40 50.60           H  
ATOM   4480  H  BTHR A 472      29.409  30.675  42.496  0.60 54.06           H  
ATOM   4481  HG1ATHR A 472      27.802  32.378  44.173  0.40 53.68           H  
ATOM   4482  HG1BTHR A 472      27.123  32.562  43.082  0.60 58.08           H  
ATOM   4483  N  AGLY A 473      30.419  35.349  41.367  0.40 52.99           N  
ATOM   4484  N  BGLY A 473      31.617  33.702  41.945  0.60 58.72           N  
ATOM   4485  CA AGLY A 473      31.688  35.924  40.960  0.40 53.71           C  
ATOM   4486  CA BGLY A 473      33.070  33.730  41.984  0.60 59.65           C  
ATOM   4487  C  AGLY A 473      31.968  35.753  39.484  0.40 54.05           C  
ATOM   4488  C  BGLY A 473      33.702  34.470  40.819  0.60 60.33           C  
ATOM   4489  O  AGLY A 473      32.512  34.696  39.111  0.40 54.83           O  
ATOM   4490  O  BGLY A 473      32.967  35.152  40.070  0.60 60.77           O  
ATOM   4491  OXTAGLY A 473      31.642  36.673  38.703  0.40 54.20           O1-
ATOM   4492  OXTBGLY A 473      34.936  34.363  40.651  0.60 61.02           O1-
ATOM   4493  H  AGLY A 473      29.628  35.908  41.277  0.40 52.99           H  
ATOM   4494  H  BGLY A 473      31.196  34.443  41.447  0.60 58.72           H  
TER   
HETATM 4496  C1 AMAN A 474      42.076  -7.438  23.213  0.58 20.77           C  
HETATM 4497  C1 BMAN A 474      42.979  -6.848  24.436  0.42 19.11           C  
HETATM 4498  C2 AMAN A 474      40.953  -8.067  24.042  0.58 22.24           C  
HETATM 4499  C2 BMAN A 474      41.905  -7.607  25.225  0.42 19.98           C  
HETATM 4500  C3 AMAN A 474      41.313  -8.041  25.523  0.58 23.37           C  
HETATM 4501  C3 BMAN A 474      41.527  -6.858  26.501  0.42 21.08           C  
HETATM 4502  C4 AMAN A 474      42.691  -8.662  25.755  0.58 24.54           C  
HETATM 4503  C4 BMAN A 474      42.770  -6.524  27.316  0.42 22.50           C  
HETATM 4504  C5 AMAN A 474      43.752  -8.046  24.831  0.58 24.98           C  
HETATM 4505  C5 BMAN A 474      43.770  -5.758  26.448  0.42 23.38           C  
HETATM 4506  C6 AMAN A 474      45.084  -8.788  24.905  0.58 26.60           C  
HETATM 4507  C6 BMAN A 474      45.076  -5.462  27.173  0.42 24.51           C  
HETATM 4508  O2 AMAN A 474      40.720  -9.406  23.633  0.58 23.20           O  
HETATM 4509  O2 BMAN A 474      42.375  -8.904  25.559  0.42 20.44           O  
HETATM 4510  O3 AMAN A 474      40.339  -8.771  26.257  0.58 23.10           O  
HETATM 4511  O3 BMAN A 474      40.660  -7.665  27.283  0.42 21.16           O  
HETATM 4512  O4 AMAN A 474      43.072  -8.466  27.108  0.58 26.14           O  
HETATM 4513  O4 BMAN A 474      42.395  -5.740  28.440  0.42 24.47           O  
HETATM 4514  O5 AMAN A 474      43.308  -8.105  23.458  0.58 22.70           O  
HETATM 4515  O5 BMAN A 474      44.095  -6.531  25.270  0.42 20.85           O  
HETATM 4516  O6 AMAN A 474      45.926  -8.456  23.809  0.58 29.85           O  
HETATM 4517  O6 BMAN A 474      46.069  -4.983  26.274  0.42 26.76           O  
HETATM 4518  H1 AMAN A 474      41.878  -7.564  22.130  0.58 20.77           H  
HETATM 4519  H1 BMAN A 474      43.380  -7.490  23.621  0.42 19.11           H  
HETATM 4520  H2 AMAN A 474      40.036  -7.470  23.886  0.58 23.20           H  
HETATM 4521  H2 BMAN A 474      40.998  -7.701  24.600  0.42 20.44           H  
HETATM 4522  H3 AMAN A 474      41.360  -6.997  25.883  0.58 23.37           H  
HETATM 4523  H3 BMAN A 474      41.038  -5.908  26.244  0.42 21.08           H  
HETATM 4524  H4 AMAN A 474      42.642  -9.739  25.522  0.58 24.54           H  
HETATM 4525  H4 BMAN A 474      43.210  -7.470  27.675  0.42 22.50           H  
HETATM 4526  H5 AMAN A 474      43.936  -6.990  25.080  0.58 24.98           H  
HETATM 4527  H5 BMAN A 474      43.341  -4.800  26.117  0.42 23.38           H  
HETATM 4528  H61AMAN A 474      44.922  -9.876  24.900  0.58 26.60           H  
HETATM 4529  H61BMAN A 474      45.447  -6.364  27.682  0.42 24.51           H  
HETATM 4530  H62AMAN A 474      45.592  -8.539  25.850  0.58 26.60           H  
HETATM 4531  H62BMAN A 474      44.899  -4.709  27.958  0.42 24.51           H  
HETATM 4532  HO2AMAN A 474      39.941  -9.682  24.133  0.58 23.20           H  
HETATM 4533  HO2BMAN A 474      43.214  -8.824  26.022  0.42 20.44           H  
HETATM 4534  HO3AMAN A 474      40.771  -9.190  27.020  0.58 23.10           H  
HETATM 4535  HO3BMAN A 474      41.066  -8.552  27.364  0.42 21.16           H  
HETATM 4536  HO4AMAN A 474      42.618  -9.145  27.637  0.58 26.14           H  
HETATM 4537  HO4BMAN A 474      41.523  -6.078  28.727  0.42 24.47           H  
HETATM 4538  HO6AMAN A 474      45.367  -8.396  23.022  0.58 29.85           H  
HETATM 4539  HO6BMAN A 474      45.875  -5.346  25.403  0.42 26.76           H  
HETATM 4540  C1 AMAN A 475      30.334  -4.802  25.238  0.41 13.31           C  
HETATM 4541  C1 BMAN A 475      30.415  -4.917  25.160  0.59 14.01           C  
HETATM 4542  C2 AMAN A 475      28.987  -4.083  25.320  0.41 13.19           C  
HETATM 4543  C2 BMAN A 475      29.077  -4.205  24.962  0.59 13.99           C  
HETATM 4544  C3 AMAN A 475      28.363  -4.328  26.693  0.41 13.51           C  
HETATM 4545  C3 BMAN A 475      28.374  -4.017  26.305  0.59 14.11           C  
HETATM 4546  C4 AMAN A 475      28.265  -5.831  26.964  0.41 13.68           C  
HETATM 4547  C4 BMAN A 475      28.265  -5.356  27.040  0.59 14.84           C  
HETATM 4548  C5 AMAN A 475      29.618  -6.523  26.763  0.41 14.14           C  
HETATM 4549  C5 BMAN A 475      29.646  -6.016  27.151  0.59 15.29           C  
HETATM 4550  C6 AMAN A 475      29.506  -8.040  26.827  0.41 15.81           C  
HETATM 4551  C6 BMAN A 475      29.616  -7.407  27.757  0.59 18.36           C  
HETATM 4552  O2 AMAN A 475      28.114  -4.563  24.307  0.41 15.67           O  
HETATM 4553  O2 BMAN A 475      28.254  -4.965  24.091  0.59 15.74           O  
HETATM 4554  O3 AMAN A 475      27.062  -3.760  26.731  0.41 13.14           O  
HETATM 4555  O3 BMAN A 475      27.072  -3.496  26.086  0.59 14.10           O  
HETATM 4556  O4 AMAN A 475      27.815  -6.042  28.296  0.41 13.43           O  
HETATM 4557  O4 BMAN A 475      27.712  -5.143  28.332  0.59 15.27           O  
HETATM 4558  O5 AMAN A 475      30.160  -6.196  25.467  0.41 13.36           O  
HETATM 4559  O5 BMAN A 475      30.230  -6.150  25.841  0.59 13.86           O  
HETATM 4560  O6 AMAN A 475      28.835  -8.563  25.687  0.41 17.90           O  
HETATM 4561  O6 BMAN A 475      30.839  -8.094  27.509  0.59 21.68           O  
HETATM 4562  H1 AMAN A 475      30.782  -4.707  24.229  0.41 13.31           H  
HETATM 4563  H1 BMAN A 475      30.883  -5.164  24.188  0.59 14.01           H  
HETATM 4564  H2 AMAN A 475      29.162  -3.004  25.181  0.41 15.67           H  
HETATM 4565  H2 BMAN A 475      29.245  -3.206  24.525  0.59 15.74           H  
HETATM 4566  H3 AMAN A 475      28.992  -3.846  27.461  0.41 13.51           H  
HETATM 4567  H3 BMAN A 475      28.961  -3.304  26.910  0.59 14.11           H  
HETATM 4568  H4 AMAN A 475      27.545  -6.283  26.260  0.41 13.68           H  
HETATM 4569  H4 BMAN A 475      27.593  -6.008  26.454  0.59 14.84           H  
HETATM 4570  H5 AMAN A 475      30.290  -6.177  27.567  0.41 14.14           H  
HETATM 4571  H5 BMAN A 475      30.322  -5.397  27.766  0.59 15.29           H  
HETATM 4572  H61AMAN A 475      28.953  -8.325  27.736  0.41 15.81           H  
HETATM 4573  H61BMAN A 475      29.418  -7.289  28.829  0.59 18.36           H  
HETATM 4574  H62AMAN A 475      30.508  -8.486  26.911  0.41 15.81           H  
HETATM 4575  H62BMAN A 475      28.766  -7.982  27.350  0.59 18.36           H  
HETATM 4576  HO2AMAN A 475      28.474  -4.304  23.434  0.41 15.67           H  
HETATM 4577  HO2BMAN A 475      28.483  -4.665  23.188  0.59 15.74           H  
HETATM 4578  HO3AMAN A 475      26.588  -4.205  26.010  0.41 13.14           H  
HETATM 4579  HO3BMAN A 475      26.591  -4.169  25.587  0.59 14.10           H  
HETATM 4580  HO4AMAN A 475      28.438  -5.613  28.912  0.41 13.43           H  
HETATM 4581  HO4BMAN A 475      28.425  -4.870  28.939  0.59 15.27           H  
HETATM 4582  HO6AMAN A 475      29.180  -9.462  25.561  0.41 17.90           H  
HETATM 4583  HO6BMAN A 475      30.974  -7.994  26.550  0.59 21.68           H  
HETATM 4584  C1  MAN A 476      54.060  11.100  31.528  1.00 16.51           C  
HETATM 4585  C2  MAN A 476      55.325  11.746  32.100  1.00 18.64           C  
HETATM 4586  C3  MAN A 476      56.366  10.663  32.388  1.00 19.95           C  
HETATM 4587  C4  MAN A 476      55.773   9.599  33.311  1.00 19.69           C  
HETATM 4588  C5  MAN A 476      54.485   9.028  32.698  1.00 17.50           C  
HETATM 4589  C6  MAN A 476      53.766   8.032  33.605  1.00 17.23           C  
HETATM 4590  O2  MAN A 476      55.011  12.439  33.304  1.00 20.26           O  
HETATM 4591  O3  MAN A 476      57.513  11.242  33.005  1.00 23.53           O  
HETATM 4592  O4  MAN A 476      56.725   8.558  33.500  1.00 21.55           O  
HETATM 4593  O5  MAN A 476      53.559  10.100  32.414  1.00 15.79           O  
HETATM 4594  O6  MAN A 476      52.699   7.382  32.925  1.00 15.92           O  
HETATM 4595  H1  MAN A 476      53.263  11.869  31.425  1.00 16.51           H  
HETATM 4596  H2  MAN A 476      55.744  12.458  31.368  1.00 20.26           H  
HETATM 4597  H3  MAN A 476      56.666  10.207  31.432  1.00 19.95           H  
HETATM 4598  H4  MAN A 476      55.551  10.052  34.292  1.00 19.69           H  
HETATM 4599  H5  MAN A 476      54.774   8.508  31.772  1.00 17.50           H  
HETATM 4600  H61 MAN A 476      53.419   8.528  34.526  1.00 17.23           H  
HETATM 4601  H62 MAN A 476      54.488   7.271  33.937  1.00 17.23           H  
HETATM 4602  HO2 MAN A 476      54.536  11.827  33.886  1.00 20.26           H  
HETATM 4603  HO3 MAN A 476      57.754  12.065  32.560  1.00 23.53           H  
HETATM 4604  HO4 MAN A 476      57.522   9.034  33.787  1.00 21.55           H  
HETATM 4605  HO6 MAN A 476      52.580   6.495  33.314  1.00 15.92           H  
HETATM 4606  C1  MAN A 477      54.667   3.083  32.159  1.00 28.93           C  
HETATM 4607  C2  MAN A 477      55.367   1.744  31.914  1.00 31.12           C  
HETATM 4608  C3  MAN A 477      54.612   0.938  30.855  1.00 32.94           C  
HETATM 4609  C4  MAN A 477      53.154   0.779  31.276  1.00 32.66           C  
HETATM 4610  C5  MAN A 477      52.529   2.159  31.474  1.00 32.17           C  
HETATM 4611  C6  MAN A 477      51.080   2.100  31.950  1.00 33.17           C  
HETATM 4612  O2  MAN A 477      55.423   1.010  33.128  1.00 32.90           O  
HETATM 4613  O3  MAN A 477      55.204  -0.347  30.691  1.00 34.41           O  
HETATM 4614  O4  MAN A 477      52.451   0.051  30.281  1.00 35.87           O  
HETATM 4615  O5  MAN A 477      53.283   2.891  32.469  1.00 30.77           O  
HETATM 4616  O6  MAN A 477      50.549   3.405  32.163  1.00 34.32           O  
HETATM 4617  H1  MAN A 477      55.100   3.604  33.037  1.00 28.93           H  
HETATM 4618  H2  MAN A 477      56.398   1.924  31.561  1.00 32.90           H  
HETATM 4619  H3  MAN A 477      54.692   1.498  29.908  1.00 32.94           H  
HETATM 4620  H4  MAN A 477      53.123   0.205  32.219  1.00 32.66           H  
HETATM 4621  H5  MAN A 477      52.556   2.708  30.523  1.00 32.17           H  
HETATM 4622  H61 MAN A 477      51.023   1.525  32.889  1.00 33.17           H  
HETATM 4623  H62 MAN A 477      50.472   1.565  31.203  1.00 33.17           H  
HETATM 4624  HO2 MAN A 477      54.555   1.048  33.533  1.00 32.90           H  
HETATM 4625  HO3 MAN A 477      56.163  -0.247  30.617  1.00 34.41           H  
HETATM 4626  HO4 MAN A 477      53.048  -0.694  30.085  1.00 35.87           H  
HETATM 4627  HO6 MAN A 477      51.131   3.863  32.800  1.00 34.32           H  
HETATM 4628  C1  MAN A 478      36.306  -5.096  21.648  1.00 25.16           C  
HETATM 4629  C2  MAN A 478      35.329  -5.964  22.454  1.00 29.74           C  
HETATM 4630  C3  MAN A 478      35.993  -7.287  22.868  1.00 31.85           C  
HETATM 4631  C4  MAN A 478      36.632  -7.975  21.666  1.00 33.03           C  
HETATM 4632  C5  MAN A 478      37.546  -7.006  20.925  1.00 33.91           C  
HETATM 4633  C6  MAN A 478      38.178  -7.587  19.665  1.00 37.61           C  
HETATM 4634  O2  MAN A 478      34.168  -6.236  21.678  1.00 33.32           O  
HETATM 4635  O3  MAN A 478      35.020  -8.160  23.427  1.00 34.24           O  
HETATM 4636  O4  MAN A 478      37.381  -9.092  22.117  1.00 35.04           O  
HETATM 4637  O5  MAN A 478      36.797  -5.836  20.543  1.00 29.76           O  
HETATM 4638  O6  MAN A 478      39.369  -6.885  19.313  1.00 42.55           O  
HETATM 4639  H1  MAN A 478      35.807  -4.190  21.239  1.00 25.16           H  
HETATM 4640  H2  MAN A 478      35.043  -5.416  23.368  1.00 33.32           H  
HETATM 4641  H3  MAN A 478      36.765  -7.083  23.635  1.00 31.85           H  
HETATM 4642  H4  MAN A 478      35.826  -8.321  20.997  1.00 33.03           H  
HETATM 4643  H5  MAN A 478      38.368  -6.777  21.625  1.00 33.91           H  
HETATM 4644  H61 MAN A 478      37.453  -7.598  18.832  1.00 37.61           H  
HETATM 4645  H62 MAN A 478      38.451  -8.639  19.838  1.00 37.61           H  
HETATM 4646  HO2 MAN A 478      34.470  -6.651  20.859  1.00 33.32           H  
HETATM 4647  HO3 MAN A 478      34.534  -7.723  24.147  1.00 34.24           H  
HETATM 4648  HO4 MAN A 478      37.228  -9.791  21.465  1.00 35.04           H  
HETATM 4649  HO6 MAN A 478      39.152  -6.060  18.846  1.00 42.55           H  
HETATM 4650  C1  MAN A 479      26.801  -2.352  32.605  1.00 16.75           C  
HETATM 4651  C2  MAN A 479      25.351  -2.881  32.432  1.00 16.16           C  
HETATM 4652  C3  MAN A 479      24.349  -1.868  33.001  1.00 16.97           C  
HETATM 4653  C4  MAN A 479      24.732  -1.477  34.433  1.00 15.98           C  
HETATM 4654  C5  MAN A 479      26.161  -0.914  34.409  1.00 17.43           C  
HETATM 4655  C6  MAN A 479      26.705  -0.369  35.732  1.00 18.04           C  
HETATM 4656  O2  MAN A 479      25.182  -4.137  33.068  1.00 16.06           O  
HETATM 4657  O3  MAN A 479      23.040  -2.410  32.992  1.00 17.72           O  
HETATM 4658  O4  MAN A 479      23.810  -0.515  34.926  1.00 12.49           O  
HETATM 4659  O5  MAN A 479      27.047  -1.958  33.954  1.00 17.48           O  
HETATM 4660  O6  MAN A 479      26.951  -1.411  36.660  1.00 22.65           O  
HETATM 4661  H1  MAN A 479      27.536  -3.139  32.350  1.00 16.75           H  
HETATM 4662  H2  MAN A 479      25.163  -3.014  31.351  1.00 16.06           H  
HETATM 4663  H3  MAN A 479      24.367  -0.977  32.349  1.00 16.97           H  
HETATM 4664  H4  MAN A 479      24.726  -2.369  35.079  1.00 15.98           H  
HETATM 4665  H5  MAN A 479      26.144  -0.055  33.719  1.00 17.43           H  
HETATM 4666  H61 MAN A 479      25.996   0.341  36.173  1.00 18.04           H  
HETATM 4667  H62 MAN A 479      27.640   0.192  35.552  1.00 18.04           H  
HETATM 4668  HO2 MAN A 479      25.918  -4.699  32.796  1.00 16.06           H  
HETATM 4669  HO3 MAN A 479      22.481  -1.682  33.263  1.00 17.72           H  
HETATM 4670  HO4 MAN A 479      22.994  -1.025  35.048  1.00 12.49           H  
HETATM 4671  HO6 MAN A 479      27.265  -2.147  36.113  1.00 22.65           H  
HETATM 4672  C1  MAN A 480      21.423   2.133  33.877  1.00  6.24           C  
HETATM 4673  C2  MAN A 480      20.010   1.837  34.377  1.00  7.04           C  
HETATM 4674  C3  MAN A 480      19.129   3.073  34.188  1.00  7.35           C  
HETATM 4675  C4  MAN A 480      19.764   4.297  34.854  1.00  7.70           C  
HETATM 4676  C5  MAN A 480      21.201   4.489  34.351  1.00  6.04           C  
HETATM 4677  C6  MAN A 480      21.954   5.620  35.052  1.00  9.50           C  
HETATM 4678  O2  MAN A 480      20.051   1.463  35.744  1.00  5.11           O  
HETATM 4679  O3  MAN A 480      17.843   2.842  34.746  1.00  8.70           O  
HETATM 4680  O4  MAN A 480      18.995   5.444  34.532  1.00  9.54           O  
HETATM 4681  O5  MAN A 480      21.953   3.273  34.550  1.00  6.34           O  
HETATM 4682  O6  MAN A 480      22.082   5.387  36.453  1.00 12.18           O  
HETATM 4683  H1  MAN A 480      22.104   1.285  34.081  1.00  6.24           H  
HETATM 4684  H2  MAN A 480      19.583   1.037  33.762  1.00  5.11           H  
HETATM 4685  H3  MAN A 480      19.014   3.259  33.104  1.00  7.35           H  
HETATM 4686  H4  MAN A 480      19.762   4.162  35.946  1.00  7.70           H  
HETATM 4687  H5  MAN A 480      21.166   4.725  33.275  1.00  6.04           H  
HETATM 4688  H61 MAN A 480      21.401   6.562  34.888  1.00  9.50           H  
HETATM 4689  H62 MAN A 480      22.938   5.736  34.570  1.00  9.50           H  
HETATM 4690  HO2 MAN A 480      20.497   2.189  36.190  1.00  5.11           H  
HETATM 4691  HO3 MAN A 480      17.924   2.817  35.712  1.00  8.70           H  
HETATM 4692  HO4 MAN A 480      18.084   5.224  34.802  1.00  9.54           H  
HETATM 4693  HO6 MAN A 480      21.336   5.851  36.892  1.00 12.18           H  
HETATM 4694  C1  MAN A 481      18.338   6.839  27.141  1.00 10.58           C  
HETATM 4695  C2  MAN A 481      17.719   8.226  27.018  1.00 10.67           C  
HETATM 4696  C3  MAN A 481      16.193   8.103  26.986  1.00 15.06           C  
HETATM 4697  C4  MAN A 481      15.757   7.134  25.896  1.00 16.26           C  
HETATM 4698  C5  MAN A 481      16.469   5.799  26.038  1.00 15.75           C  
HETATM 4699  C6  MAN A 481      16.173   4.873  24.870  1.00 18.20           C  
HETATM 4700  O2  MAN A 481      18.173   8.860  25.836  1.00  9.73           O  
HETATM 4701  O3  MAN A 481      15.618   9.373  26.720  1.00 15.14           O  
HETATM 4702  O4  MAN A 481      14.356   6.935  25.991  1.00 21.09           O  
HETATM 4703  O5  MAN A 481      17.901   5.999  26.079  1.00 11.36           O  
HETATM 4704  O6  MAN A 481      16.861   3.635  25.017  1.00 24.33           O  
HETATM 4705  H1  MAN A 481      19.442   6.890  27.037  1.00 10.58           H  
HETATM 4706  H2  MAN A 481      18.060   8.813  27.888  1.00  9.73           H  
HETATM 4707  H3  MAN A 481      15.851   7.742  27.974  1.00 15.06           H  
HETATM 4708  H4  MAN A 481      16.003   7.563  24.909  1.00 16.26           H  
HETATM 4709  H5  MAN A 481      16.133   5.298  26.959  1.00 15.75           H  
HETATM 4710  H61 MAN A 481      16.451   5.350  23.918  1.00 18.20           H  
HETATM 4711  H62 MAN A 481      15.090   4.697  24.810  1.00 18.20           H  
HETATM 4712  HO2 MAN A 481      18.138   9.813  25.957  1.00  9.73           H  
HETATM 4713  HO3 MAN A 481      15.878   9.570  25.795  1.00 15.14           H  
HETATM 4714  HO4 MAN A 481      13.954   7.814  25.921  1.00 21.09           H  
HETATM 4715  HO6 MAN A 481      17.801   3.800  24.872  1.00 24.33           H  
HETATM 4716  C1  MAN A 482      15.750   7.342  32.464  1.00 19.95           C  
HETATM 4717  C2  MAN A 482      15.953   6.363  31.315  1.00 22.16           C  
HETATM 4718  C3  MAN A 482      14.638   6.182  30.567  1.00 24.64           C  
HETATM 4719  C4  MAN A 482      13.556   5.732  31.542  1.00 26.48           C  
HETATM 4720  C5  MAN A 482      13.438   6.721  32.696  1.00 26.29           C  
HETATM 4721  C6  MAN A 482      12.455   6.244  33.765  1.00 28.87           C  
HETATM 4722  O2  MAN A 482      16.397   5.109  31.813  1.00 21.38           O  
HETATM 4723  O3  MAN A 482      14.801   5.191  29.566  1.00 27.21           O  
HETATM 4724  O4  MAN A 482      12.313   5.629  30.863  1.00 28.90           O  
HETATM 4725  O5  MAN A 482      14.722   6.875  33.331  1.00 22.51           O  
HETATM 4726  O6  MAN A 482      12.411   7.145  34.868  1.00 33.74           O  
HETATM 4727  H1  MAN A 482      16.664   7.409  33.091  1.00 19.95           H  
HETATM 4728  H2  MAN A 482      16.696   6.784  30.616  1.00 21.38           H  
HETATM 4729  H3  MAN A 482      14.316   7.140  30.111  1.00 24.64           H  
HETATM 4730  H4  MAN A 482      13.833   4.740  31.935  1.00 26.48           H  
HETATM 4731  H5  MAN A 482      13.093   7.701  32.323  1.00 26.29           H  
HETATM 4732  H61 MAN A 482      12.711   5.230  34.112  1.00 28.87           H  
HETATM 4733  H62 MAN A 482      11.453   6.181  33.311  1.00 28.87           H  
HETATM 4734  HO2 MAN A 482      17.311   5.211  32.130  1.00 21.38           H  
HETATM 4735  HO3 MAN A 482      15.312   4.485  30.003  1.00 27.21           H  
HETATM 4736  HO4 MAN A 482      12.476   5.172  30.028  1.00 28.90           H  
HETATM 4737  HO6 MAN A 482      11.671   6.910  35.444  1.00 33.74           H  
HETATM 4738  C1  MAN A 483      14.943  11.382  37.957  1.00 53.71           C  
HETATM 4739  C2  MAN A 483      15.457  10.198  37.104  1.00 55.58           C  
HETATM 4740  C3  MAN A 483      14.363   9.151  36.837  1.00 56.98           C  
HETATM 4741  C4  MAN A 483      13.656   8.770  38.134  1.00 57.69           C  
HETATM 4742  C5  MAN A 483      13.130  10.028  38.834  1.00 58.35           C  
HETATM 4743  C6  MAN A 483      12.458   9.719  40.172  1.00 60.20           C  
HETATM 4744  O2  MAN A 483      16.569   9.571  37.735  1.00 56.72           O  
HETATM 4745  O3  MAN A 483      14.946   7.982  36.268  1.00 57.37           O  
HETATM 4746  O4  MAN A 483      12.586   7.874  37.856  1.00 58.49           O  
HETATM 4747  O5  MAN A 483      14.227  10.930  39.110  1.00 56.34           O  
HETATM 4748  O6  MAN A 483      11.319   8.877  40.015  1.00 62.46           O  
HETATM 4749  H1  MAN A 483      15.809  11.943  38.376  1.00 53.71           H  
HETATM 4750  H2  MAN A 483      15.787  10.588  36.133  1.00 56.72           H  
HETATM 4751  H3  MAN A 483      13.642   9.589  36.123  1.00 56.98           H  
HETATM 4752  H4  MAN A 483      14.373   8.281  38.817  1.00 57.69           H  
HETATM 4753  H5  MAN A 483      12.407  10.549  38.182  1.00 58.35           H  
HETATM 4754  H61 MAN A 483      12.148  10.660  40.652  1.00 60.20           H  
HETATM 4755  H62 MAN A 483      13.184   9.236  40.846  1.00 60.20           H  
HETATM 4756  HO2 MAN A 483      16.785   8.843  37.130  1.00 56.72           H  
HETATM 4757  HO3 MAN A 483      14.210   7.496  35.859  1.00 57.37           H  
HETATM 4758  HO4 MAN A 483      12.969   6.987  37.803  1.00 58.49           H  
HETATM 4759  HO6 MAN A 483      11.414   8.369  39.194  1.00 62.46           H  
HETATM 4760  C1  NAG A 484      44.636  -1.391  16.133  1.00  6.05           C  
HETATM 4761  C2  NAG A 484      45.014  -0.556  14.911  1.00  7.01           C  
HETATM 4762  C3  NAG A 484      46.267  -1.133  14.262  1.00  7.13           C  
HETATM 4763  C4  NAG A 484      47.391  -1.212  15.283  1.00  6.90           C  
HETATM 4764  C5  NAG A 484      46.920  -2.017  16.489  1.00  8.00           C  
HETATM 4765  C6  NAG A 484      47.967  -2.096  17.595  1.00  7.57           C  
HETATM 4766  C7  NAG A 484      43.045   0.468  13.929  1.00  7.37           C  
HETATM 4767  C8  NAG A 484      42.001   0.452  12.820  1.00  6.46           C  
HETATM 4768  N2  NAG A 484      43.947  -0.515  13.917  1.00  6.80           N  
HETATM 4769  O3  NAG A 484      46.650  -0.313  13.169  1.00  7.92           O  
HETATM 4770  O4  NAG A 484      48.532  -1.871  14.697  1.00  9.00           O  
HETATM 4771  O5  NAG A 484      45.733  -1.421  17.053  1.00  6.89           O  
HETATM 4772  O6  NAG A 484      48.442  -0.810  17.957  1.00  6.68           O  
HETATM 4773  O7  NAG A 484      43.004   1.313  14.823  1.00  7.05           O  
HETATM 4774  H1  NAG A 484      44.419  -2.438  15.837  1.00  6.05           H  
HETATM 4775  H2  NAG A 484      45.265   0.460  15.261  1.00  7.01           H  
HETATM 4776  H3  NAG A 484      46.058  -2.146  13.889  1.00  7.13           H  
HETATM 4777  H4  NAG A 484      47.617  -0.209  15.664  1.00  6.90           H  
HETATM 4778  H5  NAG A 484      46.683  -3.052  16.187  1.00  8.00           H  
HETATM 4779  H61 NAG A 484      48.806  -2.726  17.272  1.00  7.57           H  
HETATM 4780  H62 NAG A 484      47.531  -2.568  18.482  1.00  7.57           H  
HETATM 4781  H81 NAG A 484      42.488   0.354  11.841  1.00  6.46           H  
HETATM 4782  H82 NAG A 484      41.430   1.395  12.824  1.00  6.46           H  
HETATM 4783  H83 NAG A 484      41.306  -0.388  12.952  1.00  6.46           H  
HETATM 4784  HN2 NAG A 484      43.917  -1.212  13.228  1.00  6.80           H  
HETATM 4785  HO3 NAG A 484      47.485  -0.662  12.828  1.00  7.92           H  
HETATM 4786  HO6 NAG A 484      48.090  -0.598  18.839  1.00  6.68           H  
HETATM 4787  C1  NAG A 485      49.618  -1.070  14.377  1.00 10.35           C  
HETATM 4788  C2  NAG A 485      50.857  -1.947  14.164  1.00 12.48           C  
HETATM 4789  C3  NAG A 485      52.015  -1.091  13.647  1.00 15.75           C  
HETATM 4790  C4  NAG A 485      51.570  -0.280  12.434  1.00 17.63           C  
HETATM 4791  C5  NAG A 485      50.340   0.533  12.777  1.00 15.28           C  
HETATM 4792  C6  NAG A 485      49.844   1.314  11.582  1.00 15.20           C  
HETATM 4793  C7  NAG A 485      51.022  -3.851  15.657  1.00 16.37           C  
HETATM 4794  C8  NAG A 485      51.452  -4.355  17.025  1.00 17.23           C  
HETATM 4795  N2  NAG A 485      51.232  -2.558  15.426  1.00 13.64           N  
HETATM 4796  O3  NAG A 485      53.079  -1.944  13.275  1.00 17.65           O  
HETATM 4797  O4  NAG A 485      52.616   0.607  12.000  1.00 22.20           O  
HETATM 4798  O5  NAG A 485      49.292  -0.360  13.179  1.00 11.15           O  
HETATM 4799  O6  NAG A 485      49.578   0.446  10.488  1.00 19.39           O  
HETATM 4800  O7  NAG A 485      50.502  -4.606  14.831  1.00 19.22           O  
HETATM 4801  H1  NAG A 485      49.795  -0.347  15.198  1.00 10.35           H  
HETATM 4802  H2  NAG A 485      50.625  -2.692  13.382  1.00 12.48           H  
HETATM 4803  H3  NAG A 485      52.351  -0.400  14.447  1.00 15.75           H  
HETATM 4804  H4  NAG A 485      51.254  -1.022  11.682  1.00 17.63           H  
HETATM 4805  H5  NAG A 485      50.558   1.238  13.600  1.00 15.28           H  
HETATM 4806  H61 NAG A 485      50.598   2.057  11.300  1.00 15.20           H  
HETATM 4807  H62 NAG A 485      48.930   1.866  11.852  1.00 15.20           H  
HETATM 4808  H81 NAG A 485      51.085  -5.380  17.193  1.00 17.23           H  
HETATM 4809  H82 NAG A 485      51.055  -3.708  17.822  1.00 17.23           H  
HETATM 4810  H83 NAG A 485      52.549  -4.376  17.091  1.00 17.23           H  
HETATM 4811  HN2 NAG A 485      51.628  -1.974  16.113  1.00 13.64           H  
HETATM 4812  HO3 NAG A 485      53.820  -1.358  13.060  1.00 17.65           H  
HETATM 4813  HO6 NAG A 485      49.031   0.914   9.830  1.00 19.39           H  
HETATM 4814  C1  BMA A 486      53.126   0.374  10.733  1.00 28.89           C  
HETATM 4815  C2  BMA A 486      53.531   1.702  10.091  1.00 31.73           C  
HETATM 4816  C3  BMA A 486      54.095   1.408   8.696  1.00 36.37           C  
HETATM 4817  C4  BMA A 486      55.293   0.465   8.851  1.00 36.65           C  
HETATM 4818  C5  BMA A 486      54.905  -0.811   9.624  1.00 35.70           C  
HETATM 4819  C6  BMA A 486      56.129  -1.663   9.961  1.00 36.79           C  
HETATM 4820  O2  BMA A 486      54.518   2.331  10.897  1.00 28.61           O  
HETATM 4821  O3  BMA A 486      54.500   2.630   8.017  1.00 40.24           O  
HETATM 4822  O4  BMA A 486      55.786   0.112   7.566  1.00 39.32           O  
HETATM 4823  O5  BMA A 486      54.267  -0.481  10.884  1.00 31.57           O  
HETATM 4824  O6  BMA A 486      55.815  -2.691  10.895  1.00 39.64           O  
HETATM 4825  H1  BMA A 486      52.377  -0.137  10.089  1.00 28.89           H  
HETATM 4826  H2  BMA A 486      52.622   2.323  10.050  1.00 28.61           H  
HETATM 4827  H3  BMA A 486      53.321   0.895   8.093  1.00 36.37           H  
HETATM 4828  H4  BMA A 486      56.082   1.000   9.408  1.00 36.65           H  
HETATM 4829  H5  BMA A 486      54.195  -1.426   9.044  1.00 35.70           H  
HETATM 4830  H61 BMA A 486      56.921  -1.032  10.394  1.00 36.79           H  
HETATM 4831  H62 BMA A 486      56.532  -2.104   9.035  1.00 36.79           H  
HETATM 4832  HO2 BMA A 486      54.553   3.275  10.674  1.00 28.61           H  
HETATM 4833  HO4 BMA A 486      55.920   0.930   7.074  1.00 39.32           H  
HETATM 4834  HO6 BMA A 486      54.973  -2.455  11.321  1.00 39.64           H  
HETATM 4835  C1  MAN A 487      53.527   3.639   7.887  1.00 45.17           C  
HETATM 4836  C2  MAN A 487      53.752   4.435   6.587  1.00 47.95           C  
HETATM 4837  C3  MAN A 487      54.986   5.348   6.675  1.00 48.46           C  
HETATM 4838  C4  MAN A 487      55.006   6.153   7.978  1.00 47.53           C  
HETATM 4839  C5  MAN A 487      54.785   5.214   9.161  1.00 46.69           C  
HETATM 4840  C6  MAN A 487      54.745   5.885  10.513  1.00 44.97           C  
HETATM 4841  O2  MAN A 487      52.586   5.236   6.285  1.00 51.34           O  
HETATM 4842  O3  MAN A 487      54.987   6.252   5.579  1.00 50.25           O  
HETATM 4843  O4  MAN A 487      56.264   6.806   8.106  1.00 48.38           O  
HETATM 4844  O5  MAN A 487      53.541   4.514   9.001  1.00 45.59           O  
HETATM 4845  O6  MAN A 487      54.716   4.907  11.539  1.00 44.26           O  
HETATM 4846  H1  MAN A 487      52.531   3.156   7.883  1.00 45.17           H  
HETATM 4847  H2  MAN A 487      53.951   3.682   5.805  1.00 51.34           H  
HETATM 4848  H3  MAN A 487      55.900   4.734   6.635  1.00 48.46           H  
HETATM 4849  H4  MAN A 487      54.196   6.902   7.963  1.00 47.53           H  
HETATM 4850  H5  MAN A 487      55.628   4.501   9.187  1.00 46.69           H  
HETATM 4851  H61 MAN A 487      53.877   6.561  10.579  1.00 44.97           H  
HETATM 4852  H62 MAN A 487      55.635   6.516  10.639  1.00 44.97           H  
HETATM 4853  HO3 MAN A 487      55.492   7.034   5.835  1.00 50.25           H  
HETATM 4854  HO4 MAN A 487      56.977   6.160   8.126  1.00 48.38           H  
HETATM 4855  HO6 MAN A 487      53.850   4.985  11.950  1.00 44.26           H  
HETATM 4856  C1  MAN A 488      52.090   5.102   4.981  1.00 53.70           C  
HETATM 4857  C2  MAN A 488      50.939   6.105   4.741  1.00 54.55           C  
HETATM 4858  C3  MAN A 488      49.632   5.674   5.450  1.00 54.66           C  
HETATM 4859  C4  MAN A 488      49.315   4.198   5.141  1.00 54.96           C  
HETATM 4860  C5  MAN A 488      50.536   3.355   5.521  1.00 55.85           C  
HETATM 4861  C6  MAN A 488      50.377   1.845   5.371  1.00 56.65           C  
HETATM 4862  O2  MAN A 488      50.701   6.239   3.345  1.00 56.41           O  
HETATM 4863  O3  MAN A 488      48.548   6.505   5.032  1.00 52.85           O  
HETATM 4864  O4  MAN A 488      48.171   3.770   5.875  1.00 54.20           O  
HETATM 4865  O5  MAN A 488      51.661   3.767   4.719  1.00 54.66           O  
HETATM 4866  O6  MAN A 488      50.351   1.203   6.645  1.00 58.12           O  
HETATM 4867  H1  MAN A 488      52.926   5.289   4.282  1.00 53.70           H  
HETATM 4868  H2  MAN A 488      51.235   7.097   5.130  1.00 56.41           H  
HETATM 4869  H3  MAN A 488      49.790   5.807   6.532  1.00 54.66           H  
HETATM 4870  H4  MAN A 488      49.137   4.060   4.060  1.00 54.96           H  
HETATM 4871  H5  MAN A 488      50.793   3.568   6.568  1.00 55.85           H  
HETATM 4872  H61 MAN A 488      51.177   1.409   4.753  1.00 56.65           H  
HETATM 4873  H62 MAN A 488      49.448   1.613   4.827  1.00 56.65           H  
HETATM 4874  HO2 MAN A 488      49.830   6.642   3.232  1.00 56.41           H  
HETATM 4875  HO3 MAN A 488      48.839   7.433   5.036  1.00 52.85           H  
HETATM 4876  HO4 MAN A 488      48.167   2.803   5.978  1.00 54.20           H  
HETATM 4877  HO6 MAN A 488      49.414   1.108   6.916  1.00 58.12           H  
HETATM 4878  C1  NAG A 489      27.975  41.259  11.404  1.00 15.88           C  
HETATM 4879  C2  NAG A 489      27.121  40.328  12.268  1.00 15.72           C  
HETATM 4880  C3  NAG A 489      26.572  39.233  11.361  1.00 15.51           C  
HETATM 4881  C4  NAG A 489      25.800  39.846  10.187  1.00 14.58           C  
HETATM 4882  C5  NAG A 489      26.664  40.885   9.453  1.00 16.46           C  
HETATM 4883  C6  NAG A 489      25.921  41.681   8.386  1.00 17.44           C  
HETATM 4884  C7  NAG A 489      27.790  40.078  14.599  1.00 20.30           C  
HETATM 4885  C8  NAG A 489      28.721  39.388  15.584  1.00 18.99           C  
HETATM 4886  N2  NAG A 489      27.938  39.739  13.320  1.00 17.46           N  
HETATM 4887  O3  NAG A 489      25.726  38.353  12.092  1.00 14.61           O  
HETATM 4888  O4  NAG A 489      25.473  38.789   9.271  1.00 14.96           O  
HETATM 4889  O5  NAG A 489      27.181  41.849  10.381  1.00 16.94           O  
HETATM 4890  O6 ANAG A 489      24.622  42.030   8.851  0.58 18.79           O  
HETATM 4891  O6 BNAG A 489      26.831  42.143   7.401  0.40 16.34           O  
HETATM 4892  O7  NAG A 489      26.945  40.889  14.986  1.00 23.41           O  
HETATM 4893  H1  NAG A 489      28.772  40.702  10.873  1.00 15.88           H  
HETATM 4894  H2  NAG A 489      26.265  40.906  12.657  1.00 15.72           H  
HETATM 4895  H3  NAG A 489      27.403  38.650  10.928  1.00 15.51           H  
HETATM 4896  H4  NAG A 489      24.903  40.332  10.613  1.00 14.58           H  
HETATM 4897  H5  NAG A 489      27.500  40.343   8.979  1.00 16.46           H  
HETATM 4898  H61 NAG A 489      25.513  41.038   7.595  1.00 17.44           H  
HETATM 4899  H62 NAG A 489      26.006  42.770   8.523  1.00 17.44           H  
HETATM 4900  H81 NAG A 489      28.336  38.396  15.844  1.00 18.99           H  
HETATM 4901  H82 NAG A 489      28.796  39.983  16.507  1.00 18.99           H  
HETATM 4902  H83 NAG A 489      29.731  39.294  15.160  1.00 18.99           H  
HETATM 4903  HN2 NAG A 489      28.594  39.069  13.111  1.00 17.46           H  
HETATM 4904  HO3 NAG A 489      26.294  37.610  12.360  1.00 14.61           H  
HETATM 4905  HO6ANAG A 489      24.109  42.437   8.144  0.58 18.79           H  
HETATM 4906  HO6BNAG A 489      27.754  41.981   7.668  0.40 16.34           H  
HETATM 4907  C1  NAG A 490      24.192  38.747   8.760  1.00 14.97           C  
HETATM 4908  C2  NAG A 490      24.209  37.884   7.504  1.00 15.42           C  
HETATM 4909  C3  NAG A 490      22.796  37.579   7.004  1.00 15.49           C  
HETATM 4910  C4  NAG A 490      21.917  37.104   8.160  1.00 16.79           C  
HETATM 4911  C5  NAG A 490      22.000  38.066   9.328  1.00 17.09           C  
HETATM 4912  C6  NAG A 490      21.176  37.623  10.518  1.00 17.31           C  
HETATM 4913  C7  NAG A 490      26.225  38.246   6.218  1.00 15.57           C  
HETATM 4914  C8  NAG A 490      26.922  39.053   5.137  1.00 17.12           C  
HETATM 4915  N2  NAG A 490      24.964  38.580   6.475  1.00 14.18           N  
HETATM 4916  O3  NAG A 490      22.864  36.561   6.013  1.00 17.53           O  
HETATM 4917  O4  NAG A 490      20.544  37.027   7.735  1.00 18.07           O  
HETATM 4918  O5  NAG A 490      23.357  38.176   9.764  1.00 15.78           O  
HETATM 4919  O6  NAG A 490      21.028  38.684  11.449  1.00 22.44           O  
HETATM 4920  O7  NAG A 490      26.787  37.292   6.766  1.00 16.30           O  
HETATM 4921  H1  NAG A 490      23.824  39.758   8.529  1.00 14.97           H  
HETATM 4922  H2  NAG A 490      24.654  36.919   7.781  1.00 15.42           H  
HETATM 4923  H3  NAG A 490      22.363  38.493   6.568  1.00 15.49           H  
HETATM 4924  H4  NAG A 490      22.323  36.158   8.568  1.00 16.79           H  
HETATM 4925  H5  NAG A 490      21.607  39.038   8.981  1.00 17.09           H  
HETATM 4926  H61 NAG A 490      21.652  36.763  11.013  1.00 17.31           H  
HETATM 4927  H62 NAG A 490      20.178  37.289  10.200  1.00 17.31           H  
HETATM 4928  H81 NAG A 490      27.964  38.723   5.018  1.00 17.12           H  
HETATM 4929  H82 NAG A 490      26.949  40.120   5.409  1.00 17.12           H  
HETATM 4930  H83 NAG A 490      26.407  38.931   4.172  1.00 17.12           H  
HETATM 4931  HN2 NAG A 490      24.518  39.293   5.964  1.00 14.18           H  
HETATM 4932  HO3 NAG A 490      21.983  36.445   5.638  1.00 17.53           H  
HETATM 4933  HO6 NAG A 490      21.890  38.916  11.833  1.00 22.44           H  
HETATM 4934  C1  BMA A 491      20.111  35.805   7.268  1.00 18.75           C  
HETATM 4935  C2  BMA A 491      18.643  35.612   7.637  1.00 21.19           C  
HETATM 4936  C3  BMA A 491      18.160  34.304   7.033  1.00 22.37           C  
HETATM 4937  C4  BMA A 491      18.393  34.298   5.537  1.00 21.18           C  
HETATM 4938  C5  BMA A 491      19.870  34.547   5.269  1.00 20.46           C  
HETATM 4939  C6  BMA A 491      20.214  34.600   3.807  1.00 20.81           C
[truncated: 1,383,148 more chars]
