# Supplementary material for: Growing Glycans in Rosetta: Accurate de novo glycan modeling, density fitting, and rational sequon design
Source: PLoS Comput Biol. 2024 Jun 24;20(6):e1011895. doi: 10.1371/journal.pcbi.1011895 (PMC11288642; doi:10.1371/journal.pcbi.1011895)
Supplement: S1 Data — Please see README for a full description of each component. Briefly, these include the following scripts: create_substituted_JD.py—Used to create substituted job description file for rosetta_scripts_jd3; create_symmetry_mates.py—This was used to create symmetry mates with a 12 A radius; density_build_example.xml—An an example of a main job definition file before being substituted for each glycan; density_build_example_substituted.xml—Substituted version; glycan_bm_plots.py—Tools used for plotting all benchmark experiments from Rosetta JSON files.; glycan_conformer_table.txt—The resultant glycan conformer table used in Rosetta and benchmarked against; glycan_tree_relax.xml—Main script used for de novo benchmarking.; glycan_tree_relax_dens.xml—Main script used for density building.; glycan_tree_relax_with_solvation.xml—Script used for running the GTM with explicit waters; glycan_water_mediated_hbonds.xml—Script for calculating water mediated hydrogen bonds; pdb_roots_density_sym.txt—Benchmark glycan list used for create_substituted_JD.py; refine_with_map_dih2.xml—Script used for refining input structures into the rosetta energy function using density. (ZIP) [file pcbi.1011895.s027.zip › supplemental_data/symmetrized_structures/min_symm_structures/3uue_min.pdb]

ATOM      1  N   GLY A  26      10.044  19.272  20.453  1.00 28.07           N  
ATOM      2  CA  GLY A  26       9.178  19.237  21.681  1.00 25.63           C  
ATOM      3  C   GLY A  26       7.766  18.864  21.272  1.00 22.97           C  
ATOM      4  O   GLY A  26       7.530  18.504  20.105  1.00 23.51           O  
ATOM      5  N   ARG A  27       6.811  18.972  22.206  1.00 22.96           N  
ATOM      6  CA  ARG A  27       5.412  18.640  21.903  1.00 17.95           C  
ATOM      7  C   ARG A  27       4.978  19.431  20.667  1.00 14.64           C  
ATOM      8  O   ARG A  27       5.244  20.637  20.527  1.00 15.51           O  
ATOM      9  CB  ARG A  27       4.545  18.954  23.129  1.00 20.78           C  
ATOM     10  CG  ARG A  27       3.075  18.877  22.956  1.00 23.50           C  
ATOM     11  CD  ARG A  27       2.355  19.245  24.256  1.00 25.74           C  
ATOM     12  NE  ARG A  27       2.746  18.408  25.384  1.00 29.51           N  
ATOM     13  CZ  ARG A  27       2.348  18.623  26.639  1.00 34.28           C  
ATOM     14  NH1 ARG A  27       1.563  19.656  26.931  1.00 36.48           N1+
ATOM     15  NH2 ARG A  27       2.731  17.803  27.611  1.00 36.59           N  
ATOM     16  N   GLY A  28       4.358  18.746  19.709  1.00 11.41           N  
ATOM     17  CA  GLY A  28       3.818  19.398  18.506  1.00 10.55           C  
ATOM     18  C   GLY A  28       4.798  19.776  17.408  1.00 10.04           C  
ATOM     19  O   GLY A  28       4.440  20.453  16.446  1.00 11.42           O  
ATOM     20  N   GLY A  29       6.037  19.321  17.569  1.00 10.81           N  
ATOM     21  CA  GLY A  29       7.059  19.703  16.561  1.00 10.29           C  
ATOM     22  C   GLY A  29       7.015  18.913  15.263  1.00  9.70           C  
ATOM     23  O   GLY A  29       6.151  18.054  15.048  1.00  9.98           O  
ATOM     24  N   SER A  30       7.961  19.218  14.372  1.00  8.79           N  
ATOM     25  CA  SER A  30       8.066  18.545  13.087  1.00  8.66           C  
ATOM     26  C   SER A  30       9.524  18.216  12.887  1.00  8.38           C  
ATOM     27  O   SER A  30      10.365  19.147  12.810  1.00  9.77           O  
ATOM     28  CB  SER A  30       7.561  19.424  11.951  1.00  9.05           C  
ATOM     29  OG  SER A  30       6.188  19.806  12.200  1.00 10.11           O  
ATOM     30  N   SER A  31       9.864  16.922  12.849  1.00  7.42           N  
ATOM     31  CA  SER A  31      11.269  16.564  12.693  1.00  7.77           C  
ATOM     32  C   SER A  31      11.837  16.986  11.330  1.00  7.53           C  
ATOM     33  O   SER A  31      11.141  16.950  10.324  1.00  7.69           O  
ATOM     34  CB  SER A  31      11.407  15.067  12.826  1.00  8.79           C  
ATOM     35  OG  SER A  31      12.812  14.725  12.620  1.00 10.61           O  
ATOM     36  N   THR A  32      13.089  17.439  11.353  1.00  8.03           N  
ATOM     37  CA  THR A  32      13.816  17.753  10.115  1.00  8.57           C  
ATOM     38  C   THR A  32      14.891  16.782   9.754  1.00  9.36           C  
ATOM     39  O   THR A  32      15.604  17.004   8.749  1.00  9.12           O  
ATOM     40  CB  THR A  32      14.455  19.150  10.150  1.00  9.44           C  
ATOM     41  OG1 THR A  32      15.488  19.139  11.122  1.00 10.01           O  
ATOM     42  CG2 THR A  32      13.385  20.262  10.467  1.00  9.65           C  
ATOM     43  N  AASP A  33      15.026  15.712  10.530  0.50  9.21           N  
ATOM     44  N  BASP A  33      15.060  15.720  10.553  0.50  9.03           N  
ATOM     45  CA AASP A  33      16.102  14.781  10.254  0.50  9.52           C  
ATOM     46  CA BASP A  33      16.161  14.781  10.292  0.50  9.26           C  
ATOM     47  C  AASP A  33      15.921  14.049   8.928  0.50  9.27           C  
ATOM     48  C  BASP A  33      15.956  13.994   9.001  0.50  9.09           C  
ATOM     49  O  AASP A  33      14.802  13.813   8.477  0.50  8.43           O  
ATOM     50  O  BASP A  33      14.851  13.619   8.667  0.50  8.35           O  
ATOM     51  CB AASP A  33      16.246  13.848  11.448  0.50 10.64           C  
ATOM     52  CB BASP A  33      16.347  13.822  11.473  0.50  9.95           C  
ATOM     53  CG AASP A  33      16.823  14.564  12.652  0.50 12.34           C  
ATOM     54  CG BASP A  33      16.802  14.528  12.745  0.50 11.25           C  
ATOM     55  OD1AASP A  33      18.036  14.728  12.679  0.50 12.91           O  
ATOM     56  OD1BASP A  33      16.748  15.773  12.797  0.50 10.61           O  
ATOM     57  OD2AASP A  33      16.081  14.990  13.563  0.50 12.91           O1-
ATOM     58  OD2BASP A  33      17.179  13.831  13.714  0.50 12.07           O1-
ATOM     59  N   GLN A  34      17.038  13.749   8.248  1.00  8.65           N  
ATOM     60  CA  GLN A  34      16.950  12.988   7.010  1.00  8.48           C  
ATOM     61  C   GLN A  34      16.496  11.543   7.310  1.00  7.75           C  
ATOM     62  O   GLN A  34      16.753  10.988   8.385  1.00  7.62           O  
ATOM     63  CB  GLN A  34      18.330  12.936   6.332  1.00  8.51           C  
ATOM     64  CG  GLN A  34      18.814  14.324   5.796  1.00  9.45           C  
ATOM     65  CD  GLN A  34      17.898  14.972   4.773  1.00  9.18           C  
ATOM     66  OE1 GLN A  34      17.451  16.150   4.955  1.00 12.37           O  
ATOM     67  NE2 GLN A  34      17.518  14.215   3.757  1.00  9.58           N  
ATOM     68  N   PRO A  35      15.849  10.936   6.303  1.00  7.63           N  
ATOM     69  CA  PRO A  35      15.516   9.518   6.399  1.00  8.05           C  
ATOM     70  C   PRO A  35      16.752   8.635   6.391  1.00  8.32           C  
ATOM     71  O   PRO A  35      17.873   9.077   5.970  1.00  9.59           O  
ATOM     72  CB  PRO A  35      14.646   9.269   5.177  1.00  8.22           C  
ATOM     73  CG  PRO A  35      15.148  10.296   4.162  1.00  8.28           C  
ATOM     74  CD  PRO A  35      15.442  11.534   5.014  1.00  7.75           C  
ATOM     75  N   VAL A  36      16.553   7.437   6.935  1.00  7.65           N  
ATOM     76  CA  VAL A  36      17.604   6.423   7.024  1.00  7.84           C  
ATOM     77  C   VAL A  36      17.055   5.127   6.458  1.00  8.14           C  
ATOM     78  O   VAL A  36      15.869   4.997   6.160  1.00  7.56           O  
ATOM     79  CB  VAL A  36      18.056   6.199   8.495  1.00  7.67           C  
ATOM     80  CG1 VAL A  36      18.650   7.491   9.118  1.00  8.25           C  
ATOM     81  CG2 VAL A  36      16.955   5.639   9.441  1.00  7.64           C  
ATOM     82  N   ALA A  37      17.934   4.137   6.275  1.00  8.59           N  
ATOM     83  CA  ALA A  37      17.484   2.848   5.707  1.00  8.19           C  
ATOM     84  C   ALA A  37      16.444   2.227   6.619  1.00  7.98           C  
ATOM     85  O   ALA A  37      16.400   2.457   7.799  1.00  8.22           O  
ATOM     86  CB  ALA A  37      18.664   1.861   5.573  1.00  7.99           C  
ATOM     87  N   ASN A  38      15.576   1.449   5.990  1.00  7.84           N  
ATOM     88  CA  ASN A  38      14.496   0.820   6.791  1.00  7.59           C  
ATOM     89  C   ASN A  38      15.127  -0.223   7.750  1.00  7.48           C  
ATOM     90  O   ASN A  38      15.739  -1.190   7.270  1.00  8.06           O  
ATOM     91  CB  ASN A  38      13.615   0.068   5.830  1.00  6.95           C  
ATOM     92  CG  ASN A  38      12.574  -0.789   6.548  1.00  6.65           C  
ATOM     93  OD1 ASN A  38      12.250  -0.614   7.739  1.00  7.10           O  
ATOM     94  ND2 ASN A  38      11.998  -1.709   5.765  1.00  7.93           N  
ATOM     95  N   PRO A  39      15.005  -0.045   9.077  1.00  7.32           N  
ATOM     96  CA  PRO A  39      15.574  -1.031  10.048  1.00  7.23           C  
ATOM     97  C   PRO A  39      14.598  -2.082  10.541  1.00  7.18           C  
ATOM     98  O   PRO A  39      14.988  -2.913  11.389  1.00  7.46           O  
ATOM     99  CB  PRO A  39      15.996  -0.138  11.209  1.00  7.27           C  
ATOM    100  CG  PRO A  39      14.833   0.861  11.238  1.00  7.56           C  
ATOM    101  CD  PRO A  39      14.378   1.091   9.812  1.00  7.32           C  
ATOM    102  N   TYR A  40      13.350  -2.028  10.043  1.00  7.00           N  
ATOM    103  CA  TYR A  40      12.356  -2.935  10.584  1.00  7.27           C  
ATOM    104  C   TYR A  40      12.434  -4.320   9.933  1.00  6.88           C  
ATOM    105  O   TYR A  40      12.950  -4.501   8.835  1.00  9.16           O  
ATOM    106  CB  TYR A  40      10.942  -2.380  10.390  1.00  6.55           C  
ATOM    107  CG  TYR A  40      10.648  -1.068  11.060  1.00  6.35           C  
ATOM    108  CD1 TYR A  40      11.446  -0.552  12.092  1.00  6.57           C  
ATOM    109  CD2 TYR A  40       9.506  -0.356  10.694  1.00  6.40           C  
ATOM    110  CE1 TYR A  40      11.127   0.645  12.712  1.00  6.07           C  
ATOM    111  CE2 TYR A  40       9.163   0.845  11.318  1.00  6.27           C  
ATOM    112  CZ  TYR A  40       9.986   1.350  12.316  1.00  6.44           C  
ATOM    113  OH  TYR A  40       9.686   2.528  12.924  1.00  6.94           O  
ATOM    114  N   ASN A  41      11.891  -5.291  10.636  1.00  7.06           N  
ATOM    115  CA  ASN A  41      11.915  -6.693  10.169  1.00  7.56           C  
ATOM    116  C   ASN A  41      10.881  -6.924   9.062  1.00  7.51           C  
ATOM    117  O   ASN A  41       9.673  -6.917   9.352  1.00  6.94           O  
ATOM    118  CB  ASN A  41      11.769  -7.646  11.374  1.00  7.65           C  
ATOM    119  CG  ASN A  41      11.877  -9.091  10.985  1.00  9.05           C  
ATOM    120  OD1 ASN A  41      11.408  -9.491   9.928  1.00  9.66           O  
ATOM    121  ND2 ASN A  41      12.527  -9.870  11.825  1.00 10.94           N  
ATOM    122  N   THR A  42      11.309  -7.037   7.816  1.00  7.65           N  
ATOM    123  CA  THR A  42      10.350  -7.054   6.726  1.00  7.73           C  
ATOM    124  C   THR A  42       9.580  -8.365   6.643  1.00  8.19           C  
ATOM    125  O   THR A  42       8.473  -8.340   6.131  1.00  6.90           O  
ATOM    126  CB  THR A  42      11.001  -6.782   5.356  1.00  9.05           C  
ATOM    127  OG1 THR A  42      12.023  -7.748   5.123  1.00 10.61           O  
ATOM    128  CG2 THR A  42      11.645  -5.325   5.275  1.00 10.67           C  
ATOM    129  N   LYS A  43      10.139  -9.438   7.225  1.00  8.03           N  
ATOM    130  CA  LYS A  43       9.392 -10.688   7.364  1.00  8.87           C  
ATOM    131  C   LYS A  43       8.250 -10.495   8.328  1.00  7.48           C  
ATOM    132  O   LYS A  43       7.123 -10.973   8.058  1.00  7.04           O  
ATOM    133  CB  LYS A  43      10.299 -11.842   7.851  1.00 10.78           C  
ATOM    134  CG  LYS A  43      11.351 -12.289   6.850  1.00 14.78           C  
ATOM    135  CD  LYS A  43      10.825 -12.351   5.426  1.00 19.69           C  
ATOM    136  CE  LYS A  43       9.883 -13.528   5.152  1.00 23.64           C  
ATOM    137  NZ  LYS A  43      10.527 -14.800   4.656  1.00 28.90           N1+
ATOM    138  N   GLU A  44       8.521  -9.874   9.463  1.00  7.12           N  
ATOM    139  CA  GLU A  44       7.464  -9.566  10.444  1.00  6.56           C  
ATOM    140  C   GLU A  44       6.417  -8.654   9.821  1.00  5.81           C  
ATOM    141  O   GLU A  44       5.204  -8.869  10.001  1.00  5.59           O  
ATOM    142  CB  GLU A  44       7.983  -8.955  11.745  1.00  7.53           C  
ATOM    143  CG  GLU A  44       8.675 -10.012  12.580  1.00  8.13           C  
ATOM    144  CD  GLU A  44       9.148  -9.529  13.924  1.00  8.69           C  
ATOM    145  OE1 GLU A  44       8.784  -8.404  14.380  1.00  7.76           O  
ATOM    146  OE2 GLU A  44       9.957 -10.277  14.551  1.00  9.57           O1-
ATOM    147  N   ILE A  45       6.850  -7.634   9.079  1.00  5.44           N  
ATOM    148  CA  ILE A  45       5.855  -6.762   8.450  1.00  5.28           C  
ATOM    149  C   ILE A  45       4.984  -7.490   7.467  1.00  5.00           C  
ATOM    150  O   ILE A  45       3.757  -7.304   7.443  1.00  5.31           O  
ATOM    151  CB  ILE A  45       6.517  -5.558   7.761  1.00  5.34           C  
ATOM    152  CG1 ILE A  45       7.325  -4.687   8.744  1.00  5.94           C  
ATOM    153  CG2 ILE A  45       5.456  -4.702   7.021  1.00  5.62           C  
ATOM    154  CD1 ILE A  45       8.243  -3.661   8.082  1.00  6.32           C  
ATOM    155  N   SER A  46       5.618  -8.317   6.647  1.00  4.93           N  
ATOM    156  CA  SER A  46       4.896  -9.073   5.628  1.00  5.16           C  
ATOM    157  C   SER A  46       3.841 -10.008   6.261  1.00  5.14           C  
ATOM    158  O   SER A  46       2.719 -10.131   5.732  1.00  5.49           O  
ATOM    159  CB  SER A  46       5.918  -9.877   4.830  1.00  5.98           C  
ATOM    160  OG  SER A  46       5.257 -10.600   3.792  1.00  6.86           O  
ATOM    161  N   LEU A  47       4.243 -10.690   7.338  1.00  4.79           N  
ATOM    162  CA  LEU A  47       3.320 -11.548   8.102  1.00  4.82           C  
ATOM    163  C   LEU A  47       2.193 -10.700   8.687  1.00  4.71           C  
ATOM    164  O   LEU A  47       1.014 -11.037   8.574  1.00  4.55           O  
ATOM    165  CB  LEU A  47       4.108 -12.266   9.233  1.00  5.60           C  
ATOM    166  CG  LEU A  47       3.205 -12.964  10.237  1.00  6.09           C  
ATOM    167  CD1 LEU A  47       2.357 -14.090   9.661  1.00  6.19           C  
ATOM    168  CD2 LEU A  47       4.119 -13.528  11.345  1.00  6.93           C  
ATOM    169  N   ALA A  48       2.536  -9.612   9.349  1.00  4.44           N  
ATOM    170  CA  ALA A  48       1.524  -8.782   9.991  1.00  4.36           C  
ATOM    171  C   ALA A  48       0.491  -8.302   8.947  1.00  4.37           C  
ATOM    172  O   ALA A  48      -0.729  -8.225   9.225  1.00  4.10           O  
ATOM    173  CB  ALA A  48       2.166  -7.593  10.754  1.00  4.41           C  
ATOM    174  N   ALA A  49       0.975  -7.945   7.748  1.00  4.50           N  
ATOM    175  CA  ALA A  49       0.051  -7.504   6.669  1.00  4.53           C  
ATOM    176  C   ALA A  49      -0.961  -8.599   6.327  1.00  4.69           C  
ATOM    177  O   ALA A  49      -2.130  -8.329   6.093  1.00  4.42           O  
ATOM    178  CB  ALA A  49       0.870  -7.143   5.407  1.00  4.59           C  
ATOM    179  N   GLY A  50      -0.504  -9.847   6.321  1.00  4.94           N  
ATOM    180  CA  GLY A  50      -1.457 -11.004   6.071  1.00  4.64           C  
ATOM    181  C   GLY A  50      -2.401 -11.217   7.254  1.00  4.68           C  
ATOM    182  O   GLY A  50      -3.600 -11.458   7.035  1.00  5.08           O  
ATOM    183  N   LEU A  51      -1.903 -11.075   8.486  1.00  4.50           N  
ATOM    184  CA  LEU A  51      -2.752 -11.253   9.637  1.00  4.62           C  
ATOM    185  C   LEU A  51      -3.885 -10.235   9.678  1.00  4.49           C  
ATOM    186  O   LEU A  51      -5.030 -10.557  10.056  1.00  4.49           O  
ATOM    187  CB  LEU A  51      -1.944 -11.207  10.909  1.00  5.12           C  
ATOM    188  CG  LEU A  51      -0.879 -12.290  11.085  1.00  5.04           C  
ATOM    189  CD1 LEU A  51      -0.142 -12.122  12.407  1.00  5.99           C  
ATOM    190  CD2 LEU A  51      -1.451 -13.689  11.021  1.00  5.72           C  
ATOM    191  N   VAL A  52      -3.598  -9.003   9.204  1.00  4.35           N  
ATOM    192  CA  VAL A  52      -4.669  -8.012   9.163  1.00  4.68           C  
ATOM    193  C   VAL A  52      -5.516  -8.106   7.887  1.00  4.55           C  
ATOM    194  O   VAL A  52      -6.717  -7.857   7.911  1.00  4.26           O  
ATOM    195  CB  VAL A  52      -4.193  -6.571   9.474  1.00  4.99           C  
ATOM    196  CG1 VAL A  52      -3.292  -6.019   8.376  1.00  5.26           C  
ATOM    197  CG2 VAL A  52      -5.375  -5.659   9.790  1.00  5.06           C  
ATOM    198  N   GLN A  53      -4.917  -8.456   6.740  1.00  4.32           N  
ATOM    199  CA  GLN A  53      -5.747  -8.667   5.562  1.00  4.46           C  
ATOM    200  C   GLN A  53      -6.862  -9.711   5.878  1.00  4.22           C  
ATOM    201  O   GLN A  53      -7.983  -9.565   5.453  1.00  4.57           O  
ATOM    202  CB  GLN A  53      -4.891  -9.103   4.342  1.00  4.66           C  
ATOM    203  CG  GLN A  53      -5.806  -9.635   3.155  1.00  5.06           C  
ATOM    204  CD  GLN A  53      -6.806  -8.576   2.707  1.00  5.23           C  
ATOM    205  OE1 GLN A  53      -6.581  -7.372   2.872  1.00  4.81           O  
ATOM    206  NE2 GLN A  53      -7.917  -9.034   2.095  1.00  5.40           N  
ATOM    207  N   GLN A  54      -6.505 -10.747   6.645  1.00  4.47           N  
ATOM    208  CA  GLN A  54      -7.471 -11.812   6.917  1.00  4.42           C  
ATOM    209  C   GLN A  54      -8.677 -11.291   7.703  1.00  4.62           C  
ATOM    210  O   GLN A  54      -9.768 -11.899   7.645  1.00  4.61           O  
ATOM    211  CB  GLN A  54      -6.754 -12.920   7.699  1.00  4.58           C  
ATOM    212  CG  GLN A  54      -7.659 -14.105   8.027  1.00  4.90           C  
ATOM    213  CD  GLN A  54      -8.202 -14.800   6.760  1.00  5.43           C  
ATOM    214  OE1 GLN A  54      -7.496 -14.903   5.743  1.00  6.20           O  
ATOM    215  NE2 GLN A  54      -9.463 -15.272   6.832  1.00  6.11           N  
ATOM    216  N   THR A  55      -8.525 -10.156   8.408  1.00  4.24           N  
ATOM    217  CA  THR A  55      -9.680  -9.574   9.104  1.00  4.58           C  
ATOM    218  C   THR A  55     -10.719  -8.986   8.161  1.00  4.59           C  
ATOM    219  O   THR A  55     -11.789  -8.648   8.632  1.00  5.01           O  
ATOM    220  CB  THR A  55      -9.314  -8.502  10.123  1.00  4.46           C  
ATOM    221  OG1 THR A  55      -8.831  -7.309   9.491  1.00  4.25           O  
ATOM    222  CG2 THR A  55      -8.309  -9.032  11.141  1.00  4.73           C  
ATOM    223  N   TYR A  56     -10.403  -8.801   6.875  1.00  4.91           N  
ATOM    224  CA  TYR A  56     -11.411  -8.424   5.888  1.00  5.50           C  
ATOM    225  C   TYR A  56     -12.165  -9.630   5.307  1.00  6.35           C  
ATOM    226  O   TYR A  56     -13.020  -9.432   4.393  1.00  7.51           O  
ATOM    227  CB  TYR A  56     -10.711  -7.637   4.768  1.00  5.30           C  
ATOM    228  CG  TYR A  56     -10.209  -6.287   5.224  1.00  5.08           C  
ATOM    229  CD1 TYR A  56     -11.060  -5.193   5.225  1.00  5.24           C  
ATOM    230  CD2 TYR A  56      -8.861  -6.102   5.612  1.00  5.19           C  
ATOM    231  CE1 TYR A  56     -10.643  -3.942   5.683  1.00  5.25           C  
ATOM    232  CE2 TYR A  56      -8.410  -4.838   6.042  1.00  5.07           C  
ATOM    233  CZ  TYR A  56      -9.305  -3.784   6.071  1.00  4.82           C  
ATOM    234  OH  TYR A  56      -8.903  -2.529   6.499  1.00  4.94           O  
ATOM    235  N   CYS A  57     -11.928 -10.823   5.872  1.00  6.67           N  
ATOM    236  CA  CYS A  57     -12.428 -12.067   5.295  1.00  6.74           C  
ATOM    237  C   CYS A  57     -13.185 -12.859   6.366  1.00  6.74           C  
ATOM    238  O   CYS A  57     -12.895 -12.743   7.589  1.00  6.56           O  
ATOM    239  CB  CYS A  57     -11.243 -12.927   4.875  1.00  6.88           C  
ATOM    240  SG  CYS A  57     -10.094 -12.159   3.742  1.00  7.50           S  
ATOM    241  N   ASP A  58     -14.156 -13.675   5.928  1.00  8.09           N  
ATOM    242  CA  ASP A  58     -14.763 -14.643   6.836  1.00  9.89           C  
ATOM    243  C   ASP A  58     -13.605 -15.436   7.485  1.00  9.01           C  
ATOM    244  O   ASP A  58     -12.791 -16.030   6.798  1.00  9.01           O  
ATOM    245  CB  ASP A  58     -15.665 -15.573   5.985  1.00 12.78           C  
ATOM    246  CG  ASP A  58     -16.330 -16.674   6.790  1.00 14.96           C  
ATOM    247  OD1 ASP A  58     -17.434 -17.108   6.373  1.00 20.80           O  
ATOM    248  OD2 ASP A  58     -15.806 -17.128   7.824  1.00 14.36           O1-
ATOM    249  N   SER A  59     -13.569 -15.434   8.829  1.00  8.32           N  
ATOM    250  CA  SER A  59     -12.466 -16.070   9.553  1.00  9.08           C  
ATOM    251  C   SER A  59     -12.966 -17.195  10.468  1.00 10.45           C  
ATOM    252  O   SER A  59     -12.391 -17.447  11.542  1.00 13.13           O  
ATOM    253  CB  SER A  59     -11.681 -15.008  10.326  1.00  8.27           C  
ATOM    254  OG  SER A  59     -11.002 -14.147   9.353  1.00  7.47           O  
ATOM    255  N   THR A  60     -14.040 -17.857  10.040  1.00 10.66           N  
ATOM    256  CA  THR A  60     -14.685 -18.867  10.898  1.00 11.88           C  
ATOM    257  C   THR A  60     -14.184 -20.279  10.675  1.00 14.34           C  
ATOM    258  O   THR A  60     -14.594 -21.165  11.449  1.00 14.55           O  
ATOM    259  CB  THR A  60     -16.225 -18.854  10.797  1.00 12.77           C  
ATOM    260  OG1 THR A  60     -16.597 -19.115   9.450  1.00 13.04           O  
ATOM    261  CG2 THR A  60     -16.785 -17.453  11.312  1.00 13.40           C  
ATOM    262  N   GLU A  61     -13.308 -20.489   9.697  1.00 14.47           N  
ATOM    263  CA  GLU A  61     -12.731 -21.823   9.434  1.00 17.92           C  
ATOM    264  C   GLU A  61     -11.966 -22.351  10.660  1.00 17.85           C  
ATOM    265  O   GLU A  61     -11.122 -21.648  11.210  1.00 18.29           O  
ATOM    266  CB  GLU A  61     -11.727 -21.806   8.244  1.00 19.40           C  
ATOM    267  CG  GLU A  61     -11.093 -23.190   7.954  1.00 24.30           C  
ATOM    268  CD  GLU A  61      -9.898 -23.147   6.996  1.00 26.47           C  
ATOM    269  OE1 GLU A  61      -8.849 -23.845   7.228  1.00 28.40           O  
ATOM    270  OE2 GLU A  61     -10.010 -22.374   6.039  1.00 26.15           O1-
ATOM    271  N   ASN A  62     -12.275 -23.622  10.970  1.00 21.09           N  
ATOM    272  CA  ASN A  62     -11.419 -24.610  11.696  1.00 21.81           C  
ATOM    273  C   ASN A  62      -9.956 -24.610  11.291  1.00 18.09           C  
ATOM    274  O   ASN A  62      -9.654 -24.831  10.114  1.00 22.14           O  
ATOM    275  CB  ASN A  62     -11.920 -26.039  11.410  1.00 23.79           C  
ATOM    276  CG  ASN A  62     -13.027 -26.496  12.342  1.00 27.49           C  
ATOM    277  OD1 ASN A  62     -13.298 -27.713  12.429  1.00 32.14           O  
ATOM    278  ND2 ASN A  62     -13.666 -25.561  13.043  1.00 23.88           N  
ATOM    279  N   GLY A  63      -9.108 -24.233  12.240  1.00 18.32           N  
ATOM    280  CA  GLY A  63      -7.649 -24.412  12.141  1.00 18.01           C  
ATOM    281  C   GLY A  63      -6.994 -23.520  11.109  1.00 16.01           C  
ATOM    282  O   GLY A  63      -5.987 -23.895  10.520  1.00 17.97           O  
ATOM    283  N   LEU A  64      -7.554 -22.349  10.827  1.00 12.99           N  
ATOM    284  CA  LEU A  64      -6.909 -21.535   9.774  1.00 11.65           C  
ATOM    285  C   LEU A  64      -5.502 -21.094  10.116  1.00 11.16           C  
ATOM    286  O   LEU A  64      -5.252 -20.671  11.246  1.00 10.04           O  
ATOM    287  CB  LEU A  64      -7.733 -20.283   9.532  1.00 13.31           C  
ATOM    288  CG  LEU A  64      -7.261 -19.347   8.395  1.00 14.80           C  
ATOM    289  CD1 LEU A  64      -7.320 -19.993   7.012  1.00 17.93           C  
ATOM    290  CD2 LEU A  64      -8.114 -18.090   8.451  1.00 17.70           C  
ATOM    291  N   LYS A  65      -4.617 -21.144   9.138  1.00 10.14           N  
ATOM    292  CA  LYS A  65      -3.222 -20.757   9.285  1.00 11.14           C  
ATOM    293  C   LYS A  65      -2.931 -19.644   8.290  1.00  9.67           C  
ATOM    294  O   LYS A  65      -3.305 -19.719   7.131  1.00 10.80           O  
ATOM    295  CB  LYS A  65      -2.295 -21.942   8.991  1.00 13.37           C  
ATOM    296  CG  LYS A  65      -2.495 -23.149   9.906  1.00 18.03           C  
ATOM    297  CD  LYS A  65      -1.388 -23.230  10.947  1.00 24.40           C  
ATOM    298  CE  LYS A  65      -1.507 -24.557  11.715  1.00 26.10           C  
ATOM    299  NZ  LYS A  65      -1.158 -25.789  10.946  1.00 27.25           N1+
ATOM    300  N   ILE A  66      -2.242 -18.601   8.772  1.00  8.37           N  
ATOM    301  CA  ILE A  66      -1.795 -17.483   7.928  1.00  8.39           C  
ATOM    302  C   ILE A  66      -0.331 -17.290   8.240  1.00  8.26           C  
ATOM    303  O   ILE A  66       0.037 -17.003   9.388  1.00  8.58           O  
ATOM    304  CB  ILE A  66      -2.575 -16.188   8.255  1.00  8.26           C  
ATOM    305  CG1 ILE A  66      -4.067 -16.281   7.994  1.00  9.13           C  
ATOM    306  CG2 ILE A  66      -1.981 -15.003   7.481  1.00  8.40           C  
ATOM    307  CD1 ILE A  66      -4.442 -16.647   6.556  1.00  9.74           C  
ATOM    308  N   GLY A  67       0.543 -17.482   7.236  1.00  8.52           N  
ATOM    309  CA  GLY A  67       1.965 -17.446   7.520  1.00  8.95           C  
ATOM    310  C   GLY A  67       2.338 -18.460   8.642  1.00  9.50           C  
ATOM    311  O   GLY A  67       1.874 -19.619   8.656  1.00 12.08           O  
ATOM    312  N   ASP A  68       3.142 -17.992   9.597  1.00  8.88           N  
ATOM    313  CA  ASP A  68       3.548 -18.826  10.740  1.00  9.55           C  
ATOM    314  C   ASP A  68       2.522 -18.953  11.844  1.00  9.55           C  
ATOM    315  O   ASP A  68       2.789 -19.584  12.885  1.00  9.34           O  
ATOM    316  CB  ASP A  68       4.927 -18.376  11.296  1.00  8.96           C  
ATOM    317  CG  ASP A  68       4.832 -17.124  12.220  1.00  9.42           C  
ATOM    318  OD1 ASP A  68       3.719 -16.600  12.479  1.00  8.46           O  
ATOM    319  OD2 ASP A  68       5.883 -16.665  12.708  1.00 10.20           O1-
ATOM    320  N   SER A  69       1.331 -18.384  11.628  1.00  9.39           N  
ATOM    321  CA  SER A  69       0.343 -18.142  12.689  1.00  9.56           C  
ATOM    322  C   SER A  69      -0.894 -19.029  12.593  1.00  9.89           C  
ATOM    323  O   SER A  69      -1.334 -19.357  11.489  1.00 11.78           O  
ATOM    324  CB  SER A  69      -0.117 -16.682  12.656  1.00  9.00           C  
ATOM    325  OG  SER A  69       1.038 -15.874  12.884  1.00  8.45           O  
ATOM    326  N   GLU A  70      -1.418 -19.475  13.726  1.00  8.47           N  
ATOM    327  CA  GLU A  70      -2.694 -20.180  13.786  1.00  8.66           C  
ATOM    328  C   GLU A  70      -3.768 -19.234  14.344  1.00  7.80           C  
ATOM    329  O   GLU A  70      -3.593 -18.598  15.401  1.00  7.24           O  
ATOM    330  CB  GLU A  70      -2.582 -21.400  14.735  1.00 11.09           C  
ATOM    331  CG  GLU A  70      -1.728 -22.547  14.217  1.00 16.86           C  
ATOM    332  CD  GLU A  70      -1.690 -23.769  15.170  1.00 19.85           C  
ATOM    333  OE1 GLU A  70      -2.448 -23.769  16.145  1.00 20.09           O  
ATOM    334  OE2 GLU A  70      -0.876 -24.696  14.888  1.00 22.75           O1-
ATOM    335  N   LEU A  71      -4.899 -19.165  13.661  1.00  7.29           N  
ATOM    336  CA  LEU A  71      -6.030 -18.396  14.177  1.00  7.81           C  
ATOM    337  C   LEU A  71      -6.654 -19.097  15.357  1.00  8.11           C  
ATOM    338  O   LEU A  71      -6.978 -20.293  15.257  1.00  9.49           O  
ATOM    339  CB  LEU A  71      -7.036 -18.221  13.031  1.00  9.16           C  
ATOM    340  CG  LEU A  71      -8.319 -17.497  13.412  1.00  9.83           C  
ATOM    341  CD1 LEU A  71      -8.034 -15.996  13.600  1.00  9.74           C  
ATOM    342  CD2 LEU A  71      -9.377 -17.667  12.328  1.00 11.67           C  
ATOM    343  N   LEU A  72      -6.788 -18.377  16.471  1.00  8.09           N  
ATOM    344  CA  LEU A  72      -7.387 -18.929  17.697  1.00  7.68           C  
ATOM    345  C   LEU A  72      -8.807 -18.489  17.918  1.00  8.33           C  
ATOM    346  O   LEU A  72      -9.559 -19.165  18.622  1.00  8.65           O  
ATOM    347  CB  LEU A  72      -6.585 -18.512  18.963  1.00  8.04           C  
ATOM    348  CG  LEU A  72      -5.059 -18.686  18.818  1.00  8.74           C  
ATOM    349  CD1 LEU A  72      -4.371 -18.170  20.096  1.00  9.77           C  
ATOM    350  CD2 LEU A  72      -4.670 -20.137  18.561  1.00  9.13           C  
ATOM    351  N   TYR A  73      -9.195 -17.341  17.374  1.00  8.01           N  
ATOM    352  CA  TYR A  73     -10.404 -16.639  17.807  1.00  8.19           C  
ATOM    353  C   TYR A  73     -10.725 -15.554  16.792  1.00  7.93           C  
ATOM    354  O   TYR A  73      -9.829 -14.856  16.273  1.00  8.20           O  
ATOM    355  CB  TYR A  73     -10.138 -15.998  19.197  1.00  9.69           C  
ATOM    356  CG  TYR A  73     -11.092 -14.849  19.647  1.00 12.77           C  
ATOM    357  CD1 TYR A  73     -12.084 -15.060  20.556  1.00 13.63           C  
ATOM    358  CD2 TYR A  73     -10.916 -13.548  19.146  1.00 14.15           C  
ATOM    359  CE1 TYR A  73     -12.928 -14.016  20.967  1.00 14.39           C  
ATOM    360  CE2 TYR A  73     -11.716 -12.483  19.540  1.00 15.74           C  
ATOM    361  CZ  TYR A  73     -12.731 -12.716  20.472  1.00 16.41           C  
ATOM    362  OH  TYR A  73     -13.530 -11.601  20.831  1.00 19.70           O  
ATOM    363  N   THR A  74     -11.987 -15.357  16.548  1.00  7.62           N  
ATOM    364  CA  THR A  74     -12.475 -14.244  15.718  1.00  7.87           C  
ATOM    365  C   THR A  74     -13.766 -13.703  16.314  1.00  9.01           C  
ATOM    366  O   THR A  74     -14.540 -14.481  16.935  1.00 10.07           O  
ATOM    367  CB  THR A  74     -12.629 -14.652  14.251  1.00  8.24           C  
ATOM    368  OG1 THR A  74     -12.947 -13.517  13.446  1.00  7.83           O  
ATOM    369  CG2 THR A  74     -13.806 -15.666  14.083  1.00  8.21           C  
ATOM    370  N   MET A  75     -14.012 -12.407  16.161  1.00  9.48           N  
ATOM    371  CA  MET A  75     -15.279 -11.809  16.529  1.00 10.97           C  
ATOM    372  C   MET A  75     -15.597 -10.633  15.612  1.00 10.18           C  
ATOM    373  O   MET A  75     -14.691  -9.878  15.236  1.00  9.03           O  
ATOM    374  CB  MET A  75     -15.316 -11.344  18.005  1.00 15.09           C  
ATOM    375  CG  MET A  75     -14.204 -10.388  18.384  1.00 19.42           C  
ATOM    376  SD  MET A  75     -14.393  -9.454  19.933  1.00 29.90           S  
ATOM    377  CE  MET A  75     -13.623  -7.913  19.528  1.00 23.78           C  
ATOM    378  N   GLY A  76     -16.885 -10.450  15.306  1.00 10.17           N  
ATOM    379  CA  GLY A  76     -17.300  -9.320  14.503  1.00 11.39           C  
ATOM    380  C   GLY A  76     -17.135  -9.582  13.052  1.00 11.62           C  
ATOM    381  O   GLY A  76     -16.450 -10.513  12.621  1.00 12.54           O  
ATOM    382  N   GLU A  77     -17.854  -8.809  12.236  1.00 12.03           N  
ATOM    383  CA  GLU A  77     -17.909  -9.057  10.788  1.00 12.21           C  
ATOM    384  C   GLU A  77     -17.673  -7.852   9.902  1.00 11.36           C  
ATOM    385  O   GLU A  77     -17.715  -8.002   8.661  1.00 11.73           O  
ATOM    386  CB  GLU A  77     -19.240  -9.724  10.388  1.00 15.03           C  
ATOM    387  CG  GLU A  77     -19.485 -11.049  11.112  1.00 18.24           C  
ATOM    388  CD  GLU A  77     -20.621 -11.866  10.519  1.00 24.81           C  
ATOM    389  OE1 GLU A  77     -21.684 -11.309  10.151  1.00 27.74           O  
ATOM    390  OE2 GLU A  77     -20.445 -13.103  10.417  1.00 28.87           O1-
ATOM    391  N   GLY A  78     -17.377  -6.696  10.488  1.00 11.25           N  
ATOM    392  CA  GLY A  78     -17.068  -5.514   9.691  1.00 11.74           C  
ATOM    393  C   GLY A  78     -18.316  -4.815   9.144  1.00 13.64           C  
ATOM    394  O   GLY A  78     -18.253  -3.970   8.229  1.00 16.35           O  
ATOM    395  N   TYR A  79     -19.471  -5.093   9.742  1.00 13.26           N  
ATOM    396  CA ATYR A  79     -20.687  -4.315   9.421  0.50 13.01           C  
ATOM    397  CA BTYR A  79     -20.611  -4.281   9.354  0.50 12.80           C  
ATOM    398  C   TYR A  79     -21.005  -3.324  10.501  1.00 12.67           C  
ATOM    399  O   TYR A  79     -21.144  -2.131  10.239  1.00 14.52           O  
ATOM    400  CB ATYR A  79     -21.888  -5.247   9.226  0.50 13.21           C  
ATOM    401  CB BTYR A  79     -21.742  -5.142   8.717  0.50 12.94           C  
ATOM    402  CG ATYR A  79     -21.668  -6.116   8.055  0.50 14.04           C  
ATOM    403  CG BTYR A  79     -22.518  -6.009   9.664  0.50 13.74           C  
ATOM    404  CD1ATYR A  79     -21.616  -5.576   6.785  0.50 14.80           C  
ATOM    405  CD1BTYR A  79     -23.571  -5.470  10.413  0.50 13.67           C  
ATOM    406  CD2ATYR A  79     -21.422  -7.475   8.210  0.50 14.57           C  
ATOM    407  CD2BTYR A  79     -22.241  -7.372   9.789  0.50 13.42           C  
ATOM    408  CE1ATYR A  79     -21.370  -6.368   5.685  0.50 14.87           C  
ATOM    409  CE1BTYR A  79     -24.302  -6.233  11.291  0.50 13.83           C  
ATOM    410  CE2ATYR A  79     -21.176  -8.272   7.114  0.50 15.40           C  
ATOM    411  CE2BTYR A  79     -22.958  -8.159  10.661  0.50 13.88           C  
ATOM    412  CZ ATYR A  79     -21.171  -7.718   5.864  0.50 15.65           C  
ATOM    413  CZ BTYR A  79     -23.986  -7.587  11.402  0.50 13.68           C  
ATOM    414  OH ATYR A  79     -20.917  -8.517   4.797  0.50 17.62           O  
ATOM    415  OH BTYR A  79     -24.711  -8.365  12.258  0.50 15.22           O  
ATOM    416  N   ALA A  80     -21.162  -3.800  11.735  1.00 12.08           N  
ATOM    417  CA  ALA A  80     -21.418  -2.999  12.938  1.00 12.33           C  
ATOM    418  C   ALA A  80     -20.138  -2.660  13.734  1.00 13.31           C  
ATOM    419  O   ALA A  80     -20.023  -1.641  14.403  1.00 13.79           O  
ATOM    420  CB  ALA A  80     -22.436  -3.675  13.845  1.00 15.19           C  
ATOM    421  N   ARG A  81     -19.176  -3.582  13.707  1.00 12.30           N  
ATOM    422  CA  ARG A  81     -17.928  -3.391  14.463  1.00 11.71           C  
ATOM    423  C   ARG A  81     -16.856  -3.995  13.546  1.00  9.13           C  
ATOM    424  O   ARG A  81     -17.127  -4.902  12.763  1.00  8.87           O  
ATOM    425  CB  ARG A  81     -17.962  -4.224  15.738  1.00 13.51           C  
ATOM    426  CG  ARG A  81     -18.889  -3.669  16.847  1.00 20.76           C  
ATOM    427  CD  ARG A  81     -18.779  -4.453  18.149  1.00 26.11           C  
ATOM    428  NE  ARG A  81     -18.180  -5.758  17.864  1.00 33.05           N  
ATOM    429  CZ  ARG A  81     -17.985  -6.737  18.737  1.00 37.11           C  
ATOM    430  NH1 ARG A  81     -18.365  -6.594  20.013  1.00 36.31           N1+
ATOM    431  NH2 ARG A  81     -17.399  -7.859  18.309  1.00 33.40           N  
ATOM    432  N   GLN A  82     -15.610  -3.553  13.700  1.00  7.26           N  
ATOM    433  CA  GLN A  82     -14.493  -4.174  12.968  1.00  6.04           C  
ATOM    434  C   GLN A  82     -14.279  -5.637  13.402  1.00  5.83           C  
ATOM    435  O   GLN A  82     -14.366  -5.961  14.598  1.00  6.26           O  
ATOM    436  CB  GLN A  82     -13.198  -3.391  13.274  1.00  5.69           C  
ATOM    437  CG  GLN A  82     -13.203  -1.940  12.834  1.00  5.42           C  
ATOM    438  CD  GLN A  82     -13.330  -1.679  11.339  1.00  4.77           C  
ATOM    439  OE1 GLN A  82     -13.264  -2.597  10.464  1.00  4.24           O  
ATOM    440  NE2 GLN A  82     -13.391  -0.387  10.980  1.00  5.40           N  
ATOM    441  N   ARG A  83     -14.023  -6.507  12.428  1.00  5.31           N  
ATOM    442  CA  ARG A  83     -13.637  -7.859  12.804  1.00  5.40           C  
ATOM    443  C   ARG A  83     -12.299  -7.829  13.482  1.00  5.38           C  
ATOM    444  O   ARG A  83     -11.394  -7.109  13.040  1.00  5.75           O  
ATOM    445  CB  ARG A  83     -13.568  -8.718  11.572  1.00  5.39           C  
ATOM    446  CG  ARG A  83     -13.097 -10.157  11.803  1.00  5.46           C  
ATOM    447  CD  ARG A  83     -13.086 -11.008  10.533  1.00  5.83           C  
ATOM    448  NE  ARG A  83     -14.416 -11.323   9.971  1.00  6.65           N  
ATOM    449  CZ  ARG A  83     -14.991 -10.752   8.919  1.00  7.42           C  
ATOM    450  NH1 ARG A  83     -14.461  -9.748   8.218  1.00  7.98           N1+
ATOM    451  NH2 ARG A  83     -16.143 -11.284   8.462  1.00  8.10           N  
ATOM    452  N   VAL A  84     -12.184  -8.651  14.542  1.00  4.86           N  
ATOM    453  CA  VAL A  84     -10.926  -8.837  15.269  1.00  5.19           C  
ATOM    454  C   VAL A  84     -10.546 -10.275  15.233  1.00  5.24           C  
ATOM    455  O   VAL A  84     -11.400 -11.154  15.578  1.00  5.48           O  
ATOM    456  CB  VAL A  84     -11.030  -8.394  16.749  1.00  5.86           C  
ATOM    457  CG1 VAL A  84      -9.737  -8.753  17.485  1.00  6.38           C  
ATOM    458  CG2 VAL A  84     -11.320  -6.913  16.812  1.00  6.48           C  
ATOM    459  N   ASN A  85      -9.305 -10.549  14.790  1.00  4.98           N  
ATOM    460  CA  ASN A  85      -8.781 -11.937  14.762  1.00  5.14           C  
ATOM    461  C   ASN A  85      -7.623 -12.001  15.739  1.00  5.26           C  
ATOM    462  O   ASN A  85      -6.795 -11.093  15.850  1.00  5.32           O  
ATOM    463  CB  ASN A  85      -8.261 -12.310  13.370  1.00  5.25           C  
ATOM    464  CG  ASN A  85      -9.359 -12.603  12.372  1.00  5.54           C  
ATOM    465  OD1 ASN A  85     -10.538 -12.577  12.688  1.00  6.38           O  
ATOM    466  ND2 ASN A  85      -8.950 -12.844  11.122  1.00  5.79           N  
ATOM    467  N   ILE A  86      -7.563 -13.080  16.501  1.00  5.18           N  
ATOM    468  CA  ILE A  86      -6.447 -13.328  17.438  1.00  6.00           C  
ATOM    469  C   ILE A  86      -5.793 -14.614  17.055  1.00  5.75           C  
ATOM    470  O   ILE A  86      -6.450 -15.620  16.836  1.00  5.87           O  
ATOM    471  CB  ILE A  86      -6.909 -13.306  18.902  1.00  6.91           C  
ATOM    472  CG1 ILE A  86      -7.505 -11.899  19.232  1.00  7.51           C  
ATOM    473  CG2 ILE A  86      -5.752 -13.715  19.841  1.00  7.46           C  
ATOM    474  CD1 ILE A  86      -8.051 -11.765  20.636  1.00  9.40           C  
ATOM    475  N   TYR A  87      -4.480 -14.540  16.890  1.00  5.17           N  
ATOM    476  CA  TYR A  87      -3.651 -15.665  16.438  1.00  5.36           C  
ATOM    477  C   TYR A  87      -2.579 -15.997  17.470  1.00  5.55           C  
ATOM    478  O   TYR A  87      -2.202 -15.150  18.290  1.00  5.28           O  
ATOM    479  CB  TYR A  87      -2.910 -15.266  15.138  1.00  5.64           C  
ATOM    480  CG  TYR A  87      -3.735 -14.680  14.045  1.00  5.22           C  
ATOM    481  CD1 TYR A  87      -4.149 -15.468  12.973  1.00  5.11           C  
ATOM    482  CD2 TYR A  87      -4.032 -13.300  14.016  1.00  5.31           C  
ATOM    483  CE1 TYR A  87      -4.913 -14.911  11.899  1.00  5.11           C  
ATOM    484  CE2 TYR A  87      -4.739 -12.722  12.945  1.00  5.18           C  
ATOM    485  CZ  TYR A  87      -5.181 -13.535  11.907  1.00  4.95           C  
ATOM    486  OH  TYR A  87      -5.889 -12.989  10.888  1.00  4.93           O  
ATOM    487  N   HIS A  88      -1.986 -17.200  17.371  1.00  5.74           N  
ATOM    488  CA  HIS A  88      -0.696 -17.409  18.004  1.00  6.46           C  
ATOM    489  C   HIS A  88       0.342 -17.592  16.944  1.00  6.73           C  
ATOM    490  O   HIS A  88       0.152 -18.352  15.982  1.00  6.73           O  
ATOM    491  CB  HIS A  88      -0.639 -18.624  18.948  1.00  7.77           C  
ATOM    492  CG  HIS A  88       0.697 -18.666  19.670  1.00  8.61           C  
ATOM    493  ND1 HIS A  88       1.752 -19.380  19.202  1.00 10.32           N  
ATOM    494  CD2 HIS A  88       1.177 -17.880  20.721  1.00  9.00           C  
ATOM    495  CE1 HIS A  88       2.851 -19.103  19.943  1.00 10.19           C  
ATOM    496  NE2 HIS A  88       2.515 -18.203  20.886  1.00  9.47           N  
ATOM    497  N   SER A  89       1.467 -16.904  17.138  1.00  6.37           N  
ATOM    498  CA  SER A  89       2.569 -16.929  16.203  1.00  6.98           C  
ATOM    499  C   SER A  89       3.884 -17.131  16.942  1.00  7.61           C  
ATOM    500  O   SER A  89       4.100 -16.563  18.006  1.00  8.12           O  
ATOM    501  CB  SER A  89       2.634 -15.546  15.525  1.00  7.01           C  
ATOM    502  OG  SER A  89       3.889 -15.344  14.845  1.00  7.36           O  
ATOM    503  N   PRO A  90       4.766 -17.973  16.377  1.00  8.02           N  
ATOM    504  CA  PRO A  90       6.071 -18.094  17.070  1.00  8.73           C  
ATOM    505  C   PRO A  90       6.887 -16.817  17.015  1.00  8.35           C  
ATOM    506  O   PRO A  90       7.695 -16.590  17.903  1.00  9.05           O  
ATOM    507  CB  PRO A  90       6.791 -19.247  16.316  1.00  8.93           C  
ATOM    508  CG  PRO A  90       6.017 -19.421  15.049  1.00 11.59           C  
ATOM    509  CD  PRO A  90       4.604 -18.944  15.270  1.00  8.79           C  
ATOM    510  N   SER A  91       6.675 -15.981  15.972  1.00  7.87           N  
ATOM    511  CA  SER A  91       7.465 -14.767  15.855  1.00  7.61           C  
ATOM    512  C   SER A  91       6.785 -13.559  16.541  1.00  7.32           C  
ATOM    513  O   SER A  91       7.474 -12.692  17.092  1.00  6.85           O  
ATOM    514  CB  SER A  91       7.786 -14.413  14.400  1.00  8.27           C  
ATOM    515  OG  SER A  91       6.606 -14.216  13.635  1.00  8.81           O  
ATOM    516  N   LEU A  92       5.443 -13.532  16.562  1.00  6.68           N  
ATOM    517  CA  LEU A  92       4.748 -12.327  17.092  1.00  6.71           C  
ATOM    518  C   LEU A  92       3.966 -12.613  18.376  1.00  6.36           C  
ATOM    519  O   LEU A  92       3.381 -11.698  18.940  1.00  7.12           O  
ATOM    520  CB  LEU A  92       3.782 -11.734  16.006  1.00  6.96           C  
ATOM    521  CG  LEU A  92       4.559 -11.266  14.735  1.00  7.18           C  
ATOM    522  CD1 LEU A  92       3.539 -10.726  13.719  1.00  8.15           C  
ATOM    523  CD2 LEU A  92       5.539 -10.165  15.050  1.00  8.23           C  
ATOM    524  N   GLY A  93       3.941 -13.867  18.865  1.00  6.03           N  
ATOM    525  CA  GLY A  93       3.187 -14.103  20.109  1.00  6.05           C  
ATOM    526  C   GLY A  93       1.694 -14.190  19.883  1.00  5.44           C  
ATOM    527  O   GLY A  93       1.238 -14.695  18.849  1.00  6.02           O  
ATOM    528  N   ILE A  94       0.946 -13.641  20.811  1.00  5.55           N  
ATOM    529  CA  ILE A  94      -0.495 -13.535  20.648  1.00  5.42           C  
ATOM    530  C   ILE A  94      -0.692 -12.256  19.849  1.00  5.26           C  
ATOM    531  O   ILE A  94      -0.444 -11.140  20.333  1.00  5.19           O  
ATOM    532  CB  ILE A  94      -1.205 -13.431  22.018  1.00  5.77           C  
ATOM    533  CG1 ILE A  94      -1.102 -14.775  22.840  1.00  6.26           C  
ATOM    534  CG2 ILE A  94      -2.697 -13.099  21.833  1.00  5.95           C  
ATOM    535  CD1 ILE A  94      -1.694 -15.971  22.132  1.00  7.63           C  
ATOM    536  N   ALA A  95      -1.111 -12.441  18.594  1.00  5.30           N  
ATOM    537  CA  ALA A  95      -1.272 -11.308  17.656  1.00  5.39           C  
ATOM    538  C   ALA A  95      -2.744 -10.982  17.535  1.00  5.59           C  
ATOM    539  O   ALA A  95      -3.574 -11.860  17.243  1.00  5.75           O  
ATOM    540  CB  ALA A  95      -0.641 -11.696  16.334  1.00  5.97           C  
ATOM    541  N   VAL A  96      -3.102  -9.726  17.812  1.00  5.33           N  
ATOM    542  CA  VAL A  96      -4.492  -9.209  17.726  1.00  5.55           C  
ATOM    543  C   VAL A  96      -4.506  -8.320  16.509  1.00  5.21           C  
ATOM    544  O   VAL A  96      -3.734  -7.366  16.450  1.00  5.52           O  
ATOM    545  CB  VAL A  96      -4.807  -8.319  18.962  1.00  6.58           C  
ATOM    546  CG1 VAL A  96      -6.240  -7.783  18.883  1.00  7.21           C  
ATOM    547  CG2 VAL A  96      -4.521  -9.035  20.308  1.00  8.22           C  
ATOM    548  N   ALA A  97      -5.360  -8.615  15.519  1.00  4.72           N  
ATOM    549  CA  ALA A  97      -5.431  -7.846  14.287  1.00  4.60           C  
ATOM    550  C   ALA A  97      -6.845  -7.254  14.200  1.00  4.44           C  
ATOM    551  O   ALA A  97      -7.851  -7.946  14.441  1.00  4.63           O  
ATOM    552  CB  ALA A  97      -5.145  -8.690  13.055  1.00  5.04           C  
ATOM    553  N   ILE A  98      -6.920  -5.964  13.862  1.00  4.10           N  
ATOM    554  CA  ILE A  98      -8.188  -5.245  13.817  1.00  4.10           C  
ATOM    555  C   ILE A  98      -8.424  -4.751  12.400  1.00  3.96           C  
ATOM    556  O   ILE A  98      -7.627  -3.976  11.811  1.00  4.12           O  
ATOM    557  CB  ILE A  98      -8.126  -4.009  14.777  1.00  3.90           C  
ATOM    558  CG1 ILE A  98      -7.737  -4.478  16.216  1.00  4.25           C  
ATOM    559  CG2 ILE A  98      -9.504  -3.315  14.775  1.00  4.24           C  
ATOM    560  CD1 ILE A  98      -7.652  -3.303  17.221  1.00  4.68           C  
ATOM    561  N   GLU A  99      -9.577  -5.152  11.840  1.00  4.38           N  
ATOM    562  CA  GLU A  99     -10.041  -4.704  10.489  1.00  4.42           C  
ATOM    563  C   GLU A  99     -10.181  -3.172  10.448  1.00  4.18           C  
ATOM    564  O   GLU A  99     -10.400  -2.539  11.500  1.00  3.76           O  
ATOM    565  CB  GLU A  99     -11.411  -5.381  10.208  1.00  5.18           C  
ATOM    566  CG  GLU A  99     -11.810  -5.345   8.751  1.00  5.43           C  
ATOM    567  CD  GLU A  99     -13.212  -5.885   8.524  1.00  5.81           C  
ATOM    568  OE1 GLU A  99     -13.946  -6.161   9.479  1.00  5.91           O  
ATOM    569  OE2 GLU A  99     -13.565  -6.052   7.308  1.00  6.82           O1-
ATOM    570  N   GLY A 100     -10.178  -2.617   9.238  1.00  4.54           N  
ATOM    571  CA  GLY A 100     -10.360  -1.182   9.035  1.00  5.28           C  
ATOM    572  C   GLY A 100     -11.317  -0.851   7.946  1.00  6.18           C  
ATOM    573  O   GLY A 100     -11.040   0.142   7.222  1.00  6.35           O  
ATOM    574  N   THR A 101     -12.424  -1.562   7.874  1.00  7.37           N  
ATOM    575  CA  THR A 101     -13.351  -1.196   6.805  1.00  8.98           C  
ATOM    576  C   THR A 101     -14.040   0.164   7.138  1.00  9.41           C  
ATOM    577  O   THR A 101     -13.942   0.659   8.239  1.00  8.30           O  
ATOM    578  CB  THR A 101     -14.314  -2.356   6.522  1.00 11.85           C  
ATOM    579  OG1 THR A 101     -14.901  -2.103   5.233  1.00 13.27           O  
ATOM    580  CG2 THR A 101     -15.283  -2.424   7.561  1.00 11.46           C  
ATOM    581  N   ASN A 102     -14.741   0.733   6.152  1.00 11.08           N  
ATOM    582  CA  ASN A 102     -15.192   2.124   6.258  1.00 11.89           C  
ATOM    583  C   ASN A 102     -16.502   2.248   7.035  1.00 12.10           C  
ATOM    584  O   ASN A 102     -17.544   2.636   6.485  1.00 13.61           O  
ATOM    585  CB  ASN A 102     -15.287   2.730   4.859  1.00 15.73           C  
ATOM    586  CG  ASN A 102     -13.950   2.773   4.165  1.00 20.96           C  
ATOM    587  OD1 ASN A 102     -12.960   3.310   4.714  1.00 20.88           O  
ATOM    588  ND2 ASN A 102     -13.862   2.108   2.984  1.00 24.48           N  
ATOM    589  N   LEU A 103     -16.460   1.918   8.306  1.00 11.19           N  
ATOM    590  CA  LEU A 103     -17.656   2.090   9.148  1.00 12.29           C  
ATOM    591  C   LEU A 103     -18.069   3.568   9.153  1.00 10.90           C  
ATOM    592  O   LEU A 103     -19.255   3.863   9.311  1.00 10.79           O  
ATOM    593  CB  LEU A 103     -17.413   1.531  10.532  1.00 16.53           C  
ATOM    594  CG  LEU A 103     -17.109   0.017  10.436  1.00 19.64           C  
ATOM    595  CD1 LEU A 103     -17.058  -0.505  11.820  1.00 20.10           C  
ATOM    596  CD2 LEU A 103     -18.066  -0.831   9.585  1.00 20.57           C  
ATOM    597  N   PHE A 104     -17.105   4.508   9.065  1.00  9.17           N  
ATOM    598  CA  PHE A 104     -17.410   5.888   8.614  1.00  9.30           C  
ATOM    599  C   PHE A 104     -16.336   6.264   7.628  1.00  9.21           C  
ATOM    600  O   PHE A 104     -15.343   5.546   7.490  1.00  8.96           O  
ATOM    601  CB  PHE A 104     -17.436   6.880   9.785  1.00  9.32           C  
ATOM    602  CG  PHE A 104     -16.188   6.885  10.620  1.00 10.23           C  
ATOM    603  CD1 PHE A 104     -15.213   7.845  10.404  1.00 10.18           C  
ATOM    604  CD2 PHE A 104     -16.024   5.958  11.646  1.00 10.83           C  
ATOM    605  CE1 PHE A 104     -14.070   7.852  11.190  1.00 10.69           C  
ATOM    606  CE2 PHE A 104     -14.902   5.981  12.478  1.00 11.39           C  
ATOM    607  CZ  PHE A 104     -13.910   6.919  12.196  1.00 10.07           C  
ATOM    608  N   SER A 105     -16.539   7.345   6.889  1.00  9.36           N  
ATOM    609  CA ASER A 105     -15.594   7.710   5.845  0.50 10.41           C  
ATOM    610  CA BSER A 105     -15.568   7.688   5.849  0.50 10.35           C  
ATOM    611  C   SER A 105     -14.591   8.706   6.349  1.00 10.29           C  
ATOM    612  O   SER A 105     -14.973   9.726   6.939  1.00 10.15           O  
ATOM    613  CB ASER A 105     -16.354   8.283   4.663  0.50 11.85           C  
ATOM    614  CB BSER A 105     -16.237   8.215   4.585  0.50 11.83           C  
ATOM    615  OG ASER A 105     -16.912   7.213   3.936  0.50 13.56           O  
ATOM    616  OG BSER A 105     -15.242   8.682   3.683  0.50 12.79           O  
ATOM    617  N   LEU A 106     -13.309   8.456   6.088  1.00 10.26           N  
ATOM    618  CA  LEU A 106     -12.306   9.419   6.481  1.00 10.65           C  
ATOM    619  C   LEU A 106     -12.161  10.621   5.543  1.00 12.43           C  
ATOM    620  O   LEU A 106     -11.530  11.592   5.905  1.00 14.79           O  
ATOM    621  CB  LEU A 106     -10.950   8.706   6.631  1.00 12.55           C  
ATOM    622  CG  LEU A 106     -10.928   7.653   7.736  1.00 12.83           C  
ATOM    623  CD1 LEU A 106      -9.525   7.056   7.714  1.00 14.11           C  
ATOM    624  CD2 LEU A 106     -11.158   8.340   9.088  1.00 14.36           C  
ATOM    625  N   ASN A 107     -12.824  10.569   4.384  1.00 12.48           N  
ATOM    626  CA  ASN A 107     -12.786  11.733   3.471  1.00 14.79           C  
ATOM    627  C   ASN A 107     -14.006  12.663   3.580  1.00 15.78           C  
ATOM    628  O   ASN A 107     -14.222  13.528   2.754  1.00 19.35           O  
ATOM    629  CB  ASN A 107     -12.552  11.215   2.048  1.00 16.71           C  
ATOM    630  CG  ASN A 107     -13.643  10.311   1.572  1.00 21.19           C  
ATOM    631  OD1 ASN A 107     -14.655  10.115   2.251  1.00 26.71           O  
ATOM    632  ND2 ASN A 107     -13.470   9.749   0.362  1.00 26.13           N  
ATOM    633  N   SER A 108     -14.741  12.508   4.638  1.00 14.08           N  
ATOM    634  CA ASER A 108     -15.949  13.261   4.922  0.50 12.74           C  
ATOM    635  CA BSER A 108     -15.958  13.302   4.845  0.50 13.17           C  
ATOM    636  C   SER A 108     -15.726  14.610   5.600  1.00 12.83           C  
ATOM    637  O   SER A 108     -14.632  14.899   6.072  1.00 15.58           O  
ATOM    638  CB ASER A 108     -16.785  12.398   5.842  0.50 12.17           C  
ATOM    639  CB BSER A 108     -17.047  12.457   5.532  0.50 13.59           C  
ATOM    640  OG ASER A 108     -18.054  12.965   5.972  0.50 12.01           O  
ATOM    641  OG BSER A 108     -16.684  12.111   6.837  0.50 13.63           O  
ATOM    642  N   ASP A 109     -16.779  15.392   5.758  1.00 10.18           N  
ATOM    643  CA  ASP A 109     -16.742  16.715   6.389  1.00 10.19           C  
ATOM    644  C   ASP A 109     -16.113  16.646   7.772  1.00  9.65           C  
ATOM    645  O   ASP A 109     -16.641  16.010   8.699  1.00  9.84           O  
ATOM    646  CB  ASP A 109     -18.178  17.237   6.504  1.00 10.23           C  
ATOM    647  CG  ASP A 109     -18.283  18.671   7.051  1.00 11.67           C  
ATOM    648  OD1 ASP A 109     -17.327  19.226   7.606  1.00 10.96           O  
ATOM    649  OD2 ASP A 109     -19.409  19.237   6.911  1.00 12.58           O1-
ATOM    650  N   LEU A 110     -14.956  17.281   7.885  1.00 10.45           N  
ATOM    651  CA  LEU A 110     -14.225  17.247   9.160  1.00 10.80           C  
ATOM    652  C   LEU A 110     -14.925  17.923  10.322  1.00 11.38           C  
ATOM    653  O   LEU A 110     -14.501  17.753  11.493  1.00 12.51           O  
ATOM    654  CB  LEU A 110     -12.862  17.921   8.972  1.00 11.02           C  
ATOM    655  CG  LEU A 110     -11.903  17.172   8.059  1.00 11.57           C  
ATOM    656  CD1 LEU A 110     -10.693  18.056   7.703  1.00 11.50           C  
ATOM    657  CD2 LEU A 110     -11.454  15.900   8.725  1.00 12.70           C  
ATOM    658  N   HIS A 111     -15.986  18.709  10.093  1.00 10.80           N  
ATOM    659  CA  HIS A 111     -16.730  19.274  11.214  1.00 11.19           C  
ATOM    660  C   HIS A 111     -17.595  18.292  11.931  1.00 10.02           C  
ATOM    661  O   HIS A 111     -18.145  18.615  13.014  1.00 10.55           O  
ATOM    662  CB  HIS A 111     -17.616  20.427  10.740  1.00 13.70           C  
ATOM    663  CG  HIS A 111     -16.859  21.538  10.087  1.00 15.14           C  
ATOM    664  ND1 HIS A 111     -16.634  21.604   8.719  1.00 16.82           N  
ATOM    665  CD2 HIS A 111     -16.259  22.645  10.641  1.00 15.86           C  
ATOM    666  CE1 HIS A 111     -15.904  22.719   8.466  1.00 18.53           C  
ATOM    667  NE2 HIS A 111     -15.678  23.345   9.642  1.00 16.90           N  
ATOM    668  N   ASP A 112     -17.816  17.120  11.294  1.00 10.29           N  
ATOM    669  CA  ASP A 112     -18.714  16.153  11.934  1.00  9.93           C  
ATOM    670  C   ASP A 112     -18.130  15.580  13.208  1.00  8.73           C  
ATOM    671  O   ASP A 112     -16.875  15.458  13.371  1.00  7.18           O  
ATOM    672  CB  ASP A 112     -19.095  14.975  11.004  1.00 11.12           C  
ATOM    673  CG  ASP A 112     -20.053  15.370   9.850  1.00 11.82           C  
ATOM    674  OD1 ASP A 112     -20.563  16.501   9.784  1.00 12.15           O  
ATOM    675  OD2 ASP A 112     -20.210  14.515   8.965  1.00 13.95           O1-
ATOM    676  N   ALA A 113     -19.011  15.168  14.103  1.00  8.64           N  
ATOM    677  CA  ALA A 113     -18.665  14.632  15.398  1.00  8.67           C  
ATOM    678  C   ALA A 113     -17.665  13.471  15.418  1.00  8.12           C  
ATOM    679  O   ALA A 113     -16.898  13.325  16.406  1.00  8.24           O  
ATOM    680  CB  ALA A 113     -19.925  14.275  16.167  1.00  9.37           C  
ATOM    681  N   LYS A 114     -17.622  12.663  14.345  1.00  7.97           N  
ATOM    682  CA  LYS A 114     -16.664  11.537  14.324  1.00  8.02           C  
ATOM    683  C   LYS A 114     -15.238  12.058  14.464  1.00  7.25           C  
ATOM    684  O   LYS A 114     -14.382  11.337  15.000  1.00  6.69           O  
ATOM    685  CB  LYS A 114     -16.779  10.765  13.024  1.00  9.70           C  
ATOM    686  CG  LYS A 114     -17.982   9.817  12.888  1.00 12.59           C  
ATOM    687  CD  LYS A 114     -17.984   8.646  13.850  1.00 14.40           C  
ATOM    688  CE  LYS A 114     -19.144   7.735  13.460  1.00 17.22           C  
ATOM    689  NZ  LYS A 114     -19.339   6.726  14.534  1.00 21.27           N1+
ATOM    690  N   PHE A 115     -14.945  13.285  14.012  1.00  6.53           N  
ATOM    691  CA  PHE A 115     -13.595  13.793  14.047  1.00  5.87           C  
ATOM    692  C   PHE A 115     -13.258  14.623  15.270  1.00  5.44           C  
ATOM    693  O   PHE A 115     -12.139  15.099  15.383  1.00  5.59           O  
ATOM    694  CB  PHE A 115     -13.360  14.681  12.810  1.00  6.23           C  
ATOM    695  CG  PHE A 115     -13.504  13.921  11.512  1.00  6.79           C  
ATOM    696  CD1 PHE A 115     -12.507  13.076  11.089  1.00  7.39           C  
ATOM    697  CD2 PHE A 115     -14.656  14.062  10.726  1.00  7.64           C  
ATOM    698  CE1 PHE A 115     -12.615  12.362   9.878  1.00  7.95           C  
ATOM    699  CE2 PHE A 115     -14.799  13.325   9.547  1.00  8.59           C  
ATOM    700  CZ  PHE A 115     -13.756  12.473   9.112  1.00  8.73           C  
ATOM    701  N   TRP A 116     -14.218  14.841  16.172  1.00  5.73           N  
ATOM    702  CA  TRP A 116     -13.916  15.688  17.334  1.00  6.02           C  
ATOM    703  C   TRP A 116     -12.961  15.054  18.310  1.00  5.92           C  
ATOM    704  O   TRP A 116     -12.953  13.784  18.498  1.00  6.05           O  
ATOM    705  CB  TRP A 116     -15.208  15.946  18.098  1.00  7.00           C  
ATOM    706  CG  TRP A 116     -16.209  16.777  17.340  1.00  7.73           C  
ATOM    707  CD1 TRP A 116     -16.134  17.278  16.047  1.00  7.51           C  
ATOM    708  CD2 TRP A 116     -17.551  17.148  17.840  1.00  8.86           C  
ATOM    709  NE1 TRP A 116     -17.327  17.938  15.708  1.00  8.68           N  
ATOM    710  CE2 TRP A 116     -18.198  17.883  16.733  1.00  9.17           C  
ATOM    711  CE3 TRP A 116     -18.242  16.935  19.036  1.00  9.77           C  
ATOM    712  CZ2 TRP A 116     -19.488  18.421  16.858  1.00 10.26           C  
ATOM    713  CZ3 TRP A 116     -19.559  17.478  19.148  1.00 11.40           C  
ATOM    714  CH2 TRP A 116     -20.141  18.217  18.062  1.00 10.95           C  
ATOM    715  N   GLN A 117     -12.162  15.911  18.931  1.00  6.17           N  
ATOM    716  CA  GLN A 117     -11.273  15.436  19.997  1.00  5.99           C  
ATOM    717  C   GLN A 117     -12.008  15.312  21.310  1.00  6.57           C  
ATOM    718  O   GLN A 117     -12.892  16.121  21.588  1.00  7.98           O  
ATOM    719  CB  GLN A 117     -10.087  16.382  20.177  1.00  6.20           C  
ATOM    720  CG  GLN A 117      -9.135  16.305  18.967  1.00  6.56           C  
ATOM    721  CD  GLN A 117      -7.790  16.920  19.262  1.00  7.10           C  
ATOM    722  OE1 GLN A 117      -7.699  17.805  20.124  1.00  8.55           O  
ATOM    723  NE2 GLN A 117      -6.746  16.489  18.571  1.00  7.37           N  
ATOM    724  N   GLU A 118     -11.642  14.320  22.123  1.00  5.57           N  
ATOM    725  CA  GLU A 118     -12.330  14.116  23.402  1.00  5.60           C  
ATOM    726  C   GLU A 118     -11.339  13.495  24.375  1.00  5.52           C  
ATOM    727  O   GLU A 118     -10.252  12.982  23.998  1.00  5.43           O  
ATOM    728  CB  GLU A 118     -13.559  13.190  23.244  1.00  5.56           C  
ATOM    729  CG  GLU A 118     -13.190  11.784  22.762  1.00  5.73           C  
ATOM    730  CD  GLU A 118     -14.372  10.921  22.398  1.00  6.40           C  
ATOM    731  OE1 GLU A 118     -15.479  11.459  22.181  1.00  7.26           O  
ATOM    732  OE2 GLU A 118     -14.179   9.709  22.251  1.00  6.41           O1-
ATOM    733  N   ASP A 119     -11.722  13.504  25.654  1.00  5.57           N  
ATOM    734  CA  ASP A 119     -10.851  12.886  26.698  1.00  5.89           C  
ATOM    735  C   ASP A 119     -10.794  11.358  26.488  1.00  5.78           C  
ATOM    736  O   ASP A 119     -11.718  10.720  25.871  1.00  6.15           O  
ATOM    737  CB  ASP A 119     -11.442  13.125  28.084  1.00  7.08           C  
ATOM    738  CG  ASP A 119     -11.283  14.526  28.570  1.00  8.29           C  
ATOM    739  OD1 ASP A 119     -10.470  15.278  28.073  1.00 10.27           O  
ATOM    740  OD2 ASP A 119     -11.991  14.781  29.606  1.00 12.72           O1-
ATOM    741  N   PRO A 120      -9.748  10.738  27.007  1.00  5.61           N  
ATOM    742  CA  PRO A 120      -9.753   9.244  27.049  1.00  5.66           C  
ATOM    743  C   PRO A 120     -10.970   8.685  27.808  1.00  5.85           C  
ATOM    744  O   PRO A 120     -11.444   9.299  28.782  1.00  6.28           O  
ATOM    745  CB  PRO A 120      -8.442   8.912  27.847  1.00  6.12           C  
ATOM    746  CG  PRO A 120      -7.578  10.118  27.648  1.00  5.93           C  
ATOM    747  CD  PRO A 120      -8.551  11.308  27.676  1.00  5.73           C  
ATOM    748  N   ASN A 121     -11.456   7.558  27.293  1.00  5.97           N  
ATOM    749  CA  ASN A 121     -12.498   6.822  27.970  1.00  5.77           C  
ATOM    750  C   ASN A 121     -12.101   6.503  29.409  1.00  5.73           C  
ATOM    751  O   ASN A 121     -10.912   6.311  29.745  1.00  5.86           O  
ATOM    752  CB  ASN A 121     -12.722   5.503  27.191  1.00  6.05           C  
ATOM    753  CG  ASN A 121     -13.899   4.696  27.731  1.00  6.65           C  
ATOM    754  OD1 ASN A 121     -13.711   3.799  28.549  1.00  7.34           O  
ATOM    755  ND2 ASN A 121     -15.086   5.016  27.280  1.00  7.77           N  
ATOM    756  N   GLU A 122     -13.154   6.372  30.221  1.00  5.61           N  
ATOM    757  CA  GLU A 122     -12.952   6.062  31.644  1.00  5.91           C  
ATOM    758  C   GLU A 122     -12.104   4.842  31.891  1.00  5.95           C  
ATOM    759  O   GLU A 122     -11.407   4.757  32.924  1.00  5.63           O  
ATOM    760  CB  GLU A 122     -14.322   5.899  32.366  1.00  6.61           C  
ATOM    761  CG  GLU A 122     -15.106   4.718  31.824  1.00  8.52           C  
ATOM    762  CD  GLU A 122     -16.569   4.714  32.245  1.00  9.43           C  
ATOM    763  OE1 GLU A 122     -17.257   3.758  31.830  1.00 11.68           O  
ATOM    764  OE2 GLU A 122     -17.006   5.638  32.991  1.00 10.77           O1-
ATOM    765  N   ARG A 123     -12.171   3.833  31.011  1.00  5.82           N  
ATOM    766  CA  ARG A 123     -11.415   2.582  31.236  1.00  5.87           C  
ATOM    767  C   ARG A 123      -9.915   2.775  31.392  1.00  6.05           C  
ATOM    768  O   ARG A 123      -9.221   1.992  32.047  1.00  6.45           O  
ATOM    769  CB  ARG A 123     -11.717   1.583  30.093  1.00  6.25           C  
ATOM    770  CG  ARG A 123     -11.031   0.220  30.246  1.00  6.00           C  
ATOM    771  CD  ARG A 123     -11.746  -0.769  31.199  1.00  5.91           C  
ATOM    772  NE  ARG A 123     -13.083  -1.106  30.778  1.00  6.07           N  
ATOM    773  CZ  ARG A 123     -14.224  -0.655  31.325  1.00  6.18           C  
ATOM    774  NH1 ARG A 123     -14.195   0.171  32.385  1.00  6.49           N1+
ATOM    775  NH2 ARG A 123     -15.385  -1.042  30.801  1.00  6.87           N  
ATOM    776  N   TYR A 124      -9.389   3.822  30.734  1.00  5.44           N  
ATOM    777  CA  TYR A 124      -7.942   4.022  30.757  1.00  5.74           C  
ATOM    778  C   TYR A 124      -7.510   5.478  30.993  1.00  5.27           C  
ATOM    779  O   TYR A 124      -6.310   5.718  31.009  1.00  5.88           O  
ATOM    780  CB  TYR A 124      -7.258   3.445  29.501  1.00  5.89           C  
ATOM    781  CG  TYR A 124      -7.992   3.742  28.214  1.00  5.86           C  
ATOM    782  CD1 TYR A 124      -8.001   5.050  27.672  1.00  5.97           C  
ATOM    783  CD2 TYR A 124      -8.676   2.730  27.548  1.00  6.12           C  
ATOM    784  CE1 TYR A 124      -8.696   5.353  26.517  1.00  5.36           C  
ATOM    785  CE2 TYR A 124      -9.370   3.017  26.354  1.00  5.89           C  
ATOM    786  CZ  TYR A 124      -9.387   4.292  25.869  1.00  5.88           C  
ATOM    787  OH  TYR A 124     -10.113   4.575  24.753  1.00  5.78           O  
ATOM    788  N   ILE A 125      -8.461   6.436  31.168  1.00  5.72           N  
ATOM    789  CA  ILE A 125      -8.062   7.812  31.387  1.00  5.83           C  
ATOM    790  C   ILE A 125      -7.004   8.009  32.504  1.00  5.75           C  
ATOM    791  O   ILE A 125      -6.160   8.876  32.428  1.00  6.41           O  
ATOM    792  CB  ILE A 125      -9.306   8.728  31.617  1.00  5.90           C  
ATOM    793  CG1 ILE A 125      -8.909  10.231  31.580  1.00  6.21           C  
ATOM    794  CG2 ILE A 125     -10.007   8.391  32.945  1.00  6.33           C  
ATOM    795  CD1 ILE A 125     -10.101  11.153  31.567  1.00  7.04           C  
ATOM    796  N   GLN A 126      -7.092   7.202  33.556  1.00  5.72           N  
ATOM    797  CA  GLN A 126      -6.187   7.340  34.676  1.00  5.60           C  
ATOM    798  C   GLN A 126      -4.726   7.031  34.410  1.00  5.62           C  
ATOM    799  O   GLN A 126      -3.816   7.376  35.188  1.00  6.76           O  
ATOM    800  CB  GLN A 126      -6.741   6.510  35.850  1.00  5.81           C  
ATOM    801  CG  GLN A 126      -8.069   7.025  36.414  1.00  5.55           C  
ATOM    802  CD  GLN A 126      -8.629   6.080  37.473  1.00  5.19           C  
ATOM    803  OE1 GLN A 126      -7.956   5.808  38.457  1.00  5.23           O  
ATOM    804  NE2 GLN A 126      -9.867   5.606  37.273  1.00  5.66           N  
ATOM    805  N   TYR A 127      -4.509   6.366  33.263  1.00  5.77           N  
ATOM    806  CA  TYR A 127      -3.146   6.032  32.803  1.00  5.96           C  
ATOM    807  C   TYR A 127      -2.510   7.150  31.949  1.00  5.99           C  
ATOM    808  O   TYR A 127      -1.316   7.072  31.677  1.00  8.08           O  
ATOM    809  CB  TYR A 127      -3.172   4.742  32.000  1.00  6.45           C  
ATOM    810  CG  TYR A 127      -3.450   3.510  32.841  1.00  6.62           C  
ATOM    811  CD1 TYR A 127      -2.402   2.731  33.316  1.00  6.97           C  
ATOM    812  CD2 TYR A 127      -4.742   3.146  33.135  1.00  6.72           C  
ATOM    813  CE1 TYR A 127      -2.650   1.585  34.080  1.00  7.61           C  
ATOM    814  CE2 TYR A 127      -4.989   1.997  33.907  1.00  7.69           C  
ATOM    815  CZ  TYR A 127      -3.926   1.253  34.366  1.00  7.40           C  
ATOM    816  OH  TYR A 127      -4.179   0.090  35.124  1.00  9.75           O  
ATOM    817  N   TYR A 128      -3.281   8.089  31.461  1.00  5.64           N  
ATOM    818  CA  TYR A 128      -2.754   9.063  30.505  1.00  6.16           C  
ATOM    819  C   TYR A 128      -2.420  10.393  31.158  1.00  6.42           C  
ATOM    820  O   TYR A 128      -3.068  10.816  32.129  1.00  6.93           O  
ATOM    821  CB  TYR A 128      -3.784   9.276  29.398  1.00  5.62           C  
ATOM    822  CG  TYR A 128      -3.792   8.164  28.366  1.00  5.95           C  
ATOM    823  CD1 TYR A 128      -2.979   8.274  27.239  1.00  5.55           C  
ATOM    824  CD2 TYR A 128      -4.603   7.029  28.508  1.00  6.01           C  
ATOM    825  CE1 TYR A 128      -2.947   7.278  26.272  1.00  5.83           C  
ATOM    826  CE2 TYR A 128      -4.590   6.028  27.573  1.00  6.50           C  
ATOM    827  CZ  TYR A 128      -3.774   6.160  26.462  1.00  6.07           C  
ATOM    828  OH  TYR A 128      -3.716   5.163  25.501  1.00  6.81           O  
ATOM    829  N   PRO A 129      -1.478  11.139  30.581  1.00  6.45           N  
ATOM    830  CA  PRO A 129      -1.245  12.520  31.043  1.00  6.52           C  
ATOM    831  C   PRO A 129      -2.527  13.344  30.939  1.00  6.68           C  
ATOM    832  O   PRO A 129      -3.337  13.170  30.059  1.00  7.48           O  
ATOM    833  CB  PRO A 129      -0.206  13.042  30.060  1.00  6.82           C  
ATOM    834  CG  PRO A 129       0.467  11.825  29.498  1.00  6.80           C  
ATOM    835  CD  PRO A 129      -0.602  10.747  29.472  1.00  6.34           C  
ATOM    836  N   LYS A 130      -2.730  14.248  31.883  1.00  8.12           N  
ATOM    837  CA  LYS A 130      -3.844  15.204  31.781  1.00  8.69           C  
ATOM    838  C   LYS A 130      -3.688  16.030  30.488  1.00  8.02           C  
ATOM    839  O   LYS A 130      -2.552  16.339  30.088  1.00  9.19           O  
ATOM    840  CB  LYS A 130      -3.884  16.103  33.045  1.00 10.51           C  
ATOM    841  CG  LYS A 130      -4.321  15.360  34.292  1.00 14.28           C  
ATOM    842  CD  LYS A 130      -4.398  16.264  35.522  1.00 17.29           C  
ATOM    843  CE  LYS A 130      -4.615  15.362  36.744  1.00 20.56           C  
ATOM    844  NZ  LYS A 130      -5.073  16.088  37.969  1.00 23.79           N1+
ATOM    845  N   GLY A 131      -4.824  16.280  29.837  1.00  8.37           N  
ATOM    846  CA  GLY A 131      -4.813  17.033  28.556  1.00  7.82           C  
ATOM    847  C   GLY A 131      -4.651  16.130  27.335  1.00  7.33           C  
ATOM    848  O   GLY A 131      -4.656  16.613  26.221  1.00  8.74           O  
ATOM    849  N   THR A 132      -4.559  14.817  27.529  1.00  6.46           N  
ATOM    850  CA  THR A 132      -4.608  13.876  26.361  1.00  5.90           C  
ATOM    851  C   THR A 132      -5.969  13.919  25.694  1.00  5.84           C  
ATOM    852  O   THR A 132      -7.016  13.984  26.361  1.00  6.39           O  
ATOM    853  CB  THR A 132      -4.370  12.469  26.891  1.00  5.47           C  
ATOM    854  OG1 THR A 132      -3.037  12.361  27.433  1.00  5.80           O  
ATOM    855  CG2 THR A 132      -4.436  11.422  25.704  1.00  5.65           C  
ATOM    856  N   LYS A 133      -5.940  13.985  24.362  1.00  5.71           N  
ATOM    857  CA  LYS A 133      -7.196  13.925  23.552  1.00  5.34           C  
ATOM    858  C   LYS A 133      -7.042  12.917  22.448  1.00  4.98           C  
ATOM    859  O   LYS A 133      -5.955  12.748  21.873  1.00  5.14           O  
ATOM    860  CB  LYS A 133      -7.625  15.301  22.948  1.00  6.51           C  
ATOM    861  CG  LYS A 133      -7.756  16.481  23.938  1.00  7.59           C  
ATOM    862  CD  LYS A 133      -9.004  16.331  24.794  1.00  8.64           C  
ATOM    863  CE  LYS A 133      -9.024  17.573  25.704  1.00  9.88           C  
ATOM    864  NZ  LYS A 133     -10.314  17.635  26.386  1.00 13.70           N1+
ATOM    865  N   LEU A 134      -8.181  12.322  22.136  1.00  4.68           N  
ATOM    866  CA  LEU A 134      -8.280  11.270  21.103  1.00  4.69           C  
ATOM    867  C   LEU A 134      -9.474  11.531  20.214  1.00  4.68           C  
ATOM    868  O   LEU A 134     -10.486  12.136  20.616  1.00  5.01           O  
ATOM    869  CB  LEU A 134      -8.480   9.928  21.804  1.00  4.94           C  
ATOM    870  CG  LEU A 134      -7.282   9.422  22.613  1.00  5.07           C  
ATOM    871  CD1 LEU A 134      -7.749   8.266  23.495  1.00  5.86           C  
ATOM    872  CD2 LEU A 134      -6.125   8.969  21.699  1.00  5.05           C  
ATOM    873  N   MET A 135      -9.397  11.071  18.957  1.00  4.26           N  
ATOM    874  CA  MET A 135     -10.509  11.239  18.017  1.00  4.63           C  
ATOM    875  C   MET A 135     -11.689  10.350  18.348  1.00  4.41           C  
ATOM    876  O   MET A 135     -11.543   9.122  18.478  1.00  4.35           O  
ATOM    877  CB  MET A 135     -10.046  10.923  16.579  1.00  4.57           C  
ATOM    878  CG  MET A 135     -11.182  11.298  15.602  1.00  5.39           C  
ATOM    879  SD  MET A 135     -10.577  11.194  13.884  1.00  5.86           S  
ATOM    880  CE  MET A 135     -11.737  10.005  13.121  1.00  5.75           C  
ATOM    881  N   HIS A 136     -12.892  10.984  18.439  1.00  4.67           N  
ATOM    882  CA  HIS A 136     -14.074  10.263  18.852  1.00  5.23           C  
ATOM    883  C   HIS A 136     -14.330   9.036  18.020  1.00  4.87           C  
ATOM    884  O   HIS A 136     -14.585   7.971  18.580  1.00  4.89           O  
ATOM    885  CB  HIS A 136     -15.287  11.204  18.750  1.00  5.96           C  
ATOM    886  CG  HIS A 136     -16.581  10.507  19.087  1.00  6.57           C  
ATOM    887  ND1 HIS A 136     -16.928  10.225  20.359  1.00  7.12           N  
ATOM    888  CD2 HIS A 136     -17.551   9.924  18.265  1.00  7.64           C  
ATOM    889  CE1 HIS A 136     -18.104   9.557  20.363  1.00  8.43           C  
ATOM    890  NE2 HIS A 136     -18.484   9.364  19.117  1.00  9.08           N  
ATOM    891  N   GLY A 137     -14.317   9.145  16.692  1.00  5.22           N  
ATOM    892  CA  GLY A 137     -14.730   7.950  15.888  1.00  4.73           C  
ATOM    893  C   GLY A 137     -13.878   6.717  16.152  1.00  4.70           C  
ATOM    894  O   GLY A 137     -14.386   5.569  16.172  1.00  5.20           O  
ATOM    895  N   PHE A 138     -12.583   6.936  16.362  1.00  4.61           N  
ATOM    896  CA  PHE A 138     -11.689   5.819  16.557  1.00  4.61           C  
ATOM    897  C   PHE A 138     -11.780   5.322  17.976  1.00  4.66           C  
ATOM    898  O   PHE A 138     -11.777   4.100  18.200  1.00  4.87           O  
ATOM    899  CB  PHE A 138     -10.236   6.235  16.301  1.00  4.78           C  
ATOM    900  CG  PHE A 138      -9.955   6.598  14.851  1.00  4.81           C  
ATOM    901  CD1 PHE A 138     -10.505   5.835  13.784  1.00  5.24           C  
ATOM    902  CD2 PHE A 138      -9.129   7.715  14.558  1.00  5.08           C  
ATOM    903  CE1 PHE A 138     -10.210   6.191  12.465  1.00  4.96           C  
ATOM    904  CE2 PHE A 138      -8.847   8.082  13.228  1.00  4.95           C  
ATOM    905  CZ  PHE A 138      -9.394   7.308  12.193  1.00  5.00           C  
ATOM    906  N   GLN A 139     -11.892   6.242  18.939  1.00  4.75           N  
ATOM    907  CA  GLN A 139     -11.995   5.824  20.344  1.00  5.15           C  
ATOM    908  C   GLN A 139     -13.287   5.061  20.592  1.00  5.69           C  
ATOM    909  O   GLN A 139     -13.236   3.993  21.219  1.00  5.49           O  
ATOM    910  CB  GLN A 139     -11.862   7.035  21.288  1.00  5.02           C  
ATOM    911  CG  GLN A 139     -12.071   6.567  22.738  1.00  5.36           C  
ATOM    912  CD  GLN A 139     -11.600   7.546  23.770  1.00  5.20           C  
ATOM    913  OE1 GLN A 139     -11.967   8.746  23.779  1.00  7.24           O  
ATOM    914  NE2 GLN A 139     -10.691   7.094  24.582  1.00  4.08           N  
ATOM    915  N   GLN A 140     -14.422   5.570  20.121  1.00  6.32           N  
ATOM    916  CA  GLN A 140     -15.674   4.851  20.333  1.00  7.25           C  
ATOM    917  C   GLN A 140     -15.616   3.463  19.716  1.00  6.46           C  
ATOM    918  O   GLN A 140     -16.072   2.490  20.369  1.00  6.59           O  
ATOM    919  CB  GLN A 140     -16.795   5.672  19.767  1.00  9.12           C  
ATOM    920  CG  GLN A 140     -18.149   5.017  20.051  1.00 13.04           C  
ATOM    921  CD  GLN A 140     -19.311   5.860  19.612  1.00 19.74           C  
ATOM    922  OE1 GLN A 140     -19.769   6.755  20.340  1.00 26.57           O  
ATOM    923  NE2 GLN A 140     -19.843   5.542  18.449  1.00 22.93           N  
ATOM    924  N   ALA A 141     -15.055   3.327  18.524  1.00  5.73           N  
ATOM    925  CA  ALA A 141     -15.019   1.990  17.913  1.00  5.36           C  
ATOM    926  C   ALA A 141     -14.120   1.058  18.720  1.00  5.54           C  
ATOM    927  O   ALA A 141     -14.469  -0.132  18.864  1.00  6.38           O  
ATOM    928  CB  ALA A 141     -14.528   2.084  16.490  1.00  5.41           C  
ATOM    929  N   TYR A 142     -12.982   1.535  19.233  1.00  5.53           N  
ATOM    930  CA  TYR A 142     -12.188   0.714  20.130  1.00  5.46           C  
ATOM    931  C   TYR A 142     -12.916   0.369  21.428  1.00  5.50           C  
ATOM    932  O   TYR A 142     -12.834  -0.779  21.875  1.00  5.87           O  
ATOM    933  CB  TYR A 142     -10.832   1.399  20.403  1.00  4.95           C  
ATOM    934  CG  TYR A 142     -10.033   0.574  21.386  1.00  5.00           C  
ATOM    935  CD1 TYR A 142      -9.640  -0.726  21.051  1.00  5.18           C  
ATOM    936  CD2 TYR A 142      -9.706   1.058  22.655  1.00  4.98           C  
ATOM    937  CE1 TYR A 142      -8.921  -1.531  21.964  1.00  4.91           C  
ATOM    938  CE2 TYR A 142      -8.912   0.316  23.549  1.00  5.09           C  
ATOM    939  CZ  TYR A 142      -8.569  -0.998  23.211  1.00  4.87           C  
ATOM    940  OH  TYR A 142      -7.890  -1.797  24.103  1.00  4.90           O  
ATOM    941  N   ASN A 143     -13.628   1.333  22.013  1.00  6.18           N  
ATOM    942  CA  ASN A 143     -14.306   1.076  23.285  1.00  6.98           C  
ATOM    943  C   ASN A 143     -15.399  -0.009  23.151  1.00  7.92           C  
ATOM    944  O   ASN A 143     -15.613  -0.758  24.130  1.00  8.48           O  
ATOM    945  CB  ASN A 143     -14.924   2.376  23.843  1.00  6.80           C  
ATOM    946  CG  ASN A 143     -13.896   3.418  24.201  1.00  7.55           C  
ATOM    947  OD1 ASN A 143     -12.705   3.135  24.548  1.00  8.63           O  
ATOM    948  ND2 ASN A 143     -14.343   4.654  24.140  1.00  7.07           N  
ATOM    949  N   ASP A 144     -15.973  -0.164  21.971  1.00  8.36           N  
ATOM    950  CA  ASP A 144     -16.961  -1.238  21.682  1.00 10.44           C  
ATOM    951  C   ASP A 144     -16.320  -2.596  21.793  1.00 10.73           C  
ATOM    952  O   ASP A 144     -17.050  -3.573  22.071  1.00 12.36           O  
ATOM    953  CB  ASP A 144     -17.536  -1.126  20.246  1.00 12.54           C  
ATOM    954  CG  ASP A 144     -18.539   0.016  20.072  1.00 16.67           C  
ATOM    955  OD1 ASP A 144     -18.976   0.564  21.082  1.00 17.98           O  
ATOM    956  OD2 ASP A 144     -18.818   0.393  18.881  1.00 17.48           O1-
ATOM    957  N   LEU A 145     -14.997  -2.686  21.570  1.00  8.44           N  
ATOM    958  CA  LEU A 145     -14.264  -3.957  21.431  1.00  8.42           C  
ATOM    959  C   LEU A 145     -13.338  -4.234  22.610  1.00  7.27           C  
ATOM    960  O   LEU A 145     -12.952  -5.391  22.836  1.00  7.35           O  
ATOM    961  CB  LEU A 145     -13.408  -3.969  20.180  1.00  9.72           C  
ATOM    962  CG  LEU A 145     -14.169  -3.632  18.888  1.00 11.66           C  
ATOM    963  CD1 LEU A 145     -13.194  -3.628  17.724  1.00 12.99           C  
ATOM    964  CD2 LEU A 145     -15.247  -4.676  18.658  1.00 15.26           C  
ATOM    965  N   MET A 146     -12.971  -3.213  23.388  1.00  6.81           N  
ATOM    966  CA  MET A 146     -11.779  -3.327  24.252  1.00  6.63           C  
ATOM    967  C   MET A 146     -11.866  -4.390  25.325  1.00  6.61           C  
ATOM    968  O   MET A 146     -10.860  -5.051  25.553  1.00  5.78           O  
ATOM    969  CB  MET A 146     -11.440  -1.954  24.857  1.00  7.15           C  
ATOM    970  CG  MET A 146     -12.441  -1.468  25.866  1.00  7.00           C  
ATOM    971  SD  MET A 146     -12.029   0.248  26.334  1.00  7.60           S  
ATOM    972  CE  MET A 146     -13.543   0.628  27.208  1.00  7.55           C  
ATOM    973  N   ASP A 147     -13.008  -4.543  25.953  1.00  6.30           N  
ATOM    974  CA  ASP A 147     -13.045  -5.487  27.076  1.00  6.50           C  
ATOM    975  C   ASP A 147     -13.078  -6.917  26.511  1.00  6.92           C  
ATOM    976  O   ASP A 147     -12.457  -7.783  27.109  1.00  6.73           O  
ATOM    977  CB  ASP A 147     -14.256  -5.216  27.946  1.00  7.18           C  
ATOM    978  CG  ASP A 147     -14.155  -3.923  28.756  1.00  7.75           C  
ATOM    979  OD1 ASP A 147     -13.114  -3.269  28.840  1.00  7.63           O  
ATOM    980  OD2 ASP A 147     -15.225  -3.601  29.343  1.00 11.06           O1-
ATOM    981  N   ASP A 148     -13.739  -7.121  25.356  1.00  7.36           N  
ATOM    982  CA  ASP A 148     -13.685  -8.445  24.759  1.00  7.30           C  
ATOM    983  C   ASP A 148     -12.277  -8.769  24.277  1.00  6.94           C  
ATOM    984  O   ASP A 148     -11.806  -9.938  24.363  1.00  6.92           O  
ATOM    985  CB  ASP A 148     -14.664  -8.574  23.598  1.00  8.66           C  
ATOM    986  CG  ASP A 148     -16.107  -8.705  24.062  1.00  9.94           C  
ATOM    987  OD1 ASP A 148     -16.355  -8.955  25.250  1.00 11.87           O  
ATOM    988  OD2 ASP A 148     -16.964  -8.549  23.139  1.00 14.19           O1-
ATOM    989  N   ILE A 149     -11.584  -7.752  23.713  1.00  6.48           N  
ATOM    990  CA  ILE A 149     -10.176  -7.979  23.325  1.00  5.97           C  
ATOM    991  C   ILE A 149      -9.308  -8.349  24.531  1.00  5.96           C  
ATOM    992  O   ILE A 149      -8.574  -9.337  24.448  1.00  5.80           O  
ATOM    993  CB  ILE A 149      -9.600  -6.745  22.578  1.00  6.04           C  
ATOM    994  CG1 ILE A 149     -10.333  -6.607  21.205  1.00  6.19           C  
ATOM    995  CG2 ILE A 149      -8.065  -6.860  22.461  1.00  6.24           C  
ATOM    996  CD1 ILE A 149      -9.907  -5.301  20.494  1.00  6.41           C  
ATOM    997  N   PHE A 150      -9.411  -7.611  25.620  1.00  5.31           N  
ATOM    998  CA  PHE A 150      -8.576  -7.885  26.795  1.00  5.85           C  
ATOM    999  C   PHE A 150      -8.913  -9.268  27.349  1.00  5.90           C  
ATOM   1000  O   PHE A 150      -7.994 -10.041  27.669  1.00  6.42           O  
ATOM   1001  CB  PHE A 150      -8.802  -6.798  27.878  1.00  5.70           C  
ATOM   1002  CG  PHE A 150      -7.758  -5.718  27.872  1.00  6.13           C  
ATOM   1003  CD1 PHE A 150      -7.012  -5.451  29.050  1.00  6.02           C  
ATOM   1004  CD2 PHE A 150      -7.521  -4.930  26.732  1.00  6.16           C  
ATOM   1005  CE1 PHE A 150      -6.035  -4.461  29.068  1.00  6.76           C  
ATOM   1006  CE2 PHE A 150      -6.515  -3.968  26.755  1.00  6.40           C  
ATOM   1007  CZ  PHE A 150      -5.788  -3.741  27.927  1.00  6.28           C  
ATOM   1008  N   THR A 151     -10.193  -9.635  27.401  1.00  6.24           N  
ATOM   1009  CA  THR A 151     -10.523 -10.995  27.897  1.00  6.63           C  
ATOM   1010  C   THR A 151      -9.932 -12.099  26.991  1.00  6.65           C  
ATOM   1011  O   THR A 151      -9.305 -13.074  27.489  1.00  7.42           O  
ATOM   1012  CB  THR A 151     -12.045 -11.126  28.002  1.00  6.75           C  
ATOM   1013  OG1 THR A 151     -12.527 -10.199  28.989  1.00  8.53           O  
ATOM   1014  CG2 THR A 151     -12.501 -12.501  28.491  1.00  7.45           C  
ATOM   1015  N   ALA A 152     -10.067 -11.917  25.689  1.00  5.72           N  
ATOM   1016  CA  ALA A 152      -9.550 -12.944  24.774  1.00  5.65           C  
ATOM   1017  C   ALA A 152      -8.041 -12.982  24.770  1.00  5.98           C  
ATOM   1018  O   ALA A 152      -7.443 -14.054  24.816  1.00  6.46           O  
ATOM   1019  CB  ALA A 152     -10.109 -12.710  23.368  1.00  5.79           C  
ATOM   1020  N   VAL A 153      -7.352 -11.848  24.811  1.00  6.28           N  
ATOM   1021  CA  VAL A 153      -5.890 -11.884  24.863  1.00  6.53           C  
ATOM   1022  C   VAL A 153      -5.416 -12.551  26.156  1.00  6.93           C  
ATOM   1023  O   VAL A 153      -4.501 -13.361  26.104  1.00  7.53           O  
ATOM   1024  CB  VAL A 153      -5.323 -10.456  24.689  1.00  6.51           C  
ATOM   1025  CG1 VAL A 153      -3.828 -10.418  25.011  1.00  6.83           C  
ATOM   1026  CG2 VAL A 153      -5.572  -9.903  23.301  1.00  7.14           C  
ATOM   1027  N   LYS A 154      -5.972 -12.176  27.309  1.00  7.48           N  
ATOM   1028  CA  LYS A 154      -5.544 -12.843  28.580  1.00  7.62           C  
ATOM   1029  C   LYS A 154      -5.790 -14.371  28.475  1.00  7.79           C  
ATOM   1030  O   LYS A 154      -4.918 -15.149  28.857  1.00  7.77           O  
ATOM   1031  CB  LYS A 154      -6.253 -12.246  29.785  1.00  9.38           C  
ATOM   1032  CG  LYS A 154      -5.743 -10.833  30.076  1.00 11.08           C  
ATOM   1033  CD  LYS A 154      -6.597 -10.274  31.198  1.00 13.60           C  
ATOM   1034  CE  LYS A 154      -6.141  -8.863  31.536  1.00 18.04           C  
ATOM   1035  NZ  LYS A 154      -7.131  -8.192  32.443  1.00 23.83           N1+
ATOM   1036  N   LYS A 155      -6.924 -14.779  27.907  1.00  7.53           N  
ATOM   1037  CA ALYS A 155      -7.264 -16.210  27.750  0.50  7.23           C  
ATOM   1038  CA BLYS A 155      -7.230 -16.210  27.790  0.50  7.14           C  
ATOM   1039  C   LYS A 155      -6.189 -16.928  26.976  1.00  7.16           C  
ATOM   1040  O   LYS A 155      -5.679 -17.984  27.410  1.00  7.45           O  
ATOM   1041  CB ALYS A 155      -8.618 -16.351  27.051  0.50  7.37           C  
ATOM   1042  CB BLYS A 155      -8.610 -16.407  27.198  0.50  7.12           C  
ATOM   1043  CG ALYS A 155      -9.060 -17.783  26.727  0.50  7.74           C  
ATOM   1044  CG BLYS A 155      -8.983 -17.858  26.907  0.50  7.30           C  
ATOM   1045  CD ALYS A 155     -10.419 -17.821  26.038  0.50  7.71           C  
ATOM   1046  CD BLYS A 155     -10.333 -17.888  26.217  0.50  7.11           C  
ATOM   1047  CE ALYS A 155     -10.814 -19.268  25.683  0.50  8.05           C  
ATOM   1048  CE BLYS A 155     -10.630 -19.279  25.640  0.50  7.25           C  
ATOM   1049  NZ ALYS A 155     -11.295 -20.093  26.844  0.50  7.84           N1+
ATOM   1050  NZ BLYS A 155     -12.096 -19.362  25.355  0.50  6.76           N1+
ATOM   1051  N   TYR A 156      -5.834 -16.362  25.806  1.00  6.70           N  
ATOM   1052  CA  TYR A 156      -4.900 -17.060  24.912  1.00  7.53           C  
ATOM   1053  C   TYR A 156      -3.454 -16.943  25.306  1.00  7.32           C  
ATOM   1054  O   TYR A 156      -2.674 -17.879  25.081  1.00  7.31           O  
ATOM   1055  CB  TYR A 156      -5.158 -16.739  23.416  1.00  8.52           C  
ATOM   1056  CG  TYR A 156      -6.538 -17.163  23.039  1.00  8.98           C  
ATOM   1057  CD1 TYR A 156      -6.902 -18.521  23.021  1.00  9.02           C  
ATOM   1058  CD2 TYR A 156      -7.528 -16.225  22.744  1.00  8.97           C  
ATOM   1059  CE1 TYR A 156      -8.209 -18.914  22.738  1.00  9.81           C  
ATOM   1060  CE2 TYR A 156      -8.838 -16.609  22.425  1.00  9.64           C  
ATOM   1061  CZ  TYR A 156      -9.172 -17.954  22.449  1.00  9.97           C  
ATOM   1062  OH  TYR A 156     -10.478 -18.343  22.148  1.00 12.02           O  
ATOM   1063  N   LYS A 157      -3.074 -15.841  25.968  1.00  7.45           N  
ATOM   1064  CA  LYS A 157      -1.732 -15.749  26.563  1.00  7.89           C  
ATOM   1065  C   LYS A 157      -1.593 -16.938  27.546  1.00  8.08           C  
ATOM   1066  O   LYS A 157      -0.545 -17.607  27.552  1.00  8.60           O  
ATOM   1067  CB  LYS A 157      -1.571 -14.462  27.374  1.00  7.83           C  
ATOM   1068  CG  LYS A 157      -1.287 -13.230  26.507  1.00  7.94           C  
ATOM   1069  CD  LYS A 157      -1.142 -11.998  27.382  1.00  9.02           C  
ATOM   1070  CE  LYS A 157       0.230 -11.985  28.056  1.00 10.96           C  
ATOM   1071  NZ  LYS A 157       0.255 -10.842  29.025  1.00 12.20           N1+
ATOM   1072  N   LYS A 158      -2.627 -17.173  28.360  1.00  8.66           N  
ATOM   1073  CA  LYS A 158      -2.498 -18.248  29.366  1.00  9.17           C  
ATOM   1074  C   LYS A 158      -2.463 -19.627  28.684  1.00  8.64           C  
ATOM   1075  O   LYS A 158      -1.642 -20.481  29.038  1.00  9.10           O  
ATOM   1076  CB  LYS A 158      -3.639 -18.144  30.366  1.00 10.53           C  
ATOM   1077  CG  LYS A 158      -3.497 -19.203  31.462  1.00 13.65           C  
ATOM   1078  CD  LYS A 158      -4.551 -19.018  32.534  1.00 17.01           C  
ATOM   1079  CE  LYS A 158      -4.341 -20.080  33.623  1.00 21.11           C  
ATOM   1080  NZ  LYS A 158      -3.107 -19.869  34.463  1.00 26.01           N1+
ATOM   1081  N   GLU A 159      -3.323 -19.851  27.702  1.00  8.22           N  
ATOM   1082  CA  GLU A 159      -3.348 -21.149  27.017  1.00  9.11           C  
ATOM   1083  C   GLU A 159      -2.026 -21.420  26.375  1.00  8.85           C  
ATOM   1084  O   GLU A 159      -1.561 -22.562  26.355  1.00  9.17           O  
ATOM   1085  CB  GLU A 159      -4.432 -21.216  25.952  1.00  9.18           C  
ATOM   1086  CG  GLU A 159      -5.851 -21.324  26.465  1.00  9.69           C  
ATOM   1087  CD  GLU A 159      -6.879 -21.666  25.362  1.00  9.89           C  
ATOM   1088  OE1 GLU A 159      -8.111 -21.596  25.638  1.00 12.16           O  
ATOM   1089  OE2 GLU A 159      -6.464 -22.092  24.263  1.00 12.37           O1-
ATOM   1090  N   LYS A 160      -1.364 -20.386  25.852  1.00  8.07           N  
ATOM   1091  CA  LYS A 160      -0.165 -20.630  25.035  1.00  8.37           C  
ATOM   1092  C   LYS A 160       1.155 -20.363  25.778  1.00  8.22           C  
ATOM   1093  O   LYS A 160       2.250 -20.433  25.183  1.00  8.50           O  
ATOM   1094  CB  LYS A 160      -0.189 -19.776  23.738  1.00  9.44           C  
ATOM   1095  CG  LYS A 160      -1.378 -20.028  22.820  1.00 10.36           C  
ATOM   1096  CD  LYS A 160      -1.457 -21.454  22.314  1.00 13.05           C  
ATOM   1097  CE  LYS A 160      -2.676 -21.520  21.422  1.00 15.24           C  
ATOM   1098  NZ  LYS A 160      -2.923 -22.952  21.092  1.00 19.04           N1+
ATOM   1099  N   ASN A 161       1.044 -20.112  27.080  1.00  9.48           N  
ATOM   1100  CA  ASN A 161       2.205 -19.735  27.904  1.00 10.52           C  
ATOM   1101  C   ASN A 161       3.000 -18.614  27.224  1.00  9.69           C  
ATOM   1102  O   ASN A 161       4.236 -18.643  27.117  1.00 11.35           O  
ATOM   1103  CB  ASN A 161       3.174 -20.949  28.081  1.00 12.20           C  
ATOM   1104  CG  ASN A 161       2.545 -22.113  28.853  1.00 14.82           C  
ATOM   1105  OD1 ASN A 161       2.490 -23.284  28.387  1.00 16.75           O  
ATOM   1106  ND2 ASN A 161       2.054 -21.803  30.036  1.00 14.27           N  
ATOM   1107  N   GLU A 162       2.267 -17.610  26.732  1.00  9.08           N  
ATOM   1108  CA  GLU A 162       2.856 -16.656  25.795  1.00  8.80           C  
ATOM   1109  C   GLU A 162       2.848 -15.263  26.432  1.00  8.46           C  
ATOM   1110  O   GLU A 162       1.786 -14.730  26.782  1.00  9.63           O  
ATOM   1111  CB  GLU A 162       2.048 -16.601  24.503  1.00  7.63           C  
ATOM   1112  CG  GLU A 162       2.552 -15.581  23.508  1.00  7.58           C  
ATOM   1113  CD  GLU A 162       4.031 -15.756  23.138  1.00  7.15           C  
ATOM   1114  OE1 GLU A 162       4.887 -14.973  23.633  1.00  7.41           O  
ATOM   1115  OE2 GLU A 162       4.330 -16.739  22.382  1.00  8.24           O1-
ATOM   1116  N   LYS A 163       4.044 -14.697  26.606  1.00  8.14           N  
ATOM   1117  CA  LYS A 163       4.178 -13.361  27.215  1.00  8.36           C  
ATOM   1118  C   LYS A 163       4.001 -12.209  26.210  1.00  7.42           C  
ATOM   1119  O   LYS A 163       3.626 -11.104  26.620  1.00  7.71           O  
ATOM   1120  CB  LYS A 163       5.552 -13.205  27.871  1.00 10.73           C  
ATOM   1121  CG  LYS A 163       5.686 -14.070  29.120  1.00 14.54           C  
ATOM   1122  CD  LYS A 163       7.117 -14.093  29.627  1.00 18.00           C  
ATOM   1123  CE  LYS A 163       7.171 -14.923  30.907  1.00 20.87           C  
ATOM   1124  NZ  LYS A 163       8.359 -14.588  31.756  1.00 27.07           N1+
ATOM   1125  N   ARG A 164       4.263 -12.496  24.944  1.00  6.75           N  
ATOM   1126  CA  ARG A 164       4.334 -11.431  23.915  1.00  6.49           C  
ATOM   1127  C   ARG A 164       2.958 -11.219  23.274  1.00  6.07           C  
ATOM   1128  O   ARG A 164       2.283 -12.174  22.880  1.00  6.42           O  
ATOM   1129  CB  ARG A 164       5.281 -11.833  22.805  1.00  6.87           C  
ATOM   1130  CG  ARG A 164       6.720 -12.003  23.284  1.00  7.44           C  
ATOM   1131  CD  ARG A 164       7.546 -12.751  22.208  1.00  7.86           C  
ATOM   1132  NE  ARG A 164       6.985 -14.065  21.929  1.00  7.62           N  
ATOM   1133  CZ  ARG A 164       7.245 -14.793  20.828  1.00  8.05           C  
ATOM   1134  NH1 ARG A 164       8.155 -14.372  19.925  1.00  9.49           N1+
ATOM   1135  NH2 ARG A 164       6.549 -15.946  20.642  1.00  8.37           N  
ATOM   1136  N   VAL A 165       2.563  -9.946  23.189  1.00  5.83           N  
ATOM   1137  CA  VAL A 165       1.298  -9.517  22.550  1.00  5.42           C  
ATOM   1138  C   VAL A 165       1.642  -8.511  21.417  1.00  5.41           C  
ATOM   1139  O   VAL A 165       2.311  -7.510  21.676  1.00  5.52           O  
ATOM   1140  CB  VAL A 165       0.319  -8.843  23.536  1.00  5.27           C  
ATOM   1141  CG1 VAL A 165      -0.938  -8.410  22.746  1.00  5.66           C  
ATOM   1142  CG2 VAL A 165      -0.042  -9.810  24.731  1.00  5.77           C  
ATOM   1143  N   THR A 166       1.208  -8.804  20.198  1.00  5.07           N  
ATOM   1144  CA  THR A 166       1.452  -7.889  19.100  1.00  4.70           C  
ATOM   1145  C   THR A 166       0.105  -7.398  18.633  1.00  4.81           C  
ATOM   1146  O   THR A 166      -0.815  -8.220  18.425  1.00  5.39           O  
ATOM   1147  CB  THR A 166       2.204  -8.633  17.964  1.00  5.08           C  
ATOM   1148  OG1 THR A 166       3.514  -8.984  18.436  1.00  5.53           O  
ATOM   1149  CG2 THR A 166       2.368  -7.758  16.657  1.00  4.90           C  
ATOM   1150  N   VAL A 167      -0.019  -6.097  18.413  1.00  4.10           N  
ATOM   1151  CA  VAL A 167      -1.302  -5.513  17.918  1.00  4.09           C  
ATOM   1152  C   VAL A 167      -1.088  -5.007  16.501  1.00  3.96           C  
ATOM   1153  O   VAL A 167      -0.107  -4.342  16.224  1.00  4.34           O  
ATOM   1154  CB  VAL A 167      -1.739  -4.360  18.819  1.00  4.25           C  
ATOM   1155  CG1 VAL A 167      -3.008  -3.687  18.229  1.00  4.79           C  
ATOM   1156  CG2 VAL A 167      -1.985  -4.882  20.246  1.00  4.50           C  
ATOM   1157  N   ILE A 168      -2.004  -5.353  15.631  1.00  4.18           N  
ATOM   1158  CA  ILE A 168      -1.871  -5.058  14.211  1.00  3.95           C  
ATOM   1159  C   ILE A 168      -3.158  -4.414  13.736  1.00  3.84           C  
ATOM   1160  O   ILE A 168      -4.257  -4.819  14.133  1.00  4.22           O  
ATOM   1161  CB  ILE A 168      -1.608  -6.345  13.364  1.00  4.14           C  
ATOM   1162  CG1 ILE A 168      -0.436  -7.150  13.930  1.00  4.83           C  
ATOM   1163  CG2 ILE A 168      -1.341  -6.000  11.891  1.00  4.35           C  
ATOM   1164  CD1 ILE A 168      -0.358  -8.573  13.416  1.00  4.79           C  
ATOM   1165  N   GLY A 169      -3.059  -3.404  12.875  1.00  3.57           N  
ATOM   1166  CA  GLY A 169      -4.288  -2.833  12.285  1.00  3.60           C  
ATOM   1167  C   GLY A 169      -3.982  -2.188  10.963  1.00  3.55           C  
ATOM   1168  O   GLY A 169      -2.809  -1.839  10.679  1.00  3.67           O  
ATOM   1169  N   HIS A 170      -5.048  -1.980  10.141  1.00  3.70           N  
ATOM   1170  CA  HIS A 170      -4.907  -1.291   8.842  1.00  3.75           C  
ATOM   1171  C   HIS A 170      -6.037  -0.303   8.747  1.00  3.89           C  
ATOM   1172  O   HIS A 170      -7.179  -0.558   9.173  1.00  4.05           O  
ATOM   1173  CB  HIS A 170      -5.004  -2.366   7.741  1.00  4.02           C  
ATOM   1174  CG  HIS A 170      -5.178  -1.791   6.350  1.00  3.90           C  
ATOM   1175  ND1 HIS A 170      -6.386  -1.772   5.729  1.00  3.91           N  
ATOM   1176  CD2 HIS A 170      -4.248  -1.236   5.455  1.00  4.19           C  
ATOM   1177  CE1 HIS A 170      -6.244  -1.214   4.514  1.00  4.00           C  
ATOM   1178  NE2 HIS A 170      -4.917  -0.904   4.336  1.00  4.00           N  
ATOM   1179  N   SER A 171      -5.746   0.863   8.170  1.00  3.93           N  
ATOM   1180  CA  SER A 171      -6.772   1.918   7.888  1.00  3.86           C  
ATOM   1181  C   SER A 171      -7.459   2.348   9.217  1.00  3.91           C  
ATOM   1182  O   SER A 171      -6.779   2.669  10.190  1.00  3.63           O  
ATOM   1183  CB  SER A 171      -7.747   1.391   6.854  1.00  4.23           C  
ATOM   1184  OG  SER A 171      -8.409   2.515   6.272  1.00  4.28           O  
ATOM   1185  N   LEU A 172      -8.802   2.344   9.276  1.00  4.32           N  
ATOM   1186  CA  LEU A 172      -9.450   2.762  10.542  1.00  4.55           C  
ATOM   1187  C   LEU A 172      -8.976   1.842  11.674  1.00  4.13           C  
ATOM   1188  O   LEU A 172      -8.799   2.308  12.852  1.00  4.53           O  
ATOM   1189  CB  LEU A 172     -11.004   2.682  10.417  1.00  5.45           C  
ATOM   1190  CG  LEU A 172     -11.678   3.818   9.612  1.00  6.72           C  
ATOM   1191  CD1 LEU A 172     -11.540   3.600   8.099  1.00  8.10           C  
ATOM   1192  CD2 LEU A 172     -13.170   3.674   9.956  1.00  7.29           C  
ATOM   1193  N   GLY A 173      -8.715   0.576  11.372  1.00  3.73           N  
ATOM   1194  CA  GLY A 173      -8.213  -0.376  12.364  1.00  3.67           C  
ATOM   1195  C   GLY A 173      -6.777  -0.103  12.797  1.00  3.63           C  
ATOM   1196  O   GLY A 173      -6.373  -0.623  13.865  1.00  3.43           O  
ATOM   1197  N   ALA A 174      -6.008   0.638  11.986  1.00  3.67           N  
ATOM   1198  CA  ALA A 174      -4.686   1.045  12.439  1.00  3.67           C  
ATOM   1199  C   ALA A 174      -4.792   2.093  13.525  1.00  3.60           C  
ATOM   1200  O   ALA A 174      -4.032   2.023  14.504  1.00  3.80           O  
ATOM   1201  CB  ALA A 174      -3.847   1.536  11.263  1.00  3.72           C  
ATOM   1202  N   ALA A 175      -5.728   3.054  13.403  1.00  3.32           N  
ATOM   1203  CA  ALA A 175      -5.858   4.026  14.523  1.00  3.40           C  
ATOM   1204  C   ALA A 175      -6.459   3.340  15.738  1.00  3.66           C  
ATOM   1205  O   ALA A 175      -5.959   3.547  16.875  1.00  3.48           O  
ATOM   1206  CB  ALA A 175      -6.713   5.206  14.042  1.00  3.86           C  
ATOM   1207  N   MET A 176      -7.459   2.477  15.553  1.00  3.70           N  
ATOM   1208  CA  MET A 176      -7.943   1.650  16.680  1.00  4.13           C  
ATOM   1209  C   MET A 176      -6.810   0.805  17.242  1.00  4.04           C  
ATOM   1210  O   MET A 176      -6.715   0.669  18.491  1.00  4.46           O  
ATOM   1211  CB  MET A 176      -9.111   0.776  16.221  1.00  4.53           C  
ATOM   1212  CG  MET A 176     -10.320   1.622  15.786  1.00  4.88           C  
ATOM   1213  SD  MET A 176     -11.478   0.584  14.841  1.00  5.66           S  
ATOM   1214  CE  MET A 176     -12.049  -0.518  16.110  1.00  6.29           C  
ATOM   1215  N   GLY A 177      -5.951   0.238  16.371  1.00  3.94           N  
ATOM   1216  CA  GLY A 177      -4.825  -0.610  16.801  1.00  4.19           C  
ATOM   1217  C   GLY A 177      -3.804   0.168  17.625  1.00  4.21           C  
ATOM   1218  O   GLY A 177      -3.279  -0.397  18.572  1.00  4.52           O  
ATOM   1219  N   LEU A 178      -3.530   1.427  17.286  1.00  4.38           N  
ATOM   1220  CA  LEU A 178      -2.632   2.235  18.067  1.00  4.26           C  
ATOM   1221  C   LEU A 178      -3.205   2.429  19.452  1.00  4.64           C  
ATOM   1222  O   LEU A 178      -2.465   2.298  20.451  1.00  4.88           O  
ATOM   1223  CB  LEU A 178      -2.401   3.587  17.374  1.00  4.24           C  
ATOM   1224  CG  LEU A 178      -1.435   4.539  18.168  1.00  4.19           C  
ATOM   1225  CD1 LEU A 178      -0.133   3.888  18.672  1.00  4.54           C  
ATOM   1226  CD2 LEU A 178      -1.173   5.771  17.330  1.00  4.55           C  
ATOM   1227  N   LEU A 179      -4.507   2.710  19.540  1.00  4.38           N  
ATOM   1228  CA  LEU A 179      -5.128   2.912  20.871  1.00  4.84           C  
ATOM   1229  C   LEU A 179      -5.066   1.593  21.646  1.00  4.64           C  
ATOM   1230  O   LEU A 179      -4.738   1.621  22.849  1.00  4.63           O  
ATOM   1231  CB  LEU A 179      -6.593   3.348  20.679  1.00  5.10           C  
ATOM   1232  CG  LEU A 179      -7.295   3.765  21.974  1.00  5.21           C  
ATOM   1233  CD1 LEU A 179      -6.435   4.724  22.794  1.00  6.03           C  
ATOM   1234  CD2 LEU A 179      -8.632   4.386  21.559  1.00  5.56           C  
ATOM   1235  N   CYS A 180      -5.322   0.451  20.987  1.00  4.31           N  
ATOM   1236  CA  CYS A 180      -5.281  -0.853  21.652  1.00  4.39           C  
ATOM   1237  C   CYS A 180      -3.850  -1.207  22.115  1.00  4.38           C  
ATOM   1238  O   CYS A 180      -3.649  -1.715  23.238  1.00  4.57           O  
ATOM   1239  CB  CYS A 180      -5.822  -1.880  20.639  1.00  4.38           C  
ATOM   1240  SG  CYS A 180      -5.784  -3.586  21.326  1.00  5.05           S  
ATOM   1241  N   ALA A 181      -2.854  -0.948  21.250  1.00  4.39           N  
ATOM   1242  CA  ALA A 181      -1.449  -1.194  21.606  1.00  4.32           C  
ATOM   1243  C   ALA A 181      -1.022  -0.387  22.857  1.00  4.30           C  
ATOM   1244  O   ALA A 181      -0.420  -0.959  23.771  1.00  4.92           O  
ATOM   1245  CB  ALA A 181      -0.595  -0.791  20.425  1.00  4.31           C  
ATOM   1246  N   MET A 182      -1.450   0.882  22.925  1.00  4.42           N  
ATOM   1247  CA  MET A 182      -1.213   1.663  24.153  1.00  4.74           C  
ATOM   1248  C   MET A 182      -1.956   1.065  25.342  1.00  4.54           C  
ATOM   1249  O   MET A 182      -1.382   0.972  26.440  1.00  4.63           O  
ATOM   1250  CB  MET A 182      -1.645   3.113  23.953  1.00  4.45           C  
ATOM   1251  CG  MET A 182      -0.687   3.924  23.056  1.00  4.76           C  
ATOM   1252  SD  MET A 182       0.919   4.200  23.917  1.00  5.35           S  
ATOM   1253  CE  MET A 182       0.461   5.499  25.047  1.00  5.65           C  
ATOM   1254  N   ASP A 183      -3.211   0.644  25.140  1.00  4.70           N  
ATOM   1255  CA  ASP A 183      -4.004   0.104  26.234  1.00  5.07           C  
ATOM   1256  C   ASP A 183      -3.351  -1.151  26.791  1.00  5.09           C  
ATOM   1257  O   ASP A 183      -3.271  -1.344  28.035  1.00  5.78           O  
ATOM   1258  CB  ASP A 183      -5.410  -0.212  25.680  1.00  5.28           C  
ATOM   1259  CG  ASP A 183      -6.486  -0.206  26.739  1.00  6.15           C  
ATOM   1260  OD1 ASP A 183      -6.291   0.542  27.767  1.00  7.51           O  
ATOM   1261  OD2 ASP A 183      -7.543  -0.839  26.469  1.00  5.87           O1-
ATOM   1262  N   ILE A 184      -2.861  -2.010  25.899  1.00  5.57           N  
ATOM   1263  CA  ILE A 184      -2.166  -3.228  26.354  1.00  5.85           C  
ATOM   1264  C   ILE A 184      -0.885  -2.848  27.092  1.00  5.37           C  
ATOM   1265  O   ILE A 184      -0.611  -3.405  28.171  1.00  5.35           O  
ATOM   1266  CB  ILE A 184      -1.883  -4.163  25.142  1.00  6.48           C  
ATOM   1267  CG1 ILE A 184      -3.248  -4.781  24.789  1.00  8.69           C  
ATOM   1268  CG2 ILE A 184      -0.849  -5.240  25.495  1.00  6.55           C  
ATOM   1269  CD1 ILE A 184      -3.302  -5.510  23.500  1.00 11.37           C  
ATOM   1270  N   GLU A 185      -0.099  -1.922  26.563  1.00  5.26           N  
ATOM   1271  CA  GLU A 185       1.135  -1.554  27.283  1.00  5.58           C  
ATOM   1272  C   GLU A 185       0.807  -0.994  28.681  1.00  5.78           C  
ATOM   1273  O   GLU A 185       1.541  -1.276  29.634  1.00  6.28           O  
ATOM   1274  CB  GLU A 185       1.914  -0.478  26.501  1.00  5.99           C  
ATOM   1275  CG  GLU A 185       3.191  -0.004  27.212  1.00  6.74           C  
ATOM   1276  CD  GLU A 185       4.187  -1.104  27.462  1.00  7.09           C  
ATOM   1277  OE1 GLU A 185       4.219  -2.154  26.816  1.00  7.01           O  
ATOM   1278  OE2 GLU A 185       5.013  -0.922  28.433  1.00  9.25           O1-
ATOM   1279  N   LEU A 186      -0.252  -0.182  28.766  1.00  5.79           N  
ATOM   1280  CA  LEU A 186      -0.526   0.501  30.045  1.00  5.76           C  
ATOM   1281  C   LEU A 186      -1.199  -0.390  31.049  1.00  6.67           C  
ATOM   1282  O   LEU A 186      -0.881  -0.294  32.256  1.00  6.41           O  
ATOM   1283  CB  LEU A 186      -1.445   1.685  29.760  1.00  5.71           C  
ATOM   1284  CG  LEU A 186      -0.748   2.812  28.945  1.00  5.84           C  
ATOM   1285  CD1 LEU A 186      -1.810   3.781  28.423  1.00  6.27           C  
ATOM   1286  CD2 LEU A 186       0.320   3.551  29.771  1.00  6.89           C  
ATOM   1287  N   ARG A 187      -2.100  -1.252  30.604  1.00  6.54           N  
ATOM   1288  CA  ARG A 187      -3.044  -1.886  31.554  1.00  7.47           C  
ATOM   1289  C   ARG A 187      -2.930  -3.389  31.636  1.00  7.71           C  
ATOM   1290  O   ARG A 187      -3.375  -3.979  32.641  1.00 10.45           O  
ATOM   1291  CB  ARG A 187      -4.489  -1.592  31.122  1.00  8.56           C  
ATOM   1292  CG  ARG A 187      -4.882  -0.146  31.144  1.00  9.21           C  
ATOM   1293  CD  ARG A 187      -6.428  -0.048  31.304  1.00  9.47           C  
ATOM   1294  NE  ARG A 187      -7.124  -0.636  30.127  1.00  8.89           N  
ATOM   1295  CZ  ARG A 187      -7.988  -1.635  30.106  1.00  8.92           C  
ATOM   1296  NH1 ARG A 187      -8.421  -2.227  31.233  1.00 11.71           N1+
ATOM   1297  NH2 ARG A 187      -8.571  -2.004  28.944  1.00  9.20           N  
ATOM   1298  N   MET A 188      -2.307  -4.059  30.670  1.00  7.23           N  
ATOM   1299  CA  MET A 188      -2.263  -5.536  30.678  1.00  8.36           C  
ATOM   1300  C   MET A 188      -0.964  -5.998  31.296  1.00  8.66           C  
ATOM   1301  O   MET A 188       0.091  -5.532  30.965  1.00  8.10           O  
ATOM   1302  CB  MET A 188      -2.396  -6.081  29.275  1.00  9.13           C  
ATOM   1303  CG  MET A 188      -2.569  -7.588  29.337  1.00 10.53           C  
ATOM   1304  SD  MET A 188      -2.953  -8.294  27.748  1.00 11.43           S  
ATOM   1305  CE  MET A 188      -4.688  -7.808  27.609  1.00  9.23           C  
ATOM   1306  N   ASP A 189      -1.047  -6.975  32.196  1.00 10.21           N  
ATOM   1307  CA  ASP A 189       0.192  -7.491  32.774  1.00 10.10           C  
ATOM   1308  C   ASP A 189       1.152  -7.945  31.651  1.00  9.38           C  
ATOM   1309  O   ASP A 189       0.731  -8.676  30.726  1.00  9.76           O  
ATOM   1310  CB  ASP A 189      -0.134  -8.673  33.713  1.00 12.80           C  
ATOM   1311  CG  ASP A 189       1.120  -9.262  34.326  1.00 15.62           C  
ATOM   1312  OD1 ASP A 189       1.777  -8.544  35.086  1.00 19.50           O  
ATOM   1313  OD2 ASP A 189       1.509 -10.401  33.947  1.00 20.77           O1-
ATOM   1314  N   GLY A 190       2.406  -7.477  31.701  1.00  9.16           N  
ATOM   1315  CA  GLY A 190       3.399  -7.894  30.719  1.00  9.06           C  
ATOM   1316  C   GLY A 190       3.472  -6.935  29.557  1.00  8.60           C  
ATOM   1317  O   GLY A 190       4.446  -6.984  28.802  1.00  9.90           O  
ATOM   1318  N   GLY A 191       2.490  -6.054  29.431  1.00  7.78           N  
ATOM   1319  CA  GLY A 191       2.528  -5.036  28.368  1.00  6.58           C  
ATOM   1320  C   GLY A 191       2.512  -5.547  26.943  1.00  5.89           C  
ATOM   1321  O   GLY A 191       2.102  -6.645  26.628  1.00  6.31           O  
ATOM   1322  N   LEU A 192       2.967  -4.652  26.085  1.00  5.42           N  
ATOM   1323  CA  LEU A 192       3.007  -4.907  24.619  1.00  5.17           C  
ATOM   1324  C   LEU A 192       4.367  -5.403  24.138  1.00  5.22           C  
ATOM   1325  O   LEU A 192       5.397  -5.003  24.665  1.00  5.64           O  
ATOM   1326  CB  LEU A 192       2.725  -3.538  23.949  1.00  5.37           C  
ATOM   1327  CG  LEU A 192       2.645  -3.543  22.414  1.00  5.03           C  
ATOM   1328  CD1 LEU A 192       1.311  -4.138  21.957  1.00  5.41           C  
ATOM   1329  CD2 LEU A 192       2.737  -2.109  21.919  1.00  5.19           C  
ATOM   1330  N   TYR A 193       4.364  -6.293  23.151  1.00  5.02           N  
ATOM   1331  CA  TYR A 193       5.596  -6.714  22.486  1.00  5.04           C  
ATOM   1332  C   TYR A 193       5.899  -5.762  21.337  1.00  4.99           C  
ATOM   1333  O   TYR A 193       6.949  -5.078  21.352  1.00  5.25           O  
ATOM   1334  CB  TYR A 193       5.488  -8.190  22.042  1.00  5.20           C  
ATOM   1335  CG  TYR A 193       6.679  -8.733  21.314  1.00  5.72           C  
ATOM   1336  CD1 TYR A 193       7.961  -8.721  21.939  1.00  5.97           C  
ATOM   1337  CD2 TYR A 193       6.561  -9.264  20.044  1.00  5.86           C  
ATOM   1338  CE1 TYR A 193       9.074  -9.213  21.278  1.00  6.65           C  
ATOM   1339  CE2 TYR A 193       7.706  -9.752  19.352  1.00  6.34           C  
ATOM   1340  CZ  TYR A 193       8.941  -9.718  20.018  1.00  6.72           C  
ATOM   1341  OH  TYR A 193      10.065 -10.208  19.358  1.00  7.91           O  
ATOM   1342  N   LYS A 194       5.011  -5.733  20.340  1.00  4.55           N  
ATOM   1343  CA  LYS A 194       5.218  -4.890  19.145  1.00  4.56           C  
ATOM   1344  C   LYS A 194       3.855  -4.472  18.640  1.00  4.17           C  
ATOM   1345  O   LYS A 194       2.850  -5.100  18.914  1.00  4.66           O  
ATOM   1346  CB  LYS A 194       5.933  -5.634  17.983  1.00  4.89           C  
ATOM   1347  CG  LYS A 194       7.393  -5.923  18.305  1.00  5.48           C  
ATOM   1348  CD  LYS A 194       8.143  -6.535  17.133  1.00  6.00           C  
ATOM   1349  CE  LYS A 194       9.471  -7.044  17.640  1.00  6.11           C  
ATOM   1350  NZ  LYS A 194      10.367  -7.440  16.499  1.00  7.63           N1+
ATOM   1351  N   THR A 195       3.836  -3.384  17.902  1.00  3.75           N  
ATOM   1352  CA  THR A 195       2.629  -3.078  17.066  1.00  3.62           C  
ATOM   1353  C   THR A 195       3.041  -2.784  15.659  1.00  3.57           C  
ATOM   1354  O   THR A 195       4.058  -2.119  15.420  1.00  3.91           O  
ATOM   1355  CB  THR A 195       1.782  -1.951  17.704  1.00  3.64           C  
ATOM   1356  OG1 THR A 195       0.595  -1.732  16.928  1.00  4.01           O  
ATOM   1357  CG2 THR A 195       2.533  -0.598  17.825  1.00  3.71           C  
ATOM   1358  N   TYR A 196       2.253  -3.278  14.707  1.00  3.41           N  
ATOM   1359  CA  TYR A 196       2.455  -3.022  13.264  1.00  3.66           C  
ATOM   1360  C   TYR A 196       1.164  -2.390  12.740  1.00  3.58           C  
ATOM   1361  O   TYR A 196       0.108  -3.033  12.782  1.00  3.66           O  
ATOM   1362  CB  TYR A 196       2.774  -4.324  12.478  1.00  3.93           C  
ATOM   1363  CG  TYR A 196       4.180  -4.819  12.740  1.00  4.18           C  
ATOM   1364  CD1 TYR A 196       5.264  -4.206  12.122  1.00  4.75           C  
ATOM   1365  CD2 TYR A 196       4.407  -5.882  13.624  1.00  4.45           C  
ATOM   1366  CE1 TYR A 196       6.551  -4.645  12.370  1.00  4.91           C  
ATOM   1367  CE2 TYR A 196       5.720  -6.322  13.883  1.00  4.69           C  
ATOM   1368  CZ  TYR A 196       6.777  -5.692  13.234  1.00  4.88           C  
ATOM   1369  OH  TYR A 196       8.124  -6.062  13.410  1.00  5.14           O  
ATOM   1370  N   LEU A 197       1.300  -1.198  12.173  1.00  3.69           N  
ATOM   1371  CA  LEU A 197       0.137  -0.382  11.807  1.00  3.82           C  
ATOM   1372  C   LEU A 197       0.290   0.043  10.367  1.00  3.82           C  
ATOM   1373  O   LEU A 197       1.362   0.601  10.013  1.00  4.39           O  
ATOM   1374  CB  LEU A 197      -0.029   0.819  12.770  1.00  4.30           C  
ATOM   1375  CG  LEU A 197      -0.101   0.375  14.245  1.00  4.24           C  
ATOM   1376  CD1 LEU A 197       0.092   1.580  15.161  1.00  5.00           C  
ATOM   1377  CD2 LEU A 197      -1.454  -0.317  14.557  1.00  4.16           C  
ATOM   1378  N   PHE A 198      -0.718  -0.205   9.535  1.00  3.72           N  
ATOM   1379  CA  PHE A 198      -0.602   0.047   8.093  1.00  3.59           C  
ATOM   1380  C   PHE A 198      -1.572   1.135   7.688  1.00  3.61           C  
ATOM   1381  O   PHE A 198      -2.784   1.053   7.973  1.00  3.68           O  
ATOM   1382  CB  PHE A 198      -0.962  -1.249   7.352  1.00  3.77           C  
ATOM   1383  CG  PHE A 198      -0.027  -2.384   7.631  1.00  3.71           C  
ATOM   1384  CD1 PHE A 198       1.157  -2.525   6.902  1.00  3.97           C  
ATOM   1385  CD2 PHE A 198      -0.290  -3.303   8.668  1.00  3.84           C  
ATOM   1386  CE1 PHE A 198       2.017  -3.617   7.141  1.00  4.02           C  
ATOM   1387  CE2 PHE A 198       0.581  -4.397   8.920  1.00  3.86           C  
ATOM   1388  CZ  PHE A 198       1.774  -4.547   8.152  1.00  3.95           C  
ATOM   1389  N   GLY A 199      -1.065   2.153   6.974  1.00  3.51           N  
ATOM   1390  CA  GLY A 199      -1.986   3.211   6.515  1.00  3.32           C  
ATOM   1391  C   GLY A 199      -2.704   3.930   7.663  1.00  3.37           C  
ATOM   1392  O   GLY A 199      -3.919   4.097   7.651  1.00  3.98           O  
ATOM   1393  N   LEU A 200      -1.912   4.251   8.700  1.00  3.32           N  
ATOM   1394  CA  LEU A 200      -2.371   4.777  10.017  1.00  3.27           C  
ATOM   1395  C   LEU A 200      -2.881   6.226   9.920  1.00  3.36           C  
ATOM   1396  O   LEU A 200      -2.070   7.167   9.631  1.00  3.49           O  
ATOM   1397  CB  LEU A 200      -1.164   4.688  10.990  1.00  3.48           C  
ATOM   1398  CG  LEU A 200      -1.355   5.364  12.360  1.00  3.65           C  
ATOM   1399  CD1 LEU A 200      -2.465   4.671  13.154  1.00  4.18           C  
ATOM   1400  CD2 LEU A 200      -0.020   5.279  13.113  1.00  3.91           C  
ATOM   1401  N   PRO A 201      -4.162   6.475  10.211  1.00  3.42           N  
ATOM   1402  CA  PRO A 201      -4.625   7.839  10.389  1.00  3.46           C  
ATOM   1403  C   PRO A 201      -4.034   8.463  11.630  1.00  3.48           C  
ATOM   1404  O   PRO A 201      -3.547   7.750  12.545  1.00  3.78           O  
ATOM   1405  CB  PRO A 201      -6.155   7.685  10.594  1.00  3.30           C  
ATOM   1406  CG  PRO A 201      -6.493   6.299  10.114  1.00  3.37           C  
ATOM   1407  CD  PRO A 201      -5.239   5.484  10.443  1.00  3.27           C  
ATOM   1408  N   ARG A 202      -4.049   9.795  11.717  1.00  3.62           N  
ATOM   1409  CA  ARG A 202      -3.817  10.447  13.025  1.00  3.81           C  
ATOM   1410  C   ARG A 202      -4.932  10.049  14.016  1.00  3.95           C  
ATOM   1411  O   ARG A 202      -6.066   9.733  13.642  1.00  4.04           O  
ATOM   1412  CB  ARG A 202      -3.676  11.956  12.921  1.00  3.69           C  
ATOM   1413  CG  ARG A 202      -2.494  12.343  12.043  1.00  3.53           C  
ATOM   1414  CD  ARG A 202      -2.182  13.858  12.271  1.00  3.49           C  
ATOM   1415  NE  ARG A 202      -1.053  14.261  11.417  1.00  3.81           N  
ATOM   1416  CZ  ARG A 202      -1.182  14.673  10.145  1.00  3.48           C  
ATOM   1417  NH1 ARG A 202      -2.380  14.738   9.532  1.00  4.13           N1+
ATOM   1418  NH2 ARG A 202      -0.022  14.927   9.472  1.00  3.97           N  
ATOM   1419  N   LEU A 203      -4.560  10.012  15.282  1.00  4.03           N  
ATOM   1420  CA  LEU A 203      -5.474   9.492  16.335  1.00  4.07           C  
ATOM   1421  C   LEU A 203      -5.624  10.492  17.491  1.00  4.32           C  
ATOM   1422  O   LEU A 203      -6.739  10.686  18.010  1.00  4.30           O  
ATOM   1423  CB  LEU A 203      -4.912   8.144  16.875  1.00  4.28           C  
ATOM   1424  CG  LEU A 203      -5.604   7.600  18.127  1.00  4.15           C  
ATOM   1425  CD1 LEU A 203      -7.092   7.354  17.950  1.00  4.69           C  
ATOM   1426  CD2 LEU A 203      -4.909   6.348  18.588  1.00  4.43           C  
ATOM   1427  N   GLY A 204      -4.506  11.017  17.972  1.00  4.26           N  
ATOM   1428  CA  GLY A 204      -4.503  11.895  19.154  1.00  4.33           C  
ATOM   1429  C   GLY A 204      -3.784  13.219  18.993  1.00  4.21           C  
ATOM   1430  O   GLY A 204      -3.281  13.552  17.902  1.00  4.37           O  
ATOM   1431  N   ASN A 205      -3.782  13.984  20.088  1.00  4.22           N  
ATOM   1432  CA  ASN A 205      -3.166  15.322  20.035  1.00  4.59           C  
ATOM   1433  C   ASN A 205      -1.683  15.236  20.340  1.00  4.60           C  
ATOM   1434  O   ASN A 205      -1.169  14.128  20.543  1.00  4.61           O  
ATOM   1435  CB  ASN A 205      -3.914  16.291  21.012  1.00  4.74           C  
ATOM   1436  CG  ASN A 205      -3.817  15.899  22.483  1.00  4.90           C  
ATOM   1437  OD1 ASN A 205      -3.325  14.845  22.884  1.00  4.73           O  
ATOM   1438  ND2 ASN A 205      -4.346  16.786  23.320  1.00  5.46           N  
ATOM   1439  N   PRO A 206      -0.956  16.366  20.407  1.00  4.79           N  
ATOM   1440  CA  PRO A 206       0.504  16.251  20.651  1.00  4.89           C  
ATOM   1441  C   PRO A 206       0.826  15.611  21.991  1.00  4.95           C  
ATOM   1442  O   PRO A 206       1.809  14.855  22.080  1.00  4.84           O  
ATOM   1443  CB  PRO A 206       0.971  17.705  20.554  1.00  4.84           C  
ATOM   1444  CG  PRO A 206      -0.005  18.346  19.578  1.00  5.04           C  
ATOM   1445  CD  PRO A 206      -1.348  17.716  19.919  1.00  5.14           C  
ATOM   1446  N   THR A 207       0.033  15.853  23.056  1.00  5.00           N  
ATOM   1447  CA  THR A 207       0.249  15.149  24.344  1.00  5.11           C  
ATOM   1448  C   THR A 207       0.171  13.643  24.137  1.00  4.74           C  
ATOM   1449  O   THR A 207       1.047  12.877  24.610  1.00  4.75           O  
ATOM   1450  CB  THR A 207      -0.814  15.623  25.321  1.00  5.59           C  
ATOM   1451  OG1 THR A 207      -0.533  17.030  25.621  1.00  6.21           O  
ATOM   1452  CG2 THR A 207      -0.761  14.868  26.625  1.00  6.18           C  
ATOM   1453  N   PHE A 208      -0.882  13.197  23.440  1.00  4.27           N  
ATOM   1454  CA  PHE A 208      -0.959  11.766  23.123  1.00  4.34           C  
ATOM   1455  C   PHE A 208       0.230  11.221  22.328  1.00  4.16           C  
ATOM   1456  O   PHE A 208       0.825  10.181  22.697  1.00  3.83           O  
ATOM   1457  CB  PHE A 208      -2.272  11.467  22.384  1.00  4.11           C  
ATOM   1458  CG  PHE A 208      -2.387  10.007  21.968  1.00  4.16           C  
ATOM   1459  CD1 PHE A 208      -2.741   9.029  22.905  1.00  4.32           C  
ATOM   1460  CD2 PHE A 208      -2.119   9.625  20.646  1.00  4.15           C  
ATOM   1461  CE1 PHE A 208      -2.828   7.677  22.524  1.00  4.16           C  
ATOM   1462  CE2 PHE A 208      -2.268   8.295  20.271  1.00  3.98           C  
ATOM   1463  CZ  PHE A 208      -2.598   7.313  21.211  1.00  4.34           C  
ATOM   1464  N   ALA A 209       0.572  11.911  21.238  1.00  4.22           N  
ATOM   1465  CA  ALA A 209       1.672  11.433  20.355  1.00  4.49           C  
ATOM   1466  C   ALA A 209       2.988  11.276  21.148  1.00  4.52           C  
ATOM   1467  O   ALA A 209       3.709  10.299  20.993  1.00  4.39           O  
ATOM   1468  CB  ALA A 209       1.901  12.422  19.201  1.00  5.02           C  
ATOM   1469  N   SER A 210       3.311  12.265  21.989  1.00  4.76           N  
ATOM   1470  CA  SER A 210       4.571  12.158  22.757  1.00  4.89           C  
ATOM   1471  C   SER A 210       4.458  11.088  23.826  1.00  4.77           C  
ATOM   1472  O   SER A 210       5.479  10.448  24.161  1.00  5.14           O  
ATOM   1473  CB  SER A 210       4.920  13.509  23.385  1.00  5.34           C  
ATOM   1474  OG  SER A 210       5.258  14.389  22.315  1.00  6.18           O  
ATOM   1475  N   PHE A 211       3.260  10.835  24.358  1.00  4.49           N  
ATOM   1476  CA  PHE A 211       3.104   9.743  25.305  1.00  4.69           C  
ATOM   1477  C   PHE A 211       3.261   8.385  24.635  1.00  4.81           C  
ATOM   1478  O   PHE A 211       3.803   7.463  25.230  1.00  5.10           O  
ATOM   1479  CB  PHE A 211       1.745   9.892  26.015  1.00  4.86           C  
ATOM   1480  CG  PHE A 211       1.609   9.018  27.259  1.00  5.02           C  
ATOM   1481  CD1 PHE A 211       2.478   9.131  28.364  1.00  5.55           C  
ATOM   1482  CD2 PHE A 211       0.536   8.109  27.337  1.00  5.46           C  
ATOM   1483  CE1 PHE A 211       2.264   8.348  29.509  1.00  5.64           C  
ATOM   1484  CE2 PHE A 211       0.323   7.338  28.504  1.00  5.32           C  
ATOM   1485  CZ  PHE A 211       1.166   7.479  29.587  1.00  5.77           C  
ATOM   1486  N   VAL A 212       2.772   8.236  23.386  1.00  4.41           N  
ATOM   1487  CA  VAL A 212       3.061   7.009  22.630  1.00  4.45           C  
ATOM   1488  C   VAL A 212       4.553   6.785  22.545  1.00  4.80           C  
ATOM   1489  O   VAL A 212       5.035   5.644  22.819  1.00  4.48           O  
ATOM   1490  CB  VAL A 212       2.445   7.113  21.202  1.00  4.29           C  
ATOM   1491  CG1 VAL A 212       2.934   5.921  20.391  1.00  4.37           C  
ATOM   1492  CG2 VAL A 212       0.901   7.091  21.300  1.00  4.69           C  
ATOM   1493  N   ASP A 213       5.302   7.850  22.195  1.00  4.88           N  
ATOM   1494  CA  ASP A 213       6.762   7.657  22.149  1.00  5.29           C  
ATOM   1495  C   ASP A 213       7.312   7.188  23.485  1.00  5.55           C  
ATOM   1496  O   ASP A 213       8.152   6.294  23.503  1.00  6.20           O  
ATOM   1497  CB  ASP A 213       7.436   8.996  21.772  1.00  5.07           C  
ATOM   1498  CG  ASP A 213       7.094   9.463  20.369  1.00  5.11           C  
ATOM   1499  OD1 ASP A 213       6.518   8.714  19.586  1.00  5.64           O  
ATOM   1500  OD2 ASP A 213       7.503  10.595  20.042  1.00  5.49           O1-
ATOM   1501  N   GLN A 214       6.848   7.784  24.574  1.00  6.04           N  
ATOM   1502  CA  GLN A 214       7.392   7.445  25.896  1.00  6.88           C  
ATOM   1503  C   GLN A 214       7.080   6.013  26.238  1.00  6.60           C  
ATOM   1504  O   GLN A 214       7.925   5.319  26.829  1.00  7.85           O  
ATOM   1505  CB  GLN A 214       6.762   8.404  26.922  1.00  9.06           C  
ATOM   1506  CG  GLN A 214       7.153   8.155  28.363  1.00 11.72           C  
ATOM   1507  CD  GLN A 214       6.299   8.978  29.326  1.00 15.27           C  
ATOM   1508  OE1 GLN A 214       5.760  10.060  28.984  1.00 17.49           O  
ATOM   1509  NE2 GLN A 214       6.123   8.443  30.535  1.00 17.32           N  
ATOM   1510  N   LYS A 215       5.869   5.544  25.915  1.00  6.14           N  
ATOM   1511  CA  LYS A 215       5.450   4.235  26.449  1.00  6.66           C  
ATOM   1512  C   LYS A 215       5.731   3.072  25.501  1.00  6.04           C  
ATOM   1513  O   LYS A 215       6.000   1.948  25.969  1.00  7.13           O  
ATOM   1514  CB  LYS A 215       3.952   4.273  26.747  1.00  7.33           C  
ATOM   1515  CG  LYS A 215       3.580   5.248  27.892  1.00  9.01           C  
ATOM   1516  CD  LYS A 215       4.316   5.020  29.201  1.00 11.60           C  
ATOM   1517  CE  LYS A 215       4.119   3.665  29.792  1.00 14.94           C  
ATOM   1518  NZ  LYS A 215       4.486   3.847  31.269  1.00 19.39           N1+
ATOM   1519  N   ILE A 216       5.618   3.287  24.194  1.00  5.67           N  
ATOM   1520  CA  ILE A 216       5.799   2.191  23.223  1.00  5.26           C  
ATOM   1521  C   ILE A 216       6.683   2.576  22.029  1.00  5.03           C  
ATOM   1522  O   ILE A 216       6.676   1.842  21.007  1.00  4.72           O  
ATOM   1523  CB  ILE A 216       4.444   1.610  22.687  1.00  5.00           C  
ATOM   1524  CG1 ILE A 216       3.689   2.660  21.825  1.00  5.38           C  
ATOM   1525  CG2 ILE A 216       3.576   1.057  23.809  1.00  5.28           C  
ATOM   1526  CD1 ILE A 216       2.536   1.988  21.083  1.00  5.58           C  
ATOM   1527  N   GLY A 217       7.487   3.666  22.148  1.00  5.25           N  
ATOM   1528  CA  GLY A 217       8.217   4.105  20.979  1.00  5.68           C  
ATOM   1529  C   GLY A 217       9.070   3.052  20.322  1.00  6.43           C  
ATOM   1530  O   GLY A 217       9.049   2.960  19.100  1.00  6.44           O  
ATOM   1531  N   ASP A 218       9.794   2.233  21.081  1.00  6.95           N  
ATOM   1532  CA  ASP A 218      10.626   1.205  20.418  1.00  7.99           C  
ATOM   1533  C   ASP A 218       9.882  -0.040  19.983  1.00  7.47           C  
ATOM   1534  O   ASP A 218      10.462  -0.992  19.393  1.00  8.14           O  
ATOM   1535  CB  ASP A 218      11.880   0.846  21.251  1.00 10.41           C  
ATOM   1536  CG  ASP A 218      11.592   0.185  22.517  1.00 14.87           C  
ATOM   1537  OD1 ASP A 218      12.591  -0.019  23.278  1.00 22.11           O  
ATOM   1538  OD2 ASP A 218      10.451  -0.203  22.825  1.00 17.59           O1-
ATOM   1539  N   LYS A 219       8.556  -0.047  20.231  1.00  6.31           N  
ATOM   1540  CA  LYS A 219       7.708  -1.176  19.822  1.00  6.13           C  
ATOM   1541  C   LYS A 219       6.811  -0.765  18.669  1.00  5.20           C  
ATOM   1542  O   LYS A 219       6.113  -1.607  18.071  1.00  5.52           O  
ATOM   1543  CB  LYS A 219       6.803  -1.528  21.038  1.00  6.47           C  
ATOM   1544  CG  LYS A 219       7.560  -1.900  22.286  1.00  7.62           C  
ATOM   1545  CD  LYS A 219       6.641  -2.174  23.464  1.00  9.68           C  
ATOM   1546  CE  LYS A 219       7.548  -2.876  24.485  1.00 14.05           C  
ATOM   1547  NZ  LYS A 219       6.955  -2.887  25.807  1.00 18.47           N1+
ATOM   1548  N   PHE A 220       6.851   0.521  18.318  1.00  5.17           N  
ATOM   1549  CA  PHE A 220       5.881   1.122  17.360  1.00  4.87           C  
ATOM   1550  C   PHE A 220       6.381   0.999  15.925  1.00  4.84           C  
ATOM   1551  O   PHE A 220       7.537   1.349  15.627  1.00  5.68           O  
ATOM   1552  CB  PHE A 220       5.704   2.625  17.756  1.00  4.40           C  
ATOM   1553  CG  PHE A 220       4.852   3.444  16.837  1.00  4.21           C  
ATOM   1554  CD1 PHE A 220       3.462   3.393  16.902  1.00  4.11           C  
ATOM   1555  CD2 PHE A 220       5.467   4.351  15.960  1.00  3.96           C  
ATOM   1556  CE1 PHE A 220       2.728   4.171  16.036  1.00  4.15           C  
ATOM   1557  CE2 PHE A 220       4.712   5.183  15.110  1.00  3.98           C  
ATOM   1558  CZ  PHE A 220       3.331   5.071  15.150  1.00  4.06           C  
ATOM   1559  N   HIS A 221       5.529   0.515  15.005  1.00  4.73           N  
ATOM   1560  CA  HIS A 221       5.895   0.439  13.566  1.00  4.45           C  
ATOM   1561  C   HIS A 221       4.722   0.886  12.742  1.00  4.34           C  
ATOM   1562  O   HIS A 221       3.689   0.211  12.681  1.00  5.91           O  
ATOM   1563  CB  HIS A 221       6.277  -0.977  13.186  1.00  4.55           C  
ATOM   1564  CG  HIS A 221       7.305  -1.588  14.084  1.00  4.62           C  
ATOM   1565  ND1 HIS A 221       6.977  -2.147  15.308  1.00  4.90           N  
ATOM   1566  CD2 HIS A 221       8.687  -1.721  13.947  1.00  4.97           C  
ATOM   1567  CE1 HIS A 221       8.118  -2.603  15.891  1.00  4.91           C  
ATOM   1568  NE2 HIS A 221       9.153  -2.311  15.075  1.00  5.47           N  
ATOM   1569  N   SER A 222       4.872   2.039  12.112  1.00  3.90           N  
ATOM   1570  CA  SER A 222       3.882   2.620  11.180  1.00  3.87           C  
ATOM   1571  C   SER A 222       4.434   2.537   9.793  1.00  3.73           C  
ATOM   1572  O   SER A 222       5.527   3.041   9.519  1.00  3.99           O  
ATOM   1573  CB  SER A 222       3.658   4.074  11.587  1.00  3.91           C  
ATOM   1574  OG  SER A 222       2.794   4.703  10.640  1.00  4.56           O  
ATOM   1575  N   ILE A 223       3.708   1.819   8.944  1.00  3.83           N  
ATOM   1576  CA  ILE A 223       4.102   1.555   7.575  1.00  4.26           C  
ATOM   1577  C   ILE A 223       3.159   2.293   6.624  1.00  4.23           C  
ATOM   1578  O   ILE A 223       1.941   2.090   6.691  1.00  4.23           O  
ATOM   1579  CB  ILE A 223       4.017   0.026   7.295  1.00  4.68           C  
ATOM   1580  CG1 ILE A 223       4.660  -0.832   8.434  1.00  4.92           C  
ATOM   1581  CG2 ILE A 223       4.671  -0.245   5.945  1.00  5.47           C  
ATOM   1582  CD1 ILE A 223       6.074  -0.466   8.771  1.00  5.06           C  
ATOM   1583  N   ILE A 224       3.701   3.155   5.762  1.00  3.96           N  
ATOM   1584  CA  ILE A 224       2.892   3.941   4.825  1.00  4.34           C  
ATOM   1585  C   ILE A 224       3.340   3.569   3.419  1.00  4.50           C  
ATOM   1586  O   ILE A 224       4.540   3.612   3.142  1.00  4.61           O  
ATOM   1587  CB  ILE A 224       3.112   5.444   5.055  1.00  4.51           C  
ATOM   1588  CG1 ILE A 224       2.673   5.826   6.509  1.00  5.04           C  
ATOM   1589  CG2 ILE A 224       2.304   6.229   3.995  1.00  4.76           C  
ATOM   1590  CD1 ILE A 224       2.898   7.284   6.895  1.00  5.52           C  
ATOM   1591  N   ASN A 225       2.419   3.222   2.574  1.00  4.46           N  
ATOM   1592  CA  ASN A 225       2.719   2.808   1.201  1.00  4.24           C  
ATOM   1593  C   ASN A 225       2.457   3.935   0.222  1.00  4.19           C  
ATOM   1594  O   ASN A 225       1.328   4.427   0.065  1.00  4.29           O  
ATOM   1595  CB  ASN A 225       1.848   1.617   0.827  1.00  4.25           C  
ATOM   1596  CG  ASN A 225       2.294   0.992  -0.470  1.00  4.51           C  
ATOM   1597  OD1 ASN A 225       3.474   0.881  -0.762  1.00  5.31           O  
ATOM   1598  ND2 ASN A 225       1.311   0.537  -1.249  1.00  4.64           N  
ATOM   1599  N   GLY A 226       3.520   4.326  -0.507  1.00  4.00           N  
ATOM   1600  CA  GLY A 226       3.367   5.148  -1.738  1.00  4.18           C  
ATOM   1601  C   GLY A 226       2.651   6.481  -1.523  1.00  3.99           C  
ATOM   1602  O   GLY A 226       3.053   7.345  -0.666  1.00  4.60           O  
ATOM   1603  N   ARG A 227       1.570   6.629  -2.277  1.00  4.60           N  
ATOM   1604  CA  ARG A 227       0.820   7.858  -2.309  1.00  4.91           C  
ATOM   1605  C   ARG A 227      -0.430   7.873  -1.432  1.00  4.64           C  
ATOM   1606  O   ARG A 227      -1.244   8.779  -1.532  1.00  4.47           O  
ATOM   1607  CB  ARG A 227       0.421   8.207  -3.779  1.00  5.24           C  
ATOM   1608  CG  ARG A 227       1.664   8.696  -4.589  1.00  5.73           C  
ATOM   1609  CD  ARG A 227       1.302   8.881  -6.056  1.00  6.34           C  
ATOM   1610  NE  ARG A 227       0.265   9.952  -6.200  1.00  6.56           N  
ATOM   1611  CZ  ARG A 227      -0.563  10.040  -7.245  1.00  7.26           C  
ATOM   1612  NH1 ARG A 227      -0.581   9.095  -8.199  1.00  8.28           N1+
ATOM   1613  NH2 ARG A 227      -1.442  11.065  -7.319  1.00  7.90           N  
ATOM   1614  N   ASP A 228      -0.540   6.909  -0.504  1.00  4.70           N  
ATOM   1615  CA  ASP A 228      -1.664   6.837   0.437  1.00  4.40           C  
ATOM   1616  C   ASP A 228      -1.911   8.193   1.139  1.00  4.34           C  
ATOM   1617  O   ASP A 228      -0.986   8.779   1.734  1.00  4.48           O  
ATOM   1618  CB  ASP A 228      -1.309   5.807   1.490  1.00  4.24           C  
ATOM   1619  CG  ASP A 228      -2.476   5.448   2.381  1.00  4.34           C  
ATOM   1620  OD1 ASP A 228      -3.594   6.002   2.234  1.00  4.23           O  
ATOM   1621  OD2 ASP A 228      -2.285   4.563   3.277  1.00  4.41           O1-
ATOM   1622  N   TRP A 229      -3.152   8.670   1.030  1.00  4.48           N  
ATOM   1623  CA  TRP A 229      -3.570   9.897   1.740  1.00  4.57           C  
ATOM   1624  C   TRP A 229      -4.000   9.664   3.166  1.00  5.00           C  
ATOM   1625  O   TRP A 229      -4.108  10.633   3.924  1.00  5.09           O  
ATOM   1626  CB  TRP A 229      -4.716  10.574   0.945  1.00  5.36           C  
ATOM   1627  CG  TRP A 229      -5.956   9.777   0.904  1.00  5.87           C  
ATOM   1628  CD1 TRP A 229      -6.303   8.798  -0.040  1.00  6.11           C  
ATOM   1629  CD2 TRP A 229      -7.114   9.801   1.869  1.00  6.52           C  
ATOM   1630  NE1 TRP A 229      -7.557   8.272   0.231  1.00  6.88           N  
ATOM   1631  CE2 TRP A 229      -8.088   8.843   1.349  1.00  6.83           C  
ATOM   1632  CE3 TRP A 229      -7.418  10.546   2.989  1.00  7.04           C  
ATOM   1633  CZ2 TRP A 229      -9.324   8.600   1.985  1.00  7.76           C  
ATOM   1634  CZ3 TRP A 229      -8.653  10.335   3.607  1.00  7.50           C  
ATOM   1635  CH2 TRP A 229      -9.586   9.374   3.116  1.00  7.77           C  
ATOM   1636  N   VAL A 230      -4.315   8.438   3.535  1.00  4.63           N  
ATOM   1637  CA  VAL A 230      -4.970   8.268   4.881  1.00  4.66           C  
ATOM   1638  C   VAL A 230      -4.101   8.737   6.071  1.00  4.60           C  
ATOM   1639  O   VAL A 230      -4.645   9.319   7.006  1.00  4.16           O  
ATOM   1640  CB  VAL A 230      -5.449   6.823   5.035  1.00  4.92           C  
ATOM   1641  CG1 VAL A 230      -5.930   6.569   6.489  1.00  5.02           C  
ATOM   1642  CG2 VAL A 230      -6.585   6.569   4.025  1.00  5.27           C  
ATOM   1643  N   PRO A 231      -2.776   8.612   6.034  1.00  4.38           N  
ATOM   1644  CA  PRO A 231      -1.977   9.166   7.134  1.00  4.45           C  
ATOM   1645  C   PRO A 231      -1.948  10.683   7.251  1.00  4.55           C  
ATOM   1646  O   PRO A 231      -1.294  11.227   8.176  1.00  4.52           O  
ATOM   1647  CB  PRO A 231      -0.534   8.618   6.861  1.00  4.87           C  
ATOM   1648  CG  PRO A 231      -0.836   7.327   6.136  1.00  4.63           C  
ATOM   1649  CD  PRO A 231      -1.981   7.665   5.221  1.00  4.66           C  
ATOM   1650  N   THR A 232      -2.554  11.391   6.302  1.00  4.65           N  
ATOM   1651  CA  THR A 232      -2.691  12.861   6.418  1.00  4.68           C  
ATOM   1652  C   THR A 232      -3.998  13.327   7.094  1.00  4.87           C  
ATOM   1653  O   THR A 232      -4.228  14.542   7.224  1.00  5.11           O  
ATOM   1654  CB  THR A 232      -2.618  13.541   4.998  1.00  4.89           C  
ATOM   1655  OG1 THR A 232      -3.813  13.282   4.263  1.00  5.16           O  
ATOM   1656  CG2 THR A 232      -1.347  13.062   4.219  1.00  5.41           C  
ATOM   1657  N   VAL A 233      -4.855  12.377   7.508  1.00  4.56           N  
ATOM   1658  CA AVAL A 233      -6.126  12.763   8.114  0.50  4.80           C  
ATOM   1659  CA BVAL A 233      -6.158  12.708   8.054  0.50  4.85           C  
ATOM   1660  C   VAL A 233      -6.308  12.027   9.421  1.00  4.78           C  
ATOM   1661  O   VAL A 233      -5.771  10.972   9.616  1.00  5.13           O  
ATOM   1662  CB AVAL A 233      -7.355  12.447   7.216  0.50  4.98           C  
ATOM   1663  CB BVAL A 233      -7.260  12.227   7.070  0.50  4.99           C  
ATOM   1664  CG1AVAL A 233      -7.351  13.322   5.950  0.50  5.25           C  
ATOM   1665  CG1BVAL A 233      -8.640  12.587   7.626  0.50  5.26           C  
ATOM   1666  CG2AVAL A 233      -7.491  10.953   6.959  0.50  5.00           C  
ATOM   1667  CG2BVAL A 233      -7.035  12.892   5.696  0.50  5.46           C  
ATOM   1668  N   PRO A 234      -7.032  12.651  10.371  1.00  4.62           N  
ATOM   1669  CA  PRO A 234      -7.439  14.070  10.356  1.00  4.57           C  
ATOM   1670  C   PRO A 234      -6.200  14.966  10.343  1.00  4.53           C  
ATOM   1671  O   PRO A 234      -5.102  14.531  10.697  1.00  4.52           O  
ATOM   1672  CB  PRO A 234      -8.203  14.213  11.691  1.00  4.63           C  
ATOM   1673  CG  PRO A 234      -7.596  13.145  12.599  1.00  4.49           C  
ATOM   1674  CD  PRO A 234      -7.418  11.970  11.635  1.00  4.42           C  
ATOM   1675  N   PRO A 235      -6.388  16.197   9.897  1.00  4.62           N  
ATOM   1676  CA  PRO A 235      -5.247  17.101   9.687  1.00  4.62           C  
ATOM   1677  C   PRO A 235      -4.667  17.685  10.992  1.00  4.80           C  
ATOM   1678  O   PRO A 235      -5.357  17.748  12.048  1.00  5.09           O  
ATOM   1679  CB  PRO A 235      -5.901  18.253   8.857  1.00  4.94           C  
ATOM   1680  CG  PRO A 235      -7.302  18.270   9.375  1.00  5.16           C  
ATOM   1681  CD  PRO A 235      -7.678  16.781   9.505  1.00  4.72           C  
ATOM   1682  N   ARG A 236      -3.407  18.105  10.914  1.00  4.91           N  
ATOM   1683  CA  ARG A 236      -2.740  18.747  12.062  1.00  5.27           C  
ATOM   1684  C   ARG A 236      -3.480  20.022  12.545  1.00  5.71           C  
ATOM   1685  O   ARG A 236      -3.443  20.309  13.730  1.00  6.57           O  
ATOM   1686  CB  ARG A 236      -1.314  19.124  11.672  1.00  5.90           C  
ATOM   1687  CG  ARG A 236      -0.523  17.873  11.247  1.00  6.35           C  
ATOM   1688  CD  ARG A 236       0.959  18.257  11.022  1.00  6.51           C  
ATOM   1689  NE  ARG A 236       1.652  18.414  12.270  1.00  6.86           N  
ATOM   1690  CZ  ARG A 236       2.938  18.775  12.325  1.00  6.63           C  
ATOM   1691  NH1 ARG A 236       3.583  18.999  11.163  1.00  7.77           N1+
ATOM   1692  NH2 ARG A 236       3.567  18.905  13.505  1.00  7.42           N  
ATOM   1693  N   ALA A 237      -4.104  20.739  11.617  1.00  5.53           N  
ATOM   1694  CA  ALA A 237      -4.848  21.966  11.981  1.00  5.86           C  
ATOM   1695  C   ALA A 237      -6.061  21.665  12.895  1.00  5.65           C  
ATOM   1696  O   ALA A 237      -6.634  22.611  13.497  1.00  6.50           O  
ATOM   1697  CB  ALA A 237      -5.310  22.667  10.738  1.00  6.47           C  
ATOM   1698  N   LEU A 238      -6.478  20.398  13.035  1.00  5.86           N  
ATOM   1699  CA  LEU A 238      -7.474  20.023  14.039  1.00  5.95           C  
ATOM   1700  C   LEU A 238      -6.854  19.544  15.376  1.00  5.66           C  
ATOM   1701  O   LEU A 238      -7.558  18.997  16.231  1.00  6.65           O  
ATOM   1702  CB  LEU A 238      -8.469  19.061  13.428  1.00  6.28           C  
ATOM   1703  CG  LEU A 238      -9.439  19.710  12.411  1.00  7.39           C  
ATOM   1704  CD1 LEU A 238     -10.384  18.700  11.739  1.00  8.90           C  
ATOM   1705  CD2 LEU A 238     -10.271  20.842  12.992  1.00  8.59           C  
ATOM   1706  N   GLY A 239      -5.553  19.773  15.534  1.00  5.13           N  
ATOM   1707  CA  GLY A 239      -4.869  19.439  16.763  1.00  5.18           C  
ATOM   1708  C   GLY A 239      -4.325  18.022  16.854  1.00  4.66           C  
ATOM   1709  O   GLY A 239      -4.076  17.545  17.965  1.00  5.10           O  
ATOM   1710  N   TYR A 240      -4.197  17.321  15.697  1.00  4.41           N  
ATOM   1711  CA  TYR A 240      -3.757  15.929  15.699  1.00  4.35           C  
ATOM   1712  C   TYR A 240      -2.298  15.838  15.297  1.00  4.38           C  
ATOM   1713  O   TYR A 240      -1.801  16.583  14.464  1.00  4.84           O  
ATOM   1714  CB  TYR A 240      -4.635  15.151  14.725  1.00  4.54           C  
ATOM   1715  CG  TYR A 240      -6.034  14.940  15.213  1.00  4.44           C  
ATOM   1716  CD1 TYR A 240      -6.280  13.931  16.116  1.00  4.43           C  
ATOM   1717  CD2 TYR A 240      -7.097  15.750  14.810  1.00  4.59           C  
ATOM   1718  CE1 TYR A 240      -7.558  13.691  16.592  1.00  4.32           C  
ATOM   1719  CE2 TYR A 240      -8.409  15.495  15.277  1.00  4.35           C  
ATOM   1720  CZ  TYR A 240      -8.620  14.490  16.186  1.00  4.57           C  
ATOM   1721  OH  TYR A 240      -9.890  14.179  16.630  1.00  4.83           O  
ATOM   1722  N   GLN A 241      -1.602  14.857  15.878  1.00  4.26           N  
ATOM   1723  CA  GLN A 241      -0.146  14.679  15.701  1.00  4.44           C  
ATOM   1724  C   GLN A 241       0.158  13.187  15.710  1.00  4.20           C  
ATOM   1725  O   GLN A 241      -0.345  12.464  16.590  1.00  4.22           O  
ATOM   1726  CB  GLN A 241       0.552  15.366  16.903  1.00  4.54           C  
ATOM   1727  CG  GLN A 241       2.098  15.272  16.899  1.00  4.66           C  
ATOM   1728  CD  GLN A 241       2.782  16.464  16.239  1.00  5.11           C  
ATOM   1729  OE1 GLN A 241       2.155  17.278  15.568  1.00  6.30           O  
ATOM   1730  NE2 GLN A 241       4.105  16.476  16.359  1.00  5.35           N  
ATOM   1731  N   HIS A 242       0.962  12.712  14.766  1.00  3.96           N  
ATOM   1732  CA  HIS A 242       1.458  11.328  14.824  1.00  3.96           C  
ATOM   1733  C   HIS A 242       2.561  11.154  15.857  1.00  4.12           C  
ATOM   1734  O   HIS A 242       3.340  12.093  16.104  1.00  4.23           O  
ATOM   1735  CB  HIS A 242       2.058  10.918  13.468  1.00  3.98           C  
ATOM   1736  CG  HIS A 242       1.044  10.560  12.409  1.00  3.87           C  
ATOM   1737  ND1 HIS A 242       0.237   9.463  12.502  1.00  3.95           N  
ATOM   1738  CD2 HIS A 242       0.814  11.119  11.181  1.00  3.98           C  
ATOM   1739  CE1 HIS A 242      -0.508   9.348  11.390  1.00  4.03           C  
ATOM   1740  NE2 HIS A 242      -0.149  10.331  10.547  1.00  4.17           N  
ATOM   1741  N   PRO A 243       2.706   9.936  16.398  1.00  3.87           N  
ATOM   1742  CA  PRO A 243       3.960   9.582  17.145  1.00  4.10           C  
ATOM   1743  C   PRO A 243       5.201   9.625  16.255  1.00  4.21           C  
ATOM   1744  O   PRO A 243       5.100   9.768  15.019  1.00  4.44           O  
ATOM   1745  CB  PRO A 243       3.702   8.120  17.581  1.00  4.09           C  
ATOM   1746  CG  PRO A 243       2.181   7.900  17.408  1.00  4.08           C  
ATOM   1747  CD  PRO A 243       1.804   8.755  16.212  1.00  3.97           C  
ATOM   1748  N   SER A 244       6.349   9.429  16.899  1.00  4.32           N  
ATOM   1749  CA  SER A 244       7.569   9.426  16.100  1.00  4.51           C  
ATOM   1750  C   SER A 244       7.734   8.183  15.216  1.00  4.55           C  
ATOM   1751  O   SER A 244       7.494   7.002  15.665  1.00  4.59           O  
ATOM   1752  CB  SER A 244       8.786   9.440  17.054  1.00  4.90           C  
ATOM   1753  OG  SER A 244       8.896  10.673  17.756  1.00  5.43           O  
ATOM   1754  N   ASP A 245       8.260   8.452  14.026  1.00  4.29           N  
ATOM   1755  CA  ASP A 245       8.823   7.450  13.059  1.00  4.68           C  
ATOM   1756  C   ASP A 245       7.760   6.845  12.201  1.00  4.63           C  
ATOM   1757  O   ASP A 245       6.687   6.414  12.677  1.00  4.53           O  
ATOM   1758  CB  ASP A 245       9.615   6.309  13.728  1.00  5.06           C  
ATOM   1759  CG  ASP A 245      10.841   6.757  14.491  1.00  5.72           C  
ATOM   1760  OD1 ASP A 245      11.156   7.946  14.614  1.00  5.86           O  
ATOM   1761  OD2 ASP A 245      11.494   5.850  15.033  1.00  8.19           O1-
ATOM   1762  N   TYR A 246       8.079   6.697  10.922  1.00  4.41           N  
ATOM   1763  CA  TYR A 246       7.368   5.737  10.074  1.00  4.38           C  
ATOM   1764  C   TYR A 246       8.270   5.252   8.990  1.00  4.36           C  
ATOM   1765  O   TYR A 246       9.237   5.910   8.680  1.00  4.27           O  
ATOM   1766  CB  TYR A 246       6.067   6.338   9.505  1.00  4.55           C  
ATOM   1767  CG  TYR A 246       6.188   7.579   8.646  1.00  4.64           C  
ATOM   1768  CD1 TYR A 246       6.702   7.529   7.318  1.00  4.89           C  
ATOM   1769  CD2 TYR A 246       5.706   8.807   9.109  1.00  5.07           C  
ATOM   1770  CE1 TYR A 246       6.743   8.706   6.538  1.00  5.15           C  
ATOM   1771  CE2 TYR A 246       5.761   9.981   8.309  1.00  5.36           C  
ATOM   1772  CZ  TYR A 246       6.284   9.894   7.068  1.00  5.12           C  
ATOM   1773  OH  TYR A 246       6.260  11.081   6.329  1.00  5.80           O  
ATOM   1774  N   VAL A 247       7.949   4.100   8.472  1.00  4.23           N  
ATOM   1775  CA  VAL A 247       8.627   3.588   7.257  1.00  4.59           C  
ATOM   1776  C   VAL A 247       7.723   3.819   6.043  1.00  4.66           C  
ATOM   1777  O   VAL A 247       6.551   3.384   6.046  1.00  4.72           O  
ATOM   1778  CB  VAL A 247       9.064   2.126   7.438  1.00  5.01           C  
ATOM   1779  CG1 VAL A 247       9.377   1.427   6.072  1.00  5.41           C  
ATOM   1780  CG2 VAL A 247      10.308   2.118   8.332  1.00  5.57           C  
ATOM   1781  N   TRP A 248       8.246   4.555   5.060  1.00  4.47           N  
ATOM   1782  CA  TRP A 248       7.528   4.882   3.833  1.00  4.68           C  
ATOM   1783  C   TRP A 248       8.055   4.039   2.698  1.00  4.72           C  
ATOM   1784  O   TRP A 248       9.277   4.121   2.353  1.00  5.13           O  
ATOM   1785  CB  TRP A 248       7.715   6.375   3.588  1.00  4.84           C  
ATOM   1786  CG  TRP A 248       7.020   6.947   2.392  1.00  4.96           C  
ATOM   1787  CD1 TRP A 248       5.962   6.406   1.712  1.00  4.96           C  
ATOM   1788  CD2 TRP A 248       7.329   8.220   1.723  1.00  5.08           C  
ATOM   1789  NE1 TRP A 248       5.572   7.227   0.655  1.00  5.42           N  
ATOM   1790  CE2 TRP A 248       6.392   8.333   0.611  1.00  5.20           C  
ATOM   1791  CE3 TRP A 248       8.256   9.249   1.945  1.00  5.03           C  
ATOM   1792  CZ2 TRP A 248       6.406   9.424  -0.255  1.00  5.38           C  
ATOM   1793  CZ3 TRP A 248       8.241  10.357   1.088  1.00  5.56           C  
ATOM   1794  CH2 TRP A 248       7.333  10.427   0.007  1.00  5.61           C  
ATOM   1795  N   ILE A 249       7.188   3.189   2.190  1.00  4.42           N  
ATOM   1796  CA  ILE A 249       7.488   2.356   1.021  1.00  4.63           C  
ATOM   1797  C   ILE A 249       7.329   3.263  -0.191  1.00  4.78           C  
ATOM   1798  O   ILE A 249       6.264   3.792  -0.442  1.00  4.86           O  
ATOM   1799  CB  ILE A 249       6.501   1.205   0.906  1.00  4.65           C  
ATOM   1800  CG1 ILE A 249       6.570   0.293   2.146  1.00  5.08           C  
ATOM   1801  CG2 ILE A 249       6.807   0.366  -0.380  1.00  4.76           C  
ATOM   1802  CD1 ILE A 249       5.429  -0.715   2.185  1.00  5.85           C  
ATOM   1803  N   TYR A 250       8.425   3.514  -0.913  1.00  4.94           N  
ATOM   1804  CA  TYR A 250       8.337   4.443  -2.058  1.00  5.79           C  
ATOM   1805  C   TYR A 250       9.394   4.060  -3.117  1.00  5.92           C  
ATOM   1806  O   TYR A 250      10.595   3.966  -2.795  1.00  6.46           O  
ATOM   1807  CB  TYR A 250       8.575   5.914  -1.614  1.00  6.54           C  
ATOM   1808  CG  TYR A 250       8.251   6.841  -2.776  1.00  7.57           C  
ATOM   1809  CD1 TYR A 250       6.952   7.259  -2.970  1.00  7.81           C  
ATOM   1810  CD2 TYR A 250       9.232   7.171  -3.730  1.00  9.04           C  
ATOM   1811  CE1 TYR A 250       6.590   8.081  -4.035  1.00  9.29           C  
ATOM   1812  CE2 TYR A 250       8.872   8.002  -4.792  1.00  9.88           C  
ATOM   1813  CZ  TYR A 250       7.561   8.410  -4.923  1.00  9.31           C  
ATOM   1814  OH  TYR A 250       7.208   9.209  -6.012  1.00 11.64           O  
ATOM   1815  N   PRO A 251       8.964   3.814  -4.364  1.00  5.98           N  
ATOM   1816  CA  PRO A 251       7.587   3.919  -4.847  1.00  5.93           C  
ATOM   1817  C   PRO A 251       6.619   2.952  -4.175  1.00  5.33           C  
ATOM   1818  O   PRO A 251       7.012   1.886  -3.659  1.00  5.15           O  
ATOM   1819  CB  PRO A 251       7.737   3.481  -6.335  1.00  6.08           C  
ATOM   1820  CG  PRO A 251       9.100   4.025  -6.678  1.00  6.15           C  
ATOM   1821  CD  PRO A 251       9.958   3.671  -5.486  1.00  5.99           C  
ATOM   1822  N   GLY A 252       5.329   3.322  -4.166  1.00  5.25           N  
ATOM   1823  CA  GLY A 252       4.273   2.428  -3.660  1.00  5.21           C  
ATOM   1824  C   GLY A 252       4.341   1.060  -4.260  1.00  5.14           C  
ATOM   1825  O   GLY A 252       4.552   0.932  -5.457  1.00  5.63           O  
ATOM   1826  N   ASN A 253       4.111   0.030  -3.453  1.00  5.10           N  
ATOM   1827  CA  ASN A 253       4.138  -1.389  -3.863  1.00  5.55           C  
ATOM   1828  C   ASN A 253       5.509  -1.959  -4.154  1.00  5.69           C  
ATOM   1829  O   ASN A 253       5.594  -3.167  -4.485  1.00  6.57           O  
ATOM   1830  CB  ASN A 253       3.180  -1.739  -5.045  1.00  5.35           C  
ATOM   1831  CG  ASN A 253       1.754  -1.407  -4.739  1.00  5.00           C  
ATOM   1832  OD1 ASN A 253       1.359  -1.161  -3.600  1.00  5.11           O  
ATOM   1833  ND2 ASN A 253       0.935  -1.395  -5.803  1.00  4.99           N  
ATOM   1834  N   SER A 254       6.539  -1.132  -4.016  1.00  6.54           N  
ATOM   1835  CA  SER A 254       7.908  -1.625  -4.292  1.00  6.69           C  
ATOM   1836  C   SER A 254       8.547  -2.196  -3.042  1.00  6.99           C  
ATOM   1837  O   SER A 254       7.987  -2.123  -1.939  1.00  6.61           O  
ATOM   1838  CB  SER A 254       8.819  -0.491  -4.865  1.00  6.35           C  
ATOM   1839  OG  SER A 254       9.329   0.367  -3.809  1.00  6.48           O  
ATOM   1840  N   THR A 255       9.781  -2.693  -3.202  1.00  8.18           N  
ATOM   1841  CA  THR A 255      10.535  -3.150  -2.057  1.00  9.57           C  
ATOM   1842  C   THR A 255      11.462  -2.081  -1.509  1.00  9.57           C  
ATOM   1843  O   THR A 255      12.270  -2.391  -0.628  1.00 11.65           O  
ATOM   1844  CB  THR A 255      11.378  -4.413  -2.422  1.00 11.28           C  
ATOM   1845  OG1 THR A 255      12.181  -4.118  -3.567  1.00 13.29           O  
ATOM   1846  CG2 THR A 255      10.395  -5.666  -2.707  1.00 12.69           C  
ATOM   1847  N   SER A 256      11.391  -0.844  -2.012  1.00  7.81           N  
ATOM   1848  CA  SER A 256      12.260   0.234  -1.536  1.00  7.65           C  
ATOM   1849  C   SER A 256      11.526   0.988  -0.435  1.00  7.39           C  
ATOM   1850  O   SER A 256      10.389   1.436  -0.645  1.00  7.57           O  
ATOM   1851  CB  SER A 256      12.523   1.226  -2.685  1.00  8.49           C  
ATOM   1852  OG  SER A 256      13.297   0.517  -3.661  1.00 10.99           O  
ATOM   1853  N   ALA A 257      12.153   1.127   0.721  1.00  6.94           N  
ATOM   1854  CA  ALA A 257      11.536   1.842   1.848  1.00  6.68           C  
ATOM   1855  C   ALA A 257      12.581   2.507   2.703  1.00  7.05           C  
ATOM   1856  O   ALA A 257      13.697   2.018   2.802  1.00  7.89           O  
ATOM   1857  CB  ALA A 257      10.737   0.825   2.656  1.00  7.28           C  
ATOM   1858  N   LYS A 258      12.220   3.593   3.380  1.00  6.32           N  
ATOM   1859  CA  LYS A 258      13.125   4.338   4.287  1.00  6.97           C  
ATOM   1860  C   LYS A 258      12.350   4.663   5.562  1.00  6.51           C  
ATOM   1861  O   LYS A 258      11.134   4.843   5.535  1.00  6.62           O  
ATOM   1862  CB  LYS A 258      13.635   5.650   3.683  1.00  8.49           C  
ATOM   1863  CG  LYS A 258      14.496   5.409   2.430  1.00 11.08           C  
ATOM   1864  CD  LYS A 258      14.984   6.770   1.951  1.00 14.93           C  
ATOM   1865  CE  LYS A 258      15.141   6.850   0.437  1.00 20.30           C  
ATOM   1866  NZ  LYS A 258      16.295   7.753   0.236  1.00 24.04           N1+
ATOM   1867  N   LEU A 259      13.066   4.832   6.669  1.00  6.06           N  
ATOM   1868  CA  LEU A 259      12.452   5.340   7.891  1.00  5.80           C  
ATOM   1869  C   LEU A 259      12.598   6.845   7.962  1.00  5.89           C  
ATOM   1870  O   LEU A 259      13.712   7.366   7.853  1.00  5.87           O  
ATOM   1871  CB  LEU A 259      13.117   4.643   9.094  1.00  6.37           C  
ATOM   1872  CG  LEU A 259      12.526   4.988  10.479  1.00  7.28           C  
ATOM   1873  CD1 LEU A 259      12.555   3.785  11.472  1.00  8.19           C  
ATOM   1874  CD2 LEU A 259      13.148   6.190  11.131  1.00  8.08           C  
ATOM   1875  N   TYR A 260      11.503   7.549   8.221  1.00  5.77           N  
ATOM   1876  CA  TYR A 260      11.494   8.996   8.402  1.00  5.92           C  
ATOM   1877  C   TYR A 260      11.364   9.252   9.892  1.00  5.64           C  
ATOM   1878  O   TYR A 260      10.296   9.016  10.468  1.00  5.55           O  
ATOM   1879  CB  TYR A 260      10.346   9.598   7.587  1.00  6.51           C  
ATOM   1880  CG  TYR A 260      10.698   9.650   6.118  1.00  7.22           C  
ATOM   1881  CD1 TYR A 260      11.201  10.841   5.599  1.00  9.08           C  
ATOM   1882  CD2 TYR A 260      10.657   8.488   5.310  1.00  8.31           C  
ATOM   1883  CE1 TYR A 260      11.591  10.934   4.285  1.00  9.98           C  
ATOM   1884  CE2 TYR A 260      11.100   8.578   3.969  1.00  8.57           C  
ATOM   1885  CZ  TYR A 260      11.556   9.810   3.500  1.00 10.09           C  
ATOM   1886  OH  TYR A 260      11.968   9.973   2.153  1.00 13.67           O  
ATOM   1887  N   PRO A 261      12.454   9.672  10.572  1.00  5.76           N  
ATOM   1888  CA  PRO A 261      12.478   9.702  12.041  1.00  5.79           C  
ATOM   1889  C   PRO A 261      11.710  10.900  12.658  1.00  5.20           C  
ATOM   1890  O   PRO A 261      11.562  11.980  12.040  1.00  5.87           O  
ATOM   1891  CB  PRO A 261      13.987   9.843  12.362  1.00  6.37           C  
ATOM   1892  CG  PRO A 261      14.538  10.539  11.141  1.00  7.68           C  
ATOM   1893  CD  PRO A 261      13.758  10.037   9.952  1.00  6.26           C  
ATOM   1894  N   GLY A 262      11.248  10.678  13.872  1.00  5.29           N  
ATOM   1895  CA  GLY A 262      10.646  11.753  14.659  1.00  5.04           C  
ATOM   1896  C   GLY A 262       9.186  11.944  14.293  1.00  4.76           C  
ATOM   1897  O   GLY A 262       8.638  11.221  13.446  1.00  4.59           O  
ATOM   1898  N   GLN A 263       8.576  12.925  14.947  1.00  4.87           N  
ATOM   1899  CA  GLN A 263       7.159  13.181  14.681  1.00  4.93           C  
ATOM   1900  C   GLN A 263       7.029  14.052  13.448  1.00  4.85           C  
ATOM   1901  O   GLN A 263       7.687  15.081  13.336  1.00  4.59           O  
ATOM   1902  CB  GLN A 263       6.491  13.869  15.869  1.00  4.90           C  
ATOM   1903  CG  GLN A 263       6.462  12.971  17.120  1.00  5.27           C  
ATOM   1904  CD  GLN A 263       5.876  13.641  18.332  1.00  5.71           C  
ATOM   1905  OE1 GLN A 263       5.368  14.751  18.235  1.00  6.07           O  
ATOM   1906  NE2 GLN A 263       5.867  12.961  19.455  1.00  5.68           N  
ATOM   1907  N   GLU A 264       6.119  13.704  12.540  1.00  4.69           N  
ATOM   1908  CA  GLU A 264       5.707  14.613  11.439  1.00  4.92           C  
ATOM   1909  C   GLU A 264       6.943  15.072  10.648  1.00  5.29           C  
ATOM   1910  O   GLU A 264       7.088  16.262  10.386  1.00  6.17           O  
ATOM   1911  CB  GLU A 264       4.872  15.824  11.988  1.00  4.71           C  
ATOM   1912  CG  GLU A 264       3.626  15.362  12.802  1.00  5.19           C  
ATOM   1913  CD  GLU A 264       2.508  14.808  11.931  1.00  5.39           C  
ATOM   1914  OE1 GLU A 264       2.579  14.859  10.678  1.00  5.81           O  
ATOM   1915  OE2 GLU A 264       1.503  14.345  12.535  1.00  5.14           O1-
ATOM   1916  N   ASN A 265       7.768  14.139  10.207  1.00  5.67           N  
ATOM   1917  CA  ASN A 265       8.991  14.504   9.495  1.00  5.78           C  
ATOM   1918  C   ASN A 265       8.661  15.291   8.240  1.00  6.29           C  
ATOM   1919  O   ASN A 265       7.875  14.845   7.392  1.00  6.76           O  
ATOM   1920  CB  ASN A 265       9.734  13.228   9.148  1.00  6.20           C  
ATOM   1921  CG  ASN A 265      11.151  13.490   8.669  1.00  6.50           C  
ATOM   1922  OD1 ASN A 265      11.318  13.995   7.547  1.00  7.00           O  
ATOM   1923  ND2 ASN A 265      12.141  13.119   9.451  1.00  6.29           N  
ATOM   1924  N   VAL A 266       9.347  16.421   8.102  1.00  6.49           N  
ATOM   1925  CA  VAL A 266       9.053  17.373   6.984  1.00  7.33           C  
ATOM   1926  C   VAL A 266       9.513  16.833   5.646  1.00  7.85           C  
ATOM   1927  O   VAL A 266       9.077  17.369   4.627  1.00  8.72           O  
ATOM   1928  CB  VAL A 266       9.678  18.796   7.224  1.00  7.27           C  
ATOM   1929  CG1 VAL A 266       9.130  19.358   8.538  1.00  7.74           C  
ATOM   1930  CG2 VAL A 266      11.218  18.734   7.203  1.00  8.22           C  
ATOM   1931  N   HIS A 267      10.367  15.808   5.649  1.00  7.82           N  
ATOM   1932  CA  HIS A 267      10.883  15.250   4.385  1.00  8.42           C  
ATOM   1933  C   HIS A 267      10.013  14.142   3.857  1.00  8.70           C  
ATOM   1934  O   HIS A 267      10.308  13.586   2.798  1.00  8.25           O  
ATOM   1935  CB  HIS A 267      12.308  14.780   4.586  1.00  9.07           C  
ATOM   1936  CG  HIS A 267      13.201  15.889   5.104  1.00  9.42           C  
ATOM   1937  ND1 HIS A 267      13.413  17.061   4.379  1.00 10.47           N  
ATOM   1938  CD2 HIS A 267      13.863  16.034   6.301  1.00  9.16           C  
ATOM   1939  CE1 HIS A 267      14.223  17.859   5.077  1.00 10.19           C  
ATOM   1940  NE2 HIS A 267      14.501  17.262   6.259  1.00  9.62           N  
ATOM   1941  N   GLY A 268       8.970  13.776   4.612  1.00  8.10           N  
ATOM   1942  CA  GLY A 268       8.193  12.534   4.303  1.00  7.79           C  
ATOM   1943  C   GLY A 268       7.070  12.747   3.295  1.00  8.09           C  
ATOM   1944  O   GLY A 268       7.250  13.443   2.294  1.00  8.01           O  
ATOM   1945  N   ILE A 269       5.901  12.121   3.550  1.00  7.00           N  
ATOM   1946  CA  ILE A 269       4.938  11.831   2.502  1.00  7.32           C  
ATOM   1947  C   ILE A 269       4.379  13.060   1.748  1.00  8.02           C  
ATOM   1948  O   ILE A 269       4.089  12.907   0.579  1.00  8.85           O  
ATOM   1949  CB  ILE A 269       3.821  10.882   3.031  1.00  6.74           C  
ATOM   1950  CG1 ILE A 269       2.979  11.561   4.156  1.00  6.90           C  
ATOM   1951  CG2 ILE A 269       4.440   9.553   3.477  1.00  6.80           C  
ATOM   1952  CD1 ILE A 269       1.742  10.744   4.435  1.00  7.15           C  
ATOM   1953  N   LEU A 270       4.328  14.219   2.387  1.00  8.78           N  
ATOM   1954  CA  LEU A 270       3.756  15.363   1.655  1.00 10.09           C  
ATOM   1955  C   LEU A 270       4.681  15.852   0.586  1.00 11.26           C  
ATOM   1956  O   LEU A 270       4.194  16.579  -0.312  1.00 12.33           O  
ATOM   1957  CB  LEU A 270       3.312  16.503   2.559  1.00 11.14           C  
ATOM   1958  CG  LEU A 270       2.010  16.162   3.330  1.00 13.50           C  
ATOM   1959  CD1 LEU A 270       1.727  17.301   4.297  1.00 15.64           C  
ATOM   1960  CD2 LEU A 270       0.791  15.889   2.423  1.00 16.57           C  
ATOM   1961  N   THR A 271       5.929  15.377   0.574  1.00  9.90           N  
ATOM   1962  CA  THR A 271       6.840  15.774  -0.533  1.00 10.25           C  
ATOM   1963  C   THR A 271       6.493  15.129  -1.870  1.00 10.10           C  
ATOM   1964  O   THR A 271       7.062  15.536  -2.890  1.00 11.34           O  
ATOM   1965  CB  THR A 271       8.330  15.517  -0.209  1.00 10.13           C  
ATOM   1966  OG1 THR A 271       8.540  14.113  -0.036  1.00  9.98           O  
ATOM   1967  CG2 THR A 271       8.795  16.294   1.085  1.00 10.78           C  
ATOM   1968  N   VAL A 272       5.602  14.132  -1.898  1.00  8.85           N  
ATOM   1969  CA  VAL A 272       5.067  13.568  -3.139  1.00  9.31           C  
ATOM   1970  C   VAL A 272       3.556  13.681  -3.089  1.00  9.18           C  
ATOM   1971  O   VAL A 272       2.908  13.152  -2.152  1.00  9.57           O  
ATOM   1972  CB  VAL A 272       5.484  12.071  -3.308  1.00  9.28           C  
ATOM   1973  CG1 VAL A 272       4.795  11.440  -4.496  1.00 10.55           C  
ATOM   1974  CG2 VAL A 272       7.035  11.964  -3.415  1.00  9.68           C  
ATOM   1975  N   ALA A 273       2.946  14.271  -4.113  1.00  8.80           N  
ATOM   1976  CA  ALA A 273       1.510  14.504  -4.034  1.00  9.15           C  
ATOM   1977  C   ALA A 273       0.775  13.200  -3.780  1.00  8.19           C  
ATOM   1978  O   ALA A 273       1.042  12.176  -4.411  1.00  7.99           O  
ATOM   1979  CB  ALA A 273       1.026  15.150  -5.313  1.00  9.37           C  
ATOM   1980  N   ARG A 274      -0.163  13.282  -2.874  1.00  8.05           N  
ATOM   1981  CA  ARG A 274      -1.029  12.163  -2.563  1.00  7.41           C  
ATOM   1982  C   ARG A 274      -1.924  11.786  -3.718  1.00  7.68           C  
ATOM   1983  O   ARG A 274      -2.128  12.568  -4.661  1.00  8.25           O  
ATOM   1984  CB  ARG A 274      -1.878  12.478  -1.317  1.00  7.59           C  
ATOM   1985  CG  ARG A 274      -1.054  12.852  -0.070  1.00  7.18           C  
ATOM   1986  CD  ARG A 274      -0.146  11.775   0.508  1.00  6.95           C  
ATOM   1987  NE  ARG A 274       1.104  11.635  -0.245  1.00  7.35           N  
ATOM   1988  CZ  ARG A 274       1.861  10.530  -0.214  1.00  6.72           C  
ATOM   1989  NH1 ARG A 274       1.508   9.457   0.547  1.00  6.49           N1+
ATOM   1990  NH2 ARG A 274       2.964  10.492  -0.954  1.00  7.02           N  
ATOM   1991  N   GLU A 275      -2.492  10.613  -3.617  1.00  6.81           N  
ATOM   1992  CA  GLU A 275      -3.624  10.212  -4.464  1.00  7.62           C  
ATOM   1993  C   GLU A 275      -4.901  10.255  -3.621  1.00  9.30           C  
ATOM   1994  O   GLU A 275      -4.830  10.072  -2.419  1.00 11.62           O  
ATOM   1995  CB  GLU A 275      -3.420   8.818  -5.104  1.00  6.99           C  
ATOM   1996  CG  GLU A 275      -3.474   7.683  -4.074  1.00  6.34           C  
ATOM   1997  CD  GLU A 275      -2.952   6.416  -4.659  1.00  6.75           C  
ATOM   1998  OE1 GLU A 275      -2.692   6.337  -5.892  1.00  6.76           O  
ATOM   1999  OE2 GLU A 275      -2.783   5.444  -3.895  1.00  5.97           O1-
ATOM   2000  N   PHE A 276      -6.052  10.425  -4.236  1.00 11.26           N  
ATOM   2001  CA  PHE A 276      -7.290  10.483  -3.413  1.00 12.52           C  
ATOM   2002  C   PHE A 276      -8.184   9.330  -3.831  1.00 12.34           C  
ATOM   2003  O   PHE A 276      -9.313   9.470  -4.342  1.00 16.18           O  
ATOM   2004  CB  PHE A 276      -7.962  11.886  -3.369  1.00 14.93           C  
ATOM   2005  CG  PHE A 276      -7.001  12.983  -3.031  1.00 16.85           C  
ATOM   2006  CD1 PHE A 276      -6.494  13.090  -1.731  1.00 17.01           C  
ATOM   2007  CD2 PHE A 276      -6.551  13.858  -4.014  1.00 19.77           C  
ATOM   2008  CE1 PHE A 276      -5.565  14.082  -1.407  1.00 17.66           C  
ATOM   2009  CE2 PHE A 276      -5.621  14.861  -3.709  1.00 20.65           C  
ATOM   2010  CZ  PHE A 276      -5.133  14.963  -2.401  1.00 19.70           C  
ATOM   2011  N   ASN A 277      -7.577   8.167  -3.779  1.00  9.75           N  
ATOM   2012  CA  ASN A 277      -8.278   6.887  -3.863  1.00  8.57           C  
ATOM   2013  C   ASN A 277      -7.494   5.952  -2.883  1.00  7.43           C  
ATOM   2014  O   ASN A 277      -6.547   6.419  -2.222  1.00  7.25           O  
ATOM   2015  CB  ASN A 277      -8.261   6.342  -5.294  1.00  8.59           C  
ATOM   2016  CG  ASN A 277      -6.856   6.199  -5.839  1.00  8.92           C  
ATOM   2017  OD1 ASN A 277      -5.949   5.573  -5.251  1.00  7.26           O  
ATOM   2018  ND2 ASN A 277      -6.639   6.892  -6.981  1.00 10.33           N  
ATOM   2019  N   PHE A 278      -7.881   4.668  -2.829  1.00  6.94           N  
ATOM   2020  CA  PHE A 278      -7.309   3.730  -1.860  1.00  7.27           C  
ATOM   2021  C   PHE A 278      -6.305   2.806  -2.514  1.00  6.10           C  
ATOM   2022  O   PHE A 278      -5.974   1.788  -1.933  1.00  5.87           O  
ATOM   2023  CB  PHE A 278      -8.427   2.913  -1.208  1.00  9.18           C  
ATOM   2024  CG  PHE A 278      -9.206   3.649  -0.147  1.00 11.59           C  
ATOM   2025  CD1 PHE A 278      -8.589   4.441   0.829  1.00 11.44           C  
ATOM   2026  CD2 PHE A 278     -10.626   3.596  -0.190  1.00 15.61           C  
ATOM   2027  CE1 PHE A 278      -9.317   5.064   1.855  1.00 12.92           C  
ATOM   2028  CE2 PHE A 278     -11.382   4.248   0.798  1.00 16.40           C  
ATOM   2029  CZ  PHE A 278     -10.730   4.983   1.813  1.00 17.28           C  
ATOM   2030  N   ASP A 279      -5.790   3.166  -3.703  1.00  5.53           N  
ATOM   2031  CA  ASP A 279      -4.934   2.200  -4.423  1.00  5.37           C  
ATOM   2032  C   ASP A 279      -3.703   1.792  -3.637  1.00  4.93           C  
ATOM   2033  O   ASP A 279      -3.521   0.620  -3.355  1.00  4.99           O  
ATOM   2034  CB  ASP A 279      -4.503   2.816  -5.756  1.00  5.68           C  
ATOM   2035  CG  ASP A 279      -5.656   3.039  -6.745  1.00  6.25           C  
ATOM   2036  OD1 ASP A 279      -6.802   2.698  -6.451  1.00  6.66           O  
ATOM   2037  OD2 ASP A 279      -5.340   3.497  -7.900  1.00  6.85           O1-
ATOM   2038  N   ASP A 280      -2.817   2.722  -3.281  1.00  4.96           N  
ATOM   2039  CA  ASP A 280      -1.642   2.343  -2.505  1.00  4.71           C  
ATOM   2040  C   ASP A 280      -2.037   1.954  -1.073  1.00  4.38           C  
ATOM   2041  O   ASP A 280      -1.370   1.122  -0.443  1.00  4.30           O  
ATOM   2042  CB  ASP A 280      -0.571   3.466  -2.521  1.00  4.47           C  
ATOM   2043  CG  ASP A 280       0.099   3.599  -3.880  1.00  5.04           C  
ATOM   2044  OD1 ASP A 280      -0.185   2.809  -4.812  1.00  5.20           O  
ATOM   2045  OD2 ASP A 280       0.981   4.467  -3.952  1.00  5.13           O1-
ATOM   2046  N   HIS A 281      -3.105   2.624  -0.562  1.00  4.39           N  
ATOM   2047  CA  HIS A 281      -3.553   2.238   0.770  1.00  4.46           C  
ATOM   2048  C   HIS A 281      -3.856   0.738   0.890  1.00  4.45           C  
ATOM   2049  O   HIS A 281      -3.558   0.131   1.956  1.00  4.61           O  
ATOM   2050  CB  HIS A 281      -4.793   3.067   1.056  1.00  4.39           C  
ATOM   2051  CG  HIS A 281      -5.309   2.968   2.500  1.00  4.12           C  
ATOM   2052  ND1 HIS A 281      -4.597   3.408   3.563  1.00  4.21           N  
ATOM   2053  CD2 HIS A 281      -6.560   2.607   2.980  1.00  4.11           C  
ATOM   2054  CE1 HIS A 281      -5.334   3.309   4.697  1.00  4.14           C  
ATOM   2055  NE2 HIS A 281      -6.539   2.817   4.336  1.00  4.09           N  
ATOM   2056  N   GLN A 282      -4.370   0.165  -0.209  1.00  4.83           N  
ATOM   2057  CA  GLN A 282      -4.741  -1.230  -0.288  1.00  4.87           C  
ATOM   2058  C   GLN A 282      -3.766  -1.965  -1.192  1.00  4.98           C  
ATOM   2059  O   GLN A 282      -4.146  -2.889  -1.949  1.00  5.51           O  
ATOM   2060  CB  GLN A 282      -6.174  -1.340  -0.850  1.00  5.37           C  
ATOM   2061  CG  GLN A 282      -7.182  -0.804   0.151  1.00  6.23           C  
ATOM   2062  CD  GLN A 282      -8.611  -0.699  -0.386  1.00  6.77           C  
ATOM   2063  OE1 GLN A 282      -8.907  -0.846  -1.615  1.00  9.25           O  
ATOM   2064  NE2 GLN A 282      -9.527  -0.455   0.541  1.00  6.67           N  
ATOM   2065  N   GLY A 283      -2.500  -1.583  -1.016  1.00  4.91           N  
ATOM   2066  CA  GLY A 283      -1.434  -2.053  -1.905  1.00  5.27           C  
ATOM   2067  C   GLY A 283      -0.645  -3.220  -1.363  1.00  5.72           C  
ATOM   2068  O   GLY A 283      -1.130  -4.046  -0.555  1.00  5.75           O  
ATOM   2069  N   ILE A 284       0.593  -3.312  -1.821  1.00  5.64           N  
ATOM   2070  CA  ILE A 284       1.504  -4.417  -1.486  1.00  6.04           C  
ATOM   2071  C   ILE A 284       2.519  -3.921  -0.491  1.00  5.64           C  
ATOM   2072  O   ILE A 284       3.203  -2.959  -0.775  1.00  5.85           O  
ATOM   2073  CB  ILE A 284       2.244  -4.897  -2.762  1.00  6.50           C  
ATOM   2074  CG1 ILE A 284       1.269  -5.242  -3.881  1.00  7.90           C  
ATOM   2075  CG2 ILE A 284       3.127  -6.127  -2.410  1.00  6.82           C  
ATOM   2076  CD1 ILE A 284       0.216  -6.265  -3.584  1.00  8.61           C  
ATOM   2077  N   TYR A 285       2.572  -4.592   0.668  1.00  5.82           N  
ATOM   2078  CA  TYR A 285       3.472  -4.236   1.786  1.00  5.57           C  
ATOM   2079  C   TYR A 285       4.444  -5.381   1.969  1.00  6.08           C  
ATOM   2080  O   TYR A 285       4.072  -6.423   2.512  1.00  6.28           O  
ATOM   2081  CB  TYR A 285       2.637  -3.989   3.035  1.00  5.39           C  
ATOM   2082  CG  TYR A 285       1.671  -2.834   2.970  1.00  4.95           C  
ATOM   2083  CD1 TYR A 285       1.960  -1.651   3.592  1.00  4.71           C  
ATOM   2084  CD2 TYR A 285       0.416  -2.948   2.349  1.00  4.92           C  
ATOM   2085  CE1 TYR A 285       1.015  -0.610   3.627  1.00  4.69           C  
ATOM   2086  CE2 TYR A 285      -0.537  -1.913   2.395  1.00  4.86           C  
ATOM   2087  CZ  TYR A 285      -0.230  -0.740   3.036  1.00  4.95           C  
ATOM   2088  OH  TYR A 285      -1.127   0.304   3.116  1.00  5.28           O  
ATOM   2089  N   PHE A 286       5.681  -5.230   1.488  1.00  6.41           N  
ATOM   2090  CA  PHE A 286       6.718  -6.262   1.646  1.00  7.68           C  
ATOM   2091  C   PHE A 286       6.165  -7.639   1.228  1.00  7.50           C  
ATOM   2092  O   PHE A 286       6.218  -8.630   1.983  1.00  8.16           O  
ATOM   2093  CB  PHE A 286       7.295  -6.226   3.065  1.00  9.36           C  
ATOM   2094  CG  PHE A 286       7.923  -4.898   3.408  1.00 10.19           C  
ATOM   2095  CD1 PHE A 286       9.113  -4.519   2.803  1.00 13.04           C  
ATOM   2096  CD2 PHE A 286       7.275  -3.998   4.214  1.00  9.94           C  
ATOM   2097  CE1 PHE A 286       9.642  -3.232   3.057  1.00 12.23           C  
ATOM   2098  CE2 PHE A 286       7.811  -2.735   4.467  1.00 10.33           C  
ATOM   2099  CZ  PHE A 286       9.009  -2.383   3.920  1.00 10.30           C  
ATOM   2100  N   HIS A 287       5.610  -7.664   0.013  1.00  7.30           N  
ATOM   2101  CA  HIS A 287       5.155  -8.868  -0.668  1.00  7.98           C  
ATOM   2102  C   HIS A 287       3.832  -9.405  -0.248  1.00  7.24           C  
ATOM   2103  O   HIS A 287       3.401 -10.422  -0.766  1.00  8.25           O  
ATOM   2104  CB  HIS A 287       6.233  -9.989  -0.692  1.00  9.10           C  
ATOM   2105  CG  HIS A 287       7.551  -9.557  -1.354  1.00 10.16           C  
ATOM   2106  ND1 HIS A 287       7.660  -9.295  -2.679  1.00 12.42           N  
ATOM   2107  CD2 HIS A 287       8.776  -9.254  -0.801  1.00 11.63           C  
ATOM   2108  CE1 HIS A 287       8.937  -8.894  -2.950  1.00 12.45           C  
ATOM   2109  NE2 HIS A 287       9.612  -8.876  -1.823  1.00 11.62           N  
ATOM   2110  N   THR A 288       3.128  -8.717   0.631  1.00  6.42           N  
ATOM   2111  CA  THR A 288       1.770  -9.134   1.007  1.00  5.72           C  
ATOM   2112  C   THR A 288       0.771  -8.025   0.662  1.00  5.33           C  
ATOM   2113  O   THR A 288       0.958  -6.859   1.017  1.00  5.13           O  
ATOM   2114  CB  THR A 288       1.703  -9.435   2.509  1.00  5.82           C  
ATOM   2115  OG1 THR A 288       2.636 -10.487   2.747  1.00  6.46           O  
ATOM   2116  CG2 THR A 288       0.271  -9.864   2.905  1.00  5.61           C  
ATOM   2117  N   GLN A 289      -0.254  -8.389  -0.074  1.00  5.04           N  
ATOM   2118  CA  GLN A 289      -1.322  -7.434  -0.398  1.00  5.38           C  
ATOM   2119  C   GLN A 289      -2.285  -7.296   0.778  1.00  5.35           C  
ATOM   2120  O   GLN A 289      -2.767  -8.314   1.321  1.00  5.59           O  
ATOM   2121  CB  GLN A 289      -2.105  -7.927  -1.613  1.00  5.50           C  
ATOM   2122  CG  GLN A 289      -3.067  -6.858  -2.154  1.00  6.14           C  
ATOM   2123  CD  GLN A 289      -4.019  -7.407  -3.199  1.00  6.78           C  
ATOM   2124  OE1 GLN A 289      -4.086  -6.812  -4.306  1.00 10.32           O  
ATOM   2125  NE2 GLN A 289      -4.754  -8.430  -2.917  1.00  6.38           N  
ATOM   2126  N   ILE A 290      -2.595  -6.044   1.110  1.00  5.14           N  
ATOM   2127  CA  ILE A 290      -3.738  -5.733   2.025  1.00  5.15           C  
ATOM   2128  C   ILE A 290      -4.810  -5.062   1.174  1.00  5.53           C  
ATOM   2129  O   ILE A 290      -5.004  -3.836   1.183  1.00  5.93           O  
ATOM   2130  CB  ILE A 290      -3.358  -4.833   3.256  1.00  4.92           C  
ATOM   2131  CG1 ILE A 290      -2.054  -5.298   3.957  1.00  4.60           C  
ATOM   2132  CG2 ILE A 290      -4.587  -4.741   4.205  1.00  4.91           C  
ATOM   2133  CD1 ILE A 290      -1.663  -4.330   5.118  1.00  4.68           C  
ATOM   2134  N   GLY A 291      -5.454  -5.893   0.360  1.00  5.80           N  
ATOM   2135  CA  GLY A 291      -6.494  -5.452  -0.577  1.00  6.65           C  
ATOM   2136  C   GLY A 291      -7.792  -5.083   0.066  1.00  7.12           C  
ATOM   2137  O   GLY A 291      -8.654  -4.476  -0.616  1.00  7.81           O  
ATOM   2138  N   ALA A 292      -7.952  -5.416   1.361  1.00  7.55           N  
ATOM   2139  CA  ALA A 292      -9.181  -5.162   2.111  1.00  8.48           C  
ATOM   2140  C   ALA A 292     -10.364  -5.986   1.545  1.00  9.73           C  
ATOM   2141  O   ALA A 292     -10.130  -7.101   1.151  1.00  9.86           O  
ATOM   2142  CB  ALA A 292      -9.446  -3.666   2.264  1.00  8.68           C  
ATOM   2143  N   VAL A 293     -11.603  -5.461   1.520  1.00 13.45           N  
ATOM   2144  CA  VAL A 293     -12.748  -6.296   1.187  1.00 17.16           C  
ATOM   2145  C   VAL A 293     -12.614  -6.922  -0.208  1.00 19.38           C  
ATOM   2146  O   VAL A 293     -13.000  -8.105  -0.369  1.00 21.55           O  
ATOM   2147  CB  VAL A 293     -14.073  -5.507   1.363  1.00 20.24           C  
ATOM   2148  CG1 VAL A 293     -15.249  -6.226   0.725  1.00 21.36           C  
ATOM   2149  CG2 VAL A 293     -14.291  -5.221   2.852  1.00 19.80           C  
ATOM   2150  N   MET A 294     -12.035  -6.126  -1.126  1.00 19.59           N  
ATOM   2151  CA  MET A 294     -11.655  -6.409  -2.556  1.00 24.25           C  
ATOM   2152  C   MET A 294     -10.553  -7.439  -2.715  1.00 22.64           C  
ATOM   2153  O   MET A 294     -10.387  -7.985  -3.813  1.00 23.93           O  
ATOM   2154  CB  MET A 294     -11.077  -5.110  -3.245  1.00 26.19           C  
ATOM   2155  CG  MET A 294     -12.038  -3.960  -3.674  1.00 27.32           C  
ATOM   2156  SD  MET A 294     -11.334  -2.400  -4.398  1.00 28.46           S  
ATOM   2157  CE  MET A 294     -10.431  -3.126  -5.789  1.00 20.58           C  
ATOM   2158  N   GLY A 295      -9.773  -7.659  -1.650  1.00 16.34           N  
ATOM   2159  CA  GLY A 295      -8.502  -8.378  -1.675  1.00 14.05           C  
ATOM   2160  C   GLY A 295      -8.590  -9.893  -1.631  1.00 11.82           C  
ATOM   2161  O   GLY A 295      -9.574 -10.509  -2.071  1.00 13.34           O  
ATOM   2162  N   GLU A 296      -7.570 -10.489  -1.057  1.00  9.27           N  
ATOM   2163  CA  GLU A 296      -7.395 -11.932  -1.028  1.00  8.91           C  
ATOM   2164  C   GLU A 296      -7.984 -12.510   0.268  1.00  8.50           C  
ATOM   2165  O   GLU A 296      -7.679 -12.041   1.375  1.00  8.56           O  
ATOM   2166  CB  GLU A 296      -5.893 -12.258  -1.091  1.00  8.55           C  
ATOM   2167  CG  GLU A 296      -5.341 -11.965  -2.507  1.00  8.13           C  
ATOM   2168  CD  GLU A 296      -3.854 -11.748  -2.533  1.00  9.39           C  
ATOM   2169  OE1 GLU A 296      -3.172 -11.562  -1.490  1.00  8.87           O  
ATOM   2170  OE2 GLU A 296      -3.360 -11.799  -3.698  1.00 10.23           O1-
ATOM   2171  N   CYS A 297      -8.796 -13.549   0.107  1.00  8.90           N  
ATOM   2172  CA  CYS A 297      -9.441 -14.269   1.226  1.00  8.46           C  
ATOM   2173  C   CYS A 297      -9.358 -15.764   0.881  1.00  9.44           C  
ATOM   2174  O   CYS A 297     -10.003 -16.221  -0.080  1.00 11.16           O  
ATOM   2175  CB  CYS A 297     -10.922 -13.862   1.412  1.00  8.12           C  
ATOM   2176  SG  CYS A 297     -11.124 -12.181   1.965  1.00  8.14           S  
ATOM   2177  N   PRO A 298      -8.539 -16.522   1.623  1.00  9.36           N  
ATOM   2178  CA  PRO A 298      -7.741 -16.101   2.782  1.00  9.37           C  
ATOM   2179  C   PRO A 298      -6.592 -15.195   2.376  1.00  8.73           C  
ATOM   2180  O   PRO A 298      -6.173 -15.139   1.196  1.00  8.36           O  
ATOM   2181  CB  PRO A 298      -7.208 -17.428   3.363  1.00 10.83           C  
ATOM   2182  CG  PRO A 298      -7.147 -18.380   2.171  1.00 10.17           C  
ATOM   2183  CD  PRO A 298      -8.323 -17.959   1.275  1.00  9.85           C  
ATOM   2184  N   ALA A 299      -6.061 -14.475   3.359  1.00  7.45           N  
ATOM   2185  CA  ALA A 299      -4.830 -13.654   3.080  1.00  7.75           C  
ATOM   2186  C   ALA A 299      -3.672 -14.539   2.624  1.00  7.71           C  
ATOM   2187  O   ALA A 299      -3.587 -15.736   2.989  1.00  8.63           O  
ATOM   2188  CB  ALA A 299      -4.389 -12.889   4.320  1.00  7.75           C  
ATOM   2189  N   GLN A 300      -2.784 -13.960   1.840  1.00  8.21           N  
ATOM   2190  CA  GLN A 300      -1.633 -14.702   1.296  1.00  8.34           C  
ATOM   2191  C   GLN A 300      -0.319 -14.028   1.631  1.00  7.98           C  
ATOM   2192  O   GLN A 300       0.168 -13.143   0.892  1.00  9.30           O  
ATOM   2193  CB  GLN A 300      -1.747 -14.857  -0.232  1.00  8.87           C  
ATOM   2194  CG  GLN A 300      -2.943 -15.691  -0.688  1.00 10.41           C  
ATOM   2195  CD  GLN A 300      -3.021 -15.773  -2.218  1.00 12.30           C  
ATOM   2196  OE1 GLN A 300      -2.011 -15.857  -2.893  1.00 15.78           O  
ATOM   2197  NE2 GLN A 300      -4.215 -15.695  -2.745  1.00 12.51           N  
ATOM   2198  N   VAL A 301       0.309 -14.419   2.726  1.00  8.54           N  
ATOM   2199  CA  VAL A 301       1.607 -13.808   3.108  1.00  8.37           C  
ATOM   2200  C   VAL A 301       2.634 -14.092   2.029  1.00  9.44           C  
ATOM   2201  O   VAL A 301       2.859 -15.249   1.635  1.00 10.59           O  
ATOM   2202  CB  VAL A 301       2.071 -14.350   4.456  1.00  8.11           C  
ATOM   2203  CG1 VAL A 301       3.521 -13.931   4.778  1.00  8.46           C  
ATOM   2204  CG2 VAL A 301       1.092 -13.865   5.504  1.00  8.65           C  
ATOM   2205  N   GLY A 302       3.249 -13.032   1.558  1.00  9.22           N  
ATOM   2206  CA  GLY A 302       4.442 -13.176   0.710  1.00  9.77           C  
ATOM   2207  C   GLY A 302       4.134 -13.456  -0.752  1.00 10.87           C  
ATOM   2208  O   GLY A 302       5.065 -13.727  -1.544  1.00 13.27           O  
ATOM   2209  N   ALA A 303       2.872 -13.470  -1.143  1.00 11.40           N  
ATOM   2210  CA  ALA A 303       2.484 -13.872  -2.505  1.00 11.55           C  
ATOM   2211  C   ALA A 303       2.773 -12.911  -3.652  1.00 13.59           C  
ATOM   2212  O   ALA A 303       2.541 -13.275  -4.846  1.00 16.76           O  
ATOM   2213  CB  ALA A 303       1.021 -14.248  -2.527  1.00 11.13           C  
ATOM   2214  N   HIS A 304       3.191 -11.688  -3.344  1.00 12.02           N  
ATOM   2215  CA  HIS A 304       3.475 -10.710  -4.391  1.00 12.61           C  
ATOM   2216  C   HIS A 304       4.897 -10.225  -4.165  1.00 14.30           C  
ATOM   2217  O   HIS A 304       5.156  -9.055  -4.192  1.00 18.99           O  
ATOM   2218  CB  HIS A 304       2.496  -9.533  -4.284  1.00 11.97           C  
ATOM   2219  CG  HIS A 304       1.051  -9.886  -4.519  1.00 12.34           C  
ATOM   2220  ND1 HIS A 304       0.390  -9.547  -5.660  1.00 14.47           N  
ATOM   2221  CD2 HIS A 304       0.100 -10.513  -3.688  1.00 11.11           C  
ATOM   2222  CE1 HIS A 304      -0.891  -9.968  -5.596  1.00 13.48           C  
ATOM   2223  NE2 HIS A 304      -1.077 -10.565  -4.384  1.00 11.74           N  
ATOM   2224  OXT HIS A 304       5.823 -10.982  -3.956  1.00 19.31           O1-
TER   
HETATM 2226  C1  NAG A 501      -0.473  -1.096  -5.691  1.00  4.99           C  
HETATM 2227  C2  NAG A 501      -0.909  -0.292  -6.923  1.00  5.05           C  
HETATM 2228  C3  NAG A 501      -2.402  -0.011  -6.851  1.00  5.54           C  
HETATM 2229  C4  NAG A 501      -3.177  -1.279  -6.684  1.00  5.60           C  
HETATM 2230  C5  NAG A 501      -2.651  -2.065  -5.474  1.00  5.45           C  
HETATM 2231  C6  NAG A 501      -3.329  -3.410  -5.331  1.00  5.78           C  
HETATM 2232  C7  NAG A 501       0.528   1.320  -8.126  1.00  6.16           C  
HETATM 2233  C8  NAG A 501       1.323   2.607  -8.021  1.00  6.54           C  
HETATM 2234  N2  NAG A 501      -0.141   0.935  -7.012  1.00  5.74           N  
HETATM 2235  O3  NAG A 501      -2.801   0.622  -8.087  1.00  5.77           O  
HETATM 2236  O4  NAG A 501      -4.565  -0.987  -6.370  1.00  6.10           O  
HETATM 2237  O5  NAG A 501      -1.252  -2.292  -5.612  1.00  5.10           O  
HETATM 2238  O6  NAG A 501      -2.938  -4.098  -4.140  1.00  6.05           O  
HETATM 2239  O7  NAG A 501       0.437   0.721  -9.205  1.00  6.31           O  
HETATM 2240  C1  NAG A 502      -5.510  -1.174  -7.423  1.00  6.90           C  
HETATM 2241  C2  NAG A 502      -6.934  -1.267  -6.831  1.00  7.53           C  
HETATM 2242  C3  NAG A 502      -7.941  -1.393  -7.985  1.00  9.17           C  
HETATM 2243  C4  NAG A 502      -7.717  -0.264  -9.002  1.00  9.50           C  
HETATM 2244  C5  NAG A 502      -6.233  -0.231  -9.436  1.00  7.94           C  
HETATM 2245  C6  NAG A 502      -5.955   0.963 -10.354  1.00  7.30           C  
HETATM 2246  C7  NAG A 502      -7.223  -2.269  -4.594  1.00  7.42           C  
HETATM 2247  C8  NAG A 502      -7.196  -3.565  -3.835  1.00  8.46           C  
HETATM 2248  N2  NAG A 502      -6.996  -2.390  -5.900  1.00  7.83           N  
HETATM 2249  O3  NAG A 502      -9.212  -1.198  -7.424  1.00 11.38           O  
HETATM 2250  O4  NAG A 502      -8.526  -0.328 -10.181  1.00 12.29           O  
HETATM 2251  O5  NAG A 502      -5.385  -0.065  -8.283  1.00  6.87           O  
HETATM 2252  O6  NAG A 502      -4.574   0.981 -10.718  1.00  6.83           O  
HETATM 2253  O7  NAG A 502      -7.475  -1.186  -4.076  1.00  7.23           O  
HETATM 2254  C1  BMA A 503      -9.191  -1.501 -10.458  1.00 16.96           C  
HETATM 2255  C2  BMA A 503     -10.076  -1.247 -11.707  1.00 18.49           C  
HETATM 2256  C3  BMA A 503     -10.808  -2.538 -11.999  1.00 21.73           C  
HETATM 2257  C4  BMA A 503      -9.851  -3.747 -12.031  1.00 20.19           C  
HETATM 2258  C5  BMA A 503      -8.929  -3.809 -10.777  1.00 19.12           C  
HETATM 2259  C6  BMA A 503      -7.807  -4.846 -10.705  1.00 19.40           C  
HETATM 2260  O2  BMA A 503      -9.204  -0.876 -12.789  1.00 19.81           O  
HETATM 2261  O3  BMA A 503     -11.497  -2.424 -13.267  1.00 26.25           O  
HETATM 2262  O4  BMA A 503     -10.649  -4.940 -12.066  1.00 22.57           O  
HETATM 2263  O5  BMA A 503      -8.242  -2.549 -10.683  1.00 20.02           O  
HETATM 2264  O6  BMA A 503      -7.301  -4.857 -12.073  1.00 19.73           O  
HETATM 2265  C1  MAN A 504      -6.122  -5.668 -12.160  1.00 20.46           C  
HETATM 2266  C2  MAN A 504      -5.535  -5.391 -13.561  1.00 19.65           C  
HETATM 2267  C3  MAN A 504      -6.352  -6.132 -14.642  1.00 20.53           C  
HETATM 2268  C4  MAN A 504      -6.631  -7.598 -14.277  1.00 21.21           C  
HETATM 2269  C5  MAN A 504      -7.274  -7.645 -12.895  1.00 22.70           C  
HETATM 2270  C6  MAN A 504      -7.626  -9.074 -12.491  1.00 24.41           C  
HETATM 2271  O2  MAN A 504      -4.227  -5.871 -13.562  1.00 20.35           O  
HETATM 2272  O3  MAN A 504      -5.619  -6.090 -15.870  1.00 19.16           O  
HETATM 2273  O4  MAN A 504      -7.461  -8.204 -15.252  1.00 23.11           O  
HETATM 2274  O5  MAN A 504      -6.358  -7.064 -11.948  1.00 20.69           O  
HETATM 2275  O6  MAN A 504      -6.451  -9.859 -12.498  1.00 28.00           O  
HETATM 2276  C1  MAN A 505      -6.362  -5.408 -16.890  1.00 18.68           C  
HETATM 2277  C2  MAN A 505      -5.695  -5.762 -18.209  1.00 18.16           C  
HETATM 2278  C3  MAN A 505      -4.282  -5.139 -18.132  1.00 16.84           C  
HETATM 2279  C4  MAN A 505      -4.356  -3.613 -17.897  1.00 17.15           C  
HETATM 2280  C5  MAN A 505      -5.071  -3.370 -16.566  1.00 16.48           C  
HETATM 2281  C6  MAN A 505      -5.159  -1.882 -16.246  1.00 17.33           C  
HETATM 2282  O2  MAN A 505      -6.494  -5.282 -19.281  1.00 20.87           O  
HETATM 2283  O3  MAN A 505      -3.499  -5.498 -19.224  1.00 12.64           O  
HETATM 2284  O4  MAN A 505      -3.054  -3.064 -17.777  1.00 10.44           O  
HETATM 2285  O5  MAN A 505      -6.353  -3.988 -16.652  1.00 18.47           O  
HETATM 2286  O6  MAN A 505      -5.874  -1.704 -15.044  1.00 20.60           O  
HETATM 2287  C1  MAN A 506      16.775  19.462  10.557  1.00 12.10           C  
HETATM 2288  C2  MAN A 506      17.779  18.859  11.555  1.00 12.92           C  
HETATM 2289  C3  MAN A 506      17.768  19.678  12.847  1.00 15.72           C  
HETATM 2290  C4  MAN A 506      17.975  21.148  12.513  1.00 18.09           C  
HETATM 2291  C5  MAN A 506      16.914  21.633  11.534  1.00 16.97           C  
HETATM 2292  C6  MAN A 506      17.046  23.118  11.134  1.00 19.59           C  
HETATM 2293  O2  MAN A 506      19.088  18.876  10.972  1.00 12.86           O  
HETATM 2294  O3  MAN A 506      18.785  19.141  13.681  1.00 18.29           O  
HETATM 2295  O4  MAN A 506      17.852  21.935  13.691  1.00 21.13           O  
HETATM 2296  O5  MAN A 506      17.007  20.854  10.368  1.00 14.89           O  
HETATM 2297  O6  MAN A 506      16.179  23.351  10.032  1.00 24.69           O  
HETATM 2298 CL    CL A 507     -20.289  -6.690  12.631  1.00 16.00          CL  
HETATM 2299  C1  GOL A 508      10.423  10.381  -2.451  1.00 19.49           C  
HETATM 2300  O1  GOL A 508      10.897  11.643  -2.996  1.00 20.23           O  
HETATM 2301  C2  GOL A 508      11.301  10.006  -1.264  1.00 19.11           C  
HETATM 2302  O2  GOL A 508      12.701   9.858  -1.611  1.00 21.40           O  
HETATM 2303  C3  GOL A 508      10.770   8.648  -0.845  1.00 17.29           C  
HETATM 2304  O3  GOL A 508      11.410   8.298   0.335  1.00 16.76           O  
HETATM 2305  C1  GOL A 509       9.959  15.942  16.490  1.00 20.76           C  
HETATM 2306  O1  GOL A 509      10.106  14.507  16.596  1.00 16.45           O  
HETATM 2307  C2  GOL A 509       9.979  16.501  17.920  1.00 23.53           C  
HETATM 2308  O2  GOL A 509       9.913  17.944  17.893  1.00 25.95           O  
HETATM 2309  C3  GOL A 509       8.790  15.940  18.712  1.00 27.12           C  
HETATM 2310  O3  GOL A 509       9.040  16.106  20.118  1.00 32.95           O  
HETATM 2311  C1  GOL A 510      20.875  12.361   8.503  1.00 23.04           C  
HETATM 2312  O1  GOL A 510      21.715  13.482   8.398  1.00 26.15           O  
HETATM 2313  C2  GOL A 510      21.378  11.284   9.435  1.00 22.53           C  
HETATM 2314  O2  GOL A 510      20.347  10.311   9.557  1.00 26.46           O  
HETATM 2315  C3  GOL A 510      22.520  10.505   8.830  1.00 23.33           C  
HETATM 2316  O3  GOL A 510      22.015   9.730   7.715  1.00 21.64           O  
HETATM 2317  C1  GOL A 511     -13.214  19.347  17.877  1.00 24.74           C  
HETATM 2318  O1  GOL A 511     -12.169  18.672  18.626  1.00 16.18           O  
HETATM 2319  C2  GOL A 511     -14.013  20.313  18.718  1.00 29.24           C  
HETATM 2320  O2  GOL A 511     -14.499  19.599  19.854  1.00 32.89           O  
HETATM 2321  C3  GOL A 511     -15.203  20.797  17.886  1.00 29.71           C  
HETATM 2322  O3  GOL A 511     -16.408  20.425  18.565  1.00 36.80           O  
HETATM 2323  O   HOH A 601      -1.383   8.350  14.606  1.00  4.48           O  
HETATM 2324  O   HOH A 602      -1.900  10.185  16.671  1.00  4.78           O  
HETATM 2325  O   HOH A 603      -0.171   2.933   3.691  1.00  4.27           O  
HETATM 2326  O   HOH A 604      -4.021   5.253  -1.469  1.00  5.08           O  
HETATM 2327  O   HOH A 605       7.124   3.570  12.794  1.00  5.51           O  
HETATM 2328  O   HOH A 606      -0.640 -11.141  -0.751  1.00  8.16           O  
HETATM 2329  O   HOH A 607      -3.294 -11.132   1.197  1.00  7.49           O  
HETATM 2330  O   HOH A 608      11.293   3.254  14.887  1.00  6.62           O  
HETATM 2331  O   HOH A 609      -2.768   3.346  -8.541  1.00  5.65           O  
HETATM 2332  O   HOH A 610      -5.275  -8.779  -0.259  1.00  8.09           O  
HETATM 2333  O   HOH A 611      -8.649   4.778  33.956  1.00  6.41           O  
HETATM 2334  O   HOH A 612       7.807  11.112  10.848  1.00  5.83           O  
HETATM 2335  O   HOH A 613       9.971   1.734  16.841  1.00  6.62           O  
HETATM 2336  O   HOH A 614       5.924  -3.259  -0.547  1.00  5.54           O  
HETATM 2337  O   HOH A 615       0.930   3.859   8.716  1.00  6.47           O  
HETATM 2338  O   HOH A 616      10.533  -4.639  13.098  1.00  7.92           O  
HETATM 2339  O   HOH A 617       2.018  -1.935  -8.392  1.00  9.44           O  
HETATM 2340  O   HOH A 618      -1.071   4.600  -6.826  1.00  7.12           O  
HETATM 2341  O   HOH A 619      14.965  -3.842   7.200  1.00  8.98           O  
HETATM 2342  O   HOH A 620       3.788  15.960  20.049  1.00  6.95           O  
HETATM 2343  O   HOH A 621       7.620 -13.044  11.122  1.00 11.87           O  
HETATM 2344  O   HOH A 622       5.652  13.378   7.408  1.00  7.40           O  
HETATM 2345  O   HOH A 623       6.729  -5.675  -1.719  1.00  8.99           O  
HETATM 2346  O   HOH A 624      -2.270 -25.077  26.585  1.00  7.26           O  
HETATM 2347  O   HOH A 625     -11.887   6.328  35.178  1.00  6.33           O  
HETATM 2348  O   HOH A 626     -15.557 -13.014  12.976  1.00 10.65           O  
HETATM 2349  O   HOH A 627       5.080  11.098  11.594  1.00  9.00           O  
HETATM 2350  O   HOH A 628       2.571   7.260  11.352  1.00  7.87           O  
HETATM 2351  O   HOH A 629       4.685   8.432  12.748  1.00  8.22           O  
HETATM 2352  O   HOH A 630      11.009   6.006   1.273  1.00  8.85           O  
HETATM 2353  O   HOH A 631      -8.383   1.459  -4.553  1.00 11.16           O  
HETATM 2354  O   HOH A 632       3.769  -8.532  25.514  1.00  6.50           O  
HETATM 2355  O   HOH A 633      -7.013 -19.433  29.373  1.00 10.29           O  
HETATM 2356  O   HOH A 634      20.700   4.834   5.914  1.00  9.38           O  
HETATM 2357  O   HOH A 635       9.837 -11.349  16.962  1.00 10.68           O  
HETATM 2358  O   HOH A 636      -6.694 -16.186  -1.271  1.00 13.89           O  
HETATM 2359  O   HOH A 637       3.649   0.197  -9.327  1.00 10.14           O  
HETATM 2360  O   HOH A 638      -7.832   2.743  35.619  1.00  9.27           O  
HETATM 2361  O   HOH A 639      18.491   2.261   9.685  1.00  9.20           O  
HETATM 2362  O   HOH A 640       1.237 -25.469  29.707  1.00 13.62           O  
HETATM 2363  O   HOH A 641     -11.707  17.742  15.033  1.00  9.94           O  
HETATM 2364  O   HOH A 642      16.263  19.513   6.698  1.00 12.16           O  
HETATM 2365  O   HOH A 643       1.319  -3.075  31.587  1.00 13.20           O  
HETATM 2366  O   HOH A 644      -6.694  -0.599  35.855  1.00 13.15           O  
HETATM 2367  O   HOH A 645     -21.602  17.628   7.486  1.00 13.04           O  
HETATM 2368  O   HOH A 646       7.213   6.252  18.415  1.00  7.44           O  
HETATM 2369  O   HOH A 647      -5.752  18.895  21.886  1.00 10.37           O  
HETATM 2370  O   HOH A 648     -15.879  -7.103   6.768  1.00 12.62           O  
HETATM 2371  O   HOH A 649       3.606  12.584   9.455  1.00 10.24           O  
HETATM 2372  O   HOH A 650       0.460  -8.442  27.979  1.00 12.52           O  
HETATM 2373  O   HOH A 651      12.255   4.405  -0.603  1.00 11.67           O  
HETATM 2374  O   HOH A 652      10.524 -12.841  20.486  1.00 16.59           O  
HETATM 2375  O   HOH A 653      -1.474  18.395  23.330  1.00  7.95           O  
HETATM 2376  O   HOH A 654      -2.230  18.206   8.152  1.00 10.28           O  
HETATM 2377  O   HOH A 655      14.053  -2.370  13.995  1.00 12.96           O  
HETATM 2378  O   HOH A 656      -5.637   3.096  26.207  1.00 11.71           O  
HETATM 2379  O   HOH A 657      10.011  -3.461  18.364  1.00 12.27           O  
HETATM 2380  O   HOH A 658      -3.352  20.820   8.795  1.00 10.87           O  
HETATM 2381  O   HOH A 659     -12.669 -17.019  23.553  1.00 15.40           O  
HETATM 2382  O   HOH A 660      -8.803   0.323   3.081  1.00 10.71           O  
HETATM 2383  O   HOH A 661     -14.021  15.037  26.449  1.00 14.31           O  
HETATM 2384  O   HOH A 662       2.918  13.577  26.659  1.00 11.79           O  
HETATM 2385  O   HOH A 663      -9.674 -14.044  30.160  1.00 12.38           O  
HETATM 2386  O   HOH A 664       6.539 -16.124  26.129  1.00 14.06           O  
HETATM 2387  O   HOH A 665     -15.565  16.363  22.064  1.00 16.64           O  
HETATM 2388  O   HOH A 666      14.408  -0.736   1.348  1.00 14.11           O  
HETATM 2389  O   HOH A 667       5.651  17.840   8.603  1.00 13.17           O  
HETATM 2390  O   HOH A 668       8.865  12.164  21.760  1.00 13.98           O  
HETATM 2391  O   HOH A 669     -10.540   4.085  -4.025  1.00 16.15           O  
HETATM 2392  O   HOH A 670     -10.116   7.303  -1.131  1.00 13.99           O  
HETATM 2393  O   HOH A 671      -0.594  15.631   6.636  1.00  9.41           O  
HETATM 2394  O   HOH A 672       8.313 -17.680  12.335  1.00 19.51           O  
HETATM 2395  O   HOH A 673     -15.764   7.366  29.586  1.00 13.06           O  
HETATM 2396  O   HOH A 674      -3.046 -14.246  30.746  1.00 12.34           O  
HETATM 2397  O   HOH A 675      -1.915 -11.676  30.843  1.00 15.01           O  
HETATM 2398  O   HOH A 676      11.178 -12.574  13.835  1.00 13.22           O  
HETATM 2399  O   HOH A 677     -16.943   4.944  15.289  1.00 14.14           O  
HETATM 2400  O   HOH A 678       5.018 -15.983   8.137  1.00 17.88           O  
HETATM 2401  O   HOH A 679      -8.778 -21.497  19.868  1.00 11.77           O  
HETATM 2402  O   HOH A 680      -3.950   7.179  -8.201  1.00 10.60           O  
HETATM 2403  O   HOH A 681     -11.762 -15.837  29.796  1.00 18.00           O  
HETATM 2404  O   HOH A 682      14.441  17.474  13.858  1.00 14.23           O  
HETATM 2405  O   HOH A 683       1.624  12.045   7.587  1.00 10.85           O  
HETATM 2406  O   HOH A 684      12.602  -9.184  17.201  1.00 22.04           O  
HETATM 2407  O   HOH A 685      -0.796  15.906  -1.742  1.00 13.74           O  
HETATM 2408  O   HOH A 686     -17.921  13.356  19.061  1.00 13.09           O  
HETATM 2409  O   HOH A 687     -15.607 -14.076  10.307  1.00 11.52           O  
HETATM 2410  O   HOH A 688      -3.566  -7.874  33.195  1.00 16.00           O  
HETATM 2411  O   HOH A 689      -7.771  15.187  28.623  1.00 16.02           O  
HETATM 2412  O   HOH A 690      -1.145 -16.341   4.224  1.00 14.54           O  
HETATM 2413  O   HOH A 691      13.274  -2.492   3.307  1.00 13.16           O  
HETATM 2414  O   HOH A 692       4.554  15.430  -6.188  1.00 15.31           O  
HETATM 2415  O   HOH A 693      12.137  -8.296  -1.244  1.00 18.59           O  
HETATM 2416  O   HOH A 694      -0.008  18.570  14.679  1.00 14.36           O  
HETATM 2417  O   HOH A 695     -21.804   0.533  14.163  1.00 14.01           O  
HETATM 2418  O   HOH A 696     -15.111   7.484  25.602  1.00 14.57           O  
HETATM 2419  O   HOH A 697      10.993 -14.748  15.559  1.00 17.36           O  
HETATM 2420  O   HOH A 698       6.797 -13.377   6.619  1.00 15.75           O  
HETATM 2421  O   HOH A 699       3.265  16.282   8.504  1.00 18.61           O  
HETATM 2422  O   HOH A 700       4.570  14.826   5.166  1.00 13.48           O  
HETATM 2423  O   HOH A 701     -12.742 -18.742   7.333  1.00 17.22           O  
HETATM 2424  O   HOH A 702       1.236   1.006  33.348  1.00 16.69           O  
HETATM 2425  O   HOH A 703       2.118  14.601   6.480  1.00 12.95           O  
HETATM 2426  O   HOH A 704      12.330  17.278   1.938  1.00 18.50           O  
HETATM 2427  O   HOH A 705     -20.249  12.264  12.704  1.00 15.56           O  
HETATM 2428  O   HOH A 706      -7.656 -15.427  31.381  1.00 16.92           O  
HETATM 2429  O   HOH A 707     -10.916 -16.409   4.307  1.00 18.12           O  
HETATM 2430  O   HOH A 708      -1.940   9.474 -10.676  1.00 15.59           O  
HETATM 2431  O   HOH A 709     -13.936  18.955   5.718  1.00 17.16           O  
HETATM 2432  O   HOH A 710      10.477  21.788  12.012  1.00 19.05           O  
HETATM 2433  O   HOH A 711       1.664  17.271  -1.081  1.00 19.47           O  
HETATM 2434  O   HOH A 712      -5.186 -23.008   6.900  1.00 19.13           O  
HETATM 2435  O   HOH A 713      14.482  -7.142   7.517  1.00 20.05           O  
HETATM 2436  O   HOH A 714     -13.598  10.209  30.184  1.00 16.55           O  
HETATM 2437  O   HOH A 715     -10.587   1.817   4.952  1.00 15.26           O  
HETATM 2438  O   HOH A 716       5.080  11.989  27.091  1.00 15.43           O  
HETATM 2439  O   HOH A 717     -21.136  11.341  10.175  1.00 18.09           O  
HETATM 2440  O   HOH A 718      -8.674   3.715  -8.362  1.00 18.60           O  
HETATM 2441  O   HOH A 719     -24.458  -0.045  14.835  1.00 14.85           O  
HETATM 2442  O   HOH A 720       0.645   5.583  32.994  1.00 15.76           O  
HETATM 2443  O   HOH A 721     -18.701  15.273   3.372  1.00 18.14           O  
HETATM 2444  O   HOH A 722      10.260  -3.525  -6.091  1.00 20.12           O  
HETATM 2445  O   HOH A 723      13.954  13.077  14.575  1.00 17.76           O  
HETATM 2446  O   HOH A 724     -15.828   7.657  22.779  1.00 18.62           O  
HETATM 2447  O   HOH A 725     -10.706  -4.323  29.607  1.00 19.63           O  
HETATM 2448  O   HOH A 726     -15.928   2.166  29.501  1.00 17.30           O  
HETATM 2449  O   HOH A 727      12.605  -4.442   1.219  1.00 18.71           O  
HETATM 2450  O   HOH A 728     -20.469  21.301   8.664  1.00 14.89           O  
HETATM 2451  O   HOH A 729       5.621  20.612   8.622  1.00 19.73           O  
HETATM 2452  O   HOH A 730      -4.367 -19.847   4.573  1.00 20.63           O  
HETATM 2453  O   HOH A 731       8.003  11.666  24.538  1.00 16.46           O  
HETATM 2454  O   HOH A 732     -13.428 -15.846  27.494  1.00 16.45           O  
HETATM 2455  O   HOH A 733      -3.431 -18.406   2.456  1.00 19.65           O  
HETATM 2456  O   HOH A 734     -16.989   5.144  23.882  1.00 19.07           O  
HETATM 2457  O   HOH A 735      15.481  21.924   7.879  1.00 23.57           O  
HETATM 2458  O   HOH A 736     -19.849   4.987  12.105  1.00 23.14           O  
HETATM 2459  O   HOH A 737     -14.776 -13.678   3.146  1.00 21.83           O  
HETATM 2460  O   HOH A 738     -13.832 -18.524  27.512  1.00 23.28           O  
HETATM 2461  O   HOH A 739       5.920  -9.228  28.866  1.00 22.88           O  
HETATM 2462  O   HOH A 740      -8.992 -21.225  28.091  1.00 18.80           O  
HETATM 2463  O   HOH A 741       0.298 -20.070  30.865  1.00 18.51           O  
HETATM 2464  O   HOH A 742      -6.328 -21.833  21.351  1.00 17.03           O  
HETATM 2465  O   HOH A 743       6.166  -5.228  27.467  1.00 15.02           O  
HETATM 2466  O   HOH A 744     -12.992 -22.028  24.918  1.00 23.01           O  
HETATM 2467  O   HOH A 745      16.183   0.626   3.355  1.00 17.48           O  
HETATM 2468  O   HOH A 746      11.864  -5.376  15.405  1.00 21.36           O  
HETATM 2469  O   HOH A 747     -13.592 -17.698  17.582  1.00 23.21           O  
HETATM 2470  O   HOH A 748      12.116   0.036  16.980  1.00 18.68           O  
HETATM 2471  O   HOH A 749     -11.949 -19.719  13.028  1.00 22.30           O  
HETATM 2472  O   HOH A 750     -14.423  10.424  26.332  1.00 18.96           O  
HETATM 2473  O   HOH A 751      12.707 -11.823  17.693  1.00 25.06           O  
HETATM 2474  O   HOH A 752      -5.117 -23.917  19.801  1.00 19.87           O  
HETATM 2475  O   HOH A 753      -8.838 -14.775  -2.708  1.00 20.89           O  
HETATM 2476  O   HOH A 754       0.104 -17.577  -2.017  1.00 20.81           O  
HETATM 2477  O   HOH A 755      -5.755  11.476  31.803  1.00 19.89           O  
HETATM 2478  O   HOH A 756       0.983 -21.647  10.279  1.00 26.13           O  
HETATM 2479  O   HOH A 757       2.268  12.168  -7.161  1.00 20.53           O  
HETATM 2480  O   HOH A 758     -18.774 -12.635  15.783  1.00 23.77           O  
HETATM 2481  O   HOH A 759      -0.450  -4.527  -7.148  1.00 15.69           O  
HETATM 2482  O   HOH A 760       6.720 -13.004   3.655  1.00 19.36           O  
HETATM 2483  O   HOH A 761     -12.411   6.244   4.665  1.00 21.74           O  
HETATM 2484  O   HOH A 762       6.283 -15.744   3.039  1.00 25.92           O  
HETATM 2485  O   HOH A 763     -11.871  -7.118  29.932  1.00 16.24           O  
HETATM 2486  O   HOH A 764       6.457 -17.846  23.902  1.00 20.51           O  
HETATM 2487  O   HOH A 765       6.417  -3.008  29.001  1.00 20.20           O  
HETATM 2488  O   HOH A 766      11.591  10.714  18.413  1.00 20.26           O  
HETATM 2489  O   HOH A 767       3.153 -11.062  29.535  1.00 19.59           O  
HETATM 2490  O   HOH A 768      10.344 -13.532  11.419  1.00 21.15           O  
HETATM 2491  O   HOH A 769      -2.576  14.966  -5.829  1.00 18.02           O  
HETATM 2492  O   HOH A 770      -5.670  19.277  25.794  1.00 18.88           O  
HETATM 2493  O   HOH A 771     -16.654   2.705  13.489  1.00 20.16           O  
HETATM 2494  O   HOH A 772       8.722 -14.416  25.537  1.00 26.38           O  
HETATM 2495  O   HOH A 773      -1.104  15.276  -8.199  1.00 20.82           O  
HETATM 2496  O   HOH A 774      18.061  16.748  14.726  1.00 19.97           O  
HETATM 2497  O   HOH A 775     -21.707   5.256  14.880  1.00 22.68           O  
HETATM 2498  O   HOH A 776     -16.575  13.855  21.221  1.00 18.96           O  
HETATM 2499  O   HOH A 777      13.181   4.689  -4.025  1.00 24.15           O  
HETATM 2500  O   HOH A 778       4.523  10.370  -7.691  1.00 21.01           O  
HETATM 2501  O   HOH A 779     -12.186  18.018  24.006  1.00 24.42           O  
HETATM 2502  O   HOH A 780      10.824  -8.990   2.740  1.00 26.22           O  
HETATM 2503  O   HOH A 781      -2.571  16.235   0.166  1.00 19.52           O  
HETATM 2504  O   HOH A 782       2.950 -15.991  -5.556  1.00 27.78           O  
HETATM 2505  O   HOH A 783     -12.323 -19.574  19.140  1.00 24.78           O  
HETATM 2506  O   HOH A 784      -9.569  -7.332  31.549  1.00 26.77           O  
HETATM 2507  O   HOH A 785       0.883  19.378   0.589  1.00 25.64           O  
HETATM 2508  O   HOH A 786     -13.100  21.309   6.690  1.00 25.27           O  
HETATM 2509  O   HOH A 787       6.995  -5.525  -4.518  1.00 20.83           O  
HETATM 2510  O   HOH A 788      -5.936  11.248  -6.908  1.00 22.79           O  
HETATM 2511  O   HOH A 789       1.737  -8.549  -7.749  1.00 27.08           O  
HETATM 2512  O   HOH A 790       0.105 -18.694   4.732  1.00 23.32           O  
HETATM 2513  O   HOH A 791     -17.930  -0.143  16.126  1.00 18.55           O  
HETATM 2514  O   HOH A 792      -2.223  -6.542  -7.077  1.00 24.76           O  
HETATM 2515  O   HOH A 793       7.104 -14.778   9.126  1.00 22.97           O  
HETATM 2516  O   HOH A 794     -14.638 -19.896   5.817  1.00 25.12           O  
HETATM 2517  O   HOH A 795       2.137  21.854  16.128  1.00 23.74           O  
HETATM 2518  O   HOH A 796      11.787  -2.265  15.532  1.00  9.76           O  
HETATM 2519  O   HOH A 797     -12.409 -14.822  25.240  1.00 11.49           O  
HETATM 2520  O   HOH A 798      -8.324 -18.102  31.445  1.00 16.33           O  
HETATM 2521  O   HOH A 799     -17.526 -14.645  14.064  1.00 20.79           O  
HETATM 2522  O   HOH A 800      -0.338  -3.073  -9.594  1.00 22.79           O  
HETATM 2523  O   HOH A 801     -12.062  21.562   9.192  1.00 18.60           O  
HETATM 2524  O   HOH A 802      16.771  16.414  17.109  1.00 26.39           O  
HETATM 2525  O   HOH A 803     -13.559  20.909  11.520  1.00 15.13           O  
HETATM 2526  O   HOH A 804     -13.564 -12.232  24.668  1.00 13.37           O  
HETATM 2527  O   HOH A 805       6.628  -8.609  25.369  1.00 15.04           O  
HETATM 2528  O   HOH A 806      18.043   2.598  12.328  1.00 16.51           O  
HETATM 2529  O   HOH A 807      14.755   3.685  -1.055  1.00 19.21           O  
HETATM 2530  O   HOH A 808     -25.813   2.326  14.768  1.00 18.96           O  
HETATM 2531  O   HOH A 809       0.636  13.369  -9.241  1.00 20.91           O  
HETATM 2532  O   HOH A 810     -16.682 -14.360  18.640  1.00 22.83           O  
HETATM 2533  O   HOH A 811     -11.995  14.227   5.779  1.00 22.43           O  
HETATM 2534  O   HOH A 812       1.552 -21.348  14.456  1.00 21.02           O  
HETATM 2535  O   HOH A 813       8.411  -6.522  25.404  1.00 22.85           O  
HETATM 2536  O   HOH A 814     -20.062  10.424  15.879  1.00 21.56           O  
HETATM 2537  O   HOH A 815     -15.458  -1.395  15.936  1.00 11.94           O  
HETATM 2538  O   HOH A 816     -15.007  -7.408  16.822  1.00 14.53           O  
HETATM 2539  O   HOH A 817     -13.925   1.819  12.919  1.00 18.17           O  
HETATM 2540  O   HOH A 818       9.809   6.447  19.142  1.00 16.37           O  
HETATM 2541  O   HOH A 819      -0.050  20.571  22.646  1.00 19.25           O  
HETATM 2542  O   HOH A 820      -4.340  -3.217 -10.083  1.00 16.78           O  
HETATM 2543  O   HOH A 821     -16.526  -1.184  17.536  1.00 19.29           O  
HETATM 2544  O   HOH A 822       1.759  21.217  20.816  1.00 18.92           O  
HETATM 2545  O   HOH A 823      -6.702  -4.923  -7.221  1.00 21.28           O  
HETATM 2546  O   HOH A 824      12.867   8.827  16.478  1.00 21.92           O  
HETATM 2547  O   HOH A 825      -0.391  14.677  33.736  1.00 18.21           O  
HETATM 2548  O   HOH A 826     -18.874  -9.537  26.009  1.00 19.43           O  
HETATM 2549  O   HOH A 827      -5.697  -5.933  32.487  1.00 22.70           O  
HETATM 2550  O   HOH A 828      -5.177  21.741   6.842  1.00 23.41           O  
HETATM 2551  O   HOH A 829      -3.326 -10.580  32.992  1.00 22.74           O  
HETATM 2552  O   HOH A 830      -5.731  -2.060 -12.299  1.00 21.12           O  
HETATM 2553  O   HOH A 831       1.477 -21.226  17.124  1.00 22.64           O  
HETATM 2554  O   HOH A 832       0.404  18.597   7.592  1.00 22.93           O  
HETATM 2555  O   HOH A 833     -19.005  11.280   3.803  1.00 22.23           O  
HETATM 2556  O   HOH A 834      15.169  -4.155   4.435  1.00 21.32           O  
HETATM 2557  O   HOH A 835      -4.544  -5.271  -8.391  1.00 23.95           O  
HETATM 2558  O   HOH A 836      12.184   0.414  -6.107  1.00 23.39           O  
HETATM 2559  O   HOH A 837     -13.583  12.961  30.550  1.00 26.08           O  
HETATM 2560  O   HOH A 838      -4.071  14.340   1.591  1.00 21.78           O  
HETATM 2561  O   HOH A 839       7.257   5.668  31.355  1.00 23.70           O  
HETATM 2562  O   HOH A 840      -1.253  22.466   9.513  1.00 24.66           O  
HETATM 2563  O   HOH A 841      10.564  -3.235  23.350  1.00 25.81           O  
HETATM 2564  O   HOH A 842     -15.346 -12.169  22.583  1.00 25.48           O  
HETATM 2565  O   HOH A 843      -3.624  17.082   6.207  1.00 22.71           O  
HETATM 2566  O   HOH A 844     -17.034   8.468  31.916  1.00 24.00           O  
HETATM 2567  O   HOH A 845      12.843  -8.640  14.529  1.00 25.57           O  
HETATM 2568  O   HOH A 846     -18.281  21.170  14.455  1.00 25.99           O  
HETATM 2569  O   HOH A 847      -7.416 -13.862  -5.135  1.00 27.88           O  
HETATM 2570  O   HOH A 848      10.491   3.161  23.753  1.00 25.55           O  
HETATM 2571  O   HOH A 849      -1.665  19.919  15.873  1.00 25.86           O  
HETATM 2572  O   HOH A 850      16.334  17.587   2.490  1.00 24.51           O  
HETATM 2573  O   HOH A 851      11.018  -1.335  -7.763  1.00 23.23           O  
HETATM 2574  O   HOH A 852      14.918  14.293   2.360  1.00 25.81           O  
HETATM 2575  O   HOH A 853      12.446  -2.849  -9.252  1.00 25.32           O  
HETATM 2576  O   HOH A 854      -1.937  -4.083 -11.179  1.00 21.53           O  
HETATM 2577  O   HOH A 855     -21.972   9.216  12.337  1.00 23.76           O  
HETATM 2578  O   HOH A 856       3.428  20.062   1.595  1.00 28.04           O  
HETATM 2579  O   HOH A 857      -8.031  16.737   6.041  1.00 25.85           O  
HETATM 2580  O   HOH A 858     -18.116   2.523  15.907  1.00 24.72           O  
HETATM 2581  O   HOH A 859      -5.486  16.267   5.496  1.00 25.34           O  
HETATM 2582  O   HOH A 860      -1.629  17.107   4.513  1.00 25.02           O  
HETATM 2583  O   HOH A 861      -7.202  16.122  31.450  1.00 26.54           O  
HETATM 2584  O   HOH A 862     -11.206  -3.705  -1.138  1.00 20.90           O  
HETATM 2585  O   HOH A 863       1.319 -15.285  29.737  1.00 25.48           O  
HETATM 2586  O   HOH A 864      -3.831 -19.493  -0.016  1.00 26.41           O  
HETATM 2587  O   HOH A 865       9.268  -5.275  22.872  1.00 23.02           O  
HETATM 2588  O   HOH A 866       8.604  11.176  -6.792  1.00 26.47           O  
HETATM 2589  O   HOH A 867       5.635  21.735  14.141  1.00 22.95           O  
HETATM 2590  O   HOH A 868      10.566   6.327  27.638  1.00 25.53           O  
HETATM 2591  O   HOH A 869       4.673 -21.804  12.759  1.00 25.68           O  
HETATM 2592  O   HOH A 870       3.337  -5.832  33.847  1.00 25.36           O  
HETATM 2593  O   HOH A 871       9.117   1.114  23.856  1.00 29.62           O  
HETATM 2594  O   HOH A 872     -10.990 -20.253   5.881  1.00 26.89           O  
HETATM 2595  O   HOH A 873       7.781 -13.378  -0.898  1.00 27.63           O  
HETATM 2596  O   HOH A 874       8.976  -2.459  -8.334  1.00 26.90           O  
HETATM 2597  O   HOH A 875      11.259  -6.916   1.218  1.00 29.84           O  
HETATM 2598  O   HOH A 876      -5.811 -18.725  -1.667  1.00 28.40           O  
HETATM 2599  O   HOH A 877      -6.262  12.004  34.903  1.00 28.41           O  
HETATM 2600  O   HOH A 878      17.516   9.357   1.314  1.00 29.11           O  
HETATM 2601  O   HOH A 879       5.955  19.143   1.475  1.00 27.04           O  
HETATM 2602  O   HOH A 880      10.587  13.275  -1.134  1.00 28.57           O  
HETATM 2603  O   HOH A 881     -10.149 -11.893  31.880  1.00 26.81           O  
HETATM 2604  O   HOH A 882     -17.824 -13.654   8.932  1.00 25.35           O  
ATOM      1  N   GLY G  26      22.514  19.272 -22.922  1.00 28.07           N  
ATOM      2  CA  GLY G  26      21.648  19.237 -21.694  1.00 25.63           C  
ATOM      3  C   GLY G  26      20.236  18.864 -22.103  1.00 22.97           C  
ATOM      4  O   GLY G  26      20.000  18.504 -23.270  1.00 23.51           O  
ATOM      5  N   ARG G  27      19.281  18.972 -21.169  1.00 22.96           N  
ATOM      6  CA  ARG G  27      17.882  18.640 -21.472  1.00 17.95           C  
ATOM      7  C   ARG G  27      17.448  19.431 -22.708  1.00 14.64           C  
ATOM      8  O   ARG G  27      17.714  20.637 -22.848  1.00 15.51           O  
ATOM      9  CB  ARG G  27      17.015  18.954 -20.246  1.00 20.78           C  
ATOM     10  CG  ARG G  27      15.545  18.877 -20.419  1.00 23.50           C  
ATOM     11  CD  ARG G  27      14.825  19.245 -19.119  1.00 25.74           C  
ATOM     12  NE  ARG G  27      15.216  18.408 -17.991  1.00 29.51           N  
ATOM     13  CZ  ARG G  27      14.818  18.623 -16.736  1.00 34.28           C  
ATOM     14  NH1 ARG G  27      14.033  19.656 -16.444  1.00 36.48           N1+
ATOM     15  NH2 ARG G  27      15.201  17.803 -15.764  1.00 36.59           N  
ATOM     16  N   GLY G  28      16.828  18.746 -23.666  1.00 11.41           N  
ATOM     17  CA  GLY G  28      16.288  19.398 -24.869  1.00 10.55           C  
ATOM     18  C   GLY G  28      17.268  19.776 -25.967  1.00 10.04           C  
ATOM     19  O   GLY G  28      16.910  20.453 -26.929  1.00 11.42           O  
ATOM     20  N   GLY G  29      18.507  19.321 -25.806  1.00 10.81           N  
ATOM     21  CA  GLY G  29      19.529  19.703 -26.814  1.00 10.29           C  
ATOM     22  C   GLY G  29      19.485  18.913 -28.112  1.00  9.70           C  
ATOM     23  O   GLY G  29      18.621  18.054 -28.327  1.00  9.98           O  
ATOM     24  N   SER G  30      20.431  19.218 -29.003  1.00  8.79           N  
ATOM     25  CA  SER G  30      20.536  18.545 -30.288  1.00  8.66           C  
ATOM     26  C   SER G  30      21.994  18.216 -30.488  1.00  8.38           C  
ATOM     27  O   SER G  30      22.835  19.147 -30.565  1.00  9.77           O  
ATOM     28  CB  SER G  30      20.031  19.424 -31.424  1.00  9.05           C  
ATOM     29  OG  SER G  30      18.658  19.806 -31.175  1.00 10.11           O  
ATOM     30  N   SER G  31      22.334  16.922 -30.526  1.00  7.42           N  
ATOM     31  CA  SER G  31      23.739  16.564 -30.682  1.00  7.77           C  
ATOM     32  C   SER G  31      24.307  16.986 -32.045  1.00  7.53           C  
ATOM     33  O   SER G  31      23.611  16.950 -33.051  1.00  7.69           O  
ATOM     34  CB  SER G  31      23.877  15.067 -30.549  1.00  8.79           C  
ATOM     35  OG  SER G  31      25.282  14.725 -30.755  1.00 10.61           O  
ATOM     36  N   THR G  32      25.559  17.439 -32.022  1.00  8.03           N  
ATOM     37  CA  THR G  32      26.286  17.753 -33.260  1.00  8.57           C  
ATOM     38  C   THR G  32      27.361  16.782 -33.621  1.00  9.36           C  
ATOM     39  O   THR G  32      28.074  17.004 -34.626  1.00  9.12           O  
ATOM     40  CB  THR G  32      26.925  19.150 -33.225  1.00  9.44           C  
ATOM     41  OG1 THR G  32      27.958  19.139 -32.253  1.00 10.01           O  
ATOM     42  CG2 THR G  32      25.855  20.262 -32.908  1.00  9.65           C  
ATOM     43  N  AASP G  33      27.496  15.712 -32.845  0.50  9.21           N  
ATOM     44  N  BASP G  33      27.530  15.720 -32.822  0.50  9.03           N  
ATOM     45  CA AASP G  33      28.572  14.781 -33.121  0.50  9.52           C  
ATOM     46  CA BASP G  33      28.631  14.781 -33.083  0.50  9.26           C  
ATOM     47  C  AASP G  33      28.391  14.049 -34.447  0.50  9.27           C  
ATOM     48  C  BASP G  33      28.426  13.994 -34.374  0.50  9.09           C  
ATOM     49  O  AASP G  33      27.272  13.813 -34.898  0.50  8.43           O  
ATOM     50  O  BASP G  33      27.321  13.619 -34.708  0.50  8.35           O  
ATOM     51  CB AASP G  33      28.716  13.848 -31.927  0.50 10.64           C  
ATOM     52  CB BASP G  33      28.817  13.822 -31.902  0.50  9.95           C  
ATOM     53  CG AASP G  33      29.293  14.564 -30.723  0.50 12.34           C  
ATOM     54  CG BASP G  33      29.272  14.528 -30.630  0.50 11.25           C  
ATOM     55  OD1AASP G  33      30.506  14.728 -30.696  0.50 12.91           O  
ATOM     56  OD1BASP G  33      29.218  15.773 -30.578  0.50 10.61           O  
ATOM     57  OD2AASP G  33      28.551  14.990 -29.812  0.50 12.91           O1-
ATOM     58  OD2BASP G  33      29.649  13.831 -29.661  0.50 12.07           O1-
ATOM     59  N   GLN G  34      29.508  13.749 -35.127  1.00  8.65           N  
ATOM     60  CA  GLN G  34      29.420  12.988 -36.365  1.00  8.48           C  
ATOM     61  C   GLN G  34      28.966  11.543 -36.065  1.00  7.75           C  
ATOM     62  O   GLN G  34      29.223  10.988 -34.990  1.00  7.62           O  
ATOM     63  CB  GLN G  34      30.800  12.936 -37.043  1.00  8.51           C  
ATOM     64  CG  GLN G  34      31.284  14.324 -37.579  1.00  9.45           C  
ATOM     65  CD  GLN G  34      30.368  14.972 -38.602  1.00  9.18           C  
ATOM     66  OE1 GLN G  34      29.921  16.150 -38.420  1.00 12.37           O  
ATOM     67  NE2 GLN G  34      29.988  14.215 -39.618  1.00  9.58           N  
ATOM     68  N   PRO G  35      28.319  10.936 -37.072  1.00  7.63           N  
ATOM     69  CA  PRO G  35      27.986   9.518 -36.976  1.00  8.05           C  
ATOM     70  C   PRO G  35      29.222   8.635 -36.984  1.00  8.32           C  
ATOM     71  O   PRO G  35      30.343   9.077 -37.405  1.00  9.59           O  
ATOM     72  CB  PRO G  35      27.116   9.269 -38.198  1.00  8.22           C  
ATOM     73  CG  PRO G  35      27.618  10.296 -39.213  1.00  8.28           C  
ATOM     74  CD  PRO G  35      27.912  11.534 -38.361  1.00  7.75           C  
ATOM     75  N   VAL G  36      29.023   7.437 -36.440  1.00  7.65           N  
ATOM     76  CA  VAL G  36      30.074   6.423 -36.351  1.00  7.84           C  
ATOM     77  C   VAL G  36      29.525   5.127 -36.917  1.00  8.14           C  
ATOM     78  O   VAL G  36      28.339   4.997 -37.215  1.00  7.56           O  
ATOM     79  CB  VAL G  36      30.526   6.199 -34.880  1.00  7.67           C  
ATOM     80  CG1 VAL G  36      31.120   7.491 -34.257  1.00  8.25           C  
ATOM     81  CG2 VAL G  36      29.425   5.639 -33.934  1.00  7.64           C  
ATOM     82  N   ALA G  37      30.404   4.137 -37.100  1.00  8.59           N  
ATOM     83  CA  ALA G  37      29.954   2.848 -37.668  1.00  8.19           C  
ATOM     84  C   ALA G  37      28.914   2.227 -36.756  1.00  7.98           C  
ATOM     85  O   ALA G  37      28.870   2.457 -35.576  1.00  8.22           O  
ATOM     86  CB  ALA G  37      31.134   1.861 -37.802  1.00  7.99           C  
ATOM     87  N   ASN G  38      28.046   1.449 -37.385  1.00  7.84           N  
ATOM     88  CA  ASN G  38      26.966   0.820 -36.584  1.00  7.59           C  
ATOM     89  C   ASN G  38      27.597  -0.223 -35.625  1.00  7.48           C  
ATOM     90  O   ASN G  38      28.209  -1.190 -36.105  1.00  8.06           O  
ATOM     91  CB  ASN G  38      26.085   0.068 -37.545  1.00  6.95           C  
ATOM     92  CG  ASN G  38      25.044  -0.789 -36.827  1.00  6.65           C  
ATOM     93  OD1 ASN G  38      24.720  -0.614 -35.636  1.00  7.10           O  
ATOM     94  ND2 ASN G  38      24.468  -1.709 -37.610  1.00  7.93           N  
ATOM     95  N   PRO G  39      27.475  -0.045 -34.298  1.00  7.32           N  
ATOM     96  CA  PRO G  39      28.044  -1.031 -33.327  1.00  7.23           C  
ATOM     97  C   PRO G  39      27.068  -2.082 -32.834  1.00  7.18           C  
ATOM     98  O   PRO G  39      27.458  -2.913 -31.986  1.00  7.46           O  
ATOM     99  CB  PRO G  39      28.466  -0.138 -32.166  1.00  7.27           C  
ATOM    100  CG  PRO G  39      27.303   0.861 -32.137  1.00  7.56           C  
ATOM    101  CD  PRO G  39      26.848   1.091 -33.563  1.00  7.32           C  
ATOM    102  N   TYR G  40      25.820  -2.028 -33.332  1.00  7.00           N  
ATOM    103  CA  TYR G  40      24.826  -2.935 -32.791  1.00  7.27           C  
ATOM    104  C   TYR G  40      24.904  -4.320 -33.442  1.00  6.88           C  
ATOM    105  O   TYR G  40      25.420  -4.501 -34.540  1.00  9.16           O  
ATOM    106  CB  TYR G  40      23.412  -2.380 -32.985  1.00  6.55           C  
ATOM    107  CG  TYR G  40      23.118  -1.068 -32.315  1.00  6.35           C  
ATOM    108  CD1 TYR G  40      23.916  -0.552 -31.283  1.00  6.57           C  
ATOM    109  CD2 TYR G  40      21.976  -0.356 -32.681  1.00  6.40           C  
ATOM    110  CE1 TYR G  40      23.597   0.645 -30.663  1.00  6.07           C  
ATOM    111  CE2 TYR G  40      21.633   0.845 -32.057  1.00  6.27           C  
ATOM    112  CZ  TYR G  40      22.456   1.350 -31.059  1.00  6.44           C  
ATOM    113  OH  TYR G  40      22.156   2.528 -30.451  1.00  6.94           O  
ATOM    114  N   ASN G  41      24.361  -5.291 -32.739  1.00  7.06           N  
ATOM    115  CA  ASN G  41      24.385  -6.693 -33.206  1.00  7.56           C  
ATOM    116  C   ASN G  41      23.351  -6.924 -34.313  1.00  7.51           C  
ATOM    117  O   ASN G  41      22.143  -6.917 -34.023  1.00  6.94           O  
ATOM    118  CB  ASN G  41      24.239  -7.646 -32.001  1.00  7.65           C  
ATOM    119  CG  ASN G  41      24.347  -9.091 -32.390  1.00  9.05           C  
ATOM    120  OD1 ASN G  41      23.878  -9.491 -33.447  1.00  9.66           O  
ATOM    121  ND2 ASN G  41      24.997  -9.870 -31.550  1.00 10.94           N  
ATOM    122  N   THR G  42      23.779  -7.037 -35.559  1.00  7.65           N  
ATOM    123  CA  THR G  42      22.820  -7.054 -36.649  1.00  7.73           C  
ATOM    124  C   THR G  42      22.050  -8.365 -36.732  1.00  8.19           C  
ATOM    125  O   THR G  42      20.943  -8.340 -37.244  1.00  6.90           O  
ATOM    126  CB  THR G  42      23.471  -6.782 -38.019  1.00  9.05           C  
ATOM    127  OG1 THR G  42      24.493  -7.748 -38.252  1.00 10.61           O  
ATOM    128  CG2 THR G  42      24.115  -5.325 -38.100  1.00 10.67           C  
ATOM    129  N   LYS G  43      22.609  -9.438 -36.150  1.00  8.03           N  
ATOM    130  CA  LYS G  43      21.862 -10.688 -36.011  1.00  8.87           C  
ATOM    131  C   LYS G  43      20.720 -10.495 -35.047  1.00  7.48           C  
ATOM    132  O   LYS G  43      19.593 -10.973 -35.317  1.00  7.04           O  
ATOM    133  CB  LYS G  43      22.769 -11.842 -35.524  1.00 10.78           C  
ATOM    134  CG  LYS G  43      23.821 -12.289 -36.525  1.00 14.78           C  
ATOM    135  CD  LYS G  43      23.295 -12.351 -37.949  1.00 19.69           C  
ATOM    136  CE  LYS G  43      22.353 -13.528 -38.223  1.00 23.64           C  
ATOM    137  NZ  LYS G  43      22.997 -14.800 -38.719  1.00 28.90           N1+
ATOM    138  N   GLU G  44      20.991  -9.874 -33.912  1.00  7.12           N  
ATOM    139  CA  GLU G  44      19.934  -9.566 -32.931  1.00  6.56           C  
ATOM    140  C   GLU G  44      18.887  -8.654 -33.554  1.00  5.81           C  
ATOM    141  O   GLU G  44      17.674  -8.869 -33.374  1.00  5.59           O  
ATOM    142  CB  GLU G  44      20.453  -8.955 -31.630  1.00  7.53           C  
ATOM    143  CG  GLU G  44      21.145 -10.012 -30.795  1.00  8.13           C  
ATOM    144  CD  GLU G  44      21.618  -9.529 -29.451  1.00  8.69           C  
ATOM    145  OE1 GLU G  44      21.254  -8.404 -28.995  1.00  7.76           O  
ATOM    146  OE2 GLU G  44      22.427 -10.277 -28.824  1.00  9.57           O1-
ATOM    147  N   ILE G  45      19.320  -7.634 -34.296  1.00  5.44           N  
ATOM    148  CA  ILE G  45      18.325  -6.762 -34.925  1.00  5.28           C  
ATOM    149  C   ILE G  45      17.454  -7.490 -35.908  1.00  5.00           C  
ATOM    150  O   ILE G  45      16.227  -7.304 -35.932  1.00  5.31           O  
ATOM    151  CB  ILE G  45      18.987  -5.558 -35.614  1.00  5.34           C  
ATOM    152  CG1 ILE G  45      19.795  -4.687 -34.631  1.00  5.94           C  
ATOM    153  CG2 ILE G  45      17.926  -4.702 -36.354  1.00  5.62           C  
ATOM    154  CD1 ILE G  45      20.713  -3.661 -35.293  1.00  6.32           C  
ATOM    155  N   SER G  46      18.088  -8.317 -36.728  1.00  4.93           N  
ATOM    156  CA  SER G  46      17.366  -9.073 -37.747  1.00  5.16           C  
ATOM    157  C   SER G  46      16.311 -10.008 -37.114  1.00  5.14           C  
ATOM    158  O   SER G  46      15.189 -10.131 -37.643  1.00  5.49           O  
ATOM    159  CB  SER G  46      18.388  -9.877 -38.545  1.00  5.98           C  
ATOM    160  OG  SER G  46      17.727 -10.600 -39.583  1.00  6.86           O  
ATOM    161  N   LEU G  47      16.713 -10.690 -36.037  1.00  4.79           N  
ATOM    162  CA  LEU G  47      15.790 -11.548 -35.273  1.00  4.82           C  
ATOM    163  C   LEU G  47      14.663 -10.700 -34.688  1.00  4.71           C  
ATOM    164  O   LEU G  47      13.484 -11.037 -34.801  1.00  4.55           O  
ATOM    165  CB  LEU G  47      16.578 -12.266 -34.142  1.00  5.60           C  
ATOM    166  CG  LEU G  47      15.675 -12.964 -33.138  1.00  6.09           C  
ATOM    167  CD1 LEU G  47      14.827 -14.090 -33.714  1.00  6.19           C  
ATOM    168  CD2 LEU G  47      16.589 -13.528 -32.030  1.00  6.93           C  
ATOM    169  N   ALA G  48      15.006  -9.612 -34.026  1.00  4.44           N  
ATOM    170  CA  ALA G  48      13.994  -8.782 -33.384  1.00  4.36           C  
ATOM    171  C   ALA G  48      12.961  -8.302 -34.428  1.00  4.37           C  
ATOM    172  O   ALA G  48      11.741  -8.225 -34.150  1.00  4.10           O  
ATOM    173  CB  ALA G  48      14.636  -7.593 -32.621  1.00  4.41           C  
ATOM    174  N   ALA G  49      13.445  -7.945 -35.627  1.00  4.50           N  
ATOM    175  CA  ALA G  49      12.521  -7.504 -36.706  1.00  4.53           C  
ATOM    176  C   ALA G  49      11.509  -8.599 -37.048  1.00  4.69           C  
ATOM    177  O   ALA G  49      10.340  -8.329 -37.282  1.00  4.42           O  
ATOM    178  CB  ALA G  49      13.340  -7.143 -37.968  1.00  4.59           C  
ATOM    179  N   GLY G  50      11.966  -9.847 -37.054  1.00  4.94           N  
ATOM    180  CA  GLY G  50      11.013 -11.004 -37.304  1.00  4.64           C  
ATOM    181  C   GLY G  50      10.069 -11.217 -36.121  1.00  4.68           C  
ATOM    182  O   GLY G  50       8.870 -11.458 -36.340  1.00  5.08           O  
ATOM    183  N   LEU G  51      10.567 -11.075 -34.889  1.00  4.50           N  
ATOM    184  CA  LEU G  51       9.718 -11.253 -33.738  1.00  4.62           C  
ATOM    185  C   LEU G  51       8.585 -10.235 -33.697  1.00  4.49           C  
ATOM    186  O   LEU G  51       7.440 -10.557 -33.319  1.00  4.49           O  
ATOM    187  CB  LEU G  51      10.526 -11.207 -32.466  1.00  5.12           C  
ATOM    188  CG  LEU G  51      11.591 -12.290 -32.290  1.00  5.04           C  
ATOM    189  CD1 LEU G  51      12.328 -12.122 -30.968  1.00  5.99           C  
ATOM    190  CD2 LEU G  51      11.019 -13.689 -32.354  1.00  5.72           C  
ATOM    191  N   VAL G  52       8.872  -9.003 -34.171  1.00  4.35           N  
ATOM    192  CA  VAL G  52       7.801  -8.012 -34.212  1.00  4.68           C  
ATOM    193  C   VAL G  52       6.954  -8.106 -35.488  1.00  4.55           C  
ATOM    194  O   VAL G  52       5.753  -7.857 -35.464  1.00  4.26           O  
ATOM    195  CB  VAL G  52       8.277  -6.571 -33.901  1.00  4.99           C  
ATOM    196  CG1 VAL G  52       9.178  -6.019 -34.999  1.00  5.26           C  
ATOM    197  CG2 VAL G  52       7.095  -5.659 -33.585  1.00  5.06           C  
ATOM    198  N   GLN G  53       7.553  -8.456 -36.635  1.00  4.32           N  
ATOM    199  CA  GLN G  53       6.723  -8.667 -37.813  1.00  4.46           C  
ATOM    200  C   GLN G  53       5.608  -9.711 -37.497  1.00  4.22           C  
ATOM    201  O   GLN G  53       4.487  -9.565 -37.922  1.00  4.57           O  
ATOM    202  CB  GLN G  53       7.579  -9.103 -39.033  1.00  4.66           C  
ATOM    203  CG  GLN G  53       6.664  -9.635 -40.220  1.00  5.06           C  
ATOM    204  CD  GLN G  53       5.664  -8.576 -40.668  1.00  5.23           C  
ATOM    205  OE1 GLN G  53       5.889  -7.372 -40.503  1.00  4.81           O  
ATOM    206  NE2 GLN G  53       4.553  -9.034 -41.280  1.00  5.40           N  
ATOM    207  N   GLN G  54       5.965 -10.747 -36.730  1.00  4.47           N  
ATOM    208  CA  GLN G  54       4.999 -11.812 -36.458  1.00  4.42           C  
ATOM    209  C   GLN G  54       3.793 -11.291 -35.672  1.00  4.62           C  
ATOM    210  O   GLN G  54       2.702 -11.899 -35.730  1.00  4.61           O  
ATOM    211  CB  GLN G  54       5.716 -12.920 -35.676  1.00  4.58           C  
ATOM    212  CG  GLN G  54       4.811 -14.105 -35.348  1.00  4.90           C  
ATOM    213  CD  GLN G  54       4.268 -14.800 -36.615  1.00  5.43           C  
ATOM    214  OE1 GLN G  54       4.974 -14.903 -37.632  1.00  6.20           O  
ATOM    215  NE2 GLN G  54       3.007 -15.272 -36.543  1.00  6.11           N  
ATOM    216  N   THR G  55       3.945 -10.156 -34.967  1.00  4.24           N  
ATOM    217  CA  THR G  55       2.790  -9.574 -34.271  1.00  4.58           C  
ATOM    218  C   THR G  55       1.751  -8.986 -35.214  1.00  4.59           C  
ATOM    219  O   THR G  55       0.681  -8.648 -34.743  1.00  5.01           O  
ATOM    220  CB  THR G  55       3.156  -8.502 -33.252  1.00  4.46           C  
ATOM    221  OG1 THR G  55       3.639  -7.309 -33.884  1.00  4.25           O  
ATOM    222  CG2 THR G  55       4.161  -9.032 -32.234  1.00  4.73           C  
ATOM    223  N   TYR G  56       2.067  -8.801 -36.500  1.00  4.91           N  
ATOM    224  CA  TYR G  56       1.059  -8.424 -37.487  1.00  5.50           C  
ATOM    225  C   TYR G  56       0.305  -9.630 -38.068  1.00  6.35           C  
ATOM    226  O   TYR G  56      -0.550  -9.432 -38.982  1.00  7.51           O  
ATOM    227  CB  TYR G  56       1.759  -7.637 -38.607  1.00  5.30           C  
ATOM    228  CG  TYR G  56       2.261  -6.287 -38.151  1.00  5.08           C  
ATOM    229  CD1 TYR G  56       1.410  -5.193 -38.150  1.00  5.24           C  
ATOM    230  CD2 TYR G  56       3.609  -6.102 -37.763  1.00  5.19           C  
ATOM    231  CE1 TYR G  56       1.827  -3.942 -37.692  1.00  5.25           C  
ATOM    232  CE2 TYR G  56       4.060  -4.838 -37.333  1.00  5.07           C  
ATOM    233  CZ  TYR G  56       3.165  -3.784 -37.304  1.00  4.82           C  
ATOM    234  OH  TYR G  56       3.567  -2.529 -36.876  1.00  4.94           O  
ATOM    235  N   CYS G  57       0.542 -10.823 -37.503  1.00  6.67           N  
ATOM    236  CA  CYS G  57       0.042 -12.067 -38.080  1.00  6.74           C  
ATOM    237  C   CYS G  57      -0.715 -12.859 -37.009  1.00  6.74           C  
ATOM    238  O   CYS G  57      -0.425 -12.743 -35.786  1.00  6.56           O  
ATOM    239  CB  CYS G  57       1.227 -12.927 -38.500  1.00  6.88           C  
ATOM    240  SG  CYS G  57       2.376 -12.159 -39.633  1.00  7.50           S  
ATOM    241  N   ASP G  58      -1.686 -13.675 -37.447  1.00  8.09           N  
ATOM    242  CA  ASP G  58      -2.293 -14.643 -36.539  1.00  9.89           C  
ATOM    243  C   ASP G  58      -1.135 -15.436 -35.890  1.00  9.01           C  
ATOM    244  O   ASP G  58      -0.321 -16.030 -36.577  1.00  9.01           O  
ATOM    245  CB  ASP G  58      -3.195 -15.573 -37.390  1.00 12.78           C  
ATOM    246  CG  ASP G  58      -3.860 -16.674 -36.585  1.00 14.96           C  
ATOM    247  OD1 ASP G  58      -4.964 -17.108 -37.002  1.00 20.80           O  
ATOM    248  OD2 ASP G  58      -3.336 -17.128 -35.551  1.00 14.36           O1-
ATOM    249  N   SER G  59      -1.099 -15.434 -34.546  1.00  8.32           N  
ATOM    250  CA  SER G  59       0.004 -16.070 -33.822  1.00  9.08           C  
ATOM    251  C   SER G  59      -0.496 -17.195 -32.907  1.00 10.45           C  
ATOM    252  O   SER G  59       0.079 -17.447 -31.833  1.00 13.13           O  
ATOM    253  CB  SER G  59       0.789 -15.008 -33.049  1.00  8.27           C  
ATOM    254  OG  SER G  59       1.468 -14.147 -34.022  1.00  7.47           O  
ATOM    255  N   THR G  60      -1.570 -17.857 -33.335  1.00 10.66           N  
ATOM    256  CA  THR G  60      -2.215 -18.867 -32.477  1.00 11.88           C  
ATOM    257  C   THR G  60      -1.714 -20.279 -32.700  1.00 14.34           C  
ATOM    258  O   THR G  60      -2.124 -21.165 -31.926  1.00 14.55           O  
ATOM    259  CB  THR G  60      -3.755 -18.854 -32.578  1.00 12.77           C  
ATOM    260  OG1 THR G  60      -4.127 -19.115 -33.925  1.00 13.04           O  
ATOM    261  CG2 THR G  60      -4.315 -17.453 -32.063  1.00 13.40           C  
ATOM    262  N   GLU G  61      -0.838 -20.489 -33.678  1.00 14.47           N  
ATOM    263  CA  GLU G  61      -0.261 -21.823 -33.941  1.00 17.92           C  
ATOM    264  C   GLU G  61       0.504 -22.351 -32.715  1.00 17.85           C  
ATOM    265  O   GLU G  61       1.348 -21.648 -32.165  1.00 18.29           O  
ATOM    266  CB  GLU G  61       0.743 -21.806 -35.131  1.00 19.40           C  
ATOM    267  CG  GLU G  61       1.377 -23.190 -35.421  1.00 24.30           C  
ATOM    268  CD  GLU G  61       2.572 -23.147 -36.379  1.00 26.47           C  
ATOM    269  OE1 GLU G  61       3.621 -23.845 -36.147  1.00 28.40           O  
ATOM    270  OE2 GLU G  61       2.460 -22.374 -37.336  1.00 26.15           O1-
ATOM    271  N   ASN G  62       0.195 -23.622 -32.405  1.00 21.09           N  
ATOM    272  CA  ASN G  62       1.051 -24.610 -31.679  1.00 21.81           C  
ATOM    273  C   ASN G  62       2.514 -24.610 -32.084  1.00 18.09           C  
ATOM    274  O   ASN G  62       2.816 -24.831 -33.261  1.00 22.14           O  
ATOM    275  CB  ASN G  62       0.550 -26.039 -31.965  1.00 23.79           C  
ATOM    276  CG  ASN G  62      -0.557 -26.496 -31.033  1.00 27.49           C  
ATOM    277  OD1 ASN G  62      -0.828 -27.713 -30.946  1.00 32.14           O  
ATOM    278  ND2 ASN G  62      -1.196 -25.561 -30.332  1.00 23.88           N  
ATOM    279  N   GLY G  63       3.362 -24.233 -31.135  1.00 18.32           N  
ATOM    280  CA  GLY G  63       4.821 -24.412 -31.234  1.00 18.01           C  
ATOM    281  C   GLY G  63       5.476 -23.520 -32.266  1.00 16.01           C  
ATOM    282  O   GLY G  63       6.483 -23.895 -32.855  1.00 17.97           O  
ATOM    283  N   LEU G  64       4.916 -22.349 -32.548  1.00 12.99           N  
ATOM    284  CA  LEU G  64       5.561 -21.535 -33.601  1.00 11.65           C  
ATOM    285  C   LEU G  64       6.968 -21.094 -33.259  1.00 11.16           C  
ATOM    286  O   LEU G  64       7.218 -20.671 -32.129  1.00 10.04           O  
ATOM    287  CB  LEU G  64       4.737 -20.283 -33.843  1.00 13.31           C  
ATOM    288  CG  LEU G  64       5.209 -19.347 -34.980  1.00 14.80           C  
ATOM    289  CD1 LEU G  64       5.150 -19.993 -36.363  1.00 17.93           C  
ATOM    290  CD2 LEU G  64       4.356 -18.090 -34.924  1.00 17.70           C  
ATOM    291  N   LYS G  65       7.853 -21.144 -34.237  1.00 10.14           N  
ATOM    292  CA  LYS G  65       9.248 -20.757 -34.090  1.00 11.14           C  
ATOM    293  C   LYS G  65       9.539 -19.644 -35.085  1.00  9.67           C  
ATOM    294  O   LYS G  65       9.165 -19.719 -36.244  1.00 10.80           O  
ATOM    295  CB  LYS G  65      10.175 -21.942 -34.384  1.00 13.37           C  
ATOM    296  CG  LYS G  65       9.975 -23.149 -33.469  1.00 18.03           C  
ATOM    297  CD  LYS G  65      11.082 -23.230 -32.428  1.00 24.40           C  
ATOM    298  CE  LYS G  65      10.963 -24.557 -31.660  1.00 26.10           C  
ATOM    299  NZ  LYS G  65      11.312 -25.789 -32.429  1.00 27.25           N1+
ATOM    300  N   ILE G  66      10.228 -18.601 -34.603  1.00  8.37           N  
ATOM    301  CA  ILE G  66      10.675 -17.483 -35.447  1.00  8.39           C  
ATOM    302  C   ILE G  66      12.139 -17.290 -35.135  1.00  8.26           C  
ATOM    303  O   ILE G  66      12.507 -17.003 -33.987  1.00  8.58           O  
ATOM    304  CB  ILE G  66       9.895 -16.188 -35.120  1.00  8.26           C  
ATOM    305  CG1 ILE G  66       8.403 -16.281 -35.381  1.00  9.13           C  
ATOM    306  CG2 ILE G  66      10.489 -15.003 -35.894  1.00  8.40           C  
ATOM    307  CD1 ILE G  66       8.028 -16.647 -36.819  1.00  9.74           C  
ATOM    308  N   GLY G  67      13.013 -17.482 -36.139  1.00  8.52           N  
ATOM    309  CA  GLY G  67      14.435 -17.446 -35.855  1.00  8.95           C  
ATOM    310  C   GLY G  67      14.808 -18.460 -34.733  1.00  9.50           C  
ATOM    311  O   GLY G  67      14.344 -19.619 -34.719  1.00 12.08           O  
ATOM    312  N   ASP G  68      15.612 -17.992 -33.778  1.00  8.88           N  
ATOM    313  CA  ASP G  68      16.018 -18.826 -32.635  1.00  9.55           C  
ATOM    314  C   ASP G  68      14.992 -18.953 -31.531  1.00  9.55           C  
ATOM    315  O   ASP G  68      15.259 -19.584 -30.490  1.00  9.34           O  
ATOM    316  CB  ASP G  68      17.397 -18.376 -32.079  1.00  8.96           C  
ATOM    317  CG  ASP G  68      17.302 -17.124 -31.155  1.00  9.42           C  
ATOM    318  OD1 ASP G  68      16.189 -16.600 -30.896  1.00  8.46           O  
ATOM    319  OD2 ASP G  68      18.353 -16.665 -30.667  1.00 10.20           O1-
ATOM    320  N   SER G  69      13.801 -18.384 -31.747  1.00  9.39           N  
ATOM    321  CA  SER G  69      12.813 -18.142 -30.686  1.00  9.56           C  
ATOM    322  C   SER G  69      11.576 -19.029 -30.782  1.00  9.89           C  
ATOM    323  O   SER G  69      11.136 -19.357 -31.886  1.00 11.78           O  
ATOM    324  CB  SER G  69      12.353 -16.682 -30.719  1.00  9.00           C  
ATOM    325  OG  SER G  69      13.508 -15.874 -30.491  1.00  8.45           O  
ATOM    326  N   GLU G  70      11.052 -19.475 -29.649  1.00  8.47           N  
ATOM    327  CA  GLU G  70       9.776 -20.180 -29.589  1.00  8.66           C  
ATOM    328  C   GLU G  70       8.702 -19.234 -29.031  1.00  7.80           C  
ATOM    329  O   GLU G  70       8.877 -18.598 -27.974  1.00  7.24           O  
ATOM    330  CB  GLU G  70       9.888 -21.400 -28.640  1.00 11.09           C  
ATOM    331  CG  GLU G  70      10.742 -22.547 -29.158  1.00 16.86           C  
ATOM    332  CD  GLU G  70      10.780 -23.769 -28.205  1.00 19.85           C  
ATOM    333  OE1 GLU G  70      10.022 -23.769 -27.230  1.00 20.09           O  
ATOM    334  OE2 GLU G  70      11.594 -24.696 -28.487  1.00 22.75           O1-
ATOM    335  N   LEU G  71       7.571 -19.165 -29.714  1.00  7.29           N  
ATOM    336  CA  LEU G  71       6.440 -18.396 -29.198  1.00  7.81           C  
ATOM    337  C   LEU G  71       5.816 -19.097 -28.018  1.00  8.11           C  
ATOM    338  O   LEU G  71       5.492 -20.293 -28.118  1.00  9.49           O  
ATOM    339  CB  LEU G  71       5.434 -18.221 -30.344  1.00  9.16           C  
ATOM    340  CG  LEU G  71       4.151 -17.497 -29.963  1.00  9.83           C  
ATOM    341  CD1 LEU G  71       4.436 -15.996 -29.775  1.00  9.74           C  
ATOM    342  CD2 LEU G  71       3.093 -17.667 -31.047  1.00 11.67           C  
ATOM    343  N   LEU G  72       5.682 -18.377 -26.904  1.00  8.09           N  
ATOM    344  CA  LEU G  72       5.083 -18.929 -25.678  1.00  7.68           C  
ATOM    345  C   LEU G  72       3.663 -18.489 -25.457  1.00  8.33           C  
ATOM    346  O   LEU G  72       2.911 -19.165 -24.753  1.00  8.65           O  
ATOM    347  CB  LEU G  72       5.885 -18.512 -24.412  1.00  8.04           C  
ATOM    348  CG  LEU G  72       7.411 -18.686 -24.557  1.00  8.74           C  
ATOM    349  CD1 LEU G  72       8.099 -18.170 -23.279  1.00  9.77           C  
ATOM    350  CD2 LEU G  72       7.800 -20.137 -24.814  1.00  9.13           C  
ATOM    351  N   TYR G  73       3.275 -17.341 -26.001  1.00  8.01           N  
ATOM    352  CA  TYR G  73       2.066 -16.639 -25.568  1.00  8.19           C  
ATOM    353  C   TYR G  73       1.745 -15.554 -26.583  1.00  7.93           C  
ATOM    354  O   TYR G  73       2.641 -14.856 -27.102  1.00  8.20           O  
ATOM    355  CB  TYR G  73       2.332 -15.998 -24.178  1.00  9.69           C  
ATOM    356  CG  TYR G  73       1.378 -14.849 -23.728  1.00 12.77           C  
ATOM    357  CD1 TYR G  73       0.386 -15.060 -22.819  1.00 13.63           C  
ATOM    358  CD2 TYR G  73       1.554 -13.548 -24.229  1.00 14.15           C  
ATOM    359  CE1 TYR G  73      -0.458 -14.016 -22.408  1.00 14.39           C  
ATOM    360  CE2 TYR G  73       0.754 -12.483 -23.835  1.00 15.74           C  
ATOM    361  CZ  TYR G  73      -0.261 -12.716 -22.903  1.00 16.41           C  
ATOM    362  OH  TYR G  73      -1.060 -11.601 -22.544  1.00 19.70           O  
ATOM    363  N   THR G  74       0.483 -15.357 -26.827  1.00  7.62           N  
ATOM    364  CA  THR G  74      -0.005 -14.244 -27.657  1.00  7.87           C  
ATOM    365  C   THR G  74      -1.296 -13.703 -27.061  1.00  9.01           C  
ATOM    366  O   THR G  74      -2.070 -14.481 -26.440  1.00 10.07           O  
ATOM    367  CB  THR G  74      -0.159 -14.652 -29.124  1.00  8.24           C  
ATOM    368  OG1 THR G  74      -0.477 -13.517 -29.929  1.00  7.83           O  
ATOM    369  CG2 THR G  74      -1.336 -15.666 -29.292  1.00  8.21           C  
ATOM    370  N   MET G  75      -1.542 -12.407 -27.214  1.00  9.48           N  
ATOM    371  CA  MET G  75      -2.809 -11.809 -26.846  1.00 10.97           C  
ATOM    372  C   MET G  75      -3.127 -10.633 -27.763  1.00 10.18           C  
ATOM    373  O   MET G  75      -2.221  -9.878 -28.139  1.00  9.03           O  
ATOM    374  CB  MET G  75      -2.846 -11.344 -25.370  1.00 15.09           C  
ATOM    375  CG  MET G  75      -1.734 -10.388 -24.991  1.00 19.42           C  
ATOM    376  SD  MET G  75      -1.923  -9.454 -23.442  1.00 29.90           S  
ATOM    377  CE  MET G  75      -1.153  -7.913 -23.847  1.00 23.78           C  
ATOM    378  N   GLY G  76      -4.415 -10.450 -28.069  1.00 10.17           N  
ATOM    379  CA  GLY G  76      -4.830  -9.320 -28.872  1.00 11.39           C  
ATOM    380  C   GLY G  76      -4.665  -9.582 -30.323  1.00 11.62           C  
ATOM    381  O   GLY G  76      -3.980 -10.513 -30.754  1.00 12.54           O  
ATOM    382  N   GLU G  77      -5.384  -8.809 -31.139  1.00 12.03           N  
ATOM    383  CA  GLU G  77      -5.439  -9.057 -32.587  1.00 12.21           C  
ATOM    384  C   GLU G  77      -5.203  -7.852 -33.473  1.00 11.36           C  
ATOM    385  O   GLU G  77      -5.245  -8.002 -34.714  1.00 11.73           O  
ATOM    386  CB  GLU G  77      -6.770  -9.724 -32.987  1.00 15.03           C  
ATOM    387  CG  GLU G  77      -7.015 -11.049 -32.263  1.00 18.24           C  
ATOM    388  CD  GLU G  77      -8.151 -11.866 -32.856  1.00 24.81           C  
ATOM    389  OE1 GLU G  77      -9.214 -11.309 -33.224  1.00 27.74           O  
ATOM    390  OE2 GLU G  77      -7.975 -13.103 -32.958  1.00 28.87           O1-
ATOM    391  N   GLY G  78      -4.907  -6.696 -32.887  1.00 11.25           N  
ATOM    392  CA  GLY G  78      -4.598  -5.514 -33.684  1.00 11.74           C  
ATOM    393  C   GLY G  78      -5.846  -4.815 -34.231  1.00 13.64           C  
ATOM    394  O   GLY G  78      -5.783  -3.970 -35.146  1.00 16.35           O  
ATOM    395  N   TYR G  79      -7.001  -5.093 -33.633  1.00 13.26           N  
ATOM    396  CA ATYR G  79      -8.217  -4.315 -33.954  0.50 13.01           C  
ATOM    397  CA BTYR G  79      -8.141  -4.281 -34.021  0.50 12.80           C  
ATOM    398  C   TYR G  79      -8.535  -3.324 -32.874  1.00 12.67           C  
ATOM    399  O   TYR G  79      -8.674  -2.131 -33.136  1.00 14.52           O  
ATOM    400  CB ATYR G  79      -9.418  -5.247 -34.149  0.50 13.21           C  
ATOM    401  CB BTYR G  79      -9.272  -5.142 -34.658  0.50 12.94           C  
ATOM    402  CG ATYR G  79      -9.198  -6.116 -35.320  0.50 14.04           C  
ATOM    403  CG BTYR G  79     -10.048  -6.009 -33.711  0.50 13.74           C  
ATOM    404  CD1ATYR G  79      -9.146  -5.576 -36.590  0.50 14.80           C  
ATOM    405  CD1BTYR G  79     -11.101  -5.470 -32.962  0.50 13.67           C  
ATOM    406  CD2ATYR G  79      -8.952  -7.475 -35.165  0.50 14.57           C  
ATOM    407  CD2BTYR G  79      -9.771  -7.372 -33.586  0.50 13.42           C  
ATOM    408  CE1ATYR G  79      -8.900  -6.368 -37.690  0.50 14.87           C  
ATOM    409  CE1BTYR G  79     -11.832  -6.233 -32.084  0.50 13.83           C  
ATOM    410  CE2ATYR G  79      -8.706  -8.272 -36.261  0.50 15.40           C  
ATOM    411  CE2BTYR G  79     -10.488  -8.159 -32.714  0.50 13.88           C  
ATOM    412  CZ ATYR G  79      -8.701  -7.718 -37.511  0.50 15.65           C  
ATOM    413  CZ BTYR G  79     -11.516  -7.587 -31.973  0.50 13.68           C  
ATOM    414  OH ATYR G  79      -8.447  -8.517 -38.578  0.50 17.62           O  
ATOM    415  OH BTYR G  79     -12.241  -8.365 -31.117  0.50 15.22           O  
ATOM    416  N   ALA G  80      -8.692  -3.800 -31.640  1.00 12.08           N  
ATOM    417  CA  ALA G  80      -8.948  -2.999 -30.437  1.00 12.33           C  
ATOM    418  C   ALA G  80      -7.668  -2.660 -29.641  1.00 13.31           C  
ATOM    419  O   ALA G  80      -7.553  -1.641 -28.972  1.00 13.79           O  
ATOM    420  CB  ALA G  80      -9.966  -3.675 -29.530  1.00 15.19           C  
ATOM    421  N   ARG G  81      -6.706  -3.582 -29.668  1.00 12.30           N  
ATOM    422  CA  ARG G  81      -5.458  -3.391 -28.912  1.00 11.71           C  
ATOM    423  C   ARG G  81      -4.386  -3.995 -29.829  1.00  9.13           C  
ATOM    424  O   ARG G  81      -4.657  -4.902 -30.612  1.00  8.87           O  
ATOM    425  CB  ARG G  81      -5.492  -4.224 -27.637  1.00 13.51           C  
ATOM    426  CG  ARG G  81      -6.419  -3.669 -26.528  1.00 20.76           C  
ATOM    427  CD  ARG G  81      -6.309  -4.453 -25.226  1.00 26.11           C  
ATOM    428  NE  ARG G  81      -5.710  -5.758 -25.511  1.00 33.05           N  
ATOM    429  CZ  ARG G  81      -5.515  -6.737 -24.638  1.00 37.11           C  
ATOM    430  NH1 ARG G  81      -5.895  -6.594 -23.362  1.00 36.31           N1+
ATOM    431  NH2 ARG G  81      -4.929  -7.859 -25.066  1.00 33.40           N  
ATOM    432  N   GLN G  82      -3.140  -3.553 -29.675  1.00  7.26           N  
ATOM    433  CA  GLN G  82      -2.023  -4.174 -30.407  1.00  6.04           C  
ATOM    434  C   GLN G  82      -1.809  -5.637 -29.973  1.00  5.83           C  
ATOM    435  O   GLN G  82      -1.896  -5.961 -28.777  1.00  6.26           O  
ATOM    436  CB  GLN G  82      -0.728  -3.391 -30.101  1.00  5.69           C  
ATOM    437  CG  GLN G  82      -0.733  -1.940 -30.541  1.00  5.42           C  
ATOM    438  CD  GLN G  82      -0.860  -1.679 -32.036  1.00  4.77           C  
ATOM    439  OE1 GLN G  82      -0.794  -2.597 -32.911  1.00  4.24           O  
ATOM    440  NE2 GLN G  82      -0.921  -0.387 -32.395  1.00  5.40           N  
ATOM    441  N   ARG G  83      -1.553  -6.507 -30.947  1.00  5.31           N  
ATOM    442  CA  ARG G  83      -1.167  -7.859 -30.571  1.00  5.40           C  
ATOM    443  C   ARG G  83       0.171  -7.829 -29.893  1.00  5.38           C  
ATOM    444  O   ARG G  83       1.076  -7.109 -30.335  1.00  5.75           O  
ATOM    445  CB  ARG G  83      -1.098  -8.718 -31.803  1.00  5.39           C  
ATOM    446  CG  ARG G  83      -0.627 -10.157 -31.572  1.00  5.46           C  
ATOM    447  CD  ARG G  83      -0.616 -11.008 -32.842  1.00  5.83           C  
ATOM    448  NE  ARG G  83      -1.946 -11.323 -33.404  1.00  6.65           N  
ATOM    449  CZ  ARG G  83      -2.521 -10.752 -34.456  1.00  7.42           C  
ATOM    450  NH1 ARG G  83      -1.991  -9.748 -35.157  1.00  7.98           N1+
ATOM    451  NH2 ARG G  83      -3.673 -11.284 -34.913  1.00  8.10           N  
ATOM    452  N   VAL G  84       0.286  -8.651 -28.833  1.00  4.86           N  
ATOM    453  CA  VAL G  84       1.544  -8.837 -28.106  1.00  5.19           C  
ATOM    454  C   VAL G  84       1.924 -10.275 -28.142  1.00  5.24           C  
ATOM    455  O   VAL G  84       1.070 -11.154 -27.797  1.00  5.48           O  
ATOM    456  CB  VAL G  84       1.440  -8.394 -26.626  1.00  5.86           C  
ATOM    457  CG1 VAL G  84       2.733  -8.753 -25.890  1.00  6.38           C  
ATOM    458  CG2 VAL G  84       1.150  -6.913 -26.563  1.00  6.48           C  
ATOM    459  N   ASN G  85       3.165 -10.549 -28.585  1.00  4.98           N  
ATOM    460  CA  ASN G  85       3.689 -11.937 -28.613  1.00  5.14           C  
ATOM    461  C   ASN G  85       4.847 -12.001 -27.636  1.00  5.26           C  
ATOM    462  O   ASN G  85       5.675 -11.093 -27.525  1.00  5.32           O  
ATOM    463  CB  ASN G  85       4.209 -12.310 -30.005  1.00  5.25           C  
ATOM    464  CG  ASN G  85       3.111 -12.603 -31.003  1.00  5.54           C  
ATOM    465  OD1 ASN G  85       1.932 -12.577 -30.687  1.00  6.38           O  
ATOM    466  ND2 ASN G  85       3.520 -12.844 -32.253  1.00  5.79           N  
ATOM    467  N   ILE G  86       4.907 -13.080 -26.874  1.00  5.18           N  
ATOM    468  CA  ILE G  86       6.023 -13.328 -25.937  1.00  6.00           C  
ATOM    469  C   ILE G  86       6.677 -14.614 -26.320  1.00  5.75           C  
ATOM    470  O   ILE G  86       6.020 -15.620 -26.539  1.00  5.87           O  
ATOM    471  CB  ILE G  86       5.561 -13.306 -24.473  1.00  6.91           C  
ATOM    472  CG1 ILE G  86       4.965 -11.899 -24.143  1.00  7.51           C  
ATOM    473  CG2 ILE G  86       6.718 -13.715 -23.534  1.00  7.46           C  
ATOM    474  CD1 ILE G  86       4.419 -11.765 -22.739  1.00  9.40           C  
ATOM    475  N   TYR G  87       7.990 -14.540 -26.485  1.00  5.17           N  
ATOM    476  CA  TYR G  87       8.819 -15.665 -26.937  1.00  5.36           C  
ATOM    477  C   TYR G  87       9.891 -15.997 -25.905  1.00  5.55           C  
ATOM    478  O   TYR G  87      10.268 -15.150 -25.085  1.00  5.28           O  
ATOM    479  CB  TYR G  87       9.560 -15.266 -28.237  1.00  5.64           C  
ATOM    480  CG  TYR G  87       8.735 -14.680 -29.330  1.00  5.22           C  
ATOM    481  CD1 TYR G  87       8.321 -15.468 -30.402  1.00  5.11           C  
ATOM    482  CD2 TYR G  87       8.438 -13.300 -29.359  1.00  5.31           C  
ATOM    483  CE1 TYR G  87       7.557 -14.911 -31.476  1.00  5.11           C  
ATOM    484  CE2 TYR G  87       7.731 -12.722 -30.430  1.00  5.18           C  
ATOM    485  CZ  TYR G  87       7.289 -13.535 -31.468  1.00  4.95           C  
ATOM    486  OH  TYR G  87       6.581 -12.989 -32.487  1.00  4.93           O  
ATOM    487  N   HIS G  88      10.484 -17.200 -26.004  1.00  5.74           N  
ATOM    488  CA  HIS G  88      11.774 -17.409 -25.371  1.00  6.46           C  
ATOM    489  C   HIS G  88      12.812 -17.592 -26.431  1.00  6.73           C  
ATOM    490  O   HIS G  88      12.622 -18.352 -27.393  1.00  6.73           O  
ATOM    491  CB  HIS G  88      11.831 -18.624 -24.427  1.00  7.77           C  
ATOM    492  CG  HIS G  88      13.167 -18.666 -23.705  1.00  8.61           C  
ATOM    493  ND1 HIS G  88      14.222 -19.380 -24.173  1.00 10.32           N  
ATOM    494  CD2 HIS G  88      13.647 -17.880 -22.654  1.00  9.00           C  
ATOM    495  CE1 HIS G  88      15.321 -19.103 -23.432  1.00 10.19           C  
ATOM    496  NE2 HIS G  88      14.985 -18.203 -22.489  1.00  9.47           N  
ATOM    497  N   SER G  89      13.937 -16.904 -26.237  1.00  6.37           N  
ATOM    498  CA  SER G  89      15.039 -16.929 -27.172  1.00  6.98           C  
ATOM    499  C   SER G  89      16.354 -17.131 -26.433  1.00  7.61           C  
ATOM    500  O   SER G  89      16.570 -16.563 -25.369  1.00  8.12           O  
ATOM    501  CB  SER G  89      15.104 -15.546 -27.850  1.00  7.01           C  
ATOM    502  OG  SER G  89      16.359 -15.344 -28.530  1.00  7.36           O  
ATOM    503  N   PRO G  90      17.236 -17.973 -26.998  1.00  8.02           N  
ATOM    504  CA  PRO G  90      18.541 -18.094 -26.305  1.00  8.73           C  
ATOM    505  C   PRO G  90      19.357 -16.817 -26.360  1.00  8.35           C  
ATOM    506  O   PRO G  90      20.165 -16.590 -25.472  1.00  9.05           O  
ATOM    507  CB  PRO G  90      19.261 -19.247 -27.059  1.00  8.93           C  
ATOM    508  CG  PRO G  90      18.487 -19.421 -28.326  1.00 11.59           C  
ATOM    509  CD  PRO G  90      17.074 -18.944 -28.105  1.00  8.79           C  
ATOM    510  N   SER G  91      19.145 -15.981 -27.403  1.00  7.87           N  
ATOM    511  CA  SER G  91      19.935 -14.767 -27.520  1.00  7.61           C  
ATOM    512  C   SER G  91      19.255 -13.559 -26.834  1.00  7.32           C  
ATOM    513  O   SER G  91      19.944 -12.692 -26.283  1.00  6.85           O  
ATOM    514  CB  SER G  91      20.256 -14.413 -28.975  1.00  8.27           C  
ATOM    515  OG  SER G  91      19.076 -14.216 -29.740  1.00  8.81           O  
ATOM    516  N   LEU G  92      17.913 -13.532 -26.813  1.00  6.68           N  
ATOM    517  CA  LEU G  92      17.218 -12.327 -26.283  1.00  6.71           C  
ATOM    518  C   LEU G  92      16.436 -12.613 -24.999  1.00  6.36           C  
ATOM    519  O   LEU G  92      15.851 -11.698 -24.435  1.00  7.12           O  
ATOM    520  CB  LEU G  92      16.252 -11.734 -27.369  1.00  6.96           C  
ATOM    521  CG  LEU G  92      17.029 -11.266 -28.640  1.00  7.18           C  
ATOM    522  CD1 LEU G  92      16.009 -10.726 -29.656  1.00  8.15           C  
ATOM    523  CD2 LEU G  92      18.009 -10.165 -28.325  1.00  8.23           C  
ATOM    524  N   GLY G  93      16.411 -13.867 -24.510  1.00  6.03           N  
ATOM    525  CA  GLY G  93      15.657 -14.103 -23.266  1.00  6.05           C  
ATOM    526  C   GLY G  93      14.164 -14.190 -23.492  1.00  5.44           C  
ATOM    527  O   GLY G  93      13.708 -14.695 -24.526  1.00  6.02           O  
ATOM    528  N   ILE G  94      13.416 -13.641 -22.564  1.00  5.55           N  
ATOM    529  CA  ILE G  94      11.975 -13.535 -22.727  1.00  5.42           C  
ATOM    530  C   ILE G  94      11.778 -12.256 -23.526  1.00  5.26           C  
ATOM    531  O   ILE G  94      12.026 -11.140 -23.042  1.00  5.19           O  
ATOM    532  CB  ILE G  94      11.265 -13.431 -21.357  1.00  5.77           C  
ATOM    533  CG1 ILE G  94      11.368 -14.775 -20.535  1.00  6.26           C  
ATOM    534  CG2 ILE G  94       9.773 -13.099 -21.542  1.00  5.95           C  
ATOM    535  CD1 ILE G  94      10.776 -15.971 -21.243  1.00  7.63           C  
ATOM    536  N   ALA G  95      11.359 -12.441 -24.781  1.00  5.30           N  
ATOM    537  CA  ALA G  95      11.198 -11.308 -25.719  1.00  5.39           C  
ATOM    538  C   ALA G  95       9.726 -10.982 -25.840  1.00  5.59           C  
ATOM    539  O   ALA G  95       8.896 -11.860 -26.132  1.00  5.75           O  
ATOM    540  CB  ALA G  95      11.829 -11.696 -27.041  1.00  5.97           C  
ATOM    541  N   VAL G  96       9.368  -9.726 -25.563  1.00  5.33           N  
ATOM    542  CA  VAL G  96       7.978  -9.209 -25.649  1.00  5.55           C  
ATOM    543  C   VAL G  96       7.964  -8.320 -26.866  1.00  5.21           C  
ATOM    544  O   VAL G  96       8.736  -7.366 -26.925  1.00  5.52           O  
ATOM    545  CB  VAL G  96       7.663  -8.319 -24.413  1.00  6.58           C  
ATOM    546  CG1 VAL G  96       6.230  -7.783 -24.492  1.00  7.21           C  
ATOM    547  CG2 VAL G  96       7.949  -9.035 -23.067  1.00  8.22           C  
ATOM    548  N   ALA G  97       7.110  -8.615 -27.856  1.00  4.72           N  
ATOM    549  CA  ALA G  97       7.039  -7.846 -29.088  1.00  4.60           C  
ATOM    550  C   ALA G  97       5.625  -7.254 -29.175  1.00  4.44           C  
ATOM    551  O   ALA G  97       4.619  -7.946 -28.934  1.00  4.63           O  
ATOM    552  CB  ALA G  97       7.325  -8.690 -30.320  1.00  5.04           C  
ATOM    553  N   ILE G  98       5.550  -5.964 -29.513  1.00  4.10           N  
ATOM    554  CA  ILE G  98       4.282  -5.245 -29.558  1.00  4.10           C  
ATOM    555  C   ILE G  98       4.046  -4.751 -30.975  1.00  3.96           C  
ATOM    556  O   ILE G  98       4.843  -3.976 -31.564  1.00  4.12           O  
ATOM    557  CB  ILE G  98       4.344  -4.009 -28.598  1.00  3.90           C  
ATOM    558  CG1 ILE G  98       4.733  -4.478 -27.159  1.00  4.25           C  
ATOM    559  CG2 ILE G  98       2.966  -3.315 -28.600  1.00  4.24           C  
ATOM    560  CD1 ILE G  98       4.818  -3.303 -26.154  1.00  4.68           C  
ATOM    561  N   GLU G  99       2.893  -5.152 -31.535  1.00  4.38           N  
ATOM    562  CA  GLU G  99       2.429  -4.704 -32.886  1.00  4.42           C  
ATOM    563  C   GLU G  99       2.289  -3.172 -32.927  1.00  4.18           C  
ATOM    564  O   GLU G  99       2.070  -2.539 -31.875  1.00  3.76           O  
ATOM    565  CB  GLU G  99       1.059  -5.381 -33.167  1.00  5.18           C  
ATOM    566  CG  GLU G  99       0.660  -5.345 -34.624  1.00  5.43           C  
ATOM    567  CD  GLU G  99      -0.742  -5.885 -34.851  1.00  5.81           C  
ATOM    568  OE1 GLU G  99      -1.476  -6.161 -33.896  1.00  5.91           O  
ATOM    569  OE2 GLU G  99      -1.095  -6.052 -36.067  1.00  6.82           O1-
ATOM    570  N   GLY G 100       2.292  -2.617 -34.137  1.00  4.54           N  
ATOM    571  CA  GLY G 100       2.110  -1.182 -34.340  1.00  5.28           C  
ATOM    572  C   GLY G 100       1.153  -0.851 -35.429  1.00  6.18           C  
ATOM    573  O   GLY G 100       1.430   0.142 -36.153  1.00  6.35           O  
ATOM    574  N   THR G 101       0.046  -1.562 -35.501  1.00  7.37           N  
ATOM    575  CA  THR G 101      -0.881  -1.196 -36.570  1.00  8.98           C  
ATOM    576  C   THR G 101      -1.570   0.164 -36.237  1.00  9.41           C  
ATOM    577  O   THR G 101      -1.472   0.659 -35.136  1.00  8.30           O  
ATOM    578  CB  THR G 101      -1.844  -2.356 -36.853  1.00 11.85           C  
ATOM    579  OG1 THR G 101      -2.431  -2.103 -38.142  1.00 13.27           O  
ATOM    580  CG2 THR G 101      -2.813  -2.424 -35.814  1.00 11.46           C  
ATOM    581  N   ASN G 102      -2.271   0.733 -37.223  1.00 11.08           N  
ATOM    582  CA  ASN G 102      -2.722   2.124 -37.117  1.00 11.89           C  
ATOM    583  C   ASN G 102      -4.032   2.248 -36.340  1.00 12.10           C  
ATOM    584  O   ASN G 102      -5.074   2.636 -36.890  1.00 13.61           O  
ATOM    585  CB  ASN G 102      -2.817   2.730 -38.516  1.00 15.73           C  
ATOM    586  CG  ASN G 102      -1.480   2.773 -39.210  1.00 20.96           C  
ATOM    587  OD1 ASN G 102      -0.490   3.310 -38.661  1.00 20.88           O  
ATOM    588  ND2 ASN G 102      -1.392   2.108 -40.391  1.00 24.48           N  
ATOM    589  N   LEU G 103      -3.990   1.918 -35.069  1.00 11.19           N  
ATOM    590  CA  LEU G 103      -5.186   2.090 -34.227  1.00 12.29           C  
ATOM    591  C   LEU G 103      -5.599   3.568 -34.222  1.00 10.90           C  
ATOM    592  O   LEU G 103      -6.785   3.863 -34.064  1.00 10.79           O  
ATOM    593  CB  LEU G 103      -4.943   1.531 -32.843  1.00 16.53           C  
ATOM    594  CG  LEU G 103      -4.639   0.017 -32.939  1.00 19.64           C  
ATOM    595  CD1 LEU G 103      -4.588  -0.505 -31.555  1.00 20.10           C  
ATOM    596  CD2 LEU G 103      -5.596  -0.831 -33.790  1.00 20.57           C  
ATOM    597  N   PHE G 104      -4.635   4.508 -34.310  1.00  9.17           N  
ATOM    598  CA  PHE G 104      -4.940   5.888 -34.761  1.00  9.30           C  
ATOM    599  C   PHE G 104      -3.866   6.264 -35.747  1.00  9.21           C  
ATOM    600  O   PHE G 104      -2.873   5.546 -35.885  1.00  8.96           O  
ATOM    601  CB  PHE G 104      -4.966   6.880 -33.590  1.00  9.32           C  
ATOM    602  CG  PHE G 104      -3.718   6.885 -32.755  1.00 10.23           C  
ATOM    603  CD1 PHE G 104      -2.743   7.845 -32.971  1.00 10.18           C  
ATOM    604  CD2 PHE G 104      -3.554   5.958 -31.729  1.00 10.83           C  
ATOM    605  CE1 PHE G 104      -1.600   7.852 -32.185  1.00 10.69           C  
ATOM    606  CE2 PHE G 104      -2.432   5.981 -30.897  1.00 11.39           C  
ATOM    607  CZ  PHE G 104      -1.440   6.919 -31.179  1.00 10.07           C  
ATOM    608  N   SER G 105      -4.069   7.345 -36.486  1.00  9.36           N  
ATOM    609  CA ASER G 105      -3.124   7.710 -37.530  0.50 10.41           C  
ATOM    610  CA BSER G 105      -3.098   7.688 -37.526  0.50 10.35           C  
ATOM    611  C   SER G 105      -2.121   8.706 -37.026  1.00 10.29           C  
ATOM    612  O   SER G 105      -2.503   9.726 -36.436  1.00 10.15           O  
ATOM    613  CB ASER G 105      -3.884   8.283 -38.712  0.50 11.85           C  
ATOM    614  CB BSER G 105      -3.767   8.215 -38.790  0.50 11.83           C  
ATOM    615  OG ASER G 105      -4.442   7.213 -39.439  0.50 13.56           O  
ATOM    616  OG BSER G 105      -2.772   8.682 -39.692  0.50 12.79           O  
ATOM    617  N   LEU G 106      -0.839   8.456 -37.287  1.00 10.26           N  
ATOM    618  CA  LEU G 106       0.164   9.419 -36.894  1.00 10.65           C  
ATOM    619  C   LEU G 106       0.309  10.621 -37.832  1.00 12.43           C  
ATOM    620  O   LEU G 106       0.940  11.592 -37.470  1.00 14.79           O  
ATOM    621  CB  LEU G 106       1.520   8.706 -36.744  1.00 12.55           C  
ATOM    622  CG  LEU G 106       1.542   7.653 -35.639  1.00 12.83           C  
ATOM    623  CD1 LEU G 106       2.945   7.056 -35.661  1.00 14.11           C  
ATOM    624  CD2 LEU G 106       1.312   8.340 -34.287  1.00 14.36           C  
ATOM    625  N   ASN G 107      -0.354  10.569 -38.991  1.00 12.48           N  
ATOM    626  CA  ASN G 107      -0.316  11.733 -39.904  1.00 14.79           C  
ATOM    627  C   ASN G 107      -1.536  12.663 -39.795  1.00 15.78           C  
ATOM    628  O   ASN G 107      -1.752  13.528 -40.621  1.00 19.35           O  
ATOM    629  CB  ASN G 107      -0.082  11.215 -41.327  1.00 16.71           C  
ATOM    630  CG  ASN G 107      -1.173  10.311 -41.803  1.00 21.19           C  
ATOM    631  OD1 ASN G 107      -2.185  10.115 -41.124  1.00 26.71           O  
ATOM    632  ND2 ASN G 107      -1.000   9.749 -43.013  1.00 26.13           N  
ATOM    633  N   SER G 108      -2.271  12.508 -38.737  1.00 14.08           N  
ATOM    634  CA ASER G 108      -3.479  13.261 -38.453  0.50 12.74           C  
ATOM    635  CA BSER G 108      -3.488  13.302 -38.530  0.50 13.17           C  
ATOM    636  C   SER G 108      -3.256  14.610 -37.775  1.00 12.83           C  
ATOM    637  O   SER G 108      -2.162  14.899 -37.303  1.00 15.58           O  
ATOM    638  CB ASER G 108      -4.315  12.398 -37.533  0.50 12.17           C  
ATOM    639  CB BSER G 108      -4.577  12.457 -37.843  0.50 13.59           C  
ATOM    640  OG ASER G 108      -5.584  12.965 -37.403  0.50 12.01           O  
ATOM    641  OG BSER G 108      -4.214  12.111 -36.538  0.50 13.63           O  
ATOM    642  N   ASP G 109      -4.309  15.392 -37.617  1.00 10.18           N  
ATOM    643  CA  ASP G 109      -4.272  16.715 -36.986  1.00 10.19           C  
ATOM    644  C   ASP G 109      -3.643  16.646 -35.603  1.00  9.65           C  
ATOM    645  O   ASP G 109      -4.171  16.010 -34.676  1.00  9.84           O  
ATOM    646  CB  ASP G 109      -5.708  17.237 -36.871  1.00 10.23           C  
ATOM    647  CG  ASP G 109      -5.813  18.671 -36.324  1.00 11.67           C  
ATOM    648  OD1 ASP G 109      -4.857  19.226 -35.769  1.00 10.96           O  
ATOM    649  OD2 ASP G 109      -6.939  19.237 -36.464  1.00 12.58           O1-
ATOM    650  N   LEU G 110      -2.486  17.281 -35.490  1.00 10.45           N  
ATOM    651  CA  LEU G 110      -1.755  17.247 -34.215  1.00 10.80           C  
ATOM    652  C   LEU G 110      -2.455  17.923 -33.053  1.00 11.38           C  
ATOM    653  O   LEU G 110      -2.031  17.753 -31.882  1.00 12.51           O  
ATOM    654  CB  LEU G 110      -0.392  17.921 -34.403  1.00 11.02           C  
ATOM    655  CG  LEU G 110       0.567  17.172 -35.316  1.00 11.57           C  
ATOM    656  CD1 LEU G 110       1.777  18.056 -35.672  1.00 11.50           C  
ATOM    657  CD2 LEU G 110       1.016  15.900 -34.650  1.00 12.70           C  
ATOM    658  N   HIS G 111      -3.516  18.709 -33.282  1.00 10.80           N  
ATOM    659  CA  HIS G 111      -4.260  19.274 -32.161  1.00 11.19           C  
ATOM    660  C   HIS G 111      -5.125  18.292 -31.444  1.00 10.02           C  
ATOM    661  O   HIS G 111      -5.675  18.615 -30.361  1.00 10.55           O  
ATOM    662  CB  HIS G 111      -5.146  20.427 -32.635  1.00 13.70           C  
ATOM    663  CG  HIS G 111      -4.389  21.538 -33.288  1.00 15.14           C  
ATOM    664  ND1 HIS G 111      -4.164  21.604 -34.656  1.00 16.82           N  
ATOM    665  CD2 HIS G 111      -3.789  22.645 -32.734  1.00 15.86           C  
ATOM    666  CE1 HIS G 111      -3.434  22.719 -34.909  1.00 18.53           C  
ATOM    667  NE2 HIS G 111      -3.208  23.345 -33.733  1.00 16.90           N  
ATOM    668  N   ASP G 112      -5.346  17.120 -32.081  1.00 10.29           N  
ATOM    669  CA  ASP G 112      -6.244  16.153 -31.441  1.00  9.93           C  
ATOM    670  C   ASP G 112      -5.660  15.580 -30.167  1.00  8.73           C  
ATOM    671  O   ASP G 112      -4.405  15.458 -30.004  1.00  7.18           O  
ATOM    672  CB  ASP G 112      -6.625  14.975 -32.371  1.00 11.12           C  
ATOM    673  CG  ASP G 112      -7.583  15.370 -33.525  1.00 11.82           C  
ATOM    674  OD1 ASP G 112      -8.093  16.501 -33.591  1.00 12.15           O  
ATOM    675  OD2 ASP G 112      -7.740  14.515 -34.410  1.00 13.95           O1-
ATOM    676  N   ALA G 113      -6.541  15.168 -29.272  1.00  8.64           N  
ATOM    677  CA  ALA G 113      -6.195  14.632 -27.977  1.00  8.67           C  
ATOM    678  C   ALA G 113      -5.195  13.471 -27.957  1.00  8.12           C  
ATOM    679  O   ALA G 113      -4.428  13.325 -26.969  1.00  8.24           O  
ATOM    680  CB  ALA G 113      -7.455  14.275 -27.208  1.00  9.37           C  
ATOM    681  N   LYS G 114      -5.152  12.663 -29.030  1.00  7.97           N  
ATOM    682  CA  LYS G 114      -4.194  11.537 -29.051  1.00  8.02           C  
ATOM    683  C   LYS G 114      -2.768  12.058 -28.911  1.00  7.25           C  
ATOM    684  O   LYS G 114      -1.912  11.337 -28.375  1.00  6.69           O  
ATOM    685  CB  LYS G 114      -4.309  10.765 -30.351  1.00  9.70           C  
ATOM    686  CG  LYS G 114      -5.512   9.817 -30.487  1.00 12.59           C  
ATOM    687  CD  LYS G 114      -5.514   8.646 -29.525  1.00 14.40           C  
ATOM    688  CE  LYS G 114      -6.674   7.735 -29.915  1.00 17.22           C  
ATOM    689  NZ  LYS G 114      -6.869   6.726 -28.841  1.00 21.27           N1+
ATOM    690  N   PHE G 115      -2.475  13.285 -29.363  1.00  6.53           N  
ATOM    691  CA  PHE G 115      -1.125  13.793 -29.328  1.00  5.87           C  
ATOM    692  C   PHE G 115      -0.788  14.623 -28.105  1.00  5.44           C  
ATOM    693  O   PHE G 115       0.331  15.099 -27.992  1.00  5.59           O  
ATOM    694  CB  PHE G 115      -0.890  14.681 -30.565  1.00  6.23           C  
ATOM    695  CG  PHE G 115      -1.034  13.921 -31.863  1.00  6.79           C  
ATOM    696  CD1 PHE G 115      -0.037  13.076 -32.286  1.00  7.39           C  
ATOM    697  CD2 PHE G 115      -2.186  14.062 -32.649  1.00  7.64           C  
ATOM    698  CE1 PHE G 115      -0.145  12.362 -33.497  1.00  7.95           C  
ATOM    699  CE2 PHE G 115      -2.329  13.325 -33.828  1.00  8.59           C  
ATOM    700  CZ  PHE G 115      -1.286  12.473 -34.263  1.00  8.73           C  
ATOM    701  N   TRP G 116      -1.748  14.841 -27.203  1.00  5.73           N  
ATOM    702  CA  TRP G 116      -1.446  15.688 -26.041  1.00  6.02           C  
ATOM    703  C   TRP G 116      -0.491  15.054 -25.065  1.00  5.92           C  
ATOM    704  O   TRP G 116      -0.483  13.784 -24.877  1.00  6.05           O  
ATOM    705  CB  TRP G 116      -2.738  15.946 -25.277  1.00  7.00           C  
ATOM    706  CG  TRP G 116      -3.739  16.777 -26.035  1.00  7.73           C  
ATOM    707  CD1 TRP G 116      -3.664  17.278 -27.328  1.00  7.51           C  
ATOM    708  CD2 TRP G 116      -5.081  17.148 -25.535  1.00  8.86           C  
ATOM    709  NE1 TRP G 116      -4.857  17.938 -27.667  1.00  8.68           N  
ATOM    710  CE2 TRP G 116      -5.728  17.883 -26.642  1.00  9.17           C  
ATOM    711  CE3 TRP G 116      -5.772  16.935 -24.339  1.00  9.77           C  
ATOM    712  CZ2 TRP G 116      -7.018  18.421 -26.517  1.00 10.26           C  
ATOM    713  CZ3 TRP G 116      -7.089  17.478 -24.227  1.00 11.40           C  
ATOM    714  CH2 TRP G 116      -7.671  18.217 -25.313  1.00 10.95           C  
ATOM    715  N   GLN G 117       0.308  15.911 -24.444  1.00  6.17           N  
ATOM    716  CA  GLN G 117       1.197  15.436 -23.378  1.00  5.99           C  
ATOM    717  C   GLN G 117       0.462  15.312 -22.065  1.00  6.57           C  
ATOM    718  O   GLN G 117      -0.422  16.121 -21.787  1.00  7.98           O  
ATOM    719  CB  GLN G 117       2.383  16.382 -23.198  1.00  6.20           C  
ATOM    720  CG  GLN G 117       3.335  16.305 -24.408  1.00  6.56           C  
ATOM    721  CD  GLN G 117       4.680  16.920 -24.113  1.00  7.10           C  
ATOM    722  OE1 GLN G 117       4.771  17.805 -23.251  1.00  8.55           O  
ATOM    723  NE2 GLN G 117       5.724  16.489 -24.804  1.00  7.37           N  
ATOM    724  N   GLU G 118       0.828  14.320 -21.252  1.00  5.57           N  
ATOM    725  CA  GLU G 118       0.140  14.116 -19.973  1.00  5.60           C  
ATOM    726  C   GLU G 118       1.131  13.495 -19.000  1.00  5.52           C  
ATOM    727  O   GLU G 118       2.218  12.982 -19.377  1.00  5.43           O  
ATOM    728  CB  GLU G 118      -1.089  13.190 -20.131  1.00  5.56           C  
ATOM    729  CG  GLU G 118      -0.720  11.784 -20.613  1.00  5.73           C  
ATOM    730  CD  GLU G 118      -1.902  10.921 -20.977  1.00  6.40           C  
ATOM    731  OE1 GLU G 118      -3.009  11.459 -21.194  1.00  7.26           O  
ATOM    732  OE2 GLU G 118      -1.709   9.709 -21.124  1.00  6.41           O1-
ATOM    733  N   ASP G 119       0.748  13.504 -17.721  1.00  5.57           N  
ATOM    734  CA  ASP G 119       1.619  12.886 -16.677  1.00  5.89           C  
ATOM    735  C   ASP G 119       1.676  11.358 -16.887  1.00  5.78           C  
ATOM    736  O   ASP G 119       0.752  10.720 -17.504  1.00  6.15           O  
ATOM    737  CB  ASP G 119       1.028  13.125 -15.291  1.00  7.08           C  
ATOM    738  CG  ASP G 119       1.187  14.526 -14.805  1.00  8.29           C  
ATOM    739  OD1 ASP G 119       2.000  15.278 -15.302  1.00 10.27           O  
ATOM    740  OD2 ASP G 119       0.479  14.781 -13.769  1.00 12.72           O1-
ATOM    741  N   PRO G 120       2.722  10.738 -16.368  1.00  5.61           N  
ATOM    742  CA  PRO G 120       2.717   9.244 -16.326  1.00  5.66           C  
ATOM    743  C   PRO G 120       1.500   8.685 -15.567  1.00  5.85           C  
ATOM    744  O   PRO G 120       1.026   9.299 -14.593  1.00  6.28           O  
ATOM    745  CB  PRO G 120       4.028   8.912 -15.528  1.00  6.12           C  
ATOM    746  CG  PRO G 120       4.892  10.118 -15.727  1.00  5.93           C  
ATOM    747  CD  PRO G 120       3.919  11.308 -15.699  1.00  5.73           C  
ATOM    748  N   ASN G 121       1.014   7.558 -16.082  1.00  5.97           N  
ATOM    749  CA  ASN G 121      -0.028   6.822 -15.405  1.00  5.77           C  
ATOM    750  C   ASN G 121       0.369   6.503 -13.966  1.00  5.73           C  
ATOM    751  O   ASN G 121       1.558   6.311 -13.630  1.00  5.86           O  
ATOM    752  CB  ASN G 121      -0.252   5.503 -16.184  1.00  6.05           C  
ATOM    753  CG  ASN G 121      -1.429   4.696 -15.644  1.00  6.65           C  
ATOM    754  OD1 ASN G 121      -1.241   3.799 -14.826  1.00  7.34           O  
ATOM    755  ND2 ASN G 121      -2.616   5.016 -16.095  1.00  7.77           N  
ATOM    756  N   GLU G 122      -0.684   6.372 -13.154  1.00  5.61           N  
ATOM    757  CA  GLU G 122      -0.482   6.062 -11.731  1.00  5.91           C  
ATOM    758  C   GLU G 122       0.366   4.842 -11.484  1.00  5.95           C  
ATOM    759  O   GLU G 122       1.063   4.757 -10.451  1.00  5.63           O  
ATOM    760  CB  GLU G 122      -1.852   5.899 -11.009  1.00  6.61           C  
ATOM    761  CG  GLU G 122      -2.636   4.718 -11.551  1.00  8.52           C  
ATOM    762  CD  GLU G 122      -4.099   4.714 -11.130  1.00  9.43           C  
ATOM    763  OE1 GLU G 122      -4.787   3.758 -11.545  1.00 11.68           O  
ATOM    764  OE2 GLU G 122      -4.536   5.638 -10.384  1.00 10.77           O1-
ATOM    765  N   ARG G 123       0.299   3.833 -12.364  1.00  5.82           N  
ATOM    766  CA  ARG G 123       1.055   2.582 -12.139  1.00  5.87           C  
ATOM    767  C   ARG G 123       2.555   2.775 -11.983  1.00  6.05           C  
ATOM    768  O   ARG G 123       3.249   1.992 -11.328  1.00  6.45           O  
ATOM    769  CB  ARG G 123       0.753   1.583 -13.282  1.00  6.25           C  
ATOM    770  CG  ARG G 123       1.439   0.220 -13.129  1.00  6.00           C  
ATOM    771  CD  ARG G 123       0.724  -0.769 -12.176  1.00  5.91           C  
ATOM    772  NE  ARG G 123      -0.613  -1.106 -12.597  1.00  6.07           N  
ATOM    773  CZ  ARG G 123      -1.754  -0.655 -12.050  1.00  6.18           C  
ATOM    774  NH1 ARG G 123      -1.725   0.171 -10.990  1.00  6.49           N1+
ATOM    775  NH2 ARG G 123      -2.915  -1.042 -12.574  1.00  6.87           N  
ATOM    776  N   TYR G 124       3.081   3.822 -12.641  1.00  5.44           N  
ATOM    777  CA  TYR G 124       4.528   4.022 -12.618  1.00  5.74           C  
ATOM    778  C   TYR G 124       4.960   5.478 -12.382  1.00  5.27           C  
ATOM    779  O   TYR G 124       6.160   5.718 -12.366  1.00  5.88           O  
ATOM    780  CB  TYR G 124       5.212   3.445 -13.874  1.00  5.89           C  
ATOM    781  CG  TYR G 124       4.478   3.742 -15.161  1.00  5.86           C  
ATOM    782  CD1 TYR G 124       4.469   5.050 -15.703  1.00  5.97           C  
ATOM    783  CD2 TYR G 124       3.794   2.730 -15.827  1.00  6.12           C  
ATOM    784  CE1 TYR G 124       3.774   5.353 -16.858  1.00  5.36           C  
ATOM    785  CE2 TYR G 124       3.100   3.017 -17.021  1.00  5.89           C  
ATOM    786  CZ  TYR G 124       3.083   4.292 -17.506  1.00  5.88           C  
ATOM    787  OH  TYR G 124       2.357   4.575 -18.622  1.00  5.78           O  
ATOM    788  N   ILE G 125       4.009   6.436 -12.207  1.00  5.72           N  
ATOM    789  CA  ILE G 125       4.408   7.812 -11.988  1.00  5.83           C  
ATOM    790  C   ILE G 125       5.466   8.009 -10.871  1.00  5.75           C  
ATOM    791  O   ILE G 125       6.310   8.876 -10.947  1.00  6.41           O  
ATOM    792  CB  ILE G 125       3.164   8.728 -11.758  1.00  5.90           C  
ATOM    793  CG1 ILE G 125       3.561  10.231 -11.795  1.00  6.21           C  
ATOM    794  CG2 ILE G 125       2.463   8.391 -10.430  1.00  6.33           C  
ATOM    795  CD1 ILE G 125       2.369  11.153 -11.808  1.00  7.04           C  
ATOM    796  N   GLN G 126       5.378   7.202  -9.819  1.00  5.72           N  
ATOM    797  CA  GLN G 126       6.283   7.340  -8.699  1.00  5.60           C  
ATOM    798  C   GLN G 126       7.744   7.031  -8.965  1.00  5.62           C  
ATOM    799  O   GLN G 126       8.654   7.376  -8.187  1.00  6.76           O  
ATOM    800  CB  GLN G 126       5.729   6.510  -7.525  1.00  5.81           C  
ATOM    801  CG  GLN G 126       4.401   7.025  -6.961  1.00  5.55           C  
ATOM    802  CD  GLN G 126       3.841   6.080  -5.902  1.00  5.19           C  
ATOM    803  OE1 GLN G 126       4.514   5.808  -4.918  1.00  5.23           O  
ATOM    804  NE2 GLN G 126       2.603   5.606  -6.102  1.00  5.66           N  
ATOM    805  N   TYR G 127       7.961   6.366 -10.112  1.00  5.77           N  
ATOM    806  CA  TYR G 127       9.324   6.032 -10.572  1.00  5.96           C  
ATOM    807  C   TYR G 127       9.960   7.150 -11.426  1.00  5.99           C  
ATOM    808  O   TYR G 127      11.154   7.072 -11.698  1.00  8.08           O  
ATOM    809  CB  TYR G 127       9.298   4.742 -11.375  1.00  6.45           C  
ATOM    810  CG  TYR G 127       9.020   3.510 -10.534  1.00  6.62           C  
ATOM    811  CD1 TYR G 127      10.068   2.731 -10.059  1.00  6.97           C  
ATOM    812  CD2 TYR G 127       7.728   3.146 -10.240  1.00  6.72           C  
ATOM    813  CE1 TYR G 127       9.820   1.585  -9.295  1.00  7.61           C  
ATOM    814  CE2 TYR G 127       7.481   1.997  -9.468  1.00  7.69           C  
ATOM    815  CZ  TYR G 127       8.544   1.253  -9.009  1.00  7.40           C  
ATOM    816  OH  TYR G 127       8.291   0.090  -8.251  1.00  9.75           O  
ATOM    817  N   TYR G 128       9.189   8.089 -11.914  1.00  5.64           N  
ATOM    818  CA  TYR G 128       9.716   9.063 -12.870  1.00  6.16           C  
ATOM    819  C   TYR G 128      10.050  10.393 -12.217  1.00  6.42           C  
ATOM    820  O   TYR G 128       9.402  10.816 -11.246  1.00  6.93           O  
ATOM    821  CB  TYR G 128       8.686   9.276 -13.977  1.00  5.62           C  
ATOM    822  CG  TYR G 128       8.678   8.164 -15.009  1.00  5.95           C  
ATOM    823  CD1 TYR G 128       9.491   8.274 -16.136  1.00  5.55           C  
ATOM    824  CD2 TYR G 128       7.867   7.029 -14.867  1.00  6.01           C  
ATOM    825  CE1 TYR G 128       9.523   7.278 -17.103  1.00  5.83           C  
ATOM    826  CE2 TYR G 128       7.880   6.028 -15.802  1.00  6.50           C  
ATOM    827  CZ  TYR G 128       8.696   6.160 -16.913  1.00  6.07           C  
ATOM    828  OH  TYR G 128       8.754   5.163 -17.874  1.00  6.81           O  
ATOM    829  N   PRO G 129      10.992  11.139 -12.794  1.00  6.45           N  
ATOM    830  CA  PRO G 129      11.225  12.520 -12.332  1.00  6.52           C  
ATOM    831  C   PRO G 129       9.943  13.344 -12.436  1.00  6.68           C  
ATOM    832  O   PRO G 129       9.133  13.170 -13.316  1.00  7.48           O  
ATOM    833  CB  PRO G 129      12.264  13.042 -13.315  1.00  6.82           C  
ATOM    834  CG  PRO G 129      12.937  11.825 -13.877  1.00  6.80           C  
ATOM    835  CD  PRO G 129      11.868  10.747 -13.903  1.00  6.34           C  
ATOM    836  N   LYS G 130       9.740  14.248 -11.492  1.00  8.12           N  
ATOM    837  CA  LYS G 130       8.626  15.204 -11.594  1.00  8.69           C  
ATOM    838  C   LYS G 130       8.782  16.030 -12.887  1.00  8.02           C  
ATOM    839  O   LYS G 130       9.918  16.339 -13.287  1.00  9.19           O  
ATOM    840  CB  LYS G 130       8.586  16.103 -10.330  1.00 10.51           C  
ATOM    841  CG  LYS G 130       8.149  15.360  -9.083  1.00 14.28           C  
ATOM    842  CD  LYS G 130       8.072  16.264  -7.853  1.00 17.29           C  
ATOM    843  CE  LYS G 130       7.855  15.362  -6.631  1.00 20.56           C  
ATOM    844  NZ  LYS G 130       7.397  16.088  -5.406  1.00 23.79           N1+
ATOM    845  N   GLY G 131       7.646  16.280 -13.538  1.00  8.37           N  
ATOM    846  CA  GLY G 131       7.657  17.033 -14.819  1.00  7.82           C  
ATOM    847  C   GLY G 131       7.819  16.130 -16.040  1.00  7.33           C  
ATOM    848  O   GLY G 131       7.814  16.613 -17.154  1.00  8.74           O  
ATOM    849  N   THR G 132       7.911  14.817 -15.846  1.00  6.46           N  
ATOM    850  CA  THR G 132       7.862  13.876 -17.014  1.00  5.90           C  
ATOM    851  C   THR G 132       6.501  13.919 -17.681  1.00  5.84           C  
ATOM    852  O   THR G 132       5.454  13.984 -17.014  1.00  6.39           O  
ATOM    853  CB  THR G 132       8.100  12.469 -16.484  1.00  5.47           C  
ATOM    854  OG1 THR G 132       9.433  12.361 -15.942  1.00  5.80           O  
ATOM    855  CG2 THR G 132       8.034  11.422 -17.671  1.00  5.65           C  
ATOM    856  N   LYS G 133       6.530  13.985 -19.013  1.00  5.71           N  
ATOM    857  CA  LYS G 133       5.274  13.925 -19.823  1.00  5.34           C  
ATOM    858  C   LYS G 133       5.428  12.917 -20.927  1.00  4.98           C  
ATOM    859  O   LYS G 133       6.515  12.748 -21.502  1.00  5.14           O  
ATOM    860  CB  LYS G 133       4.845  15.301 -20.427  1.00  6.51           C  
ATOM    861  CG  LYS G 133       4.714  16.481 -19.437  1.00  7.59           C  
ATOM    862  CD  LYS G 133       3.466  16.331 -18.581  1.00  8.64           C  
ATOM    863  CE  LYS G 133       3.446  17.573 -17.671  1.00  9.88           C  
ATOM    864  NZ  LYS G 133       2.156  17.635 -16.989  1.00 13.70           N1+
ATOM    865  N   LEU G 134       4.289  12.322 -21.239  1.00  4.68           N  
ATOM    866  CA  LEU G 134       4.190  11.270 -22.272  1.00  4.69           C  
ATOM    867  C   LEU G 134       2.996  11.531 -23.161  1.00  4.68           C  
ATOM    868  O   LEU G 134       1.984  12.136 -22.759  1.00  5.01           O  
ATOM    869  CB  LEU G 134       3.990   9.928 -21.571  1.00  4.94           C  
ATOM    870  CG  LEU G 134       5.188   9.422 -20.762  1.00  5.07           C  
ATOM    871  CD1 LEU G 134       4.721   8.266 -19.880  1.00  5.86           C  
ATOM    872  CD2 LEU G 134       6.345   8.969 -21.676  1.00  5.05           C  
ATOM    873  N   MET G 135       3.073  11.071 -24.418  1.00  4.26           N  
ATOM    874  CA  MET G 135       1.961  11.239 -25.358  1.00  4.63           C  
ATOM    875  C   MET G 135       0.781  10.350 -25.027  1.00  4.41           C  
ATOM    876  O   MET G 135       0.927   9.122 -24.897  1.00  4.35           O  
ATOM    877  CB  MET G 135       2.424  10.923 -26.796  1.00  4.57           C  
ATOM    878  CG  MET G 135       1.288  11.298 -27.773  1.00  5.39           C  
ATOM    879  SD  MET G 135       1.893  11.194 -29.491  1.00  5.86           S  
ATOM    880  CE  MET G 135       0.733  10.005 -30.254  1.00  5.75           C  
ATOM    881  N   HIS G 136      -0.422  10.984 -24.936  1.00  4.67           N  
ATOM    882  CA  HIS G 136      -1.604  10.263 -24.523  1.00  5.23           C  
ATOM    883  C   HIS G 136      -1.860   9.036 -25.355  1.00  4.87           C  
ATOM    884  O   HIS G 136      -2.115   7.971 -24.795  1.00  4.89           O  
ATOM    885  CB  HIS G 136      -2.817  11.204 -24.625  1.00  5.96           C  
ATOM    886  CG  HIS G 136      -4.111  10.507 -24.288  1.00  6.57           C  
ATOM    887  ND1 HIS G 136      -4.458  10.225 -23.016  1.00  7.12           N  
ATOM    888  CD2 HIS G 136      -5.081   9.924 -25.110  1.00  7.64           C  
ATOM    889  CE1 HIS G 136      -5.634   9.557 -23.012  1.00  8.43           C  
ATOM    890  NE2 HIS G 136      -6.014   9.364 -24.258  1.00  9.08           N  
ATOM    891  N   GLY G 137      -1.847   9.145 -26.683  1.00  5.22           N  
ATOM    892  CA  GLY G 137      -2.260   7.950 -27.487  1.00  4.73           C  
ATOM    893  C   GLY G 137      -1.408   6.717 -27.223  1.00  4.70           C  
ATOM    894  O   GLY G 137      -1.916   5.569 -27.203  1.00  5.20           O  
ATOM    895  N   PHE G 138      -0.113   6.936 -27.013  1.00  4.61           N  
ATOM    896  CA  PHE G 138       0.781   5.819 -26.818  1.00  4.61           C  
ATOM    897  C   PHE G 138       0.690   5.322 -25.399  1.00  4.66           C  
ATOM    898  O   PHE G 138       0.693   4.100 -25.175  1.00  4.87           O  
ATOM    899  CB  PHE G 138       2.234   6.235 -27.074  1.00  4.78           C  
ATOM    900  CG  PHE G 138       2.515   6.598 -28.524  1.00  4.81           C  
ATOM    901  CD1 PHE G 138       1.965   5.835 -29.591  1.00  5.24           C  
ATOM    902  CD2 PHE G 138       3.341   7.715 -28.817  1.00  5.08           C  
ATOM    903  CE1 PHE G 138       2.260   6.191 -30.910  1.00  4.96           C  
ATOM    904  CE2 PHE G 138       3.623   8.082 -30.147  1.00  4.95           C  
ATOM    905  CZ  PHE G 138       3.076   7.308 -31.182  1.00  5.00           C  
ATOM    906  N   GLN G 139       0.578   6.242 -24.436  1.00  4.75           N  
ATOM    907  CA  GLN G 139       0.475   5.824 -23.031  1.00  5.15           C  
ATOM    908  C   GLN G 139      -0.817   5.061 -22.783  1.00  5.69           C  
ATOM    909  O   GLN G 139      -0.766   3.993 -22.156  1.00  5.49           O  
ATOM    910  CB  GLN G 139       0.608   7.035 -22.087  1.00  5.02           C  
ATOM    911  CG  GLN G 139       0.399   6.567 -20.637  1.00  5.36           C  
ATOM    912  CD  GLN G 139       0.870   7.546 -19.605  1.00  5.20           C  
ATOM    913  OE1 GLN G 139       0.503   8.746 -19.596  1.00  7.24           O  
ATOM    914  NE2 GLN G 139       1.779   7.094 -18.793  1.00  4.08           N  
ATOM    915  N   GLN G 140      -1.952   5.570 -23.254  1.00  6.32           N  
ATOM    916  CA  GLN G 140      -3.204   4.851 -23.042  1.00  7.25           C  
ATOM    917  C   GLN G 140      -3.146   3.463 -23.659  1.00  6.46           C  
ATOM    918  O   GLN G 140      -3.602   2.490 -23.006  1.00  6.59           O  
ATOM    919  CB  GLN G 140      -4.325   5.672 -23.608  1.00  9.12           C  
ATOM    920  CG  GLN G 140      -5.679   5.017 -23.324  1.00 13.04           C  
ATOM    921  CD  GLN G 140      -6.841   5.860 -23.763  1.00 19.74           C  
ATOM    922  OE1 GLN G 140      -7.299   6.755 -23.035  1.00 26.57           O  
ATOM    923  NE2 GLN G 140      -7.373   5.542 -24.926  1.00 22.93           N  
ATOM    924  N   ALA G 141      -2.585   3.327 -24.851  1.00  5.73           N  
ATOM    925  CA  ALA G 141      -2.549   1.990 -25.462  1.00  5.36           C  
ATOM    926  C   ALA G 141      -1.650   1.058 -24.655  1.00  5.54           C  
ATOM    927  O   ALA G 141      -1.999  -0.132 -24.511  1.00  6.38           O  
ATOM    928  CB  ALA G 141      -2.058   2.084 -26.885  1.00  5.41           C  
ATOM    929  N   TYR G 142      -0.512   1.535 -24.142  1.00  5.53           N  
ATOM    930  CA  TYR G 142       0.282   0.714 -23.245  1.00  5.46           C  
ATOM    931  C   TYR G 142      -0.446   0.369 -21.947  1.00  5.50           C  
ATOM    932  O   TYR G 142      -0.364  -0.779 -21.500  1.00  5.87           O  
ATOM    933  CB  TYR G 142       1.638   1.399 -22.972  1.00  4.95           C  
ATOM    934  CG  TYR G 142       2.437   0.574 -21.989  1.00  5.00           C  
ATOM    935  CD1 TYR G 142       2.830  -0.726 -22.324  1.00  5.18           C  
ATOM    936  CD2 TYR G 142       2.764   1.058 -20.720  1.00  4.98           C  
ATOM    937  CE1 TYR G 142       3.549  -1.531 -21.411  1.00  4.91           C  
ATOM    938  CE2 TYR G 142       3.558   0.316 -19.826  1.00  5.09           C  
ATOM    939  CZ  TYR G 142       3.901  -0.998 -20.164  1.00  4.87           C  
ATOM    940  OH  TYR G 142       4.580  -1.797 -19.272  1.00  4.90           O  
ATOM    941  N   ASN G 143      -1.158   1.333 -21.362  1.00  6.18           N  
ATOM    942  CA  ASN G 143      -1.836   1.076 -20.090  1.00  6.98           C  
ATOM    943  C   ASN G 143      -2.929  -0.009 -20.224  1.00  7.92           C  
ATOM    944  O   ASN G 143      -3.143  -0.758 -19.245  1.00  8.48           O  
ATOM    945  CB  ASN G 143      -2.454   2.376 -19.532  1.00  6.80           C  
ATOM    946  CG  ASN G 143      -1.426   3.418 -19.174  1.00  7.55           C  
ATOM    947  OD1 ASN G 143      -0.235   3.135 -18.827  1.00  8.63           O  
ATOM    948  ND2 ASN G 143      -1.873   4.654 -19.235  1.00  7.07           N  
ATOM    949  N   ASP G 144      -3.503  -0.164 -21.404  1.00  8.36           N  
ATOM    950  CA  ASP G 144      -4.491  -1.238 -21.693  1.00 10.44           C  
ATOM    951  C   ASP G 144      -3.850  -2.596 -21.582  1.00 10.73           C  
ATOM    952  O   ASP G 144      -4.580  -3.573 -21.304  1.00 12.36           O  
ATOM    953  CB  ASP G 144      -5.066  -1.126 -23.129  1.00 12.54           C  
ATOM    954  CG  ASP G 144      -6.069   0.016 -23.303  1.00 16.67           C  
ATOM    955  OD1 ASP G 144      -6.506   0.564 -22.293  1.00 17.98           O  
ATOM    956  OD2 ASP G 144      -6.348   0.393 -24.494  1.00 17.48           O1-
ATOM    957  N   LEU G 145      -2.527  -2.686 -21.805  1.00  8.44           N  
ATOM    958  CA  LEU G 145      -1.794  -3.957 -21.944  1.00  8.42           C  
ATOM    959  C   LEU G 145      -0.868  -4.234 -20.765  1.00  7.27           C  
ATOM    960  O   LEU G 145      -0.482  -5.391 -20.539  1.00  7.35           O  
ATOM    961  CB  LEU G 145      -0.938  -3.969 -23.195  1.00  9.72           C  
ATOM    962  CG  LEU G 145      -1.699  -3.632 -24.487  1.00 11.66           C  
ATOM    963  CD1 LEU G 145      -0.724  -3.628 -25.651  1.00 12.99           C  
ATOM    964  CD2 LEU G 145      -2.777  -4.676 -24.717  1.00 15.26           C  
ATOM    965  N   MET G 146      -0.501  -3.213 -19.987  1.00  6.81           N  
ATOM    966  CA  MET G 146       0.691  -3.327 -19.123  1.00  6.63           C  
ATOM    967  C   MET G 146       0.604  -4.390 -18.050  1.00  6.61           C  
ATOM    968  O   MET G 146       1.610  -5.051 -17.822  1.00  5.78           O  
ATOM    969  CB  MET G 146       1.030  -1.954 -18.518  1.00  7.15           C  
ATOM    970  CG  MET G 146       0.029  -1.468 -17.509  1.00  7.00           C  
ATOM    971  SD  MET G 146       0.441   0.248 -17.041  1.00  7.60           S  
ATOM    972  CE  MET G 146      -1.073   0.628 -16.167  1.00  7.55           C  
ATOM    973  N   ASP G 147      -0.538  -4.543 -17.422  1.00  6.30           N  
ATOM    974  CA  ASP G 147      -0.575  -5.487 -16.299  1.00  6.50           C  
ATOM    975  C   ASP G 147      -0.608  -6.917 -16.864  1.00  6.92           C  
ATOM    976  O   ASP G 147       0.013  -7.783 -16.266  1.00  6.73           O  
ATOM    977  CB  ASP G 147      -1.786  -5.216 -15.429  1.00  7.18           C  
ATOM    978  CG  ASP G 147      -1.685  -3.923 -14.619  1.00  7.75           C  
ATOM    979  OD1 ASP G 147      -0.644  -3.269 -14.535  1.00  7.63           O  
ATOM    980  OD2 ASP G 147      -2.755  -3.601 -14.032  1.00 11.06           O1-
ATOM    981  N   ASP G 148      -1.269  -7.121 -18.019  1.00  7.36           N  
ATOM    982  CA  ASP G 148      -1.215  -8.445 -18.616  1.00  7.30           C  
ATOM    983  C   ASP G 148       0.193  -8.769 -19.098  1.00  6.94           C  
ATOM    984  O   ASP G 148       0.664  -9.938 -19.012  1.00  6.92           O  
ATOM    985  CB  ASP G 148      -2.194  -8.574 -19.777  1.00  8.66           C  
ATOM    986  CG  ASP G 148      -3.637  -8.705 -19.313  1.00  9.94           C  
ATOM    987  OD1 ASP G 148      -3.885  -8.955 -18.125  1.00 11.87           O  
ATOM    988  OD2 ASP G 148      -4.494  -8.549 -20.236  1.00 14.19           O1-
ATOM    989  N   ILE G 149       0.886  -7.752 -19.662  1.00  6.48           N  
ATOM    990  CA  ILE G 149       2.294  -7.979 -20.050  1.00  5.97           C  
ATOM    991  C   ILE G 149       3.162  -8.349 -18.844  1.00  5.96           C  
ATOM    992  O   ILE G 149       3.896  -9.337 -18.927  1.00  5.80           O  
ATOM    993  CB  ILE G 149       2.870  -6.745 -20.797  1.00  6.04           C  
ATOM    994  CG1 ILE G 149       2.137  -6.607 -22.170  1.00  6.19           C  
ATOM    995  CG2 ILE G 149       4.405  -6.860 -20.914  1.00  6.24           C  
ATOM    996  CD1 ILE G 149       2.563  -5.301 -22.881  1.00  6.41           C  
ATOM    997  N   PHE G 150       3.059  -7.611 -17.755  1.00  5.31           N  
ATOM    998  CA  PHE G 150       3.894  -7.885 -16.580  1.00  5.85           C  
ATOM    999  C   PHE G 150       3.557  -9.268 -16.026  1.00  5.90           C  
ATOM   1000  O   PHE G 150       4.476 -10.041 -15.706  1.00  6.42           O  
ATOM   1001  CB  PHE G 150       3.668  -6.798 -15.497  1.00  5.70           C  
ATOM   1002  CG  PHE G 150       4.712  -5.718 -15.503  1.00  6.13           C  
ATOM   1003  CD1 PHE G 150       5.458  -5.451 -14.325  1.00  6.02           C  
ATOM   1004  CD2 PHE G 150       4.949  -4.930 -16.643  1.00  6.16           C  
ATOM   1005  CE1 PHE G 150       6.435  -4.461 -14.307  1.00  6.76           C  
ATOM   1006  CE2 PHE G 150       5.955  -3.968 -16.620  1.00  6.40           C  
ATOM   1007  CZ  PHE G 150       6.682  -3.741 -15.448  1.00  6.28           C  
ATOM   1008  N   THR G 151       2.277  -9.635 -15.974  1.00  6.24           N  
ATOM   1009  CA  THR G 151       1.947 -10.995 -15.478  1.00  6.63           C  
ATOM   1010  C   THR G 151       2.538 -12.099 -16.384  1.00  6.65           C  
ATOM   1011  O   THR G 151       3.165 -13.074 -15.886  1.00  7.42           O  
ATOM   1012  CB  THR G 151       0.425 -11.126 -15.373  1.00  6.75           C  
ATOM   1013  OG1 THR G 151      -0.057 -10.199 -14.386  1.00  8.53           O  
ATOM   1014  CG2 THR G 151      -0.031 -12.501 -14.884  1.00  7.45           C  
ATOM   1015  N   ALA G 152       2.403 -11.917 -17.686  1.00  5.72           N  
ATOM   1016  CA  ALA G 152       2.920 -12.944 -18.601  1.00  5.65           C  
ATOM   1017  C   ALA G 152       4.429 -12.982 -18.605  1.00  5.98           C  
ATOM   1018  O   ALA G 152       5.027 -14.054 -18.559  1.00  6.46           O  
ATOM   1019  CB  ALA G 152       2.361 -12.710 -20.007  1.00  5.79           C  
ATOM   1020  N   VAL G 153       5.118 -11.848 -18.564  1.00  6.28           N  
ATOM   1021  CA  VAL G 153       6.580 -11.884 -18.512  1.00  6.53           C  
ATOM   1022  C   VAL G 153       7.054 -12.551 -17.219  1.00  6.93           C  
ATOM   1023  O   VAL G 153       7.969 -13.361 -17.271  1.00  7.53           O  
ATOM   1024  CB  VAL G 153       7.147 -10.456 -18.686  1.00  6.51           C  
ATOM   1025  CG1 VAL G 153       8.642 -10.418 -18.364  1.00  6.83           C  
ATOM   1026  CG2 VAL G 153       6.898  -9.903 -20.074  1.00  7.14           C  
ATOM   1027  N   LYS G 154       6.498 -12.176 -16.066  1.00  7.48           N  
ATOM   1028  CA  LYS G 154       6.926 -12.843 -14.795  1.00  7.62           C  
ATOM   1029  C   LYS G 154       6.680 -14.371 -14.900  1.00  7.79           C  
ATOM   1030  O   LYS G 154       7.552 -15.149 -14.518  1.00  7.77           O  
ATOM   1031  CB  LYS G 154       6.217 -12.246 -13.590  1.00  9.38           C  
ATOM   1032  CG  LYS G 154       6.727 -10.833 -13.299  1.00 11.08           C  
ATOM   1033  CD  LYS G 154       5.873 -10.274 -12.177  1.00 13.60           C  
ATOM   1034  CE  LYS G 154       6.329  -8.863 -11.839  1.00 18.04           C  
ATOM   1035  NZ  LYS G 154       5.339  -8.192 -10.932  1.00 23.83           N1+
ATOM   1036  N   LYS G 155       5.546 -14.779 -15.468  1.00  7.53           N  
ATOM   1037  CA ALYS G 155       5.206 -16.210 -15.625  0.50  7.23           C  
ATOM   1038  CA BLYS G 155       5.240 -16.210 -15.585  0.50  7.14           C  
ATOM   1039  C   LYS G 155       6.281 -16.928 -16.399  1.00  7.16           C  
ATOM   1040  O   LYS G 155       6.791 -17.984 -15.965  1.00  7.45           O  
ATOM   1041  CB ALYS G 155       3.852 -16.351 -16.324  0.50  7.37           C  
ATOM   1042  CB BLYS G 155       3.860 -16.407 -16.177  0.50  7.12           C  
ATOM   1043  CG ALYS G 155       3.410 -17.783 -16.648  0.50  7.74           C  
ATOM   1044  CG BLYS G 155       3.487 -17.858 -16.468  0.50  7.30           C  
ATOM   1045  CD ALYS G 155       2.051 -17.821 -17.337  0.50  7.71           C  
ATOM   1046  CD BLYS G 155       2.137 -17.888 -17.158  0.50  7.11           C  
ATOM   1047  CE ALYS G 155       1.656 -19.268 -17.692  0.50  8.05           C  
ATOM   1048  CE BLYS G 155       1.840 -19.279 -17.735  0.50  7.25           C  
ATOM   1049  NZ ALYS G 155       1.175 -20.093 -16.531  0.50  7.84           N1+
ATOM   1050  NZ BLYS G 155       0.374 -19.362 -18.020  0.50  6.76           N1+
ATOM   1051  N   TYR G 156       6.636 -16.362 -17.569  1.00  6.70           N  
ATOM   1052  CA  TYR G 156       7.570 -17.060 -18.463  1.00  7.53           C  
ATOM   1053  C   TYR G 156       9.016 -16.943 -18.069  1.00  7.32           C  
ATOM   1054  O   TYR G 156       9.796 -17.879 -18.294  1.00  7.31           O  
ATOM   1055  CB  TYR G 156       7.312 -16.739 -19.959  1.00  8.52           C  
ATOM   1056  CG  TYR G 156       5.932 -17.163 -20.336  1.00  8.98           C  
ATOM   1057  CD1 TYR G 156       5.568 -18.521 -20.354  1.00  9.02           C  
ATOM   1058  CD2 TYR G 156       4.942 -16.225 -20.631  1.00  8.97           C  
ATOM   1059  CE1 TYR G 156       4.261 -18.914 -20.637  1.00  9.81           C  
ATOM   1060  CE2 TYR G 156       3.632 -16.609 -20.950  1.00  9.64           C  
ATOM   1061  CZ  TYR G 156       3.298 -17.954 -20.926  1.00  9.97           C  
ATOM   1062  OH  TYR G 156       1.992 -18.343 -21.227  1.00 12.02           O  
ATOM   1063  N   LYS G 157       9.396 -15.841 -17.407  1.00  7.45           N  
ATOM   1064  CA  LYS G 157      10.738 -15.749 -16.812  1.00  7.89           C  
ATOM   1065  C   LYS G 157      10.877 -16.938 -15.829  1.00  8.08           C  
ATOM   1066  O   LYS G 157      11.925 -17.607 -15.823  1.00  8.60           O  
ATOM   1067  CB  LYS G 157      10.899 -14.462 -16.001  1.00  7.83           C  
ATOM   1068  CG  LYS G 157      11.183 -13.230 -16.868  1.00  7.94           C  
ATOM   1069  CD  LYS G 157      11.328 -11.998 -15.993  1.00  9.02           C  
ATOM   1070  CE  LYS G 157      12.700 -11.985 -15.319  1.00 10.96           C  
ATOM   1071  NZ  LYS G 157      12.725 -10.842 -14.350  1.00 12.20           N1+
ATOM   1072  N   LYS G 158       9.843 -17.173 -15.015  1.00  8.66           N  
ATOM   1073  CA  LYS G 158       9.972 -18.248 -14.009  1.00  9.17           C  
ATOM   1074  C   LYS G 158      10.007 -19.627 -14.691  1.00  8.64           C  
ATOM   1075  O   LYS G 158      10.828 -20.481 -14.337  1.00  9.10           O  
ATOM   1076  CB  LYS G 158       8.831 -18.144 -13.009  1.00 10.53           C  
ATOM   1077  CG  LYS G 158       8.973 -19.203 -11.913  1.00 13.65           C  
ATOM   1078  CD  LYS G 158       7.919 -19.018 -10.841  1.00 17.01           C  
ATOM   1079  CE  LYS G 158       8.129 -20.080  -9.752  1.00 21.11           C  
ATOM   1080  NZ  LYS G 158       9.363 -19.869  -8.912  1.00 26.01           N1+
ATOM   1081  N   GLU G 159       9.147 -19.851 -15.673  1.00  8.22           N  
ATOM   1082  CA  GLU G 159       9.122 -21.149 -16.358  1.00  9.11           C  
ATOM   1083  C   GLU G 159      10.444 -21.420 -17.000  1.00  8.85           C  
ATOM   1084  O   GLU G 159      10.909 -22.562 -17.020  1.00  9.17           O  
ATOM   1085  CB  GLU G 159       8.038 -21.216 -17.423  1.00  9.18           C  
ATOM   1086  CG  GLU G 159       6.619 -21.324 -16.910  1.00  9.69           C  
ATOM   1087  CD  GLU G 159       5.591 -21.666 -18.013  1.00  9.89           C  
ATOM   1088  OE1 GLU G 159       4.359 -21.596 -17.737  1.00 12.16           O  
ATOM   1089  OE2 GLU G 159       6.006 -22.092 -19.112  1.00 12.37           O1-
ATOM   1090  N   LYS G 160      11.106 -20.386 -17.523  1.00  8.07           N  
ATOM   1091  CA  LYS G 160      12.305 -20.630 -18.340  1.00  8.37           C  
ATOM   1092  C   LYS G 160      13.625 -20.363 -17.597  1.00  8.22           C  
ATOM   1093  O   LYS G 160      14.720 -20.433 -18.192  1.00  8.50           O  
ATOM   1094  CB  LYS G 160      12.281 -19.776 -19.637  1.00  9.44           C  
ATOM   1095  CG  LYS G 160      11.092 -20.028 -20.555  1.00 10.36           C  
ATOM   1096  CD  LYS G 160      11.013 -21.454 -21.061  1.00 13.05           C  
ATOM   1097  CE  LYS G 160       9.794 -21.520 -21.953  1.00 15.24           C  
ATOM   1098  NZ  LYS G 160       9.547 -22.952 -22.283  1.00 19.04           N1+
ATOM   1099  N   ASN G 161      13.514 -20.112 -16.295  1.00  9.48           N  
ATOM   1100  CA  ASN G 161      14.675 -19.735 -15.471  1.00 10.52           C  
ATOM   1101  C   ASN G 161      15.470 -18.614 -16.151  1.00  9.69           C  
ATOM   1102  O   ASN G 161      16.706 -18.643 -16.258  1.00 11.35           O  
ATOM   1103  CB  ASN G 161      15.644 -20.949 -15.294  1.00 12.20           C  
ATOM   1104  CG  ASN G 161      15.015 -22.113 -14.522  1.00 14.82           C  
ATOM   1105  OD1 ASN G 161      14.960 -23.284 -14.988  1.00 16.75           O  
ATOM   1106  ND2 ASN G 161      14.524 -21.803 -13.339  1.00 14.27           N  
ATOM   1107  N   GLU G 162      14.737 -17.610 -16.643  1.00  9.08           N  
ATOM   1108  CA  GLU G 162      15.326 -16.656 -17.580  1.00  8.80           C  
ATOM   1109  C   GLU G 162      15.318 -15.263 -16.943  1.00  8.46           C  
ATOM   1110  O   GLU G 162      14.256 -14.730 -16.593  1.00  9.63           O  
ATOM   1111  CB  GLU G 162      14.518 -16.601 -18.872  1.00  7.63           C  
ATOM   1112  CG  GLU G 162      15.022 -15.581 -19.867  1.00  7.58           C  
ATOM   1113  CD  GLU G 162      16.501 -15.756 -20.237  1.00  7.15           C  
ATOM   1114  OE1 GLU G 162      17.357 -14.973 -19.742  1.00  7.41           O  
ATOM   1115  OE2 GLU G 162      16.800 -16.739 -20.993  1.00  8.24           O1-
ATOM   1116  N   LYS G 163      16.514 -14.697 -16.769  1.00  8.14           N  
ATOM   1117  CA  LYS G 163      16.648 -13.361 -16.160  1.00  8.36           C  
ATOM   1118  C   LYS G 163      16.471 -12.209 -17.165  1.00  7.42           C  
ATOM   1119  O   LYS G 163      16.096 -11.104 -16.755  1.00  7.71           O  
ATOM   1120  CB  LYS G 163      18.022 -13.205 -15.504  1.00 10.73           C  
ATOM   1121  CG  LYS G 163      18.156 -14.070 -14.255  1.00 14.54           C  
ATOM   1122  CD  LYS G 163      19.587 -14.093 -13.748  1.00 18.00           C  
ATOM   1123  CE  LYS G 163      19.641 -14.923 -12.468  1.00 20.87           C  
ATOM   1124  NZ  LYS G 163      20.829 -14.588 -11.619  1.00 27.07           N1+
ATOM   1125  N   ARG G 164      16.733 -12.496 -18.431  1.00  6.75           N  
ATOM   1126  CA  ARG G 164      16.804 -11.431 -19.460  1.00  6.49           C  
ATOM   1127  C   ARG G 164      15.428 -11.219 -20.101  1.00  6.07           C  
ATOM   1128  O   ARG G 164      14.753 -12.174 -20.495  1.00  6.42           O  
ATOM   1129  CB  ARG G 164      17.751 -11.833 -20.570  1.00  6.87           C  
ATOM   1130  CG  ARG G 164      19.190 -12.003 -20.091  1.00  7.44           C  
ATOM   1131  CD  ARG G 164      20.016 -12.751 -21.167  1.00  7.86           C  
ATOM   1132  NE  ARG G 164      19.455 -14.065 -21.446  1.00  7.62           N  
ATOM   1133  CZ  ARG G 164      19.715 -14.793 -22.547  1.00  8.05           C  
ATOM   1134  NH1 ARG G 164      20.625 -14.372 -23.450  1.00  9.49           N1+
ATOM   1135  NH2 ARG G 164      19.019 -15.946 -22.733  1.00  8.37           N  
ATOM   1136  N   VAL G 165      15.033  -9.946 -20.186  1.00  5.83           N  
ATOM   1137  CA  VAL G 165      13.768  -9.517 -20.825  1.00  5.42           C  
ATOM   1138  C   VAL G 165      14.112  -8.511 -21.958  1.00  5.41           C  
ATOM   1139  O   VAL G 165      14.781  -7.510 -21.699  1.00  5.52           O  
ATOM   1140  CB  VAL G 165      12.789  -8.843 -19.839  1.00  5.27           C  
ATOM   1141  CG1 VAL G 165      11.532  -8.410 -20.629  1.00  5.66           C  
ATOM   1142  CG2 VAL G 165      12.428  -9.810 -18.644  1.00  5.77           C  
ATOM   1143  N   THR G 166      13.678  -8.804 -23.177  1.00  5.07           N  
ATOM   1144  CA  THR G 166      13.922  -7.889 -24.275  1.00  4.70           C  
ATOM   1145  C   THR G 166      12.575  -7.398 -24.742  1.00  4.81           C  
ATOM   1146  O   THR G 166      11.655  -8.220 -24.950  1.00  5.39           O  
ATOM   1147  CB  THR G 166      14.674  -8.633 -25.411  1.00  5.08           C  
ATOM   1148  OG1 THR G 166      15.984  -8.984 -24.939  1.00  5.53           O  
ATOM   1149  CG2 THR G 166      14.838  -7.758 -26.718  1.00  4.90           C  
ATOM   1150  N   VAL G 167      12.451  -6.097 -24.962  1.00  4.10           N  
ATOM   1151  CA  VAL G 167      11.168  -5.513 -25.457  1.00  4.09           C  
ATOM   1152  C   VAL G 167      11.382  -5.007 -26.874  1.00  3.96           C  
ATOM   1153  O   VAL G 167      12.363  -4.342 -27.151  1.00  4.34           O  
ATOM   1154  CB  VAL G 167      10.731  -4.360 -24.556  1.00  4.25           C  
ATOM   1155  CG1 VAL G 167       9.462  -3.687 -25.146  1.00  4.79           C  
ATOM   1156  CG2 VAL G 167      10.485  -4.882 -23.129  1.00  4.50           C  
ATOM   1157  N   ILE G 168      10.466  -5.353 -27.744  1.00  4.18           N  
ATOM   1158  CA  ILE G 168      10.599  -5.058 -29.164  1.00  3.95           C  
ATOM   1159  C   ILE G 168       9.312  -4.414 -29.639  1.00  3.84           C  
ATOM   1160  O   ILE G 168       8.213  -4.819 -29.242  1.00  4.22           O  
ATOM   1161  CB  ILE G 168      10.862  -6.345 -30.011  1.00  4.14           C  
ATOM   1162  CG1 ILE G 168      12.034  -7.150 -29.445  1.00  4.83           C  
ATOM   1163  CG2 ILE G 168      11.129  -6.000 -31.484  1.00  4.35           C  
ATOM   1164  CD1 ILE G 168      12.112  -8.573 -29.959  1.00  4.79           C  
ATOM   1165  N   GLY G 169       9.411  -3.404 -30.500  1.00  3.57           N  
ATOM   1166  CA  GLY G 169       8.182  -2.833 -31.090  1.00  3.60           C  
ATOM   1167  C   GLY G 169       8.488  -2.188 -32.412  1.00  3.55           C  
ATOM   1168  O   GLY G 169       9.661  -1.839 -32.696  1.00  3.67           O  
ATOM   1169  N   HIS G 170       7.422  -1.980 -33.234  1.00  3.70           N  
ATOM   1170  CA  HIS G 170       7.563  -1.291 -34.533  1.00  3.75           C  
ATOM   1171  C   HIS G 170       6.433  -0.303 -34.628  1.00  3.89           C  
ATOM   1172  O   HIS G 170       5.291  -0.558 -34.202  1.00  4.05           O  
ATOM   1173  CB  HIS G 170       7.466  -2.366 -35.634  1.00  4.02           C  
ATOM   1174  CG  HIS G 170       7.292  -1.791 -37.025  1.00  3.90           C  
ATOM   1175  ND1 HIS G 170       6.084  -1.772 -37.646  1.00  3.91           N  
ATOM   1176  CD2 HIS G 170       8.222  -1.236 -37.920  1.00  4.19           C  
ATOM   1177  CE1 HIS G 170       6.226  -1.214 -38.861  1.00  4.00           C  
ATOM   1178  NE2 HIS G 170       7.553  -0.904 -39.039  1.00  4.00           N  
ATOM   1179  N   SER G 171       6.724   0.863 -35.205  1.00  3.93           N  
ATOM   1180  CA  SER G 171       5.698   1.918 -35.487  1.00  3.86           C  
ATOM   1181  C   SER G 171       5.011   2.348 -34.158  1.00  3.91           C  
ATOM   1182  O   SER G 171       5.691   2.669 -33.185  1.00  3.63           O  
ATOM   1183  CB  SER G 171       4.723   1.391 -36.521  1.00  4.23           C  
ATOM   1184  OG  SER G 171       4.061   2.515 -37.103  1.00  4.28           O  
ATOM   1185  N   LEU G 172       3.668   2.344 -34.099  1.00  4.32           N  
ATOM   1186  CA  LEU G 172       3.020   2.762 -32.833  1.00  4.55           C  
ATOM   1187  C   LEU G 172       3.494   1.842 -31.701  1.00  4.13           C  
ATOM   1188  O   LEU G 172       3.671   2.308 -30.523  1.00  4.53           O  
ATOM   1189  CB  LEU G 172       1.466   2.682 -32.958  1.00  5.45           C  
ATOM   1190  CG  LEU G 172       0.792   3.818 -33.763  1.00  6.72           C  
ATOM   1191  CD1 LEU G 172       0.930   3.600 -35.276  1.00  8.10           C  
ATOM   1192  CD2 LEU G 172      -0.700   3.674 -33.419  1.00  7.29           C  
ATOM   1193  N   GLY G 173       3.755   0.576 -32.003  1.00  3.73           N  
ATOM   1194  CA  GLY G 173       4.257  -0.376 -31.011  1.00  3.67           C  
ATOM   1195  C   GLY G 173       5.693  -0.103 -30.578  1.00  3.63           C  
ATOM   1196  O   GLY G 173       6.097  -0.623 -29.510  1.00  3.43           O  
ATOM   1197  N   ALA G 174       6.462   0.638 -31.389  1.00  3.67           N  
ATOM   1198  CA  ALA G 174       7.784   1.045 -30.936  1.00  3.67           C  
ATOM   1199  C   ALA G 174       7.678   2.093 -29.850  1.00  3.60           C  
ATOM   1200  O   ALA G 174       8.438   2.023 -28.871  1.00  3.80           O  
ATOM   1201  CB  ALA G 174       8.623   1.536 -32.112  1.00  3.72           C  
ATOM   1202  N   ALA G 175       6.742   3.054 -29.972  1.00  3.32           N  
ATOM   1203  CA  ALA G 175       6.612   4.026 -28.852  1.00  3.40           C  
ATOM   1204  C   ALA G 175       6.011   3.340 -27.637  1.00  3.66           C  
ATOM   1205  O   ALA G 175       6.511   3.547 -26.500  1.00  3.48           O  
ATOM   1206  CB  ALA G 175       5.757   5.206 -29.333  1.00  3.86           C  
ATOM   1207  N   MET G 176       5.011   2.477 -27.822  1.00  3.70           N  
ATOM   1208  CA  MET G 176       4.527   1.650 -26.695  1.00  4.13           C  
ATOM   1209  C   MET G 176       5.660   0.805 -26.133  1.00  4.04           C  
ATOM   1210  O   MET G 176       5.755   0.669 -24.884  1.00  4.46           O  
ATOM   1211  CB  MET G 176       3.359   0.776 -27.154  1.00  4.53           C  
ATOM   1212  CG  MET G 176       2.150   1.622 -27.589  1.00  4.88           C  
ATOM   1213  SD  MET G 176       0.992   0.584 -28.534  1.00  5.66           S  
ATOM   1214  CE  MET G 176       0.421  -0.518 -27.265  1.00  6.29           C  
ATOM   1215  N   GLY G 177       6.519   0.238 -27.004  1.00  3.94           N  
ATOM   1216  CA  GLY G 177       7.645  -0.610 -26.574  1.00  4.19           C  
ATOM   1217  C   GLY G 177       8.666   0.168 -25.750  1.00  4.21           C  
ATOM   1218  O   GLY G 177       9.191  -0.397 -24.803  1.00  4.52           O  
ATOM   1219  N   LEU G 178       8.940   1.427 -26.089  1.00  4.38           N  
ATOM   1220  CA  LEU G 178       9.838   2.235 -25.308  1.00  4.26           C  
ATOM   1221  C   LEU G 178       9.265   2.429 -23.923  1.00  4.64           C  
ATOM   1222  O   LEU G 178      10.005   2.298 -22.924  1.00  4.88           O  
ATOM   1223  CB  LEU G 178      10.069   3.587 -26.001  1.00  4.24           C  
ATOM   1224  CG  LEU G 178      11.035   4.539 -25.207  1.00  4.19           C  
ATOM   1225  CD1 LEU G 178      12.337   3.888 -24.703  1.00  4.54           C  
ATOM   1226  CD2 LEU G 178      11.297   5.771 -26.045  1.00  4.55           C  
ATOM   1227  N   LEU G 179       7.963   2.710 -23.835  1.00  4.38           N  
ATOM   1228  CA  LEU G 179       7.342   2.912 -22.504  1.00  4.84           C  
ATOM   1229  C   LEU G 179       7.404   1.593 -21.729  1.00  4.64           C  
ATOM   1230  O   LEU G 179       7.732   1.621 -20.526  1.00  4.63           O  
ATOM   1231  CB  LEU G 179       5.877   3.348 -22.696  1.00  5.10           C  
ATOM   1232  CG  LEU G 179       5.175   3.765 -21.401  1.00  5.21           C  
ATOM   1233  CD1 LEU G 179       6.035   4.724 -20.581  1.00  6.03           C  
ATOM   1234  CD2 LEU G 179       3.838   4.386 -21.816  1.00  5.56           C  
ATOM   1235  N   CYS G 180       7.148   0.451 -22.388  1.00  4.31           N  
ATOM   1236  CA  CYS G 180       7.189  -0.853 -21.723  1.00  4.39           C  
ATOM   1237  C   CYS G 180       8.620  -1.207 -21.260  1.00  4.38           C  
ATOM   1238  O   CYS G 180       8.821  -1.715 -20.137  1.00  4.57           O  
ATOM   1239  CB  CYS G 180       6.648  -1.880 -22.736  1.00  4.38           C  
ATOM   1240  SG  CYS G 180       6.686  -3.586 -22.049  1.00  5.05           S  
ATOM   1241  N   ALA G 181       9.616  -0.948 -22.125  1.00  4.39           N  
ATOM   1242  CA  ALA G 181      11.021  -1.194 -21.769  1.00  4.32           C  
ATOM   1243  C   ALA G 181      11.448  -0.387 -20.518  1.00  4.30           C  
ATOM   1244  O   ALA G 181      12.050  -0.959 -19.604  1.00  4.92           O  
ATOM   1245  CB  ALA G 181      11.875  -0.791 -22.950  1.00  4.31           C  
ATOM   1246  N   MET G 182      11.020   0.882 -20.450  1.00  4.42           N  
ATOM   1247  CA  MET G 182      11.257   1.663 -19.222  1.00  4.74           C  
ATOM   1248  C   MET G 182      10.514   1.065 -18.033  1.00  4.54           C  
ATOM   1249  O   MET G 182      11.088   0.972 -16.935  1.00  4.63           O  
ATOM   1250  CB  MET G 182      10.825   3.113 -19.422  1.00  4.45           C  
ATOM   1251  CG  MET G 182      11.783   3.924 -20.319  1.00  4.76           C  
ATOM   1252  SD  MET G 182      13.389   4.200 -19.458  1.00  5.35           S  
ATOM   1253  CE  MET G 182      12.931   5.499 -18.328  1.00  5.65           C  
ATOM   1254  N   ASP G 183       9.259   0.644 -18.235  1.00  4.70           N  
ATOM   1255  CA  ASP G 183       8.466   0.104 -17.141  1.00  5.07           C  
ATOM   1256  C   ASP G 183       9.119  -1.151 -16.584  1.00  5.09           C  
ATOM   1257  O   ASP G 183       9.199  -1.344 -15.340  1.00  5.78           O  
ATOM   1258  CB  ASP G 183       7.060  -0.212 -17.695  1.00  5.28           C  
ATOM   1259  CG  ASP G 183       5.984  -0.206 -16.636  1.00  6.15           C  
ATOM   1260  OD1 ASP G 183       6.179   0.542 -15.608  1.00  7.51           O  
ATOM   1261  OD2 ASP G 183       4.927  -0.839 -16.906  1.00  5.87           O1-
ATOM   1262  N   ILE G 184       9.609  -2.010 -17.476  1.00  5.57           N  
ATOM   1263  CA  ILE G 184      10.304  -3.228 -17.021  1.00  5.85           C  
ATOM   1264  C   ILE G 184      11.585  -2.848 -16.283  1.00  5.37           C  
ATOM   1265  O   ILE G 184      11.859  -3.405 -15.204  1.00  5.35           O  
ATOM   1266  CB  ILE G 184      10.587  -4.163 -18.233  1.00  6.48           C  
ATOM   1267  CG1 ILE G 184       9.222  -4.781 -18.586  1.00  8.69           C  
ATOM   1268  CG2 ILE G 184      11.621  -5.240 -17.880  1.00  6.55           C  
ATOM   1269  CD1 ILE G 184       9.168  -5.510 -19.875  1.00 11.37           C  
ATOM   1270  N   GLU G 185      12.371  -1.922 -16.812  1.00  5.26           N  
ATOM   1271  CA  GLU G 185      13.605  -1.554 -16.092  1.00  5.58           C  
ATOM   1272  C   GLU G 185      13.277  -0.994 -14.694  1.00  5.78           C  
ATOM   1273  O   GLU G 185      14.011  -1.276 -13.741  1.00  6.28           O  
ATOM   1274  CB  GLU G 185      14.384  -0.478 -16.874  1.00  5.99           C  
ATOM   1275  CG  GLU G 185      15.661  -0.004 -16.163  1.00  6.74           C  
ATOM   1276  CD  GLU G 185      16.657  -1.104 -15.913  1.00  7.09           C  
ATOM   1277  OE1 GLU G 185      16.689  -2.154 -16.559  1.00  7.01           O  
ATOM   1278  OE2 GLU G 185      17.483  -0.922 -14.942  1.00  9.25           O1-
ATOM   1279  N   LEU G 186      12.218  -0.182 -14.609  1.00  5.79           N  
ATOM   1280  CA  LEU G 186      11.944   0.501 -13.330  1.00  5.76           C  
ATOM   1281  C   LEU G 186      11.271  -0.390 -12.326  1.00  6.67           C  
ATOM   1282  O   LEU G 186      11.589  -0.294 -11.119  1.00  6.41           O  
ATOM   1283  CB  LEU G 186      11.025   1.685 -13.615  1.00  5.71           C  
ATOM   1284  CG  LEU G 186      11.722   2.812 -14.430  1.00  5.84           C  
ATOM   1285  CD1 LEU G 186      10.660   3.781 -14.952  1.00  6.27           C  
ATOM   1286  CD2 LEU G 186      12.790   3.551 -13.604  1.00  6.89           C  
ATOM   1287  N   ARG G 187      10.370  -1.252 -12.771  1.00  6.54           N  
ATOM   1288  CA  ARG G 187       9.426  -1.886 -11.821  1.00  7.47           C  
ATOM   1289  C   ARG G 187       9.540  -3.389 -11.739  1.00  7.71           C  
ATOM   1290  O   ARG G 187       9.095  -3.979 -10.734  1.00 10.45           O  
ATOM   1291  CB  ARG G 187       7.981  -1.592 -12.253  1.00  8.56           C  
ATOM   1292  CG  ARG G 187       7.588  -0.146 -12.231  1.00  9.21           C  
ATOM   1293  CD  ARG G 187       6.042  -0.048 -12.071  1.00  9.47           C  
ATOM   1294  NE  ARG G 187       5.346  -0.636 -13.248  1.00  8.89           N  
ATOM   1295  CZ  ARG G 187       4.482  -1.635 -13.269  1.00  8.92           C  
ATOM   1296  NH1 ARG G 187       4.049  -2.227 -12.142  1.00 11.71           N1+
ATOM   1297  NH2 ARG G 187       3.899  -2.004 -14.431  1.00  9.20           N  
ATOM   1298  N   MET G 188      10.163  -4.059 -12.705  1.00  7.23           N  
ATOM   1299  CA  MET G 188      10.207  -5.536 -12.697  1.00  8.36           C  
ATOM   1300  C   MET G 188      11.506  -5.998 -12.079  1.00  8.66           C  
ATOM   1301  O   MET G 188      12.561  -5.532 -12.410  1.00  8.10           O  
ATOM   1302  CB  MET G 188      10.074  -6.081 -14.100  1.00  9.13           C  
ATOM   1303  CG  MET G 188       9.901  -7.588 -14.038  1.00 10.53           C  
ATOM   1304  SD  MET G 188       9.517  -8.294 -15.627  1.00 11.43           S  
ATOM   1305  CE  MET G 188       7.782  -7.808 -15.766  1.00  9.23           C  
ATOM   1306  N   ASP G 189      11.423  -6.975 -11.179  1.00 10.21           N  
ATOM   1307  CA  ASP G 189      12.662  -7.491 -10.601  1.00 10.10           C  
ATOM   1308  C   ASP G 189      13.622  -7.945 -11.724  1.00  9.38           C  
ATOM   1309  O   ASP G 189      13.201  -8.676 -12.649  1.00  9.76           O  
ATOM   1310  CB  ASP G 189      12.336  -8.673  -9.662  1.00 12.80           C  
ATOM   1311  CG  ASP G 189      13.590  -9.262  -9.049  1.00 15.62           C  
ATOM   1312  OD1 ASP G 189      14.247  -8.544  -8.289  1.00 19.50           O  
ATOM   1313  OD2 ASP G 189      13.979 -10.401  -9.428  1.00 20.77           O1-
ATOM   1314  N   GLY G 190      14.876  -7.477 -11.674  1.00  9.16           N  
ATOM   1315  CA  GLY G 190      15.869  -7.894 -12.656  1.00  9.06           C  
ATOM   1316  C   GLY G 190      15.942  -6.935 -13.818  1.00  8.60           C  
ATOM   1317  O   GLY G 190      16.916  -6.984 -14.573  1.00  9.90           O  
ATOM   1318  N   GLY G 191      14.960  -6.054 -13.944  1.00  7.78           N  
ATOM   1319  CA  GLY G 191      14.998  -5.036 -15.007  1.00  6.58           C  
ATOM   1320  C   GLY G 191      14.982  -5.547 -16.432  1.00  5.89           C  
ATOM   1321  O   GLY G 191      14.572  -6.645 -16.747  1.00  6.31           O  
ATOM   1322  N   LEU G 192      15.437  -4.652 -17.290  1.00  5.42           N  
ATOM   1323  CA  LEU G 192      15.477  -4.907 -18.756  1.00  5.17           C  
ATOM   1324  C   LEU G 192      16.837  -5.403 -19.237  1.00  5.22           C  
ATOM   1325  O   LEU G 192      17.867  -5.003 -18.710  1.00  5.64           O  
ATOM   1326  CB  LEU G 192      15.195  -3.538 -19.426  1.00  5.37           C  
ATOM   1327  CG  LEU G 192      15.115  -3.543 -20.961  1.00  5.03           C  
ATOM   1328  CD1 LEU G 192      13.781  -4.138 -21.418  1.00  5.41           C  
ATOM   1329  CD2 LEU G 192      15.207  -2.109 -21.456  1.00  5.19           C  
ATOM   1330  N   TYR G 193      16.834  -6.293 -20.224  1.00  5.02           N  
ATOM   1331  CA  TYR G 193      18.066  -6.714 -20.889  1.00  5.04           C  
ATOM   1332  C   TYR G 193      18.369  -5.762 -22.038  1.00  4.99           C  
ATOM   1333  O   TYR G 193      19.419  -5.078 -22.023  1.00  5.25           O  
ATOM   1334  CB  TYR G 193      17.958  -8.190 -21.333  1.00  5.20           C  
ATOM   1335  CG  TYR G 193      19.149  -8.733 -22.061  1.00  5.72           C  
ATOM   1336  CD1 TYR G 193      20.431  -8.721 -21.436  1.00  5.97           C  
ATOM   1337  CD2 TYR G 193      19.031  -9.264 -23.331  1.00  5.86           C  
ATOM   1338  CE1 TYR G 193      21.544  -9.213 -22.097  1.00  6.65           C  
ATOM   1339  CE2 TYR G 193      20.176  -9.752 -24.023  1.00  6.34           C  
ATOM   1340  CZ  TYR G 193      21.411  -9.718 -23.357  1.00  6.72           C  
ATOM   1341  OH  TYR G 193      22.535 -10.208 -24.017  1.00  7.91           O  
ATOM   1342  N   LYS G 194      17.481  -5.733 -23.035  1.00  4.55           N  
ATOM   1343  CA  LYS G 194      17.688  -4.890 -24.230  1.00  4.56           C  
ATOM   1344  C   LYS G 194      16.325  -4.472 -24.735  1.00  4.17           C  
ATOM   1345  O   LYS G 194      15.320  -5.100 -24.461  1.00  4.66           O  
ATOM   1346  CB  LYS G 194      18.403  -5.634 -25.392  1.00  4.89           C  
ATOM   1347  CG  LYS G 194      19.863  -5.923 -25.070  1.00  5.48           C  
ATOM   1348  CD  LYS G 194      20.613  -6.535 -26.242  1.00  6.00           C  
ATOM   1349  CE  LYS G 194      21.941  -7.044 -25.735  1.00  6.11           C  
ATOM   1350  NZ  LYS G 194      22.837  -7.440 -26.876  1.00  7.63           N1+
ATOM   1351  N   THR G 195      16.306  -3.384 -25.473  1.00  3.75           N  
ATOM   1352  CA  THR G 195      15.099  -3.078 -26.309  1.00  3.62           C  
ATOM   1353  C   THR G 195      15.511  -2.784 -27.716  1.00  3.57           C  
ATOM   1354  O   THR G 195      16.528  -2.119 -27.955  1.00  3.91           O  
ATOM   1355  CB  THR G 195      14.252  -1.951 -25.671  1.00  3.64           C  
ATOM   1356  OG1 THR G 195      13.065  -1.732 -26.447  1.00  4.01           O  
ATOM   1357  CG2 THR G 195      15.003  -0.598 -25.550  1.00  3.71           C  
ATOM   1358  N   TYR G 196      14.723  -3.278 -28.668  1.00  3.41           N  
ATOM   1359  CA  TYR G 196      14.925  -3.022 -30.111  1.00  3.66           C  
ATOM   1360  C   TYR G 196      13.634  -2.390 -30.635  1.00  3.58           C  
ATOM   1361  O   TYR G 196      12.578  -3.033 -30.593  1.00  3.66           O  
ATOM   1362  CB  TYR G 196      15.244  -4.324 -30.897  1.00  3.93           C  
ATOM   1363  CG  TYR G 196      16.650  -4.819 -30.635  1.00  4.18           C  
ATOM   1364  CD1 TYR G 196      17.734  -4.206 -31.253  1.00  4.75           C  
ATOM   1365  CD2 TYR G 196      16.877  -5.882 -29.751  1.00  4.45           C  
ATOM   1366  CE1 TYR G 196      19.021  -4.645 -31.005  1.00  4.91           C  
ATOM   1367  CE2 TYR G 196      18.190  -6.322 -29.492  1.00  4.69           C  
ATOM   1368  CZ  TYR G 196      19.247  -5.692 -30.141  1.00  4.88           C  
ATOM   1369  OH  TYR G 196      20.594  -6.062 -29.965  1.00  5.14           O  
ATOM   1370  N   LEU G 197      13.770  -1.198 -31.202  1.00  3.69           N  
ATOM   1371  CA  LEU G 197      12.607  -0.382 -31.568  1.00  3.82           C  
ATOM   1372  C   LEU G 197      12.760   0.043 -33.008  1.00  3.82           C  
ATOM   1373  O   LEU G 197      13.832   0.601 -33.362  1.00  4.39           O  
ATOM   1374  CB  LEU G 197      12.441   0.819 -30.605  1.00  4.30           C  
ATOM   1375  CG  LEU G 197      12.369   0.375 -29.130  1.00  4.24           C  
ATOM   1376  CD1 LEU G 197      12.562   1.580 -28.214  1.00  5.00           C  
ATOM   1377  CD2 LEU G 197      11.016  -0.317 -28.818  1.00  4.16           C  
ATOM   1378  N   PHE G 198      11.752  -0.205 -33.840  1.00  3.72           N  
ATOM   1379  CA  PHE G 198      11.868   0.047 -35.282  1.00  3.59           C  
ATOM   1380  C   PHE G 198      10.898   1.135 -35.687  1.00  3.61           C  
ATOM   1381  O   PHE G 198       9.686   1.053 -35.402  1.00  3.68           O  
ATOM   1382  CB  PHE G 198      11.508  -1.249 -36.023  1.00  3.77           C  
ATOM   1383  CG  PHE G 198      12.443  -2.384 -35.744  1.00  3.71           C  
ATOM   1384  CD1 PHE G 198      13.627  -2.525 -36.473  1.00  3.97           C  
ATOM   1385  CD2 PHE G 198      12.180  -3.303 -34.707  1.00  3.84           C  
ATOM   1386  CE1 PHE G 198      14.487  -3.617 -36.234  1.00  4.02           C  
ATOM   1387  CE2 PHE G 198      13.051  -4.397 -34.455  1.00  3.86           C  
ATOM   1388  CZ  PHE G 198      14.244  -4.547 -35.223  1.00  3.95           C  
ATOM   1389  N   GLY G 199      11.405   2.153 -36.401  1.00  3.51           N  
ATOM   1390  CA  GLY G 199      10.484   3.211 -36.860  1.00  3.32           C  
ATOM   1391  C   GLY G 199       9.766   3.930 -35.712  1.00  3.37           C  
ATOM   1392  O   GLY G 199       8.551   4.097 -35.724  1.00  3.98           O  
ATOM   1393  N   LEU G 200      10.558   4.251 -34.675  1.00  3.32           N  
ATOM   1394  CA  LEU G 200      10.099   4.777 -33.358  1.00  3.27           C  
ATOM   1395  C   LEU G 200       9.589   6.226 -33.455  1.00  3.36           C  
ATOM   1396  O   LEU G 200      10.400   7.167 -33.744  1.00  3.49           O  
ATOM   1397  CB  LEU G 200      11.306   4.688 -32.385  1.00  3.48           C  
ATOM   1398  CG  LEU G 200      11.115   5.364 -31.015  1.00  3.65           C  
ATOM   1399  CD1 LEU G 200      10.005   4.671 -30.221  1.00  4.18           C  
ATOM   1400  CD2 LEU G 200      12.450   5.279 -30.262  1.00  3.91           C  
ATOM   1401  N   PRO G 201       8.308   6.475 -33.164  1.00  3.42           N  
ATOM   1402  CA  PRO G 201       7.845   7.839 -32.986  1.00  3.46           C  
ATOM   1403  C   PRO G 201       8.436   8.463 -31.745  1.00  3.48           C  
ATOM   1404  O   PRO G 201       8.923   7.750 -30.830  1.00  3.78           O  
ATOM   1405  CB  PRO G 201       6.315   7.685 -32.781  1.00  3.30           C  
ATOM   1406  CG  PRO G 201       5.977   6.299 -33.261  1.00  3.37           C  
ATOM   1407  CD  PRO G 201       7.231   5.484 -32.932  1.00  3.27           C  
ATOM   1408  N   ARG G 202       8.421   9.795 -31.658  1.00  3.62           N  
ATOM   1409  CA  ARG G 202       8.653  10.447 -30.350  1.00  3.81           C  
ATOM   1410  C   ARG G 202       7.538  10.049 -29.359  1.00  3.95           C  
ATOM   1411  O   ARG G 202       6.404   9.733 -29.733  1.00  4.04           O  
ATOM   1412  CB  ARG G 202       8.794  11.956 -30.454  1.00  3.69           C  
ATOM   1413  CG  ARG G 202       9.976  12.343 -31.332  1.00  3.53           C  
ATOM   1414  CD  ARG G 202      10.288  13.858 -31.104  1.00  3.49           C  
ATOM   1415  NE  ARG G 202      11.417  14.261 -31.958  1.00  3.81           N  
ATOM   1416  CZ  ARG G 202      11.288  14.673 -33.230  1.00  3.48           C  
ATOM   1417  NH1 ARG G 202      10.090  14.738 -33.843  1.00  4.13           N1+
ATOM   1418  NH2 ARG G 202      12.448  14.927 -33.903  1.00  3.97           N  
ATOM   1419  N   LEU G 203       7.910  10.012 -28.093  1.00  4.03           N  
ATOM   1420  CA  LEU G 203       6.996   9.492 -27.040  1.00  4.07           C  
ATOM   1421  C   LEU G 203       6.846  10.492 -25.884  1.00  4.32           C  
ATOM   1422  O   LEU G 203       5.731  10.686 -25.365  1.00  4.30           O  
ATOM   1423  CB  LEU G 203       7.558   8.144 -26.500  1.00  4.28           C  
ATOM   1424  CG  LEU G 203       6.866   7.600 -25.248  1.00  4.15           C  
ATOM   1425  CD1 LEU G 203       5.378   7.354 -25.425  1.00  4.69           C  
ATOM   1426  CD2 LEU G 203       7.561   6.348 -24.787  1.00  4.43           C  
ATOM   1427  N   GLY G 204       7.964  11.017 -25.403  1.00  4.26           N  
ATOM   1428  CA  GLY G 204       7.967  11.895 -24.221  1.00  4.33           C  
ATOM   1429  C   GLY G 204       8.686  13.219 -24.382  1.00  4.21           C  
ATOM   1430  O   GLY G 204       9.189  13.552 -25.473  1.00  4.37           O  
ATOM   1431  N   ASN G 205       8.688  13.984 -23.287  1.00  4.22           N  
ATOM   1432  CA  ASN G 205       9.304  15.322 -23.340  1.00  4.59           C  
ATOM   1433  C   ASN G 205      10.787  15.236 -23.035  1.00  4.60           C  
ATOM   1434  O   ASN G 205      11.301  14.128 -22.832  1.00  4.61           O  
ATOM   1435  CB  ASN G 205       8.556  16.291 -22.363  1.00  4.74           C  
ATOM   1436  CG  ASN G 205       8.653  15.899 -20.892  1.00  4.90           C  
ATOM   1437  OD1 ASN G 205       9.145  14.845 -20.491  1.00  4.73           O  
ATOM   1438  ND2 ASN G 205       8.124  16.786 -20.055  1.00  5.46           N  
ATOM   1439  N   PRO G 206      11.514  16.366 -22.968  1.00  4.79           N  
ATOM   1440  CA  PRO G 206      12.974  16.251 -22.724  1.00  4.89           C  
ATOM   1441  C   PRO G 206      13.296  15.611 -21.384  1.00  4.95           C  
ATOM   1442  O   PRO G 206      14.279  14.855 -21.295  1.00  4.84           O  
ATOM   1443  CB  PRO G 206      13.441  17.705 -22.821  1.00  4.84           C  
ATOM   1444  CG  PRO G 206      12.465  18.346 -23.797  1.00  5.04           C  
ATOM   1445  CD  PRO G 206      11.122  17.716 -23.456  1.00  5.14           C  
ATOM   1446  N   THR G 207      12.503  15.853 -20.319  1.00  5.00           N  
ATOM   1447  CA  THR G 207      12.719  15.149 -19.031  1.00  5.11           C  
ATOM   1448  C   THR G 207      12.641  13.643 -19.238  1.00  4.74           C  
ATOM   1449  O   THR G 207      13.517  12.877 -18.765  1.00  4.75           O  
ATOM   1450  CB  THR G 207      11.656  15.623 -18.054  1.00  5.59           C  
ATOM   1451  OG1 THR G 207      11.937  17.030 -17.754  1.00  6.21           O  
ATOM   1452  CG2 THR G 207      11.709  14.868 -16.750  1.00  6.18           C  
ATOM   1453  N   PHE G 208      11.588  13.197 -19.935  1.00  4.27           N  
ATOM   1454  CA  PHE G 208      11.511  11.766 -20.252  1.00  4.34           C  
ATOM   1455  C   PHE G 208      12.700  11.221 -21.047  1.00  4.16           C  
ATOM   1456  O   PHE G 208      13.295  10.181 -20.678  1.00  3.83           O  
ATOM   1457  CB  PHE G 208      10.198  11.467 -20.991  1.00  4.11           C  
ATOM   1458  CG  PHE G 208      10.083  10.007 -21.407  1.00  4.16           C  
ATOM   1459  CD1 PHE G 208       9.729   9.029 -20.470  1.00  4.32           C  
ATOM   1460  CD2 PHE G 208      10.351   9.625 -22.729  1.00  4.15           C  
ATOM   1461  CE1 PHE G 208       9.642   7.677 -20.851  1.00  4.16           C  
ATOM   1462  CE2 PHE G 208      10.202   8.295 -23.104  1.00  3.98           C  
ATOM   1463  CZ  PHE G 208       9.872   7.313 -22.164  1.00  4.34           C  
ATOM   1464  N   ALA G 209      13.042  11.911 -22.137  1.00  4.22           N  
ATOM   1465  CA  ALA G 209      14.142  11.433 -23.020  1.00  4.49           C  
ATOM   1466  C   ALA G 209      15.458  11.276 -22.227  1.00  4.52           C  
ATOM   1467  O   ALA G 209      16.179  10.299 -22.382  1.00  4.39           O  
ATOM   1468  CB  ALA G 209      14.371  12.422 -24.174  1.00  5.02           C  
ATOM   1469  N   SER G 210      15.781  12.265 -21.386  1.00  4.76           N  
ATOM   1470  CA  SER G 210      17.041  12.158 -20.618  1.00  4.89           C  
ATOM   1471  C   SER G 210      16.928  11.088 -19.549  1.00  4.77           C  
ATOM   1472  O   SER G 210      17.949  10.448 -19.214  1.00  5.14           O  
ATOM   1473  CB  SER G 210      17.390  13.509 -19.990  1.00  5.34           C  
ATOM   1474  OG  SER G 210      17.728  14.389 -21.060  1.00  6.18           O  
ATOM   1475  N   PHE G 211      15.730  10.835 -19.017  1.00  4.49           N  
ATOM   1476  CA  PHE G 211      15.574   9.743 -18.070  1.00  4.69           C  
ATOM   1477  C   PHE G 211      15.731   8.385 -18.740  1.00  4.81           C  
ATOM   1478  O   PHE G 211      16.273   7.463 -18.145  1.00  5.10           O  
ATOM   1479  CB  PHE G 211      14.215   9.892 -17.360  1.00  4.86           C  
ATOM   1480  CG  PHE G 211      14.079   9.018 -16.116  1.00  5.02           C  
ATOM   1481  CD1 PHE G 211      14.948   9.131 -15.011  1.00  5.55           C  
ATOM   1482  CD2 PHE G 211      13.006   8.109 -16.038  1.00  5.46           C  
ATOM   1483  CE1 PHE G 211      14.734   8.348 -13.866  1.00  5.64           C  
ATOM   1484  CE2 PHE G 211      12.793   7.338 -14.871  1.00  5.32           C  
ATOM   1485  CZ  PHE G 211      13.636   7.479 -13.788  1.00  5.77           C  
ATOM   1486  N   VAL G 212      15.242   8.236 -19.989  1.00  4.41           N  
ATOM   1487  CA  VAL G 212      15.531   7.009 -20.745  1.00  4.45           C  
ATOM   1488  C   VAL G 212      17.023   6.785 -20.830  1.00  4.80           C  
ATOM   1489  O   VAL G 212      17.505   5.644 -20.556  1.00  4.48           O  
ATOM   1490  CB  VAL G 212      14.915   7.113 -22.173  1.00  4.29           C  
ATOM   1491  CG1 VAL G 212      15.404   5.921 -22.984  1.00  4.37           C  
ATOM   1492  CG2 VAL G 212      13.371   7.091 -22.075  1.00  4.69           C  
ATOM   1493  N   ASP G 213      17.772   7.850 -21.180  1.00  4.88           N  
ATOM   1494  CA  ASP G 213      19.232   7.657 -21.226  1.00  5.29           C  
ATOM   1495  C   ASP G 213      19.782   7.188 -19.890  1.00  5.55           C  
ATOM   1496  O   ASP G 213      20.622   6.294 -19.872  1.00  6.20           O  
ATOM   1497  CB  ASP G 213      19.906   8.996 -21.603  1.00  5.07           C  
ATOM   1498  CG  ASP G 213      19.564   9.463 -23.006  1.00  5.11           C  
ATOM   1499  OD1 ASP G 213      18.988   8.714 -23.789  1.00  5.64           O  
ATOM   1500  OD2 ASP G 213      19.973  10.595 -23.333  1.00  5.49           O1-
ATOM   1501  N   GLN G 214      19.318   7.784 -18.801  1.00  6.04           N  
ATOM   1502  CA  GLN G 214      19.862   7.445 -17.479  1.00  6.88           C  
ATOM   1503  C   GLN G 214      19.550   6.013 -17.137  1.00  6.60           C  
ATOM   1504  O   GLN G 214      20.395   5.319 -16.546  1.00  7.85           O  
ATOM   1505  CB  GLN G 214      19.232   8.404 -16.453  1.00  9.06           C  
ATOM   1506  CG  GLN G 214      19.623   8.155 -15.012  1.00 11.72           C  
ATOM   1507  CD  GLN G 214      18.769   8.978 -14.049  1.00 15.27           C  
ATOM   1508  OE1 GLN G 214      18.230  10.060 -14.391  1.00 17.49           O  
ATOM   1509  NE2 GLN G 214      18.593   8.443 -12.840  1.00 17.32           N  
ATOM   1510  N   LYS G 215      18.339   5.544 -17.460  1.00  6.14           N  
ATOM   1511  CA  LYS G 215      17.920   4.235 -16.926  1.00  6.66           C  
ATOM   1512  C   LYS G 215      18.201   3.072 -17.874  1.00  6.04           C  
ATOM   1513  O   LYS G 215      18.470   1.948 -17.406  1.00  7.13           O  
ATOM   1514  CB  LYS G 215      16.422   4.273 -16.628  1.00  7.33           C  
ATOM   1515  CG  LYS G 215      16.050   5.248 -15.483  1.00  9.01           C  
ATOM   1516  CD  LYS G 215      16.786   5.020 -14.174  1.00 11.60           C  
ATOM   1517  CE  LYS G 215      16.589   3.665 -13.583  1.00 14.94           C  
ATOM   1518  NZ  LYS G 215      16.956   3.847 -12.106  1.00 19.39           N1+
ATOM   1519  N   ILE G 216      18.088   3.287 -19.181  1.00  5.67           N  
ATOM   1520  CA  ILE G 216      18.269   2.191 -20.152  1.00  5.26           C  
ATOM   1521  C   ILE G 216      19.153   2.576 -21.346  1.00  5.03           C  
ATOM   1522  O   ILE G 216      19.146   1.842 -22.368  1.00  4.72           O  
ATOM   1523  CB  ILE G 216      16.914   1.610 -20.688  1.00  5.00           C  
ATOM   1524  CG1 ILE G 216      16.159   2.660 -21.550  1.00  5.38           C  
ATOM   1525  CG2 ILE G 216      16.046   1.057 -19.566  1.00  5.28           C  
ATOM   1526  CD1 ILE G 216      15.006   1.988 -22.292  1.00  5.58           C  
ATOM   1527  N   GLY G 217      19.957   3.666 -21.227  1.00  5.25           N  
ATOM   1528  CA  GLY G 217      20.687   4.105 -22.396  1.00  5.68           C  
ATOM   1529  C   GLY G 217      21.540   3.052 -23.053  1.00  6.43           C  
ATOM   1530  O   GLY G 217      21.519   2.960 -24.275  1.00  6.44           O  
ATOM   1531  N   ASP G 218      22.264   2.233 -22.294  1.00  6.95           N  
ATOM   1532  CA  ASP G 218      23.096   1.205 -22.957  1.00  7.99           C  
ATOM   1533  C   ASP G 218      22.352  -0.040 -23.392  1.00  7.47           C  
ATOM   1534  O   ASP G 218      22.932  -0.992 -23.982  1.00  8.14           O  
ATOM   1535  CB  ASP G 218      24.350   0.846 -22.124  1.00 10.41           C  
ATOM   1536  CG  ASP G 218      24.062   0.185 -20.858  1.00 14.87           C  
ATOM   1537  OD1 ASP G 218      25.061  -0.019 -20.097  1.00 22.11           O  
ATOM   1538  OD2 ASP G 218      22.921  -0.203 -20.550  1.00 17.59           O1-
ATOM   1539  N   LYS G 219      21.026  -0.047 -23.144  1.00  6.31           N  
ATOM   1540  CA  LYS G 219      20.178  -1.176 -23.553  1.00  6.13           C  
ATOM   1541  C   LYS G 219      19.281  -0.765 -24.706  1.00  5.20           C  
ATOM   1542  O   LYS G 219      18.583  -1.607 -25.304  1.00  5.52           O  
ATOM   1543  CB  LYS G 219      19.273  -1.528 -22.337  1.00  6.47           C  
ATOM   1544  CG  LYS G 219      20.030  -1.900 -21.089  1.00  7.62           C  
ATOM   1545  CD  LYS G 219      19.111  -2.174 -19.911  1.00  9.68           C  
ATOM   1546  CE  LYS G 219      20.018  -2.876 -18.890  1.00 14.05           C  
ATOM   1547  NZ  LYS G 219      19.425  -2.887 -17.568  1.00 18.47           N1+
ATOM   1548  N   PHE G 220      19.321   0.521 -25.057  1.00  5.17           N  
ATOM   1549  CA  PHE G 220      18.351   1.122 -26.015  1.00  4.87           C  
ATOM   1550  C   PHE G 220      18.851   0.999 -27.450  1.00  4.84           C  
ATOM   1551  O   PHE G 220      20.007   1.349 -27.748  1.00  5.68           O  
ATOM   1552  CB  PHE G 220      18.174   2.625 -25.619  1.00  4.40           C  
ATOM   1553  CG  PHE G 220      17.322   3.444 -26.538  1.00  4.21           C  
ATOM   1554  CD1 PHE G 220      15.932   3.393 -26.473  1.00  4.11           C  
ATOM   1555  CD2 PHE G 220      17.937   4.351 -27.415  1.00  3.96           C  
ATOM   1556  CE1 PHE G 220      15.198   4.171 -27.339  1.00  4.15           C  
ATOM   1557  CE2 PHE G 220      17.182   5.183 -28.265  1.00  3.98           C  
ATOM   1558  CZ  PHE G 220      15.801   5.071 -28.225  1.00  4.06           C  
ATOM   1559  N   HIS G 221      17.999   0.515 -28.370  1.00  4.73           N  
ATOM   1560  CA  HIS G 221      18.365   0.439 -29.809  1.00  4.45           C  
ATOM   1561  C   HIS G 221      17.192   0.886 -30.633  1.00  4.34           C  
ATOM   1562  O   HIS G 221      16.159   0.211 -30.694  1.00  5.91           O  
ATOM   1563  CB  HIS G 221      18.747  -0.977 -30.189  1.00  4.55           C  
ATOM   1564  CG  HIS G 221      19.775  -1.588 -29.291  1.00  4.62           C  
ATOM   1565  ND1 HIS G 221      19.447  -2.147 -28.067  1.00  4.90           N  
ATOM   1566  CD2 HIS G 221      21.157  -1.721 -29.428  1.00  4.97           C  
ATOM   1567  CE1 HIS G 221      20.588  -2.603 -27.484  1.00  4.91           C  
ATOM   1568  NE2 HIS G 221      21.623  -2.311 -28.300  1.00  5.47           N  
ATOM   1569  N   SER G 222      17.342   2.039 -31.263  1.00  3.90           N  
ATOM   1570  CA  SER G 222      16.352   2.620 -32.195  1.00  3.87           C  
ATOM   1571  C   SER G 222      16.904   2.537 -33.582  1.00  3.73           C  
ATOM   1572  O   SER G 222      17.997   3.041 -33.856  1.00  3.99           O  
ATOM   1573  CB  SER G 222      16.128   4.074 -31.788  1.00  3.91           C  
ATOM   1574  OG  SER G 222      15.264   4.703 -32.735  1.00  4.56           O  
ATOM   1575  N   ILE G 223      16.178   1.819 -34.431  1.00  3.83           N  
ATOM   1576  CA  ILE G 223      16.572   1.555 -35.800  1.00  4.26           C  
ATOM   1577  C   ILE G 223      15.629   2.293 -36.751  1.00  4.23           C  
ATOM   1578  O   ILE G 223      14.411   2.090 -36.684  1.00  4.23           O  
ATOM   1579  CB  ILE G 223      16.487   0.026 -36.080  1.00  4.68           C  
ATOM   1580  CG1 ILE G 223      17.130  -0.832 -34.941  1.00  4.92           C  
ATOM   1581  CG2 ILE G 223      17.141  -0.245 -37.430  1.00  5.47           C  
ATOM   1582  CD1 ILE G 223      18.544  -0.466 -34.604  1.00  5.06           C  
ATOM   1583  N   ILE G 224      16.171   3.155 -37.613  1.00  3.96           N  
ATOM   1584  CA  ILE G 224      15.362   3.941 -38.550  1.00  4.34           C  
ATOM   1585  C   ILE G 224      15.810   3.569 -39.956  1.00  4.50           C  
ATOM   1586  O   ILE G 224      17.010   3.612 -40.233  1.00  4.61           O  
ATOM   1587  CB  ILE G 224      15.582   5.444 -38.320  1.00  4.51           C  
ATOM   1588  CG1 ILE G 224      15.143   5.826 -36.866  1.00  5.04           C  
ATOM   1589  CG2 ILE G 224      14.774   6.229 -39.380  1.00  4.76           C  
ATOM   1590  CD1 ILE G 224      15.368   7.284 -36.480  1.00  5.52           C  
ATOM   1591  N   ASN G 225      14.889   3.222 -40.801  1.00  4.46           N  
ATOM   1592  CA  ASN G 225      15.189   2.808 -42.174  1.00  4.24           C  
ATOM   1593  C   ASN G 225      14.927   3.935 -43.153  1.00  4.19           C  
ATOM   1594  O   ASN G 225      13.798   4.427 -43.310  1.00  4.29           O  
ATOM   1595  CB  ASN G 225      14.318   1.617 -42.548  1.00  4.25           C  
ATOM   1596  CG  ASN G 225      14.764   0.992 -43.845  1.00  4.51           C  
ATOM   1597  OD1 ASN G 225      15.944   0.881 -44.137  1.00  5.31           O  
ATOM   1598  ND2 ASN G 225      13.781   0.537 -44.624  1.00  4.64           N  
ATOM   1599  N   GLY G 226      15.990   4.326 -43.882  1.00  4.00           N  
ATOM   1600  CA  GLY G 226      15.837   5.148 -45.113  1.00  4.18           C  
ATOM   1601  C   GLY G 226      15.121   6.481 -44.898  1.00  3.99           C  
ATOM   1602  O   GLY G 226      15.523   7.345 -44.041  1.00  4.60           O  
ATOM   1603  N   ARG G 227      14.040   6.629 -45.652  1.00  4.60           N  
ATOM   1604  CA  ARG G 227      13.290   7.858 -45.684  1.00  4.91           C  
ATOM   1605  C   ARG G 227      12.040   7.873 -44.807  1.00  4.64           C  
ATOM   1606  O   ARG G 227      11.226   8.779 -44.907  1.00  4.47           O  
ATOM   1607  CB  ARG G 227      12.891   8.207 -47.154  1.00  5.24           C  
ATOM   1608  CG  ARG G 227      14.134   8.696 -47.964  1.00  5.73           C  
ATOM   1609  CD  ARG G 227      13.772   8.881 -49.431  1.00  6.34           C  
ATOM   1610  NE  ARG G 227      12.735   9.952 -49.575  1.00  6.56           N  
ATOM   1611  CZ  ARG G 227      11.907  10.040 -50.620  1.00  7.26           C  
ATOM   1612  NH1 ARG G 227      11.889   9.095 -51.574  1.00  8.28           N1+
ATOM   1613  NH2 ARG G 227      11.028  11.065 -50.694  1.00  7.90           N  
ATOM   1614  N   ASP G 228      11.930   6.909 -43.879  1.00  4.70           N  
ATOM   1615  CA  ASP G 228      10.806   6.837 -42.938  1.00  4.40           C  
ATOM   1616  C   ASP G 228      10.559   8.193 -42.236  1.00  4.34           C  
ATOM   1617  O   ASP G 228      11.484   8.779 -41.641  1.00  4.48           O  
ATOM   1618  CB  ASP G 228      11.161   5.807 -41.885  1.00  4.24           C  
ATOM   1619  CG  ASP G 228       9.994   5.448 -40.994  1.00  4.34           C  
ATOM   1620  OD1 ASP G 228       8.876   6.002 -41.141  1.00  4.23           O  
ATOM   1621  OD2 ASP G 228      10.185   4.563 -40.098  1.00  4.41           O1-
ATOM   1622  N   TRP G 229       9.318   8.670 -42.345  1.00  4.48           N  
ATOM   1623  CA  TRP G 229       8.900   9.897 -41.635  1.00  4.57           C  
ATOM   1624  C   TRP G 229       8.470   9.664 -40.209  1.00  5.00           C  
ATOM   1625  O   TRP G 229       8.362  10.633 -39.451  1.00  5.09           O  
ATOM   1626  CB  TRP G 229       7.754  10.574 -42.430  1.00  5.36           C  
ATOM   1627  CG  TRP G 229       6.514   9.777 -42.471  1.00  5.87           C  
ATOM   1628  CD1 TRP G 229       6.167   8.798 -43.415  1.00  6.11           C  
ATOM   1629  CD2 TRP G 229       5.356   9.801 -41.506  1.00  6.52           C  
ATOM   1630  NE1 TRP G 229       4.913   8.272 -43.144  1.00  6.88           N  
ATOM   1631  CE2 TRP G 229       4.382   8.843 -42.026  1.00  6.83           C  
ATOM   1632  CE3 TRP G 229       5.052  10.546 -40.386  1.00  7.04           C  
ATOM   1633  CZ2 TRP G 229       3.146   8.600 -41.390  1.00  7.76           C  
ATOM   1634  CZ3 TRP G 229       3.817  10.335 -39.768  1.00  7.50           C  
ATOM   1635  CH2 TRP G 229       2.884   9.374 -40.259  1.00  7.77           C  
ATOM   1636  N   VAL G 230       8.155   8.438 -39.840  1.00  4.63           N  
ATOM   1637  CA  VAL G 230       7.500   8.268 -38.494  1.00  4.66           C  
ATOM   1638  C   VAL G 230       8.369   8.737 -37.304  1.00  4.60           C  
ATOM   1639  O   VAL G 230       7.825   9.319 -36.369  1.00  4.16           O  
ATOM   1640  CB  VAL G 230       7.021   6.823 -38.340  1.00  4.92           C  
ATOM   1641  CG1 VAL G 230       6.540   6.569 -36.886  1.00  5.02           C  
ATOM   1642  CG2 VAL G 230       5.885   6.569 -39.350  1.00  5.27           C  
ATOM   1643  N   PRO G 231       9.694   8.612 -37.341  1.00  4.38           N  
ATOM   1644  CA  PRO G 231      10.493   9.166 -36.241  1.00  4.45           C  
ATOM   1645  C   PRO G 231      10.522  10.683 -36.124  1.00  4.55           C  
ATOM   1646  O   PRO G 231      11.176  11.227 -35.199  1.00  4.52           O  
ATOM   1647  CB  PRO G 231      11.936   8.618 -36.514  1.00  4.87           C  
ATOM   1648  CG  PRO G 231      11.634   7.327 -37.239  1.00  4.63           C  
ATOM   1649  CD  PRO G 231      10.489   7.665 -38.154  1.00  4.66           C  
ATOM   1650  N   THR G 232       9.916  11.391 -37.073  1.00  4.65           N  
ATOM   1651  CA  THR G 232       9.779  12.861 -36.957  1.00  4.68           C  
ATOM   1652  C   THR G 232       8.472  13.327 -36.281  1.00  4.87           C  
ATOM   1653  O   THR G 232       8.242  14.542 -36.151  1.00  5.11           O  
ATOM   1654  CB  THR G 232       9.852  13.541 -38.377  1.00  4.89           C  
ATOM   1655  OG1 THR G 232       8.657  13.282 -39.112  1.00  5.16           O  
ATOM   1656  CG2 THR G 232      11.123  13.062 -39.156  1.00  5.41           C  
ATOM   1657  N   VAL G 233       7.615  12.377 -35.867  1.00  4.56           N  
ATOM   1658  CA AVAL G 233       6.344  12.763 -35.261  0.50  4.80           C  
ATOM   1659  CA BVAL G 233       6.312  12.708 -35.321  0.50  4.85           C  
ATOM   1660  C   VAL G 233       6.162  12.027 -33.954  1.00  4.78           C  
ATOM   1661  O   VAL G 233       6.699  10.972 -33.759  1.00  5.13           O  
ATOM   1662  CB AVAL G 233       5.115  12.447 -36.159  0.50  4.98           C  
ATOM   1663  CB BVAL G 233       5.210  12.227 -36.305  0.50  4.99           C  
ATOM   1664  CG1AVAL G 233       5.119  13.322 -37.425  0.50  5.25           C  
ATOM   1665  CG1BVAL G 233       3.830  12.587 -35.749  0.50  5.26           C  
ATOM   1666  CG2AVAL G 233       4.979  10.953 -36.416  0.50  5.00           C  
ATOM   1667  CG2BVAL G 233       5.435  12.892 -37.679  0.50  5.46           C  
ATOM   1668  N   PRO G 234       5.438  12.651 -33.004  1.00  4.62           N  
ATOM   1669  CA  PRO G 234       5.031  14.070 -33.019  1.00  4.57           C  
ATOM   1670  C   PRO G 234       6.270  14.966 -33.032  1.00  4.53           C  
ATOM   1671  O   PRO G 234       7.368  14.531 -32.678  1.00  4.52           O  
ATOM   1672  CB  PRO G 234       4.267  14.213 -31.684  1.00  4.63           C  
ATOM   1673  CG  PRO G 234       4.874  13.145 -30.776  1.00  4.49           C  
ATOM   1674  CD  PRO G 234       5.052  11.970 -31.740  1.00  4.42           C  
ATOM   1675  N   PRO G 235       6.082  16.197 -33.478  1.00  4.62           N  
ATOM   1676  CA  PRO G 235       7.223  17.101 -33.688  1.00  4.62           C  
ATOM   1677  C   PRO G 235       7.803  17.685 -32.383  1.00  4.80           C  
ATOM   1678  O   PRO G 235       7.113  17.748 -31.327  1.00  5.09           O  
ATOM   1679  CB  PRO G 235       6.569  18.253 -34.518  1.00  4.94           C  
ATOM   1680  CG  PRO G 235       5.168  18.270 -34.000  1.00  5.16           C  
ATOM   1681  CD  PRO G 235       4.792  16.781 -33.870  1.00  4.72           C  
ATOM   1682  N   ARG G 236       9.063  18.105 -32.461  1.00  4.91           N  
ATOM   1683  CA  ARG G 236       9.730  18.747 -31.313  1.00  5.27           C  
ATOM   1684  C   ARG G 236       8.990  20.022 -30.830  1.00  5.71           C  
ATOM   1685  O   ARG G 236       9.027  20.309 -29.645  1.00  6.57           O  
ATOM   1686  CB  ARG G 236      11.156  19.124 -31.703  1.00  5.90           C  
ATOM   1687  CG  ARG G 236      11.947  17.873 -32.128  1.00  6.35           C  
ATOM   1688  CD  ARG G 236      13.429  18.257 -32.353  1.00  6.51           C  
ATOM   1689  NE  ARG G 236      14.122  18.414 -31.105  1.00  6.86           N  
ATOM   1690  CZ  ARG G 236      15.408  18.775 -31.050  1.00  6.63           C  
ATOM   1691  NH1 ARG G 236      16.053  18.999 -32.212  1.00  7.77           N1+
ATOM   1692  NH2 ARG G 236      16.037  18.905 -29.870  1.00  7.42           N  
ATOM   1693  N   ALA G 237       8.366  20.739 -31.758  1.00  5.53           N  
ATOM   1694  CA  ALA G 237       7.622  21.966 -31.394  1.00  5.86           C  
ATOM   1695  C   ALA G 237       6.409  21.665 -30.480  1.00  5.65           C  
ATOM   1696  O   ALA G 237       5.836  22.611 -29.878  1.00  6.50           O  
ATOM   1697  CB  ALA G 237       7.160  22.667 -32.637  1.00  6.47           C  
ATOM   1698  N   LEU G 238       5.992  20.398 -30.340  1.00  5.86           N  
ATOM   1699  CA  LEU G 238       4.996  20.023 -29.336  1.00  5.95           C  
ATOM   1700  C   LEU G 238       5.616  19.544 -27.999  1.00  5.66           C  
ATOM   1701  O   LEU G 238       4.912  18.997 -27.144  1.00  6.65           O  
ATOM   1702  CB  LEU G 238       4.001  19.061 -29.947  1.00  6.28           C  
ATOM   1703  CG  LEU G 238       3.031  19.710 -30.964  1.00  7.39           C  
ATOM   1704  CD1 LEU G 238       2.086  18.700 -31.636  1.00  8.90           C  
ATOM   1705  CD2 LEU G 238       2.199  20.842 -30.383  1.00  8.59           C  
ATOM   1706  N   GLY G 239       6.917  19.773 -27.841  1.00  5.13           N  
ATOM   1707  CA  GLY G 239       7.601  19.439 -26.612  1.00  5.18           C  
ATOM   1708  C   GLY G 239       8.145  18.022 -26.521  1.00  4.66           C  
ATOM   1709  O   GLY G 239       8.394  17.545 -25.410  1.00  5.10           O  
ATOM   1710  N   TYR G 240       8.273  17.321 -27.678  1.00  4.41           N  
ATOM   1711  CA  TYR G 240       8.713  15.929 -27.676  1.00  4.35           C  
ATOM   1712  C   TYR G 240      10.172  15.838 -28.078  1.00  4.38           C  
ATOM   1713  O   TYR G 240      10.669  16.583 -28.911  1.00  4.84           O  
ATOM   1714  CB  TYR G 240       7.835  15.151 -28.650  1.00  4.54           C  
ATOM   1715  CG  TYR G 240       6.436  14.940 -28.162  1.00  4.44           C  
ATOM   1716  CD1 TYR G 240       6.190  13.931 -27.259  1.00  4.43           C  
ATOM   1717  CD2 TYR G 240       5.373  15.750 -28.565  1.00  4.59           C  
ATOM   1718  CE1 TYR G 240       4.912  13.691 -26.783  1.00  4.32           C  
ATOM   1719  CE2 TYR G 240       4.061  15.495 -28.098  1.00  4.35           C  
ATOM   1720  CZ  TYR G 240       3.850  14.490 -27.189  1.00  4.57           C  
ATOM   1721  OH  TYR G 240       2.580  14.179 -26.745  1.00  4.83           O  
ATOM   1722  N   GLN G 241      10.868  14.857 -27.497  1.00  4.26           N  
ATOM   1723  CA  GLN G 241      12.324  14.679 -27.674  1.00  4.44           C  
ATOM   1724  C   GLN G 241      12.628  13.187 -27.665  1.00  4.20           C  
ATOM   1725  O   GLN G 241      12.125  12.464 -26.785  1.00  4.22           O  
ATOM   1726  CB  GLN G 241      13.022  15.366 -26.472  1.00  4.54           C  
ATOM   1727  CG  GLN G 241      14.568  15.272 -26.476  1.00  4.66           C  
ATOM   1728  CD  GLN G 241      15.252  16.464 -27.136  1.00  5.11           C  
ATOM   1729  OE1 GLN G 241      14.625  17.278 -27.807  1.00  6.30           O  
ATOM   1730  NE2 GLN G 241      16.575  16.476 -27.016  1.00  5.35           N  
ATOM   1731  N   HIS G 242      13.432  12.712 -28.609  1.00  3.96           N  
ATOM   1732  CA  HIS G 242      13.928  11.328 -28.551  1.00  3.96           C  
ATOM   1733  C   HIS G 242      15.031  11.154 -27.518  1.00  4.12           C  
ATOM   1734  O   HIS G 242      15.810  12.093 -27.271  1.00  4.23           O  
ATOM   1735  CB  HIS G 242      14.528  10.918 -29.907  1.00  3.98           C  
ATOM   1736  CG  HIS G 242      13.514  10.560 -30.966  1.00  3.87           C  
ATOM   1737  ND1 HIS G 242      12.707   9.463 -30.873  1.00  3.95           N  
ATOM   1738  CD2 HIS G 242      13.284  11.119 -32.194  1.00  3.98           C  
ATOM   1739  CE1 HIS G 242      11.962   9.348 -31.985  1.00  4.03           C  
ATOM   1740  NE2 HIS G 242      12.321  10.331 -32.828  1.00  4.17           N  
ATOM   1741  N   PRO G 243      15.176   9.936 -26.977  1.00  3.87           N  
ATOM   1742  CA  PRO G 243      16.430   9.582 -26.230  1.00  4.10           C  
ATOM   1743  C   PRO G 243      17.671   9.625 -27.120  1.00  4.21           C  
ATOM   1744  O   PRO G 243      17.570   9.768 -28.356  1.00  4.44           O  
ATOM   1745  CB  PRO G 243      16.172   8.120 -25.794  1.00  4.09           C  
ATOM   1746  CG  PRO G 243      14.651   7.900 -25.967  1.00  4.08           C  
ATOM   1747  CD  PRO G 243      14.274   8.755 -27.163  1.00  3.97           C  
ATOM   1748  N   SER G 244      18.819   9.429 -26.476  1.00  4.32           N  
ATOM   1749  CA  SER G 244      20.039   9.426 -27.275  1.00  4.51           C  
ATOM   1750  C   SER G 244      20.204   8.183 -28.159  1.00  4.55           C  
ATOM   1751  O   SER G 244      19.964   7.002 -27.710  1.00  4.59           O  
ATOM   1752  CB  SER G 244      21.256   9.440 -26.321  1.00  4.90           C  
ATOM   1753  OG  SER G 244      21.366  10.673 -25.619  1.00  5.43           O  
ATOM   1754  N   ASP G 245      20.730   8.452 -29.349  1.00  4.29           N  
ATOM   1755  CA  ASP G 245      21.293   7.450 -30.316  1.00  4.68           C  
ATOM   1756  C   ASP G 245      20.230   6.845 -31.174  1.00  4.63           C  
ATOM   1757  O   ASP G 245      19.157   6.414 -30.698  1.00  4.53           O  
ATOM   1758  CB  ASP G 245      22.085   6.309 -29.647  1.00  5.06           C  
ATOM   1759  CG  ASP G 245      23.311   6.757 -28.884  1.00  5.72           C  
ATOM   1760  OD1 ASP G 245      23.626   7.946 -28.761  1.00  5.86           O  
ATOM   1761  OD2 ASP G 245      23.964   5.850 -28.342  1.00  8.19           O1-
ATOM   1762  N   TYR G 246      20.549   6.697 -32.453  1.00  4.41           N  
ATOM   1763  CA  TYR G 246      19.838   5.737 -33.301  1.00  4.38           C  
ATOM   1764  C   TYR G 246      20.740   5.252 -34.385  1.00  4.36           C  
ATOM   1765  O   TYR G 246      21.707   5.910 -34.695  1.00  4.27           O  
ATOM   1766  CB  TYR G 246      18.537   6.338 -33.870  1.00  4.55           C  
ATOM   1767  CG  TYR G 246      18.658   7.579 -34.729  1.00  4.64           C  
ATOM   1768  CD1 TYR G 246      19.172   7.529 -36.057  1.00  4.89           C  
ATOM   1769  CD2 TYR G 246      18.176   8.807 -34.266  1.00  5.07           C  
ATOM   1770  CE1 TYR G 246      19.213   8.706 -36.837  1.00  5.15           C  
ATOM   1771  CE2 TYR G 246      18.231   9.981 -35.066  1.00  5.36           C  
ATOM   1772  CZ  TYR G 246      18.754   9.894 -36.307  1.00  5.12           C  
ATOM   1773  OH  TYR G 246      18.730  11.081 -37.046  1.00  5.80           O  
ATOM   1774  N   VAL G 247      20.419   4.100 -34.903  1.00  4.23           N  
ATOM   1775  CA  VAL G 247      21.097   3.588 -36.118  1.00  4.59           C  
ATOM   1776  C   VAL G 247      20.193   3.819 -37.332  1.00  4.66           C  
ATOM   1777  O   VAL G 247      19.021   3.384 -37.329  1.00  4.72           O  
ATOM   1778  CB  VAL G 247      21.534   2.126 -35.937  1.00  5.01           C  
ATOM   1779  CG1 VAL G 247      21.847   1.427 -37.303  1.00  5.41           C  
ATOM   1780  CG2 VAL G 247      22.778   2.118 -35.043  1.00  5.57           C  
ATOM   1781  N   TRP G 248      20.716   4.555 -38.315  1.00  4.47           N  
ATOM   1782  CA  TRP G 248      19.998   4.882 -39.542  1.00  4.68           C  
ATOM   1783  C   TRP G 248      20.525   4.039 -40.677  1.00  4.72           C  
ATOM   1784  O   TRP G 248      21.747   4.121 -41.022  1.00  5.13           O  
ATOM   1785  CB  TRP G 248      20.185   6.375 -39.787  1.00  4.84           C  
ATOM   1786  CG  TRP G 248      19.490   6.947 -40.983  1.00  4.96           C  
ATOM   1787  CD1 TRP G 248      18.432   6.406 -41.663  1.00  4.96           C  
ATOM   1788  CD2 TRP G 248      19.799   8.220 -41.652  1.00  5.08           C  
ATOM   1789  NE1 TRP G 248      18.042   7.227 -42.720  1.00  5.42           N  
ATOM   1790  CE2 TRP G 248      18.862   8.333 -42.764  1.00  5.20           C  
ATOM   1791  CE3 TRP G 248      20.726   9.249 -41.430  1.00  5.03           C  
ATOM   1792  CZ2 TRP G 248      18.876   9.424 -43.630  1.00  5.38           C  
ATOM   1793  CZ3 TRP G 248      20.711  10.357 -42.287  1.00  5.56           C  
ATOM   1794  CH2 TRP G 248      19.803  10.427 -43.368  1.00  5.61           C  
ATOM   1795  N   ILE G 249      19.658   3.189 -41.185  1.00  4.42           N  
ATOM   1796  CA  ILE G 249      19.958   2.356 -42.354  1.00  4.63           C  
ATOM   1797  C   ILE G 249      19.799   3.263 -43.566  1.00  4.78           C  
ATOM   1798  O   ILE G 249      18.734   3.792 -43.817  1.00  4.86           O  
ATOM   1799  CB  ILE G 249      18.971   1.205 -42.469  1.00  4.65           C  
ATOM   1800  CG1 ILE G 249      19.040   0.293 -41.229  1.00  5.08           C  
ATOM   1801  CG2 ILE G 249      19.277   0.366 -43.755  1.00  4.76           C  
ATOM   1802  CD1 ILE G 249      17.899  -0.715 -41.190  1.00  5.85           C  
ATOM   1803  N   TYR G 250      20.895   3.514 -44.288  1.00  4.94           N  
ATOM   1804  CA  TYR G 250      20.807   4.443 -45.433  1.00  5.79           C  
ATOM   1805  C   TYR G 250      21.864   4.060 -46.492  1.00  5.92           C  
ATOM   1806  O   TYR G 250      23.065   3.966 -46.170  1.00  6.46           O  
ATOM   1807  CB  TYR G 250      21.045   5.914 -44.989  1.00  6.54           C  
ATOM   1808  CG  TYR G 250      20.721   6.841 -46.151  1.00  7.57           C  
ATOM   1809  CD1 TYR G 250      19.422   7.259 -46.345  1.00  7.81           C  
ATOM   1810  CD2 TYR G 250      21.702   7.171 -47.105  1.00  9.04           C  
ATOM   1811  CE1 TYR G 250      19.060   8.081 -47.410  1.00  9.29           C  
ATOM   1812  CE2 TYR G 250      21.342   8.002 -48.167  1.00  9.88           C  
ATOM   1813  CZ  TYR G 250      20.031   8.410 -48.298  1.00  9.31           C  
ATOM   1814  OH  TYR G 250      19.678   9.209 -49.387  1.00 11.64           O  
ATOM   1815  N   PRO G 251      21.434   3.814 -47.739  1.00  5.98           N  
ATOM   1816  CA  PRO G 251      20.057   3.919 -48.222  1.00  5.93           C  
ATOM   1817  C   PRO G 251      19.089   2.952 -47.550  1.00  5.33           C  
ATOM   1818  O   PRO G 251      19.482   1.886 -47.034  1.00  5.15           O  
ATOM   1819  CB  PRO G 251      20.207   3.481 -49.710  1.00  6.08           C  
ATOM   1820  CG  PRO G 251      21.570   4.025 -50.053  1.00  6.15           C  
ATOM   1821  CD  PRO G 251      22.428   3.671 -48.861  1.00  5.99           C  
ATOM   1822  N   GLY G 252      17.799   3.322 -47.541  1.00  5.25           N  
ATOM   1823  CA  GLY G 252      16.743   2.428 -47.035  1.00  5.21           C  
ATOM   1824  C   GLY G 252      16.811   1.060 -47.635  1.00  5.14           C  
ATOM   1825  O   GLY G 252      17.022   0.932 -48.832  1.00  5.63           O  
ATOM   1826  N   ASN G 253      16.581   0.030 -46.828  1.00  5.10           N  
ATOM   1827  CA  ASN G 253      16.608  -1.389 -47.238  1.00  5.55           C  
ATOM   1828  C   ASN G 253      17.979  -1.959 -47.529  1.00  5.69           C  
ATOM   1829  O   ASN G 253      18.064  -3.167 -47.860  1.00  6.57           O  
ATOM   1830  CB  ASN G 253      15.650  -1.739 -48.420  1.00  5.35           C  
ATOM   1831  CG  ASN G 253      14.224  -1.407 -48.114  1.00  5.00           C  
ATOM   1832  OD1 ASN G 253      13.829  -1.161 -46.975  1.00  5.11           O  
ATOM   1833  ND2 ASN G 253      13.405  -1.395 -49.178  1.00  4.99           N  
ATOM   1834  N   SER G 254      19.009  -1.132 -47.391  1.00  6.54           N  
ATOM   1835  CA  SER G 254      20.378  -1.625 -47.667  1.00  6.69           C  
ATOM   1836  C   SER G 254      21.017  -2.196 -46.417  1.00  6.99           C  
ATOM   1837  O   SER G 254      20.457  -2.123 -45.314  1.00  6.61           O  
ATOM   1838  CB  SER G 254      21.289  -0.491 -48.240  1.00  6.35           C  
ATOM   1839  OG  SER G 254      21.799   0.367 -47.184  1.00  6.48           O  
ATOM   1840  N   THR G 255      22.251  -2.693 -46.577  1.00  8.18           N  
ATOM   1841  CA  THR G 255      23.005  -3.150 -45.432  1.00  9.57           C  
ATOM   1842  C   THR G 255      23.932  -2.081 -44.884  1.00  9.57           C  
ATOM   1843  O   THR G 255      24.740  -2.391 -44.003  1.00 11.65           O  
ATOM   1844  CB  THR G 255      23.848  -4.413 -45.797  1.00 11.28           C  
ATOM   1845  OG1 THR G 255      24.651  -4.118 -46.942  1.00 13.29           O  
ATOM   1846  CG2 THR G 255      22.865  -5.666 -46.082  1.00 12.69           C  
ATOM   1847  N   SER G 256      23.861  -0.844 -45.387  1.00  7.81           N  
ATOM   1848  CA  SER G 256      24.730   0.234 -44.911  1.00  7.65           C  
ATOM   1849  C   SER G 256      23.996   0.988 -43.810  1.00  7.39           C  
ATOM   1850  O   SER G 256      22.859   1.436 -44.020  1.00  7.57           O  
ATOM   1851  CB  SER G 256      24.993   1.226 -46.060  1.00  8.49           C  
ATOM   1852  OG  SER G 256      25.767   0.517 -47.036  1.00 10.99           O  
ATOM   1853  N   ALA G 257      24.623   1.127 -42.654  1.00  6.94           N  
ATOM   1854  CA  ALA G 257      24.006   1.842 -41.527  1.00  6.68           C  
ATOM   1855  C   ALA G 257      25.051   2.507 -40.672  1.00  7.05           C  
ATOM   1856  O   ALA G 257      26.167   2.018 -40.573  1.00  7.89           O  
ATOM   1857  CB  ALA G 257      23.207   0.825 -40.719  1.00  7.28           C  
ATOM   1858  N   LYS G 258      24.690   3.593 -39.995  1.00  6.32           N  
ATOM   1859  CA  LYS G 258      25.595   4.338 -39.088  1.00  6.97           C  
ATOM   1860  C   LYS G 258      24.820   4.663 -37.813  1.00  6.51           C  
ATOM   1861  O   LYS G 258      23.604   4.843 -37.840  1.00  6.62           O  
ATOM   1862  CB  LYS G 258      26.105   5.650 -39.692  1.00  8.49           C  
ATOM   1863  CG  LYS G 258      26.966   5.409 -40.945  1.00 11.08           C  
ATOM   1864  CD  LYS G 258      27.454   6.770 -41.424  1.00 14.93           C  
ATOM   1865  CE  LYS G 258      27.611   6.850 -42.938  1.00 20.30           C  
ATOM   1866  NZ  LYS G 258      28.765   7.753 -43.139  1.00 24.04           N1+
ATOM   1867  N   LEU G 259      25.536   4.832 -36.706  1.00  6.06           N  
ATOM   1868  CA  LEU G 259      24.922   5.340 -35.484  1.00  5.80           C  
ATOM   1869  C   LEU G 259      25.068   6.845 -35.413  1.00  5.89           C  
ATOM   1870  O   LEU G 259      26.182   7.366 -35.522  1.00  5.87           O  
ATOM   1871  CB  LEU G 259      25.587   4.643 -34.281  1.00  6.37           C  
ATOM   1872  CG  LEU G 259      24.996   4.988 -32.896  1.00  7.28           C  
ATOM   1873  CD1 LEU G 259      25.025   3.785 -31.903  1.00  8.19           C  
ATOM   1874  CD2 LEU G 259      25.618   6.190 -32.244  1.00  8.08           C  
ATOM   1875  N   TYR G 260      23.973   7.549 -35.154  1.00  5.77           N  
ATOM   1876  CA  TYR G 260      23.964   8.996 -34.973  1.00  5.92           C  
ATOM   1877  C   TYR G 260      23.834   9.252 -33.483  1.00  5.64           C  
ATOM   1878  O   TYR G 260      22.766   9.016 -32.907  1.00  5.55           O  
ATOM   1879  CB  TYR G 260      22.816   9.598 -35.788  1.00  6.51           C  
ATOM   1880  CG  TYR G 260      23.168   9.650 -37.257  1.00  7.22           C  
ATOM   1881  CD1 TYR G 260      23.671  10.841 -37.776  1.00  9.08           C  
ATOM   1882  CD2 TYR G 260      23.127   8.488 -38.065  1.00  8.31           C  
ATOM   1883  CE1 TYR G 260      24.061  10.934 -39.090  1.00  9.98           C  
ATOM   1884  CE2 TYR G 260      23.570   8.578 -39.406  1.00  8.57           C  
ATOM   1885  CZ  TYR G 260      24.026   9.810 -39.875  1.00 10.09           C  
ATOM   1886  OH  TYR G 260      24.438   9.973 -41.222  1.00 13.67           O  
ATOM   1887  N   PRO G 261      24.924   9.672 -32.803  1.00  5.76           N  
ATOM   1888  CA  PRO G 261      24.948   9.702 -31.334  1.00  5.79           C  
ATOM   1889  C   PRO G 261      24.180  10.900 -30.717  1.00  5.20           C  
ATOM   1890  O   PRO G 261      24.032  11.980 -31.335  1.00  5.87           O  
ATOM   1891  CB  PRO G 261      26.457   9.843 -31.013  1.00  6.37           C  
ATOM   1892  CG  PRO G 261      27.008  10.539 -32.234  1.00  7.68           C  
ATOM   1893  CD  PRO G 261      26.228  10.037 -33.423  1.00  6.26           C  
ATOM   1894  N   GLY G 262      23.718  10.678 -29.503  1.00  5.29           N  
ATOM   1895  CA  GLY G 262      23.116  11.753 -28.716  1.00  5.04           C  
ATOM   1896  C   GLY G 262      21.656  11.944 -29.082  1.00  4.76           C  
ATOM   1897  O   GLY G 262      21.108  11.221 -29.929  1.00  4.59           O  
ATOM   1898  N   GLN G 263      21.046  12.925 -28.428  1.00  4.87           N  
ATOM   1899  CA  GLN G 263      19.629  13.181 -28.694  1.00  4.93           C  
ATOM   1900  C   GLN G 263      19.499  14.052 -29.927  1.00  4.85           C  
ATOM   1901  O   GLN G 263      20.157  15.081 -30.039  1.00  4.59           O  
ATOM   1902  CB  GLN G 263      18.961  13.869 -27.506  1.00  4.90           C  
ATOM   1903  CG  GLN G 263      18.932  12.971 -26.255  1.00  5.27           C  
ATOM   1904  CD  GLN G 263      18.346  13.641 -25.043  1.00  5.71           C  
ATOM   1905  OE1 GLN G 263      17.838  14.751 -25.140  1.00  6.07           O  
ATOM   1906  NE2 GLN G 263      18.337  12.961 -23.920  1.00  5.68           N  
ATOM   1907  N   GLU G 264      18.589  13.704 -30.835  1.00  4.69           N  
ATOM   1908  CA  GLU G 264      18.177  14.613 -31.936  1.00  4.92           C  
ATOM   1909  C   GLU G 264      19.413  15.072 -32.727  1.00  5.29           C  
ATOM   1910  O   GLU G 264      19.558  16.262 -32.989  1.00  6.17           O  
ATOM   1911  CB  GLU G 264      17.342  15.824 -31.387  1.00  4.71           C  
ATOM   1912  CG  GLU G 264      16.096  15.362 -30.573  1.00  5.19           C  
ATOM   1913  CD  GLU G 264      14.978  14.808 -31.444  1.00  5.39           C  
ATOM   1914  OE1 GLU G 264      15.049  14.859 -32.697  1.00  5.81           O  
ATOM   1915  OE2 GLU G 264      13.973  14.345 -30.840  1.00  5.14           O1-
ATOM   1916  N   ASN G 265      20.238  14.139 -33.168  1.00  5.67           N  
ATOM   1917  CA  ASN G 265      21.461  14.504 -33.880  1.00  5.78           C  
ATOM   1918  C   ASN G 265      21.131  15.291 -35.135  1.00  6.29           C  
ATOM   1919  O   ASN G 265      20.345  14.845 -35.983  1.00  6.76           O  
ATOM   1920  CB  ASN G 265      22.204  13.228 -34.227  1.00  6.20           C  
ATOM   1921  CG  ASN G 265      23.621  13.490 -34.706  1.00  6.50           C  
ATOM   1922  OD1 ASN G 265      23.788  13.995 -35.828  1.00  7.00           O  
ATOM   1923  ND2 ASN G 265      24.611  13.119 -33.924  1.00  6.29           N  
ATOM   1924  N   VAL G 266      21.817  16.421 -35.273  1.00  6.49           N  
ATOM   1925  CA  VAL G 266      21.523  17.373 -36.391  1.00  7.33           C  
ATOM   1926  C   VAL G 266      21.983  16.833 -37.729  1.00  7.85           C  
ATOM   1927  O   VAL G 266      21.547  17.369 -38.748  1.00  8.72           O  
ATOM   1928  CB  VAL G 266      22.148  18.796 -36.151  1.00  7.27           C  
ATOM   1929  CG1 VAL G 266      21.600  19.358 -34.837  1.00  7.74           C  
ATOM   1930  CG2 VAL G 266      23.688  18.734 -36.172  1.00  8.22           C  
ATOM   1931  N   HIS G 267      22.837  15.808 -37.726  1.00  7.82           N  
ATOM   1932  CA  HIS G 267      23.353  15.250 -38.990  1.00  8.42           C  
ATOM   1933  C   HIS G 267      22.483  14.142 -39.518  1.00  8.70           C  
ATOM   1934  O   HIS G 267      22.778  13.586 -40.577  1.00  8.25           O  
ATOM   1935  CB  HIS G 267      24.778  14.780 -38.789  1.00  9.07           C  
ATOM   1936  CG  HIS G 267      25.671  15.889 -38.271  1.00  9.42           C  
ATOM   1937  ND1 HIS G 267      25.883  17.061 -38.996  1.00 10.47           N  
ATOM   1938  CD2 HIS G 267      26.333  16.034 -37.074  1.00  9.16           C  
ATOM   1939  CE1 HIS G 267      26.693  17.859 -38.298  1.00 10.19           C  
ATOM   1940  NE2 HIS G 267      26.971  17.262 -37.116  1.00  9.62           N  
ATOM   1941  N   GLY G 268      21.440  13.776 -38.763  1.00  8.10           N  
ATOM   1942  CA  GLY G 268      20.663  12.534 -39.072  1.00  7.79           C  
ATOM   1943  C   GLY G 268      19.540  12.747 -40.080  1.00  8.09           C  
ATOM   1944  O   GLY G 268      19.720  13.443 -41.081  1.00  8.01           O  
ATOM   1945  N   ILE G 269      18.371  12.121 -39.825  1.00  7.00           N  
ATOM   1946  CA  ILE G 269      17.408  11.831 -40.873  1.00  7.32           C  
ATOM   1947  C   ILE G 269      16.849  13.060 -41.627  1.00  8.02           C  
ATOM   1948  O   ILE G 269      16.559  12.907 -42.796  1.00  8.85           O  
ATOM   1949  CB  ILE G 269      16.291  10.882 -40.344  1.00  6.74           C  
ATOM   1950  CG1 ILE G 269      15.449  11.561 -39.219  1.00  6.90           C  
ATOM   1951  CG2 ILE G 269      16.910   9.553 -39.898  1.00  6.80           C  
ATOM   1952  CD1 ILE G 269      14.212  10.744 -38.940  1.00  7.15           C  
ATOM   1953  N   LEU G 270      16.798  14.219 -40.988  1.00  8.78           N  
ATOM   1954  CA  LEU G 270      16.226  15.363 -41.720  1.00 10.09           C  
ATOM   1955  C   LEU G 270      17.151  15.852 -42.789  1.00 11.26           C  
ATOM   1956  O   LEU G 270      16.664  16.579 -43.687  1.00 12.33           O  
ATOM   1957  CB  LEU G 270      15.782  16.503 -40.816  1.00 11.14           C  
ATOM   1958  CG  LEU G 270      14.480  16.162 -40.045  1.00 13.50           C  
ATOM   1959  CD1 LEU G 270      14.197  17.301 -39.078  1.00 15.64           C  
ATOM   1960  CD2 LEU G 270      13.261  15.889 -40.952  1.00 16.57           C  
ATOM   1961  N   THR G 271      18.399  15.377 -42.801  1.00  9.90           N  
ATOM   1962  CA  THR G 271      19.310  15.774 -43.908  1.00 10.25           C  
ATOM   1963  C   THR G 271      18.963  15.129 -45.245  1.00 10.10           C  
ATOM   1964  O   THR G 271      19.532  15.536 -46.265  1.00 11.34           O  
ATOM   1965  CB  THR G 271      20.800  15.517 -43.584  1.00 10.13           C  
ATOM   1966  OG1 THR G 271      21.010  14.113 -43.411  1.00  9.98           O  
ATOM   1967  CG2 THR G 271      21.265  16.294 -42.290  1.00 10.78           C  
ATOM   1968  N   VAL G 272      18.072  14.132 -45.273  1.00  8.85           N  
ATOM   1969  CA  VAL G 272      17.537  13.568 -46.514  1.00  9.31           C  
ATOM   1970  C   VAL G 272      16.026  13.681 -46.464  1.00  9.18           C  
ATOM   1971  O   VAL G 272      15.378  13.152 -45.527  1.00  9.57           O  
ATOM   1972  CB  VAL G 272      17.954  12.071 -46.683  1.00  9.28           C  
ATOM   1973  CG1 VAL G 272      17.265  11.440 -47.871  1.00 10.55           C  
ATOM   1974  CG2 VAL G 272      19.505  11.964 -46.790  1.00  9.68           C  
ATOM   1975  N   ALA G 273      15.416  14.271 -47.488  1.00  8.80           N  
ATOM   1976  CA  ALA G 273      13.980  14.504 -47.409  1.00  9.15           C  
ATOM   1977  C   ALA G 273      13.245  13.200 -47.155  1.00  8.19           C  
ATOM   1978  O   ALA G 273      13.512  12.176 -47.786  1.00  7.99           O  
ATOM   1979  CB  ALA G 273      13.496  15.150 -48.688  1.00  9.37           C  
ATOM   1980  N   ARG G 274      12.307  13.282 -46.249  1.00  8.05           N  
ATOM   1981  CA  ARG G 274      11.441  12.163 -45.938  1.00  7.41           C  
ATOM   1982  C   ARG G 274      10.546  11.786 -47.093  1.00  7.68           C  
ATOM   1983  O   ARG G 274      10.342  12.568 -48.036  1.00  8.25           O  
ATOM   1984  CB  ARG G 274      10.592  12.478 -44.692  1.00  7.59           C  
ATOM   1985  CG  ARG G 274      11.416  12.852 -43.445  1.00  7.18           C  
ATOM   1986  CD  ARG G 274      12.324  11.775 -42.867  1.00  6.95           C  
ATOM   1987  NE  ARG G 274      13.574  11.635 -43.620  1.00  7.35           N  
ATOM   1988  CZ  ARG G 274      14.331  10.530 -43.589  1.00  6.72           C  
ATOM   1989  NH1 ARG G 274      13.978   9.457 -42.828  1.00  6.49           N1+
ATOM   1990  NH2 ARG G 274      15.434  10.492 -44.329  1.00  7.02           N  
ATOM   1991  N   GLU G 275       9.978  10.613 -46.992  1.00  6.81           N  
ATOM   1992  CA  GLU G 275       8.846  10.212 -47.839  1.00  7.62           C  
ATOM   1993  C   GLU G 275       7.569  10.255 -46.996  1.00  9.30           C  
ATOM   1994  O   GLU G 275       7.640  10.072 -45.794  1.00 11.62           O  
ATOM   1995  CB  GLU G 275       9.050   8.818 -48.479  1.00  6.99           C  
ATOM   1996  CG  GLU G 275       8.996   7.683 -47.449  1.00  6.34           C  
ATOM   1997  CD  GLU G 275       9.518   6.416 -48.034  1.00  6.75           C  
ATOM   1998  OE1 GLU G 275       9.778   6.337 -49.267  1.00  6.76           O  
ATOM   1999  OE2 GLU G 275       9.687   5.444 -47.270  1.00  5.97           O1-
ATOM   2000  N   PHE G 276       6.418  10.425 -47.611  1.00 11.26           N  
ATOM   2001  CA  PHE G 276       5.180  10.483 -46.788  1.00 12.52           C  
ATOM   2002  C   PHE G 276       4.286   9.330 -47.206  1.00 12.34           C  
ATOM   2003  O   PHE G 276       3.157   9.470 -47.717  1.00 16.18           O  
ATOM   2004  CB  PHE G 276       4.508  11.886 -46.744  1.00 14.93           C  
ATOM   2005  CG  PHE G 276       5.469  12.983 -46.406  1.00 16.85           C  
ATOM   2006  CD1 PHE G 276       5.976  13.090 -45.106  1.00 17.01           C  
ATOM   2007  CD2 PHE G 276       5.919  13.858 -47.389  1.00 19.77           C  
ATOM   2008  CE1 PHE G 276       6.905  14.082 -44.782  1.00 17.66           C  
ATOM   2009  CE2 PHE G 276       6.849  14.861 -47.084  1.00 20.65           C  
ATOM   2010  CZ  PHE G 276       7.337  14.963 -45.776  1.00 19.70           C  
ATOM   2011  N   ASN G 277       4.893   8.167 -47.154  1.00  9.75           N  
ATOM   2012  CA  ASN G 277       4.192   6.887 -47.238  1.00  8.57           C  
ATOM   2013  C   ASN G 277       4.976   5.952 -46.258  1.00  7.43           C  
ATOM   2014  O   ASN G 277       5.923   6.419 -45.597  1.00  7.25           O  
ATOM   2015  CB  ASN G 277       4.209   6.342 -48.669  1.00  8.59           C  
ATOM   2016  CG  ASN G 277       5.614   6.199 -49.214  1.00  8.92           C  
ATOM   2017  OD1 ASN G 277       6.521   5.573 -48.626  1.00  7.26           O  
ATOM   2018  ND2 ASN G 277       5.831   6.892 -50.356  1.00 10.33           N  
ATOM   2019  N   PHE G 278       4.589   4.668 -46.204  1.00  6.94           N  
ATOM   2020  CA  PHE G 278       5.161   3.730 -45.235  1.00  7.27           C  
ATOM   2021  C   PHE G 278       6.165   2.806 -45.889  1.00  6.10           C  
ATOM   2022  O   PHE G 278       6.496   1.788 -45.308  1.00  5.87           O  
ATOM   2023  CB  PHE G 278       4.043   2.913 -44.583  1.00  9.18           C  
ATOM   2024  CG  PHE G 278       3.264   3.649 -43.522  1.00 11.59           C  
ATOM   2025  CD1 PHE G 278       3.881   4.441 -42.546  1.00 11.44           C  
ATOM   2026  CD2 PHE G 278       1.844   3.596 -43.565  1.00 15.61           C  
ATOM   2027  CE1 PHE G 278       3.153   5.064 -41.520  1.00 12.92           C  
ATOM   2028  CE2 PHE G 278       1.088   4.248 -42.577  1.00 16.40           C  
ATOM   2029  CZ  PHE G 278       1.740   4.983 -41.562  1.00 17.28           C  
ATOM   2030  N   ASP G 279       6.680   3.166 -47.078  1.00  5.53           N  
ATOM   2031  CA  ASP G 279       7.536   2.200 -47.798  1.00  5.37           C  
ATOM   2032  C   ASP G 279       8.767   1.792 -47.012  1.00  4.93           C  
ATOM   2033  O   ASP G 279       8.949   0.620 -46.730  1.00  4.99           O  
ATOM   2034  CB  ASP G 279       7.967   2.816 -49.131  1.00  5.68           C  
ATOM   2035  CG  ASP G 279       6.814   3.039 -50.120  1.00  6.25           C  
ATOM   2036  OD1 ASP G 279       5.668   2.698 -49.826  1.00  6.66           O  
ATOM   2037  OD2 ASP G 279       7.130   3.497 -51.275  1.00  6.85           O1-
ATOM   2038  N   ASP G 280       9.653   2.722 -46.656  1.00  4.96           N  
ATOM   2039  CA  ASP G 280      10.828   2.343 -45.880  1.00  4.71           C  
ATOM   2040  C   ASP G 280      10.433   1.954 -44.448  1.00  4.38           C  
ATOM   2041  O   ASP G 280      11.100   1.122 -43.818  1.00  4.30           O  
ATOM   2042  CB  ASP G 280      11.899   3.466 -45.896  1.00  4.47           C  
ATOM   2043  CG  ASP G 280      12.569   3.599 -47.255  1.00  5.04           C  
ATOM   2044  OD1 ASP G 280      12.285   2.809 -48.187  1.00  5.20           O  
ATOM   2045  OD2 ASP G 280      13.451   4.467 -47.327  1.00  5.13           O1-
ATOM   2046  N   HIS G 281       9.365   2.624 -43.937  1.00  4.39           N  
ATOM   2047  CA  HIS G 281       8.917   2.238 -42.605  1.00  4.46           C  
ATOM   2048  C   HIS G 281       8.614   0.738 -42.485  1.00  4.45           C  
ATOM   2049  O   HIS G 281       8.912   0.131 -41.419  1.00  4.61           O  
ATOM   2050  CB  HIS G 281       7.677   3.067 -42.319  1.00  4.39           C  
ATOM   2051  CG  HIS G 281       7.161   2.968 -40.875  1.00  4.12           C  
ATOM   2052  ND1 HIS G 281       7.873   3.408 -39.812  1.00  4.21           N  
ATOM   2053  CD2 HIS G 281       5.910   2.607 -40.395  1.00  4.11           C  
ATOM   2054  CE1 HIS G 281       7.136   3.309 -38.678  1.00  4.14           C  
ATOM   2055  NE2 HIS G 281       5.931   2.817 -39.039  1.00  4.09           N  
ATOM   2056  N   GLN G 282       8.100   0.165 -43.584  1.00  4.83           N  
ATOM   2057  CA  GLN G 282       7.729  -1.230 -43.663  1.00  4.87           C  
ATOM   2058  C   GLN G 282       8.704  -1.965 -44.567  1.00  4.98           C  
ATOM   2059  O   GLN G 282       8.324  -2.889 -45.324  1.00  5.51           O  
ATOM   2060  CB  GLN G 282       6.296  -1.340 -44.225  1.00  5.37           C  
ATOM   2061  CG  GLN G 282       5.288  -0.804 -43.224  1.00  6.23           C  
ATOM   2062  CD  GLN G 282       3.859  -0.699 -43.761  1.00  6.77           C  
ATOM   2063  OE1 GLN G 282       3.563  -0.846 -44.990  1.00  9.25           O  
ATOM   2064  NE2 GLN G 282       2.943  -0.455 -42.834  1.00  6.67           N  
ATOM   2065  N   GLY G 283       9.970  -1.583 -44.391  1.00  4.91           N  
ATOM   2066  CA  GLY G 283      11.036  -2.053 -45.280  1.00  5.27           C  
ATOM   2067  C   GLY G 283      11.825  -3.220 -44.738  1.00  5.72           C  
ATOM   2068  O   GLY G 283      11.340  -4.046 -43.930  1.00  5.75           O  
ATOM   2069  N   ILE G 284      13.063  -3.312 -45.196  1.00  5.64           N  
ATOM   2070  CA  ILE G 284      13.974  -4.417 -44.861  1.00  6.04           C  
ATOM   2071  C   ILE G 284      14.989  -3.921 -43.866  1.00  5.64           C  
ATOM   2072  O   ILE G 284      15.673  -2.959 -44.150  1.00  5.85           O  
ATOM   2073  CB  ILE G 284      14.714  -4.897 -46.137  1.00  6.50           C  
ATOM   2074  CG1 ILE G 284      13.739  -5.242 -47.256  1.00  7.90           C  
ATOM   2075  CG2 ILE G 284      15.597  -6.127 -45.785  1.00  6.82           C  
ATOM   2076  CD1 ILE G 284      12.686  -6.265 -46.959  1.00  8.61           C  
ATOM   2077  N   TYR G 285      15.042  -4.592 -42.707  1.00  5.82           N  
ATOM   2078  CA  TYR G 285      15.942  -4.236 -41.589  1.00  5.57           C  
ATOM   2079  C   TYR G 285      16.914  -5.381 -41.406  1.00  6.08           C  
ATOM   2080  O   TYR G 285      16.542  -6.423 -40.863  1.00  6.28           O  
ATOM   2081  CB  TYR G 285      15.107  -3.989 -40.340  1.00  5.39           C  
ATOM   2082  CG  TYR G 285      14.141  -2.834 -40.405  1.00  4.95           C  
ATOM   2083  CD1 TYR G 285      14.430  -1.651 -39.783  1.00  4.71           C  
ATOM   2084  CD2 TYR G 285      12.886  -2.948 -41.026  1.00  4.92           C  
ATOM   2085  CE1 TYR G 285      13.485  -0.610 -39.748  1.00  4.69           C  
ATOM   2086  CE2 TYR G 285      11.933  -1.913 -40.980  1.00  4.86           C  
ATOM   2087  CZ  TYR G 285      12.240  -0.740 -40.339  1.00  4.95           C  
ATOM   2088  OH  TYR G 285      11.343   0.304 -40.259  1.00  5.28           O  
ATOM   2089  N   PHE G 286      18.151  -5.230 -41.887  1.00  6.41           N  
ATOM   2090  CA  PHE G 286      19.188  -6.262 -41.729  1.00  7.68           C  
ATOM   2091  C   PHE G 286      18.635  -7.639 -42.147  1.00  7.50           C  
ATOM   2092  O   PHE G 286      18.688  -8.630 -41.392  1.00  8.16           O  
ATOM   2093  CB  PHE G 286      19.765  -6.226 -40.310  1.00  9.36           C  
ATOM   2094  CG  PHE G 286      20.393  -4.898 -39.967  1.00 10.19           C  
ATOM   2095  CD1 PHE G 286      21.583  -4.519 -40.572  1.00 13.04           C  
ATOM   2096  CD2 PHE G 286      19.745  -3.998 -39.161  1.00  9.94           C  
ATOM   2097  CE1 PHE G 286      22.112  -3.232 -40.318  1.00 12.23           C  
ATOM   2098  CE2 PHE G 286      20.281  -2.735 -38.908  1.00 10.33           C  
ATOM   2099  CZ  PHE G 286      21.479  -2.383 -39.455  1.00 10.30           C  
ATOM   2100  N   HIS G 287      18.080  -7.664 -43.362  1.00  7.30           N  
ATOM   2101  CA  HIS G 287      17.625  -8.868 -44.043  1.00  7.98           C  
ATOM   2102  C   HIS G 287      16.302  -9.405 -43.623  1.00  7.24           C  
ATOM   2103  O   HIS G 287      15.871 -10.422 -44.141  1.00  8.25           O  
ATOM   2104  CB  HIS G 287      18.703  -9.989 -44.067  1.00  9.10           C  
ATOM   2105  CG  HIS G 287      20.021  -9.557 -44.729  1.00 10.16           C  
ATOM   2106  ND1 HIS G 287      20.130  -9.295 -46.054  1.00 12.42           N  
ATOM   2107  CD2 HIS G 287      21.246  -9.254 -44.176  1.00 11.63           C  
ATOM   2108  CE1 HIS G 287      21.407  -8.894 -46.325  1.00 12.45           C  
ATOM   2109  NE2 HIS G 287      22.082  -8.876 -45.198  1.00 11.62           N  
ATOM   2110  N   THR G 288      15.598  -8.717 -42.744  1.00  6.42           N  
ATOM   2111  CA  THR G 288      14.240  -9.134 -42.368  1.00  5.72           C  
ATOM   2112  C   THR G 288      13.241  -8.025 -42.713  1.00  5.33           C  
ATOM   2113  O   THR G 288      13.428  -6.859 -42.358  1.00  5.13           O  
ATOM   2114  CB  THR G 288      14.173  -9.435 -40.866  1.00  5.82           C  
ATOM   2115  OG1 THR G 288      15.106 -10.487 -40.628  1.00  6.46           O  
ATOM   2116  CG2 THR G 288      12.741  -9.864 -40.470  1.00  5.61           C  
ATOM   2117  N   GLN G 289      12.216  -8.389 -43.449  1.00  5.04           N  
ATOM   2118  CA  GLN G 289      11.148  -7.434 -43.773  1.00  5.38           C  
ATOM   2119  C   GLN G 289      10.185  -7.296 -42.597  1.00  5.35           C  
ATOM   2120  O   GLN G 289       9.703  -8.314 -42.054  1.00  5.59           O  
ATOM   2121  CB  GLN G 289      10.365  -7.927 -44.988  1.00  5.50           C  
ATOM   2122  CG  GLN G 289       9.403  -6.858 -45.529  1.00  6.14           C  
ATOM   2123  CD  GLN G 289       8.451  -7.407 -46.574  1.00  6.78           C  
ATOM   2124  OE1 GLN G 289       8.384  -6.812 -47.681  1.00 10.32           O  
ATOM   2125  NE2 GLN G 289       7.716  -8.430 -46.292  1.00  6.38           N  
ATOM   2126  N   ILE G 290       9.875  -6.044 -42.265  1.00  5.14           N  
ATOM   2127  CA  ILE G 290       8.732  -5.733 -41.350  1.00  5.15           C  
ATOM   2128  C   ILE G 290       7.660  -5.062 -42.201  1.00  5.53           C  
ATOM   2129  O   ILE G 290       7.466  -3.836 -42.192  1.00  5.93           O  
ATOM   2130  CB  ILE G 290       9.112  -4.833 -40.119  1.00  4.92           C  
ATOM   2131  CG1 ILE G 290      10.416  -5.298 -39.418  1.00  4.60           C  
ATOM   2132  CG2 ILE G 290       7.883  -4.741 -39.170  1.00  4.91           C  
ATOM   2133  CD1 ILE G 290      10.807  -4.330 -38.257  1.00  4.68           C  
ATOM   2134  N   GLY G 291       7.016  -5.893 -43.015  1.00  5.80           N  
ATOM   2135  CA  GLY G 291       5.976  -5.452 -43.952  1.00  6.65           C  
ATOM   2136  C   GLY G 291       4.678  -5.083 -43.309  1.00  7.12           C  
ATOM   2137  O   GLY G 291       3.816  -4.476 -43.991  1.00  7.81           O  
ATOM   2138  N   ALA G 292       4.518  -5.416 -42.014  1.00  7.55           N  
ATOM   2139  CA  ALA G 292       3.289  -5.162 -41.264  1.00  8.48           C  
ATOM   2140  C   ALA G 292       2.106  -5.986 -41.830  1.00  9.73           C  
ATOM   2141  O   ALA G 292       2.340  -7.101 -42.224  1.00  9.86           O  
ATOM   2142  CB  ALA G 292       3.024  -3.666 -41.111  1.00  8.68           C  
ATOM   2143  N   VAL G 293       0.867  -5.461 -41.855  1.00 13.45           N  
ATOM   2144  CA  VAL G 293      -0.278  -6.296 -42.188  1.00 17.16           C  
ATOM   2145  C   VAL G 293      -0.144  -6.922 -43.583  1.00 19.38           C  
ATOM   2146  O   VAL G 293      -0.530  -8.105 -43.744  1.00 21.55           O  
ATOM   2147  CB  VAL G 293      -1.603  -5.507 -42.012  1.00 20.24           C  
ATOM   2148  CG1 VAL G 293      -2.779  -6.226 -42.650  1.00 21.36           C  
ATOM   2149  CG2 VAL G 293      -1.821  -5.221 -40.523  1.00 19.80           C  
ATOM   2150  N   MET G 294       0.435  -6.126 -44.501  1.00 19.59           N  
ATOM   2151  CA  MET G 294       0.815  -6.409 -45.931  1.00 24.25           C  
ATOM   2152  C   MET G 294       1.917  -7.439 -46.090  1.00 22.64           C  
ATOM   2153  O   MET G 294       2.083  -7.985 -47.188  1.00 23.93           O  
ATOM   2154  CB  MET G 294       1.393  -5.110 -46.620  1.00 26.19           C  
ATOM   2155  CG  MET G 294       0.432  -3.960 -47.049  1.00 27.32           C  
ATOM   2156  SD  MET G 294       1.136  -2.400 -47.773  1.00 28.46           S  
ATOM   2157  CE  MET G 294       2.039  -3.126 -49.164  1.00 20.58           C  
ATOM   2158  N   GLY G 295       2.697  -7.659 -45.025  1.00 16.34           N  
ATOM   2159  CA  GLY G 295       3.968  -8.378 -45.050  1.00 14.05           C  
ATOM   2160  C   GLY G 295       3.880  -9.893 -45.006  1.00 11.82           C  
ATOM   2161  O   GLY G 295       2.896 -10.509 -45.446  1.00 13.34           O  
ATOM   2162  N   GLU G 296       4.900 -10.489 -44.432  1.00  9.27           N  
ATOM   2163  CA  GLU G 296       5.075 -11.932 -44.403  1.00  8.91           C  
ATOM   2164  C   GLU G 296       4.486 -12.510 -43.107  1.00  8.50           C  
ATOM   2165  O   GLU G 296       4.791 -12.041 -42.000  1.00  8.56           O  
ATOM   2166  CB  GLU G 296       6.577 -12.258 -44.466  1.00  8.55           C  
ATOM   2167  CG  GLU G 296       7.129 -11.965 -45.882  1.00  8.13           C  
ATOM   2168  CD  GLU G 296       8.616 -11.748 -45.908  1.00  9.39           C  
ATOM   2169  OE1 GLU G 296       9.298 -11.562 -44.865  1.00  8.87           O  
ATOM   2170  OE2 GLU G 296       9.110 -11.799 -47.073  1.00 10.23           O1-
ATOM   2171  N   CYS G 297       3.674 -13.549 -43.268  1.00  8.90           N  
ATOM   2172  CA  CYS G 297       3.029 -14.269 -42.149  1.00  8.46           C  
ATOM   2173  C   CYS G 297       3.112 -15.764 -42.494  1.00  9.44           C  
ATOM   2174  O   CYS G 297       2.467 -16.221 -43.455  1.00 11.16           O  
ATOM   2175  CB  CYS G 297       1.548 -13.862 -41.963  1.00  8.12           C  
ATOM   2176  SG  CYS G 297       1.346 -12.181 -41.410  1.00  8.14           S  
ATOM   2177  N   PRO G 298       3.931 -16.522 -41.752  1.00  9.36           N  
ATOM   2178  CA  PRO G 298       4.729 -16.101 -40.593  1.00  9.37           C  
ATOM   2179  C   PRO G 298       5.878 -15.195 -40.999  1.00  8.73           C  
ATOM   2180  O   PRO G 298       6.297 -15.139 -42.179  1.00  8.36           O  
ATOM   2181  CB  PRO G 298       5.262 -17.428 -40.012  1.00 10.83           C  
ATOM   2182  CG  PRO G 298       5.323 -18.380 -41.204  1.00 10.17           C  
ATOM   2183  CD  PRO G 298       4.147 -17.959 -42.100  1.00  9.85           C  
ATOM   2184  N   ALA G 299       6.409 -14.475 -40.016  1.00  7.45           N  
ATOM   2185  CA  ALA G 299       7.640 -13.654 -40.295  1.00  7.75           C  
ATOM   2186  C   ALA G 299       8.798 -14.539 -40.751  1.00  7.71           C  
ATOM   2187  O   ALA G 299       8.883 -15.736 -40.386  1.00  8.63           O  
ATOM   2188  CB  ALA G 299       8.081 -12.889 -39.055  1.00  7.75           C  
ATOM   2189  N   GLN G 300       9.686 -13.960 -41.535  1.00  8.21           N  
ATOM   2190  CA  GLN G 300      10.837 -14.702 -42.079  1.00  8.34           C  
ATOM   2191  C   GLN G 300      12.151 -14.028 -41.744  1.00  7.98           C  
ATOM   2192  O   GLN G 300      12.638 -13.143 -42.483  1.00  9.30           O  
ATOM   2193  CB  GLN G 300      10.723 -14.857 -43.607  1.00  8.87           C  
ATOM   2194  CG  GLN G 300       9.527 -15.691 -44.063  1.00 10.41           C  
ATOM   2195  CD  GLN G 300       9.449 -15.773 -45.593  1.00 12.30           C  
ATOM   2196  OE1 GLN G 300      10.459 -15.857 -46.268  1.00 15.78           O  
ATOM   2197  NE2 GLN G 300       8.255 -15.695 -46.120  1.00 12.51           N  
ATOM   2198  N   VAL G 301      12.779 -14.419 -40.649  1.00  8.54           N  
ATOM   2199  CA  VAL G 301      14.077 -13.808 -40.267  1.00  8.37           C  
ATOM   2200  C   VAL G 301      15.104 -14.092 -41.346  1.00  9.44           C  
ATOM   2201  O   VAL G 301      15.329 -15.249 -41.740  1.00 10.59           O  
ATOM   2202  CB  VAL G 301      14.541 -14.350 -38.919  1.00  8.11           C  
ATOM   2203  CG1 VAL G 301      15.991 -13.931 -38.597  1.00  8.46           C  
ATOM   2204  CG2 VAL G 301      13.562 -13.865 -37.871  1.00  8.65           C  
ATOM   2205  N   GLY G 302      15.719 -13.032 -41.817  1.00  9.22           N  
ATOM   2206  CA  GLY G 302      16.912 -13.176 -42.665  1.00  9.77           C  
ATOM   2207  C   GLY G 302      16.604 -13.456 -44.127  1.00 10.87           C  
ATOM   2208  O   GLY G 302      17.535 -13.727 -44.919  1.00 13.27           O  
ATOM   2209  N   ALA G 303      15.342 -13.470 -44.518  1.00 11.40           N  
ATOM   2210  CA  ALA G 303      14.954 -13.872 -45.880  1.00 11.55           C  
ATOM   2211  C   ALA G 303      15.243 -12.911 -47.027  1.00 13.59           C  
ATOM   2212  O   ALA G 303      15.011 -13.275 -48.221  1.00 16.76           O  
ATOM   2213  CB  ALA G 303      13.491 -14.248 -45.902  1.00 11.13           C  
ATOM   2214  N   HIS G 304      15.661 -11.688 -46.719  1.00 12.02           N  
ATOM   2215  CA  HIS G 304      15.945 -10.710 -47.766  1.00 12.61           C  
ATOM   2216  C   HIS G 304      17.367 -10.225 -47.540  1.00 14.30           C  
ATOM   2217  O   HIS G 304      17.626  -9.055 -47.567  1.00 18.99           O  
ATOM   2218  CB  HIS G 304      14.966  -9.533 -47.659  1.00 11.97           C  
ATOM   2219  CG  HIS G 304      13.521  -9.886 -47.894  1.00 12.34           C  
ATOM   2220  ND1 HIS G 304      12.860  -9.547 -49.035  1.00 14.47           N  
ATOM   2221  CD2 HIS G 304      12.570 -10.513 -47.063  1.00 11.11           C  
ATOM   2222  CE1 HIS G 304      11.579  -9.968 -48.971  1.00 13.48           C  
ATOM   2223  NE2 HIS G 304      11.393 -10.565 -47.759  1.00 11.74           N  
ATOM   2224  OXT HIS G 304      18.293 -10.982 -47.331  1.00 19.31           O1-
TER   
HETATM 2226  C1  NAG G 501      11.997  -1.096 -49.066  1.00  4.99           C  
HETATM 2227  C2  NAG G 501      11.561  -0.292 -50.298  1.00  5.05           C  
HETATM 2228  C3  NAG G 501      10.068  -0.011 -50.226  1.00  5.54           C  
HETATM 2229  C4  NAG G 501       9.293  -1.279 -50.059  1.00  5.60           C  
HETATM 2230  C5  NAG G 501       9.819  -2.065 -48.849  1.00  5.45           C  
HETATM 2231  C6  NAG G 501       9.141  -3.410 -48.706  1.00  5.78           C  
HETATM 2232  C7  NAG G 501      12.998   1.320 -51.501  1.00  6.16           C  
HETATM 2233  C8  NAG G 501      13.793   2.607 -51.396  1.00  6.54           C  
HETATM 2234  N2  NAG G 501      12.329   0.935 -50.387  1.00  5.74           N  
HETATM 2235  O3  NAG G 501       9.669   0.622 -51.462  1.00  5.77           O  
HETATM 2236  O4  NAG G 501       7.905  -0.987 -49.745  1.00  6.10           O  
HETATM 2237  O5  NAG G 501      11.218  -2.292 -48.987  1.00  5.10           O  
HETATM 2238  O6  NAG G 501       9.532  -4.098 -47.515  1.00  6.05           O  
HETATM 2239  O7  NAG G 501      12.907   0.721 -52.580  1.00  6.31           O  
HETATM 2240  C1  NAG G 502       6.960  -1.174 -50.798  1.00  6.90           C  
HETATM 2241  C2  NAG G 502       5.536  -1.267 -50.206  1.00  7.53           C  
HETATM 2242  C3  NAG G 502       4.529  -1.393 -51.360  1.00  9.17           C  
HETATM 2243  C4  NAG G 502       4.753  -0.264 -52.377  1.00  9.50           C  
HETATM 2244  C5  NAG G 502       6.237  -0.231 -52.811  1.00  7.94           C  
HETATM 2245  C6  NAG G 502       6.515   0.963 -53.729  1.00  7.30           C  
HETATM 2246  C7  NAG G 502       5.247  -2.269 -47.969  1.00  7.42           C  
HETATM 2247  C8  NAG G 502       5.274  -3.565 -47.210  1.00  8.46           C  
HETATM 2248  N2  NAG G 502       5.474  -2.390 -49.275  1.00  7.83           N  
HETATM 2249  O3  NAG G 502       3.258  -1.198 -50.799  1.00 11.38           O  
HETATM 2250  O4  NAG G 502       3.944  -0.328 -53.556  1.00 12.29           O  
HETATM 2251  O5  NAG G 502       7.085  -0.065 -51.658  1.00  6.87           O  
HETATM 2252  O6  NAG G 502       7.896   0.981 -54.093  1.00  6.83           O  
HETATM 2253  O7  NAG G 502       4.995  -1.186 -47.451  1.00  7.23           O  
HETATM 2254  C1  BMA G 503       3.279  -1.501 -53.833  1.00 16.96           C  
HETATM 2255  C2  BMA G 503       2.394  -1.247 -55.082  1.00 18.49           C  
HETATM 2256  C3  BMA G 503       1.662  -2.538 -55.374  1.00 21.73           C  
HETATM 2257  C4  BMA G 503       2.619  -3.747 -55.406  1.00 20.19           C  
HETATM 2258  C5  BMA G 503       3.541  -3.809 -54.152  1.00 19.12           C  
HETATM 2259  C6  BMA G 503       4.663  -4.846 -54.080  1.00 19.40           C  
HETATM 2260  O2  BMA G 503       3.266  -0.876 -56.164  1.00 19.81           O  
HETATM 2261  O3  BMA G 503       0.973  -2.424 -56.642  1.00 26.25           O  
HETATM 2262  O4  BMA G 503       1.821  -4.940 -55.441  1.00 22.57           O  
HETATM 2263  O5  BMA G 503       4.228  -2.549 -54.058  1.00 20.02           O  
HETATM 2264  O6  BMA G 503       5.169  -4.857 -55.448  1.00 19.73           O  
HETATM 2265  C1  MAN G 504       6.348  -5.668 -55.535  1.00 20.46           C  
HETATM 2266  C2  MAN G 504       6.935  -5.391 -56.936  1.00 19.65           C  
HETATM 2267  C3  MAN G 504       6.118  -6.132 -58.017  1.00 20.53           C  
HETATM 2268  C4  MAN G 504       5.839  -7.598 -57.652  1.00 21.21           C  
HETATM 2269  C5  MAN G 504       5.196  -7.645 -56.270  1.00 22.70           C  
HETATM 2270  C6  MAN G 504       4.844  -9.074 -55.866  1.00 24.41           C  
HETATM 2271  O2  MAN G 504       8.243  -5.871 -56.937  1.00 20.35           O  
HETATM 2272  O3  MAN G 504       6.851  -6.090 -59.245  1.00 19.16           O  
HETATM 2273  O4  MAN G 504       5.009  -8.204 -58.627  1.00 23.11           O  
HETATM 2274  O5  MAN G 504       6.112  -7.064 -55.323  1.00 20.69           O  
HETATM 2275  O6  MAN G 504       6.019  -9.859 -55.873  1.00 28.00           O  
HETATM 2276  C1  MAN G 505       6.108  -5.408 -60.265  1.00 18.68           C  
HETATM 2277  C2  MAN G 505       6.775  -5.762 -61.584  1.00 18.16           C  
HETATM 2278  C3  MAN G 505       8.188  -5.139 -61.507  1.00 16.84           C  
HETATM 2279  C4  MAN G 505       8.114  -3.613 -61.272  1.00 17.15           C  
HETATM 2280  C5  MAN G 505       7.399  -3.370 -59.941  1.00 16.48           C  
HETATM 2281  C6  MAN G 505       7.311  -1.882 -59.621  1.00 17.33           C  
HETATM 2282  O2  MAN G 505       5.976  -5.282 -62.656  1.00 20.87           O  
HETATM 2283  O3  MAN G 505       8.971  -5.498 -62.599  1.00 12.64           O  
HETATM 2284  O4  MAN G 505       9.416  -3.064 -61.152  1.00 10.44           O  
HETATM 2285  O5  MAN G 505       6.117  -3.988 -60.027  1.00 18.47           O  
HETATM 2286  O6  MAN G 505       6.596  -1.704 -58.419  1.00 20.60           O  
HETATM 2287  C1  MAN G 506      29.245  19.462 -32.818  1.00 12.10           C  
HETATM 2288  C2  MAN G 506      30.249  18.859 -31.820  1.00 12.92           C  
HETATM 2289  C3  MAN G 506      30.238  19.678 -30.528  1.00 15.72           C  
HETATM 2290  C4  MAN G 506      30.445  21.148 -30.862  1.00 18.09           C  
HETATM 2291  C5  MAN G 506      29.384  21.633 -31.841  1.00 16.97           C  
HETATM 2292  C6  MAN G 506      29.516  23.118 -32.241  1.00 19.59           C  
HETATM 2293  O2  MAN G 506      31.558  18.876 -32.403  1.00 12.86           O  
HETATM 2294  O3  MAN G 506      31.255  19.141 -29.694  1.00 18.29           O  
HETATM 2295  O4  MAN G 506      30.322  21.935 -29.684  1.00 21.13           O  
HETATM 2296  O5  MAN G 506      29.477  20.854 -33.007  1.00 14.89           O  
HETATM 2297  O6  MAN G 506      28.649  23.351 -33.343  1.00 24.69           O  
HETATM 2298 CL    CL G 507      -7.819  -6.690 -30.744  1.00 16.00          CL  
HETATM 2299  C1  GOL G 508      22.893  10.381 -45.826  1.00 19.49           C  
HETATM 2300  O1  GOL G 508      23.367  11.643 -46.371  1.00 20.23           O  
HETATM 2301  C2  GOL G 508      23.771  10.006 -44.639  1.00 19.11           C  
HETATM 2302  O2  GOL G 508      25.171   9.858 -44.986  1.00 21.40           O  
HETATM 2303  C3  GOL G 508      23.240   8.648 -44.220  1.00 17.29           C  
HETATM 2304  O3  GOL G 508      23.880   8.298 -43.040  1.00 16.76           O  
HETATM 2305  C1  GOL G 509      22.429  15.942 -26.885  1.00 20.76           C  
HETATM 2306  O1  GOL G 509      22.576  14.507 -26.779  1.00 16.45           O  
HETATM 2307  C2  GOL G 509      22.449  16.501 -25.455  1.00 23.53           C  
HETATM 2308  O2  GOL G 509      22.383  17.944 -25.482  1.00 25.95           O  
HETATM 2309  C3  GOL G 509      21.260  15.940 -24.663  1.00 27.12           C  
HETATM 2310  O3  GOL G 509      21.510  16.106 -23.257  1.00 32.95           O  
HETATM 2311  C1  GOL G 510      33.345  12.361 -34.872  1.00 23.04           C  
HETATM 2312  O1  GOL G 510      34.185  13.482 -34.977  1.00 26.15           O  
HETATM 2313  C2  GOL G 510      33.848  11.284 -33.940  1.00 22.53           C  
HETATM 2314  O2  GOL G 510      32.817  10.311 -33.818  1.00 26.46           O  
HETATM 2315  C3  GOL G 510      34.990  10.505 -34.545  1.00 23.33           C  
HETATM 2316  O3  GOL G 510      34.485   9.730 -35.660  1.00 21.64           O  
HETATM 2317  C1  GOL G 511      -0.744  19.347 -25.498  1.00 24.74           C  
HETATM 2318  O1  GOL G 511       0.301  18.672 -24.749  1.00 16.18           O  
HETATM 2319  C2  GOL G 511      -1.543  20.313 -24.657  1.00 29.24           C  
HETATM 2320  O2  GOL G 511      -2.029  19.599 -23.521  1.00 32.89           O  
HETATM 2321  C3  GOL G 511      -2.733  20.797 -25.489  1.00 29.71           C  
HETATM 2322  O3  GOL G 511      -3.938  20.425 -24.810  1.00 36.80           O  
HETATM 2323  O   HOH G 601      11.087   8.350 -28.769  1.00  4.48           O  
HETATM 2324  O   HOH G 602      10.570  10.185 -26.704  1.00  4.78           O  
HETATM 2325  O   HOH G 603      12.299   2.933 -39.684  1.00  4.27           O  
HETATM 2326  O   HOH G 604       8.449   5.253 -44.844  1.00  5.08           O  
HETATM 2327  O   HOH G 605      19.594   3.570 -30.581  1.00  5.51           O  
HETATM 2328  O   HOH G 606      11.830 -11.141 -44.126  1.00  8.16           O  
HETATM 2329  O   HOH G 607       9.176 -11.132 -42.178  1.00  7.49           O  
HETATM 2330  O   HOH G 608      23.763   3.254 -28.488  1.00  6.62           O  
HETATM 2331  O   HOH G 609       9.702   3.346 -51.916  1.00  5.65           O  
HETATM 2332  O   HOH G 610       7.195  -8.779 -43.634  1.00  8.09           O  
HETATM 2333  O   HOH G 611       3.821   4.778  -9.419  1.00  6.41           O  
HETATM 2334  O   HOH G 612      20.277  11.112 -32.527  1.00  5.83           O  
HETATM 2335  O   HOH G 613      22.441   1.734 -26.534  1.00  6.62           O  
HETATM 2336  O   HOH G 614      18.394  -3.259 -43.922  1.00  5.54           O
[truncated: 25,281 more chars]
