# Supplementary material for: Growing Glycans in Rosetta: Accurate de novo glycan modeling, density fitting, and rational sequon design
Source: PLoS Comput Biol. 2024 Jun 24;20(6):e1011895. doi: 10.1371/journal.pcbi.1011895 (PMC11288642; doi:10.1371/journal.pcbi.1011895)
Supplement: S1 Data — Please see README for a full description of each component. Briefly, these include the following scripts: create_substituted_JD.py—Used to create substituted job description file for rosetta_scripts_jd3; create_symmetry_mates.py—This was used to create symmetry mates with a 12 A radius; density_build_example.xml—An an example of a main job definition file before being substituted for each glycan; density_build_example_substituted.xml—Substituted version; glycan_bm_plots.py—Tools used for plotting all benchmark experiments from Rosetta JSON files.; glycan_conformer_table.txt—The resultant glycan conformer table used in Rosetta and benchmarked against; glycan_tree_relax.xml—Main script used for de novo benchmarking.; glycan_tree_relax_dens.xml—Main script used for density building.; glycan_tree_relax_with_solvation.xml—Script used for running the GTM with explicit waters; glycan_water_mediated_hbonds.xml—Script for calculating water mediated hydrogen bonds; pdb_roots_density_sym.txt—Benchmark glycan list used for create_substituted_JD.py; refine_with_map_dih2.xml—Script used for refining input structures into the rosetta energy function using density. (ZIP) [file pcbi.1011895.s027.zip › supplemental_data/symmetrized_structures/min_symm_structures/4do4_min.pdb]

ATOM      1  N   LEU A  18      55.366  14.684  12.598  1.00 22.03           N  
ATOM      2  CA  LEU A  18      56.750  15.164  12.230  1.00 21.74           C  
ATOM      3  C   LEU A  18      56.645  15.961  10.927  1.00 22.13           C  
ATOM      4  O   LEU A  18      56.096  15.466   9.926  1.00 24.71           O  
ATOM      5  CB  LEU A  18      57.708  13.977  12.070  1.00 22.41           C  
ATOM      6  CG  LEU A  18      59.141  14.154  11.566  1.00 22.78           C  
ATOM      7  CD1 LEU A  18      59.966  15.119  12.451  1.00 24.41           C  
ATOM      8  CD2 LEU A  18      59.825  12.766  11.462  1.00 21.16           C  
ATOM      9  N   ASP A  19      57.177  17.188  10.946  1.00 26.39           N  
ATOM     10  CA  ASP A  19      56.961  18.165   9.873  1.00 27.36           C  
ATOM     11  C   ASP A  19      57.960  17.998   8.712  1.00 26.41           C  
ATOM     12  O   ASP A  19      58.645  18.938   8.327  1.00 27.80           O  
ATOM     13  CB  ASP A  19      57.014  19.577  10.468  1.00 29.63           C  
ATOM     14  CG  ASP A  19      56.436  20.639   9.542  1.00 33.57           C  
ATOM     15  OD1 ASP A  19      55.599  20.303   8.667  1.00 35.39           O  
ATOM     16  OD2 ASP A  19      56.813  21.822   9.706  1.00 40.24           O1-
ATOM     17  N   ASN A  20      58.004  16.792   8.150  1.00 24.12           N  
ATOM     18  CA  ASN A  20      58.929  16.466   7.071  1.00 23.62           C  
ATOM     19  C   ASN A  20      58.218  16.272   5.737  1.00 24.18           C  
ATOM     20  O   ASN A  20      58.828  15.806   4.767  1.00 25.01           O  
ATOM     21  CB  ASN A  20      59.765  15.234   7.445  1.00 23.91           C  
ATOM     22  CG  ASN A  20      58.920  13.995   7.682  1.00 22.63           C  
ATOM     23  OD1 ASN A  20      57.692  14.020   7.483  1.00 19.55           O  
ATOM     24  ND2 ASN A  20      59.562  12.905   8.118  1.00 21.28           N  
ATOM     25  N   GLY A  21      56.933  16.644   5.685  1.00 23.83           N  
ATOM     26  CA  GLY A  21      56.125  16.530   4.473  1.00 26.39           C  
ATOM     27  C   GLY A  21      55.595  15.144   4.154  1.00 23.53           C  
ATOM     28  O   GLY A  21      54.826  14.972   3.182  1.00 27.84           O  
ATOM     29  N   LEU A  22      55.988  14.158   4.948  1.00 22.03           N  
ATOM     30  CA  LEU A  22      55.663  12.758   4.675  1.00 20.79           C  
ATOM     31  C   LEU A  22      54.421  12.297   5.440  1.00 20.51           C  
ATOM     32  O   LEU A  22      54.104  12.810   6.518  1.00 20.61           O  
ATOM     33  CB  LEU A  22      56.838  11.841   5.028  1.00 20.92           C  
ATOM     34  CG  LEU A  22      58.138  12.122   4.252  1.00 18.50           C  
ATOM     35  CD1 LEU A  22      59.242  11.161   4.740  1.00 21.35           C  
ATOM     36  CD2 LEU A  22      57.861  12.062   2.738  1.00 21.21           C  
ATOM     37  N   LEU A  23      53.760  11.291   4.866  1.00 21.38           N  
ATOM     38  CA  LEU A  23      52.648  10.587   5.495  1.00 19.58           C  
ATOM     39  C   LEU A  23      51.552  11.563   5.924  1.00 20.25           C  
ATOM     40  O   LEU A  23      51.019  11.517   7.047  1.00 19.19           O  
ATOM     41  CB  LEU A  23      53.157   9.731   6.660  1.00 19.33           C  
ATOM     42  CG  LEU A  23      54.192   8.651   6.310  1.00 20.93           C  
ATOM     43  CD1 LEU A  23      54.437   7.723   7.519  1.00 21.11           C  
ATOM     44  CD2 LEU A  23      53.830   7.880   5.073  1.00 24.12           C  
ATOM     45  N   GLN A  24      51.183  12.419   4.982  1.00 18.56           N  
ATOM     46  CA  GLN A  24      50.027  13.294   5.157  1.00 20.96           C  
ATOM     47  C   GLN A  24      48.718  12.498   5.194  1.00 19.75           C  
ATOM     48  O   GLN A  24      47.685  13.003   5.636  1.00 19.27           O  
ATOM     49  CB  GLN A  24      50.023  14.366   4.078  1.00 25.26           C  
ATOM     50  CG  GLN A  24      51.206  15.321   4.226  1.00 27.61           C  
ATOM     51  CD  GLN A  24      51.138  16.143   5.507  1.00 39.45           C  
ATOM     52  OE1 GLN A  24      52.025  16.061   6.372  1.00 56.12           O  
ATOM     53  NE2 GLN A  24      50.072  16.926   5.644  1.00 40.72           N  
ATOM     54  N   THR A  25      48.791  11.250   4.724  1.00 19.05           N  
ATOM     55  CA  THR A  25      47.799  10.227   4.995  1.00 17.54           C  
ATOM     56  C   THR A  25      48.513   9.018   5.624  1.00 18.39           C  
ATOM     57  O   THR A  25      49.735   8.905   5.532  1.00 18.88           O  
ATOM     58  CB  THR A  25      47.095   9.796   3.716  1.00 17.68           C  
ATOM     59  OG1 THR A  25      48.064   9.257   2.796  1.00 23.39           O  
ATOM     60  CG2 THR A  25      46.309  10.963   3.051  1.00 24.86           C  
ATOM     61  N   PRO A  26      47.761   8.102   6.257  1.00 18.00           N  
ATOM     62  CA  PRO A  26      48.459   6.993   6.895  1.00 16.59           C  
ATOM     63  C   PRO A  26      49.272   6.144   5.894  1.00 12.63           C  
ATOM     64  O   PRO A  26      48.834   5.978   4.738  1.00 16.94           O  
ATOM     65  CB  PRO A  26      47.322   6.194   7.543  1.00 19.01           C  
ATOM     66  CG  PRO A  26      46.252   7.202   7.784  1.00 18.21           C  
ATOM     67  CD  PRO A  26      46.324   8.109   6.585  1.00 18.88           C  
ATOM     68  N   PRO A  27      50.431   5.615   6.351  1.00 18.91           N  
ATOM     69  CA  PRO A  27      51.226   4.767   5.462  1.00 16.09           C  
ATOM     70  C   PRO A  27      50.494   3.470   5.146  1.00 14.77           C  
ATOM     71  O   PRO A  27      49.809   2.900   5.993  1.00 18.48           O  
ATOM     72  CB  PRO A  27      52.514   4.524   6.250  1.00 18.09           C  
ATOM     73  CG  PRO A  27      52.120   4.677   7.668  1.00 19.19           C  
ATOM     74  CD  PRO A  27      51.040   5.725   7.688  1.00 20.76           C  
ATOM     75  N   MET A  28      50.580   3.083   3.882  1.00 16.10           N  
ATOM     76  CA  MET A  28      50.109   1.797   3.415  1.00 16.42           C  
ATOM     77  C   MET A  28      51.279   0.996   2.882  1.00 15.27           C  
ATOM     78  O   MET A  28      52.118   1.514   2.153  1.00 17.08           O  
ATOM     79  CB  MET A  28      49.073   1.975   2.316  1.00 17.88           C  
ATOM     80  CG  MET A  28      47.834   2.768   2.718  1.00 18.06           C  
ATOM     81  SD  MET A  28      46.706   3.088   1.370  1.00 19.85           S  
ATOM     82  CE  MET A  28      46.364   1.398   0.817  1.00 19.72           C  
ATOM     83  N   GLY A  29      51.308  -0.294   3.211  1.00 12.92           N  
ATOM     84  CA  GLY A  29      52.363  -1.157   2.698  1.00 16.89           C  
ATOM     85  C   GLY A  29      52.349  -2.548   3.294  1.00 15.22           C  
ATOM     86  O   GLY A  29      51.294  -3.064   3.681  1.00 16.10           O  
ATOM     87  N   TRP A  30      53.546  -3.113   3.415  1.00 16.64           N  
ATOM     88  CA  TRP A  30      53.747  -4.491   3.843  1.00 16.03           C  
ATOM     89  C   TRP A  30      54.955  -4.463   4.767  1.00 15.13           C  
ATOM     90  O   TRP A  30      55.951  -3.795   4.490  1.00 16.72           O  
ATOM     91  CB  TRP A  30      53.973  -5.377   2.611  1.00 14.44           C  
ATOM     92  CG  TRP A  30      54.192  -6.851   2.898  1.00 15.14           C  
ATOM     93  CD1 TRP A  30      53.261  -7.837   2.873  1.00 16.75           C  
ATOM     94  CD2 TRP A  30      55.431  -7.484   3.230  1.00 14.20           C  
ATOM     95  NE1 TRP A  30      53.831  -9.044   3.158  1.00 17.15           N  
ATOM     96  CE2 TRP A  30      55.158  -8.852   3.442  1.00 16.58           C  
ATOM     97  CE3 TRP A  30      56.727  -7.016   3.461  1.00 18.01           C  
ATOM     98  CZ2 TRP A  30      56.157  -9.763   3.769  1.00 17.92           C  
ATOM     99  CZ3 TRP A  30      57.715  -7.923   3.795  1.00 18.50           C  
ATOM    100  CH2 TRP A  30      57.422  -9.279   3.957  1.00 21.01           C  
ATOM    101  N   LEU A  31      54.875  -5.227   5.846  1.00 13.37           N  
ATOM    102  CA  LEU A  31      55.877  -5.253   6.862  1.00 14.00           C  
ATOM    103  C   LEU A  31      56.108  -6.735   7.185  1.00 17.06           C  
ATOM    104  O   LEU A  31      55.148  -7.487   7.360  1.00 16.70           O  
ATOM    105  CB  LEU A  31      55.383  -4.479   8.124  1.00 18.71           C  
ATOM    106  CG  LEU A  31      56.330  -3.871   9.148  1.00 24.52           C  
ATOM    107  CD1 LEU A  31      55.595  -3.113  10.247  1.00 20.96           C  
ATOM    108  CD2 LEU A  31      57.247  -4.889   9.716  1.00 30.07           C  
ATOM    109  N   ALA A  32      57.373  -7.150   7.289  1.00 13.47           N  
ATOM    110  CA  ALA A  32      57.706  -8.579   7.380  1.00 14.86           C  
ATOM    111  C   ALA A  32      57.299  -9.270   8.668  1.00 14.11           C  
ATOM    112  O   ALA A  32      57.115 -10.479   8.687  1.00 16.70           O  
ATOM    113  CB  ALA A  32      59.215  -8.797   7.178  1.00 17.05           C  
ATOM    114  N   TRP A  33      57.199  -8.516   9.760  1.00 12.80           N  
ATOM    115  CA  TRP A  33      57.328  -9.112  11.076  1.00 12.58           C  
ATOM    116  C   TRP A  33      56.218 -10.086  11.474  1.00 12.49           C  
ATOM    117  O   TRP A  33      56.510 -11.189  11.921  1.00 13.80           O  
ATOM    118  CB  TRP A  33      57.399  -8.046  12.180  1.00 14.22           C  
ATOM    119  CG  TRP A  33      57.557  -8.667  13.546  1.00 12.95           C  
ATOM    120  CD1 TRP A  33      56.611  -8.727  14.520  1.00 15.46           C  
ATOM    121  CD2 TRP A  33      58.684  -9.422  14.039  1.00 13.52           C  
ATOM    122  NE1 TRP A  33      57.092  -9.400  15.618  1.00 15.29           N  
ATOM    123  CE2 TRP A  33      58.369  -9.835  15.345  1.00 16.20           C  
ATOM    124  CE3 TRP A  33      59.954  -9.735  13.522  1.00 13.84           C  
ATOM    125  CZ2 TRP A  33      59.245 -10.589  16.117  1.00 18.50           C  
ATOM    126  CZ3 TRP A  33      60.822 -10.436  14.294  1.00 15.70           C  
ATOM    127  CH2 TRP A  33      60.473 -10.882  15.572  1.00 17.01           C  
ATOM    128  N   GLU A  34      54.953  -9.689  11.371  1.00 16.37           N  
ATOM    129  CA  GLU A  34      53.916 -10.527  11.963  1.00 15.38           C  
ATOM    130  C   GLU A  34      53.909 -11.932  11.382  1.00 14.19           C  
ATOM    131  O   GLU A  34      53.852 -12.916  12.123  1.00 15.58           O  
ATOM    132  CB  GLU A  34      52.536  -9.920  11.793  1.00 15.06           C  
ATOM    133  CG  GLU A  34      51.519 -10.415  12.849  1.00 18.49           C  
ATOM    134  CD  GLU A  34      51.077 -11.861  12.617  1.00 17.16           C  
ATOM    135  OE1 GLU A  34      50.787 -12.232  11.446  1.00 17.72           O  
ATOM    136  OE2 GLU A  34      51.017 -12.607  13.618  1.00 18.05           O1-
ATOM    137  N   ARG A  35      54.013 -12.014  10.064  1.00 15.57           N  
ATOM    138  CA  ARG A  35      53.933 -13.294   9.384  1.00 14.19           C  
ATOM    139  C   ARG A  35      55.263 -14.079   9.326  1.00 12.99           C  
ATOM    140  O   ARG A  35      55.248 -15.318   9.335  1.00 16.52           O  
ATOM    141  CB  ARG A  35      53.336 -13.120   7.994  1.00 16.70           C  
ATOM    142  CG  ARG A  35      53.267 -14.389   7.092  1.00 15.72           C  
ATOM    143  CD  ARG A  35      52.437 -15.533   7.740  1.00 18.13           C  
ATOM    144  NE  ARG A  35      52.441 -16.707   6.875  1.00 18.66           N  
ATOM    145  CZ  ARG A  35      53.430 -17.606   6.827  1.00 17.40           C  
ATOM    146  NH1 ARG A  35      54.502 -17.470   7.606  1.00 19.73           N1+
ATOM    147  NH2 ARG A  35      53.345 -18.646   5.996  1.00 24.58           N  
ATOM    148  N   PHE A  36      56.378 -13.373   9.150  1.00 16.05           N  
ATOM    149  CA  PHE A  36      57.668 -14.041   8.921  1.00 14.38           C  
ATOM    150  C   PHE A  36      58.655 -13.989  10.086  1.00 13.50           C  
ATOM    151  O   PHE A  36      59.605 -14.805  10.139  1.00 17.91           O  
ATOM    152  CB  PHE A  36      58.279 -13.536   7.606  1.00 15.80           C  
ATOM    153  CG  PHE A  36      57.423 -13.869   6.418  1.00 15.26           C  
ATOM    154  CD1 PHE A  36      57.455 -15.148   5.834  1.00 15.63           C  
ATOM    155  CD2 PHE A  36      56.547 -12.934   5.889  1.00 18.66           C  
ATOM    156  CE1 PHE A  36      56.664 -15.462   4.776  1.00 17.60           C  
ATOM    157  CE2 PHE A  36      55.716 -13.271   4.822  1.00 20.95           C  
ATOM    158  CZ  PHE A  36      55.789 -14.549   4.263  1.00 17.75           C  
ATOM    159  N   ARG A  37      58.407 -13.101  11.050  1.00 15.03           N  
ATOM    160  CA  ARG A  37      59.076 -13.058  12.322  1.00 14.92           C  
ATOM    161  C   ARG A  37      60.625 -13.076  12.190  1.00 15.86           C  
ATOM    162  O   ARG A  37      61.174 -12.345  11.355  1.00 16.86           O  
ATOM    163  CB  ARG A  37      58.551 -14.174  13.245  1.00 15.53           C  
ATOM    164  CG  ARG A  37      57.060 -14.119  13.529  1.00 15.41           C  
ATOM    165  CD  ARG A  37      56.662 -13.050  14.516  1.00 15.30           C  
ATOM    166  NE  ARG A  37      55.203 -12.904  14.541  1.00 17.94           N  
ATOM    167  CZ  ARG A  37      54.465 -12.722  15.629  1.00 14.73           C  
ATOM    168  NH1 ARG A  37      55.032 -12.660  16.789  1.00 14.51           N1+
ATOM    169  NH2 ARG A  37      53.143 -12.605  15.546  1.00 18.16           N  
ATOM    170  N   CYS A  38      61.304 -13.919  12.966  1.00 17.27           N  
ATOM    171  CA  CYS A  38      62.764 -13.959  12.958  1.00 15.10           C  
ATOM    172  C   CYS A  38      63.259 -15.286  12.382  1.00 19.13           C  
ATOM    173  O   CYS A  38      64.191 -15.896  12.877  1.00 20.48           O  
ATOM    174  CB  CYS A  38      63.310 -13.755  14.345  1.00 17.09           C  
ATOM    175  SG  CYS A  38      65.093 -13.290  14.439  1.00 22.14           S  
ATOM    176  N   ASN A  39      62.639 -15.722  11.314  1.00 18.75           N  
ATOM    177  CA  ASN A  39      63.030 -16.959  10.673  1.00 20.15           C  
ATOM    178  C   ASN A  39      64.276 -16.711   9.837  1.00 20.47           C  
ATOM    179  O   ASN A  39      64.225 -16.053   8.812  1.00 20.11           O  
ATOM    180  CB  ASN A  39      61.887 -17.438   9.796  1.00 20.88           C  
ATOM    181  CG  ASN A  39      62.159 -18.768   9.113  1.00 24.80           C  
ATOM    182  OD1 ASN A  39      63.216 -19.377   9.274  1.00 25.58           O  
ATOM    183  ND2 ASN A  39      61.201 -19.201   8.305  1.00 22.77           N  
ATOM    184  N   ILE A  40      65.401 -17.223  10.285  1.00 18.51           N  
ATOM    185  CA  ILE A  40      66.642 -17.016   9.578  1.00 19.10           C  
ATOM    186  C   ILE A  40      67.200 -18.332   9.032  1.00 23.67           C  
ATOM    187  O   ILE A  40      68.360 -18.383   8.621  1.00 25.22           O  
ATOM    188  CB  ILE A  40      67.682 -16.318  10.458  1.00 20.29           C  
ATOM    189  CG1 ILE A  40      68.041 -17.154  11.715  1.00 26.95           C  
ATOM    190  CG2 ILE A  40      67.182 -14.918  10.862  1.00 21.21           C  
ATOM    191  CD1 ILE A  40      69.387 -16.833  12.309  1.00 38.15           C  
ATOM    192  N   ASN A  41      66.375 -19.384   9.020  1.00 22.53           N  
ATOM    193  CA  ASN A  41      66.825 -20.695   8.585  1.00 25.25           C  
ATOM    194  C   ASN A  41      66.634 -20.856   7.097  1.00 23.96           C  
ATOM    195  O   ASN A  41      65.680 -21.502   6.633  1.00 25.80           O  
ATOM    196  CB  ASN A  41      66.087 -21.793   9.343  1.00 28.06           C  
ATOM    197  CG  ASN A  41      66.698 -23.170   9.128  1.00 38.19           C  
ATOM    198  OD1 ASN A  41      67.497 -23.389   8.201  1.00 35.02           O  
ATOM    199  ND2 ASN A  41      66.323 -24.110   9.985  1.00 46.75           N  
ATOM    200  N   CYS A  42      67.520 -20.233   6.337  1.00 23.54           N  
ATOM    201  CA  CYS A  42      67.378 -20.268   4.891  1.00 24.19           C  
ATOM    202  C   CYS A  42      67.806 -21.613   4.333  1.00 23.74           C  
ATOM    203  O   CYS A  42      67.340 -21.979   3.287  1.00 25.60           O  
ATOM    204  CB  CYS A  42      68.124 -19.124   4.208  1.00 29.90           C  
ATOM    205  SG  CYS A  42      67.482 -17.482   4.639  1.00 29.60           S  
ATOM    206  N   ASP A  43      68.655 -22.357   5.028  1.00 30.33           N  
ATOM    207  CA  ASP A  43      69.034 -23.699   4.564  1.00 31.67           C  
ATOM    208  C   ASP A  43      67.831 -24.653   4.516  1.00 30.65           C  
ATOM    209  O   ASP A  43      67.675 -25.410   3.561  1.00 40.68           O  
ATOM    210  CB  ASP A  43      70.122 -24.293   5.465  1.00 37.24           C  
ATOM    211  CG  ASP A  43      71.490 -23.635   5.274  1.00 46.25           C  
ATOM    212  OD1 ASP A  43      71.675 -22.835   4.327  1.00 48.19           O  
ATOM    213  OD2 ASP A  43      72.395 -23.939   6.086  1.00 56.86           O1-
ATOM    214  N   GLU A  44      66.992 -24.614   5.552  1.00 30.93           N  
ATOM    215  CA  GLU A  44      65.842 -25.514   5.660  1.00 32.03           C  
ATOM    216  C   GLU A  44      64.539 -24.899   5.157  1.00 29.85           C  
ATOM    217  O   GLU A  44      63.640 -25.631   4.752  1.00 33.45           O  
ATOM    218  CB  GLU A  44      65.683 -26.010   7.101  1.00 40.52           C  
ATOM    219  CG  GLU A  44      66.849 -26.909   7.557  1.00 54.76           C  
ATOM    220  CD  GLU A  44      66.573 -27.650   8.861  1.00 71.81           C  
ATOM    221  OE1 GLU A  44      67.040 -28.805   8.997  1.00 81.41           O  
ATOM    222  OE2 GLU A  44      65.895 -27.081   9.746  1.00 73.23           O1-
ATOM    223  N   ASP A  45      64.449 -23.565   5.152  1.00 26.21           N  
ATOM    224  CA  ASP A  45      63.208 -22.873   4.811  1.00 21.96           C  
ATOM    225  C   ASP A  45      63.487 -21.654   3.911  1.00 22.82           C  
ATOM    226  O   ASP A  45      63.146 -20.514   4.265  1.00 22.54           O  
ATOM    227  CB  ASP A  45      62.523 -22.448   6.123  1.00 25.26           C  
ATOM    228  CG  ASP A  45      61.048 -22.091   5.951  1.00 23.45           C  
ATOM    229  OD1 ASP A  45      60.472 -22.318   4.869  1.00 29.22           O  
ATOM    230  OD2 ASP A  45      60.459 -21.591   6.931  1.00 26.30           O1-
ATOM    231  N   PRO A  46      64.076 -21.891   2.726  1.00 25.84           N  
ATOM    232  CA  PRO A  46      64.496 -20.797   1.844  1.00 23.46           C  
ATOM    233  C   PRO A  46      63.388 -19.857   1.384  1.00 24.37           C  
ATOM    234  O   PRO A  46      63.667 -18.688   1.097  1.00 27.10           O  
ATOM    235  CB  PRO A  46      65.091 -21.528   0.625  1.00 27.62           C  
ATOM    236  CG  PRO A  46      64.576 -22.902   0.697  1.00 31.52           C  
ATOM    237  CD  PRO A  46      64.393 -23.206   2.142  1.00 26.91           C  
ATOM    238  N   LYS A  47      62.161 -20.367   1.284  1.00 21.11           N  
ATOM    239  CA  LYS A  47      61.049 -19.580   0.749  1.00 23.47           C  
ATOM    240  C   LYS A  47      60.443 -18.609   1.767  1.00 19.67           C  
ATOM    241  O   LYS A  47      59.783 -17.640   1.366  1.00 24.02           O  
ATOM    242  CB  LYS A  47      59.980 -20.514   0.181  1.00 28.17           C  
ATOM    243  CG  LYS A  47      60.424 -21.160  -1.132  1.00 42.09           C  
ATOM    244  CD  LYS A  47      60.078 -22.647  -1.228  1.00 70.17           C  
ATOM    245  CE  LYS A  47      60.727 -23.307  -2.466  1.00 76.24           C  
ATOM    246  NZ  LYS A  47      62.233 -23.425  -2.381  1.00 66.65           N1+
ATOM    247  N   ASN A  48      60.688 -18.824   3.055  1.00 19.16           N  
ATOM    248  CA  ASN A  48      60.051 -18.037   4.099  1.00 20.47           C  
ATOM    249  C   ASN A  48      60.997 -17.339   5.073  1.00 18.89           C  
ATOM    250  O   ASN A  48      60.543 -16.652   5.976  1.00 22.90           O  
ATOM    251  CB  ASN A  48      59.108 -18.959   4.864  1.00 21.22           C  
ATOM    252  CG  ASN A  48      58.086 -19.598   3.951  1.00 23.70           C  
ATOM    253  OD1 ASN A  48      57.347 -18.892   3.272  1.00 23.72           O  
ATOM    254  ND2 ASN A  48      58.078 -20.936   3.881  1.00 25.92           N  
ATOM    255  N   CYS A  49      62.305 -17.515   4.906  1.00 19.86           N  
ATOM    256  CA  CYS A  49      63.263 -16.904   5.805  1.00 16.24           C  
ATOM    257  C   CYS A  49      63.398 -15.419   5.470  1.00 15.95           C  
ATOM    258  O   CYS A  49      63.108 -14.997   4.333  1.00 18.65           O  
ATOM    259  CB  CYS A  49      64.619 -17.625   5.746  1.00 23.92           C  
ATOM    260  SG  CYS A  49      65.464 -17.433   4.163  1.00 25.73           S  
ATOM    261  N   ILE A  50      63.847 -14.639   6.448  1.00 18.46           N  
ATOM    262  CA  ILE A  50      64.125 -13.222   6.241  1.00 16.23           C  
ATOM    263  C   ILE A  50      65.368 -13.097   5.351  1.00 17.69           C  
ATOM    264  O   ILE A  50      66.449 -13.449   5.755  1.00 17.30           O  
ATOM    265  CB  ILE A  50      64.325 -12.489   7.571  1.00 17.27           C  
ATOM    266  CG1 ILE A  50      63.047 -12.585   8.444  1.00 17.43           C  
ATOM    267  CG2 ILE A  50      64.710 -11.055   7.336  1.00 16.65           C  
ATOM    268  CD1 ILE A  50      61.739 -12.172   7.781  1.00 19.77           C  
ATOM    269  N   SER A  51      65.176 -12.640   4.134  1.00 16.63           N  
ATOM    270  CA  SER A  51      66.221 -12.623   3.123  1.00 17.64           C  
ATOM    271  C   SER A  51      65.895 -11.665   1.993  1.00 17.53           C  
ATOM    272  O   SER A  51      64.732 -11.307   1.774  1.00 19.03           O  
ATOM    273  CB  SER A  51      66.377 -14.027   2.548  1.00 17.28           C  
ATOM    274  OG  SER A  51      65.406 -14.293   1.580  1.00 20.24           O  
ATOM    275  N   GLU A  52      66.927 -11.270   1.259  1.00 16.23           N  
ATOM    276  CA  GLU A  52      66.760 -10.492   0.026  1.00 18.28           C  
ATOM    277  C   GLU A  52      65.687 -11.084  -0.883  1.00 18.92           C  
ATOM    278  O   GLU A  52      64.830 -10.353  -1.408  1.00 19.48           O  
ATOM    279  CB  GLU A  52      68.121 -10.414  -0.688  1.00 19.67           C  
ATOM    280  CG  GLU A  52      68.204  -9.821  -2.073  1.00 24.12           C  
ATOM    281  CD  GLU A  52      69.639  -9.921  -2.599  1.00 23.63           C  
ATOM    282  OE1 GLU A  52      70.549  -9.440  -1.891  1.00 22.70           O  
ATOM    283  OE2 GLU A  52      69.849 -10.510  -3.685  1.00 27.35           O1-
ATOM    284  N   GLN A  53      65.721 -12.405  -1.065  1.00 18.27           N  
ATOM    285  CA  GLN A  53      64.765 -13.068  -1.934  1.00 18.21           C  
ATOM    286  C   GLN A  53      63.314 -12.825  -1.489  1.00 15.81           C  
ATOM    287  O   GLN A  53      62.434 -12.584  -2.342  1.00 18.50           O  
ATOM    288  CB  GLN A  53      65.068 -14.581  -1.984  1.00 21.18           C  
ATOM    289  CG  GLN A  53      64.173 -15.353  -2.869  1.00 23.94           C  
ATOM    290  CD  GLN A  53      64.510 -16.839  -2.898  1.00 33.86           C  
ATOM    291  OE1 GLN A  53      65.446 -17.247  -3.571  1.00 37.94           O  
ATOM    292  NE2 GLN A  53      63.749 -17.643  -2.161  1.00 31.58           N  
ATOM    293  N   LEU A  54      63.077 -12.941  -0.186  1.00 17.06           N  
ATOM    294  CA  LEU A  54      61.718 -12.722   0.366  1.00 17.35           C  
ATOM    295  C   LEU A  54      61.230 -11.323  -0.034  1.00 15.96           C  
ATOM    296  O   LEU A  54      60.117 -11.154  -0.547  1.00 17.70           O  
ATOM    297  CB  LEU A  54      61.679 -12.887   1.895  1.00 18.21           C  
ATOM    298  CG  LEU A  54      60.277 -12.823   2.540  1.00 17.91           C  
ATOM    299  CD1 LEU A  54      59.455 -14.058   2.157  1.00 24.22           C  
ATOM    300  CD2 LEU A  54      60.390 -12.668   4.023  1.00 18.42           C  
ATOM    301  N   PHE A  55      62.074 -10.321   0.247  1.00 17.08           N  
ATOM    302  CA  PHE A  55      61.697  -8.931  -0.045  1.00 17.27           C  
ATOM    303  C   PHE A  55      61.520  -8.682  -1.549  1.00 16.83           C  
ATOM    304  O   PHE A  55      60.575  -7.996  -1.943  1.00 17.09           O  
ATOM    305  CB  PHE A  55      62.637  -7.940   0.635  1.00 15.05           C  
ATOM    306  CG  PHE A  55      62.523  -7.976   2.115  1.00 17.76           C  
ATOM    307  CD1 PHE A  55      61.458  -7.331   2.733  1.00 19.60           C  
ATOM    308  CD2 PHE A  55      63.431  -8.689   2.877  1.00 18.29           C  
ATOM    309  CE1 PHE A  55      61.295  -7.397   4.073  1.00 19.40           C  
ATOM    310  CE2 PHE A  55      63.291  -8.759   4.258  1.00 19.21           C  
ATOM    311  CZ  PHE A  55      62.209  -8.096   4.875  1.00 18.93           C  
ATOM    312  N   MET A  56      62.378  -9.255  -2.388  1.00 18.84           N  
ATOM    313  CA  MET A  56      62.199  -9.086  -3.839  1.00 18.24           C  
ATOM    314  C   MET A  56      60.894  -9.719  -4.335  1.00 16.57           C  
ATOM    315  O   MET A  56      60.202  -9.140  -5.156  1.00 17.17           O  
ATOM    316  CB  MET A  56      63.374  -9.643  -4.635  1.00 18.33           C  
ATOM    317  CG  MET A  56      64.687  -8.953  -4.302  1.00 21.99           C  
ATOM    318  SD  MET A  56      66.035  -9.719  -5.187  1.00 25.55           S  
ATOM    319  CE  MET A  56      65.761  -9.078  -6.842  1.00 28.95           C  
ATOM    320  N   GLU A  57      60.577 -10.919  -3.838  1.00 15.53           N  
ATOM    321  CA  GLU A  57      59.352 -11.600  -4.230  1.00 18.64           C  
ATOM    322  C   GLU A  57      58.095 -10.830  -3.799  1.00 14.72           C  
ATOM    323  O   GLU A  57      57.146 -10.693  -4.596  1.00 16.53           O  
ATOM    324  CB  GLU A  57      59.336 -13.026  -3.684  1.00 20.47           C  
ATOM    325  CG  GLU A  57      60.345 -13.933  -4.372  1.00 21.17           C  
ATOM    326  CD  GLU A  57      60.363 -15.372  -3.856  1.00 24.93           C  
ATOM    327  OE1 GLU A  57      59.547 -15.725  -2.987  1.00 32.50           O  
ATOM    328  OE2 GLU A  57      61.205 -16.166  -4.349  1.00 25.93           O1-
ATOM    329  N   MET A  58      58.127 -10.267  -2.595  1.00 18.78           N  
ATOM    330  CA  MET A  58      56.994  -9.468  -2.107  1.00 15.05           C  
ATOM    331  C   MET A  58      56.860  -8.167  -2.909  1.00 16.29           C  
ATOM    332  O   MET A  58      55.752  -7.811  -3.345  1.00 16.81           O  
ATOM    333  CB  MET A  58      57.122  -9.190  -0.627  1.00 18.52           C  
ATOM    334  CG  MET A  58      56.994 -10.422   0.260  1.00 20.90           C  
ATOM    335  SD  MET A  58      55.453 -11.359   0.027  1.00 19.98           S  
ATOM    336  CE  MET A  58      55.968 -12.822   0.909  1.00 25.27           C  
ATOM    337  N   ALA A  59      58.001  -7.539  -3.216  1.00 16.83           N  
ATOM    338  CA  ALA A  59      58.014  -6.360  -4.087  1.00 21.53           C  
ATOM    339  C   ALA A  59      57.375  -6.672  -5.440  1.00 19.62           C  
ATOM    340  O   ALA A  59      56.540  -5.916  -5.941  1.00 16.99           O  
ATOM    341  CB  ALA A  59      59.441  -5.841  -4.273  1.00 18.43           C  
ATOM    342  N   ASP A  60      57.758  -7.804  -6.033  1.00 15.19           N  
ATOM    343  CA  ASP A  60      57.190  -8.210  -7.270  1.00 14.02           C  
ATOM    344  C   ASP A  60      55.681  -8.369  -7.166  1.00 17.13           C  
ATOM    345  O   ASP A  60      54.977  -7.965  -8.051  1.00 17.25           O  
ATOM    346  CB  ASP A  60      57.804  -9.543  -7.741  1.00 19.41           C  
ATOM    347  CG  ASP A  60      59.255  -9.409  -8.204  1.00 20.41           C  
ATOM    348  OD1 ASP A  60      59.707  -8.273  -8.484  1.00 20.48           O  
ATOM    349  OD2 ASP A  60      59.940 -10.459  -8.282  1.00 24.21           O1-
ATOM    350  N   ARG A  61      55.188  -9.013  -6.117  1.00 17.39           N  
ATOM    351  CA  ARG A  61      53.732  -9.157  -5.950  1.00 15.64           C  
ATOM    352  C   ARG A  61      53.042  -7.784  -5.822  1.00 14.42           C  
ATOM    353  O   ARG A  61      51.974  -7.542  -6.391  1.00 17.38           O  
ATOM    354  CB  ARG A  61      53.398 -10.050  -4.744  1.00 17.82           C  
ATOM    355  CG  ARG A  61      53.961 -11.486  -4.838  1.00 19.39           C  
ATOM    356  CD  ARG A  61      53.101 -12.412  -5.709  1.00 21.80           C  
ATOM    357  NE  ARG A  61      52.629 -11.999  -7.029  1.00 23.38           N  
ATOM    358  CZ  ARG A  61      53.363 -11.997  -8.139  1.00 24.58           C  
ATOM    359  NH1 ARG A  61      54.639 -12.388  -8.124  1.00 33.01           N1+
ATOM    360  NH2 ARG A  61      52.802 -11.606  -9.264  1.00 26.69           N  
ATOM    361  N   MET A  62      53.652  -6.879  -5.082  1.00 17.79           N  
ATOM    362  CA  MET A  62      53.038  -5.573  -4.937  1.00 16.87           C  
ATOM    363  C   MET A  62      52.948  -4.807  -6.233  1.00 19.42           C  
ATOM    364  O   MET A  62      51.964  -4.120  -6.464  1.00 19.41           O  
ATOM    365  CB  MET A  62      53.775  -4.753  -3.902  1.00 16.83           C  
ATOM    366  CG  MET A  62      53.812  -5.296  -2.399  1.00 18.42           C  
ATOM    367  SD  MET A  62      54.713  -4.454  -1.177  1.00 18.77           S  
ATOM    368  CE  MET A  62      53.669  -2.989  -0.877  1.00 18.95           C  
ATOM    369  N   ALA A  63      53.974  -4.934  -7.070  1.00 17.67           N  
ATOM    370  CA  ALA A  63      54.003  -4.307  -8.385  1.00 21.06           C  
ATOM    371  C   ALA A  63      53.010  -4.922  -9.352  1.00 19.77           C  
ATOM    372  O   ALA A  63      52.382  -4.205 -10.109  1.00 23.74           O  
ATOM    373  CB  ALA A  63      55.428  -4.363  -8.967  1.00 20.80           C  
ATOM    374  N   GLN A  64      52.864  -6.252  -9.311  1.00 18.91           N  
ATOM    375  CA  GLN A  64      52.122  -7.007 -10.320  1.00 20.70           C  
ATOM    376  C   GLN A  64      50.656  -7.307  -9.998  1.00 20.62           C  
ATOM    377  O   GLN A  64      49.840  -7.504 -10.911  1.00 23.10           O  
ATOM    378  CB  GLN A  64      52.847  -8.327 -10.559  1.00 21.28           C  
ATOM    379  CG  GLN A  64      54.249  -8.150 -11.182  1.00 23.06           C  
ATOM    380  CD  GLN A  64      54.991  -9.469 -11.371  1.00 35.19           C  
ATOM    381  OE1 GLN A  64      54.379 -10.514 -11.555  1.00 33.01           O  
ATOM    382  NE2 GLN A  64      56.321  -9.415 -11.327  1.00 33.67           N  
ATOM    383  N   ASP A  65      50.331  -7.336  -8.704  1.00 21.33           N  
ATOM    384  CA  ASP A  65      49.021  -7.829  -8.249  1.00 18.20           C  
ATOM    385  C   ASP A  65      48.084  -6.730  -7.717  1.00 21.68           C  
ATOM    386  O   ASP A  65      47.136  -7.021  -6.990  1.00 24.29           O  
ATOM    387  CB  ASP A  65      49.187  -8.928  -7.196  1.00 20.90           C  
ATOM    388  CG  ASP A  65      49.834 -10.190  -7.752  1.00 22.98           C  
ATOM    389  OD1 ASP A  65      50.157 -10.253  -8.972  1.00 24.92           O  
ATOM    390  OD2 ASP A  65      50.025 -11.124  -6.945  1.00 23.36           O1-
ATOM    391  N   GLY A  66      48.353  -5.482  -8.110  1.00 20.25           N  
ATOM    392  CA  GLY A  66      47.475  -4.347  -7.822  1.00 21.88           C  
ATOM    393  C   GLY A  66      47.739  -3.578  -6.540  1.00 24.02           C  
ATOM    394  O   GLY A  66      47.175  -2.500  -6.345  1.00 22.33           O  
ATOM    395  N   TRP A  67      48.595  -4.108  -5.670  1.00 20.49           N  
ATOM    396  CA  TRP A  67      48.828  -3.505  -4.363  1.00 17.55           C  
ATOM    397  C   TRP A  67      49.342  -2.071  -4.463  1.00 18.68           C  
ATOM    398  O   TRP A  67      48.760  -1.147  -3.874  1.00 17.41           O  
ATOM    399  CB  TRP A  67      49.814  -4.349  -3.581  1.00 17.06           C  
ATOM    400  CG  TRP A  67      49.325  -5.757  -3.364  1.00 16.38           C  
ATOM    401  CD1 TRP A  67      49.767  -6.897  -3.964  1.00 20.34           C  
ATOM    402  CD2 TRP A  67      48.299  -6.150  -2.458  1.00 16.56           C  
ATOM    403  NE1 TRP A  67      49.073  -7.989  -3.478  1.00 15.61           N  
ATOM    404  CE2 TRP A  67      48.149  -7.549  -2.565  1.00 16.06           C  
ATOM    405  CE3 TRP A  67      47.477  -5.455  -1.578  1.00 17.74           C  
ATOM    406  CZ2 TRP A  67      47.204  -8.256  -1.824  1.00 18.30           C  
ATOM    407  CZ3 TRP A  67      46.556  -6.160  -0.835  1.00 16.60           C  
ATOM    408  CH2 TRP A  67      46.421  -7.543  -0.969  1.00 19.52           C  
ATOM    409  N   ARG A  68      50.427  -1.880  -5.214  1.00 19.09           N  
ATOM    410  CA  ARG A  68      50.979  -0.540  -5.405  1.00 17.62           C  
ATOM    411  C   ARG A  68      49.941   0.414  -5.992  1.00 22.47           C  
ATOM    412  O   ARG A  68      49.803   1.554  -5.532  1.00 22.70           O  
ATOM    413  CB  ARG A  68      52.216  -0.595  -6.318  1.00 18.92           C  
ATOM    414  CG  ARG A  68      52.910   0.740  -6.580  1.00 20.34           C  
ATOM    415  CD  ARG A  68      53.854   0.651  -7.767  1.00 21.85           C  
ATOM    416  NE  ARG A  68      53.065   0.342  -8.939  1.00 24.51           N  
ATOM    417  CZ  ARG A  68      53.445  -0.423  -9.957  1.00 26.67           C  
ATOM    418  NH1 ARG A  68      54.663  -0.954 -10.006  1.00 26.68           N1+
ATOM    419  NH2 ARG A  68      52.590  -0.644 -10.947  1.00 30.55           N  
ATOM    420  N   ASP A  69      49.211  -0.059  -6.998  1.00 21.87           N  
ATOM    421  CA  ASP A  69      48.220   0.739  -7.695  1.00 24.95           C  
ATOM    422  C   ASP A  69      47.102   1.205  -6.741  1.00 22.67           C  
ATOM    423  O   ASP A  69      46.501   2.264  -6.938  1.00 25.04           O  
ATOM    424  CB  ASP A  69      47.626  -0.067  -8.865  1.00 29.04           C  
ATOM    425  CG  ASP A  69      48.612  -0.290 -10.019  1.00 37.15           C  
ATOM    426  OD1 ASP A  69      49.710   0.323 -10.051  1.00 34.45           O  
ATOM    427  OD2 ASP A  69      48.256  -1.084 -10.925  1.00 43.12           O1-
ATOM    428  N   MET A  70      46.810   0.398  -5.728  1.00 21.55           N  
ATOM    429  CA  MET A  70      45.768   0.732  -4.726  1.00 18.82           C  
ATOM    430  C   MET A  70      46.274   1.600  -3.587  1.00 20.10           C  
ATOM    431  O   MET A  70      45.473   2.073  -2.788  1.00 22.91           O  
ATOM    432  CB  MET A  70      45.141  -0.537  -4.130  1.00 21.16           C  
ATOM    433  CG  MET A  70      44.343  -1.356  -5.107  1.00 26.81           C  
ATOM    434  SD  MET A  70      43.102  -0.412  -6.057  1.00 30.83           S  
ATOM    435  CE  MET A  70      42.029   0.116  -4.698  1.00 31.16           C  
ATOM    436  N   GLY A  71      47.584   1.838  -3.529  1.00 20.00           N  
ATOM    437  CA  GLY A  71      48.174   2.703  -2.510  1.00 21.50           C  
ATOM    438  C   GLY A  71      49.214   2.068  -1.621  1.00 19.71           C  
ATOM    439  O   GLY A  71      49.850   2.769  -0.854  1.00 21.23           O  
ATOM    440  N   TYR A  72      49.375   0.743  -1.708  1.00 17.65           N  
ATOM    441  CA  TYR A  72      50.290   0.040  -0.844  1.00 16.94           C  
ATOM    442  C   TYR A  72      51.698   0.201  -1.392  1.00 18.83           C  
ATOM    443  O   TYR A  72      52.059  -0.478  -2.347  1.00 20.96           O  
ATOM    444  CB  TYR A  72      49.906  -1.448  -0.754  1.00 16.20           C  
ATOM    445  CG  TYR A  72      48.597  -1.708  -0.014  1.00 15.14           C  
ATOM    446  CD1 TYR A  72      48.597  -1.867   1.374  1.00 16.80           C  
ATOM    447  CD2 TYR A  72      47.388  -1.805  -0.705  1.00 17.38           C  
ATOM    448  CE1 TYR A  72      47.392  -2.091   2.059  1.00 15.11           C  
ATOM    449  CE2 TYR A  72      46.196  -2.050  -0.019  1.00 20.26           C  
ATOM    450  CZ  TYR A  72      46.220  -2.199   1.361  1.00 17.92           C  
ATOM    451  OH  TYR A  72      45.068  -2.436   2.086  1.00 17.61           O  
ATOM    452  N   THR A  73      52.453   1.133  -0.820  1.00 18.05           N  
ATOM    453  CA  THR A  73      53.729   1.564  -1.404  1.00 18.30           C  
ATOM    454  C   THR A  73      54.980   1.224  -0.620  1.00 17.58           C  
ATOM    455  O   THR A  73      56.068   1.189  -1.195  1.00 20.43           O  
ATOM    456  CB  THR A  73      53.735   3.080  -1.685  1.00 22.44           C  
ATOM    457  OG1 THR A  73      53.457   3.789  -0.479  1.00 24.45           O  
ATOM    458  CG2 THR A  73      52.704   3.444  -2.746  1.00 25.14           C  
ATOM    459  N   TYR A  74      54.854   0.965   0.676  1.00 16.76           N  
ATOM    460  CA  TYR A  74      56.023   0.678   1.491  1.00 16.87           C  
ATOM    461  C   TYR A  74      56.217  -0.813   1.613  1.00 14.37           C  
ATOM    462  O   TYR A  74      55.232  -1.573   1.807  1.00 16.50           O  
ATOM    463  CB  TYR A  74      55.874   1.271   2.887  1.00 16.81           C  
ATOM    464  CG  TYR A  74      56.028   2.775   2.910  1.00 15.84           C  
ATOM    465  CD1 TYR A  74      57.276   3.354   3.105  1.00 18.28           C  
ATOM    466  CD2 TYR A  74      54.937   3.602   2.767  1.00 19.36           C  
ATOM    467  CE1 TYR A  74      57.431   4.717   3.113  1.00 18.04           C  
ATOM    468  CE2 TYR A  74      55.083   4.983   2.766  1.00 20.26           C  
ATOM    469  CZ  TYR A  74      56.333   5.535   2.942  1.00 17.22           C  
ATOM    470  OH  TYR A  74      56.494   6.910   2.976  1.00 20.05           O  
ATOM    471  N   LEU A  75      57.472  -1.235   1.485  1.00 15.84           N  
ATOM    472  CA  LEU A  75      57.887  -2.612   1.710  1.00 13.11           C  
ATOM    473  C   LEU A  75      58.949  -2.576   2.799  1.00 12.46           C  
ATOM    474  O   LEU A  75      60.080  -2.152   2.565  1.00 16.22           O  
ATOM    475  CB  LEU A  75      58.455  -3.223   0.430  1.00 18.54           C  
ATOM    476  CG  LEU A  75      58.984  -4.654   0.539  1.00 21.01           C  
ATOM    477  CD1 LEU A  75      57.846  -5.658   0.431  1.00 24.53           C  
ATOM    478  CD2 LEU A  75      60.041  -4.920  -0.522  1.00 29.10           C  
ATOM    479  N   ASN A  76      58.570  -3.007   3.996  1.00 15.96           N  
ATOM    480  CA  ASN A  76      59.373  -2.794   5.186  1.00 15.77           C  
ATOM    481  C   ASN A  76      60.021  -4.006   5.822  1.00 14.25           C  
ATOM    482  O   ASN A  76      59.357  -4.978   6.162  1.00 16.32           O  
ATOM    483  CB  ASN A  76      58.576  -2.036   6.266  1.00 16.80           C  
ATOM    484  CG  ASN A  76      58.102  -0.654   5.807  1.00 14.19           C  
ATOM    485  OD1 ASN A  76      58.367  -0.219   4.669  1.00 17.73           O  
ATOM    486  ND2 ASN A  76      57.354   0.031   6.696  1.00 18.09           N  
ATOM    487  N   ILE A  77      61.342  -3.911   5.966  1.00 14.55           N  
ATOM    488  CA  ILE A  77      62.146  -4.872   6.645  1.00 15.00           C  
ATOM    489  C   ILE A  77      61.968  -4.621   8.148  1.00 13.95           C  
ATOM    490  O   ILE A  77      61.898  -3.470   8.600  1.00 15.33           O  
ATOM    491  CB  ILE A  77      63.652  -4.703   6.271  1.00 15.69           C  
ATOM    492  CG1 ILE A  77      63.870  -4.791   4.764  1.00 17.29           C  
ATOM    493  CG2 ILE A  77      64.526  -5.687   7.074  1.00 18.33           C  
ATOM    494  CD1 ILE A  77      65.251  -4.210   4.329  1.00 20.72           C  
ATOM    495  N   ASP A  78      61.854  -5.699   8.915  1.00 15.83           N  
ATOM    496  CA  ASP A  78      61.806  -5.620  10.392  1.00 16.34           C  
ATOM    497  C   ASP A  78      63.075  -6.239  11.034  1.00 15.25           C  
ATOM    498  O   ASP A  78      64.152  -6.192  10.416  1.00 17.73           O  
ATOM    499  CB  ASP A  78      60.486  -6.185  10.924  1.00 15.30           C  
ATOM    500  CG  ASP A  78      60.071  -5.558  12.272  1.00 15.89           C  
ATOM    501  OD1 ASP A  78      60.373  -6.136  13.328  1.00 16.01           O  
ATOM    502  OD2 ASP A  78      59.402  -4.497  12.246  1.00 17.98           O1-
ATOM    503  N   ASP A  79      62.976  -6.783  12.249  1.00 14.14           N  
ATOM    504  CA  ASP A  79      64.122  -7.312  12.946  1.00 15.32           C  
ATOM    505  C   ASP A  79      64.753  -8.491  12.202  1.00 12.37           C  
ATOM    506  O   ASP A  79      64.168  -9.016  11.257  1.00 15.94           O  
ATOM    507  CB  ASP A  79      63.694  -7.703  14.354  1.00 15.71           C  
ATOM    508  CG  ASP A  79      64.820  -7.762  15.384  1.00 15.08           C  
ATOM    509  OD1 ASP A  79      66.031  -7.657  15.026  1.00 16.00           O  
ATOM    510  OD2 ASP A  79      64.489  -7.943  16.589  1.00 17.14           O1-
ATOM    511  N   CYS A  80      66.012  -8.754  12.497  1.00 16.42           N  
ATOM    512  CA  CYS A  80      66.725  -9.938  12.063  1.00 15.43           C  
ATOM    513  C   CYS A  80      67.378  -9.813  10.703  1.00 18.48           C  
ATOM    514  O   CYS A  80      67.744 -10.824  10.120  1.00 22.40           O  
ATOM    515  CB  CYS A  80      65.888 -11.214  12.217  1.00 19.87           C  
ATOM    516  SG  CYS A  80      65.115 -11.286  13.869  1.00 21.54           S  
ATOM    517  N   TRP A  81      67.589  -8.575  10.230  1.00 16.31           N  
ATOM    518  CA  TRP A  81      68.283  -8.352   8.952  1.00 16.75           C  
ATOM    519  C   TRP A  81      69.791  -8.129   9.121  1.00 15.19           C  
ATOM    520  O   TRP A  81      70.543  -8.265   8.124  1.00 18.15           O  
ATOM    521  CB  TRP A  81      67.647  -7.195   8.145  1.00 16.30           C  
ATOM    522  CG  TRP A  81      67.837  -5.833   8.762  1.00 16.64           C  
ATOM    523  CD1 TRP A  81      67.018  -5.199   9.670  1.00 18.22           C  
ATOM    524  CD2 TRP A  81      68.928  -4.925   8.519  1.00 15.83           C  
ATOM    525  NE1 TRP A  81      67.541  -3.966  10.002  1.00 16.87           N  
ATOM    526  CE2 TRP A  81      68.697  -3.766   9.296  1.00 15.07           C  
ATOM    527  CE3 TRP A  81      70.057  -4.969   7.703  1.00 17.40           C  
ATOM    528  CZ2 TRP A  81      69.576  -2.679   9.292  1.00 15.40           C  
ATOM    529  CZ3 TRP A  81      70.926  -3.923   7.718  1.00 16.50           C  
ATOM    530  CH2 TRP A  81      70.688  -2.776   8.502  1.00 15.69           C  
ATOM    531  N   ILE A  82      70.210  -7.759  10.319  1.00 17.72           N  
ATOM    532  CA  ILE A  82      71.552  -7.215  10.569  1.00 17.23           C  
ATOM    533  C   ILE A  82      72.583  -8.332  10.692  1.00 17.60           C  
ATOM    534  O   ILE A  82      72.336  -9.371  11.326  1.00 22.47           O  
ATOM    535  CB  ILE A  82      71.580  -6.307  11.795  1.00 18.56           C  
ATOM    536  CG1 ILE A  82      70.595  -5.149  11.608  1.00 19.54           C  
ATOM    537  CG2 ILE A  82      73.020  -5.802  12.110  1.00 21.02           C  
ATOM    538  CD1 ILE A  82      70.286  -4.433  12.868  1.00 18.66           C  
ATOM    539  N   GLY A  83      73.738  -8.101  10.066  1.00 17.69           N  
ATOM    540  CA  GLY A  83      74.873  -9.017  10.144  1.00 18.32           C  
ATOM    541  C   GLY A  83      75.932  -8.650  11.137  1.00 18.51           C  
ATOM    542  O   GLY A  83      76.537  -9.501  11.783  1.00 28.33           O  
ATOM    543  N   GLY A  84      76.198  -7.357  11.272  1.00 20.06           N  
ATOM    544  CA  GLY A  84      77.233  -6.911  12.176  1.00 18.74           C  
ATOM    545  C   GLY A  84      77.552  -5.469  11.869  1.00 19.73           C  
ATOM    546  O   GLY A  84      76.807  -4.831  11.153  1.00 22.12           O  
ATOM    547  N   ARG A  85      78.661  -4.975  12.408  1.00 18.29           N  
ATOM    548  CA  ARG A  85      79.198  -3.663  12.040  1.00 18.16           C  
ATOM    549  C   ARG A  85      80.603  -3.865  11.493  1.00 17.88           C  
ATOM    550  O   ARG A  85      81.358  -4.718  12.001  1.00 21.01           O  
ATOM    551  CB  ARG A  85      79.238  -2.719  13.236  1.00 19.45           C  
ATOM    552  CG  ARG A  85      77.875  -2.309  13.735  1.00 20.22           C  
ATOM    553  CD  ARG A  85      77.976  -1.294  14.864  1.00 20.38           C  
ATOM    554  NE  ARG A  85      76.657  -0.884  15.350  1.00 20.26           N  
ATOM    555  CZ  ARG A  85      75.878   0.040  14.779  1.00 16.81           C  
ATOM    556  NH1 ARG A  85      76.276   0.714  13.703  1.00 20.69           N1+
ATOM    557  NH2 ARG A  85      74.679   0.304  15.294  1.00 19.97           N  
ATOM    558  N   ASP A  86      80.958  -3.088  10.470  1.00 18.13           N  
ATOM    559  CA  ASP A  86      82.308  -3.194   9.878  1.00 19.80           C  
ATOM    560  C   ASP A  86      83.363  -2.452  10.721  1.00 21.47           C  
ATOM    561  O   ASP A  86      83.059  -1.957  11.799  1.00 20.74           O  
ATOM    562  CB  ASP A  86      82.280  -2.820   8.381  1.00 19.67           C  
ATOM    563  CG  ASP A  86      82.340  -1.352   8.111  1.00 20.95           C  
ATOM    564  OD1 ASP A  86      82.356  -0.523   9.019  1.00 19.01           O  
ATOM    565  OD2 ASP A  86      82.392  -1.019   6.930  1.00 20.80           O1-
ATOM    566  N   ALA A  87      84.609  -2.400  10.241  1.00 19.31           N  
ATOM    567  CA  ALA A  87      85.682  -1.776  10.991  1.00 18.44           C  
ATOM    568  C   ALA A  87      85.477  -0.311  11.317  1.00 18.75           C  
ATOM    569  O   ALA A  87      86.121   0.183  12.264  1.00 23.54           O  
ATOM    570  CB  ALA A  87      87.011  -1.963  10.293  1.00 22.40           C  
ATOM    571  N   SER A  88      84.647   0.379  10.541  1.00 20.58           N  
ATOM    572  CA  SER A  88      84.301   1.786  10.797  1.00 19.86           C  
ATOM    573  C   SER A  88      83.028   1.943  11.645  1.00 19.36           C  
ATOM    574  O   SER A  88      82.578   3.074  11.890  1.00 24.64           O  
ATOM    575  CB  SER A  88      84.089   2.526   9.473  1.00 22.42           C  
ATOM    576  OG  SER A  88      85.303   2.665   8.756  1.00 26.58           O  
ATOM    577  N   GLY A  89      82.454   0.825  12.077  1.00 22.00           N  
ATOM    578  CA  GLY A  89      81.217   0.828  12.855  1.00 22.55           C  
ATOM    579  C   GLY A  89      79.952   0.882  12.005  1.00 21.51           C  
ATOM    580  O   GLY A  89      78.870   1.128  12.531  1.00 23.78           O  
ATOM    581  N   ARG A  90      80.082   0.660  10.696  1.00 19.03           N  
ATOM    582  CA  ARG A  90      78.979   0.818   9.755  1.00 18.58           C  
ATOM    583  C   ARG A  90      78.123  -0.453   9.778  1.00 18.64           C  
ATOM    584  O   ARG A  90      78.648  -1.558   9.685  1.00 19.33           O  
ATOM    585  CB  ARG A  90      79.554   1.044   8.357  1.00 25.51           C  
ATOM    586  CG  ARG A  90      78.673   1.654   7.332  1.00 38.17           C  
ATOM    587  CD  ARG A  90      79.444   1.800   5.982  1.00 43.01           C  
ATOM    588  NE  ARG A  90      80.798   2.349   6.146  1.00 56.37           N  
ATOM    589  CZ  ARG A  90      81.111   3.638   6.331  1.00 56.45           C  
ATOM    590  NH1 ARG A  90      80.172   4.579   6.390  1.00 65.91           N1+
ATOM    591  NH2 ARG A  90      82.393   3.989   6.474  1.00 30.94           N  
ATOM    592  N   LEU A  91      76.809  -0.292   9.892  1.00 20.32           N  
ATOM    593  CA  LEU A  91      75.882  -1.423   9.919  1.00 16.70           C  
ATOM    594  C   LEU A  91      75.984  -2.172   8.606  1.00 15.42           C  
ATOM    595  O   LEU A  91      76.025  -1.559   7.529  1.00 17.48           O  
ATOM    596  CB  LEU A  91      74.454  -0.905  10.066  1.00 26.85           C  
ATOM    597  CG  LEU A  91      73.434  -1.455  11.045  1.00 35.15           C  
ATOM    598  CD1 LEU A  91      73.989  -1.996  12.327  1.00 23.11           C  
ATOM    599  CD2 LEU A  91      72.377  -0.332  11.283  1.00 26.38           C  
ATOM    600  N   MET A  92      75.898  -3.499   8.685  1.00 16.60           N  
ATOM    601  CA  MET A  92      75.859  -4.367   7.512  1.00 18.75           C  
ATOM    602  C   MET A  92      74.724  -5.368   7.671  1.00 19.37           C  
ATOM    603  O   MET A  92      74.461  -5.810   8.784  1.00 18.45           O  
ATOM    604  CB  MET A  92      77.170  -5.155   7.424  1.00 22.15           C  
ATOM    605  CG  MET A  92      78.382  -4.297   7.215  1.00 24.90           C  
ATOM    606  SD  MET A  92      79.830  -5.317   6.922  1.00 25.51           S  
ATOM    607  CE  MET A  92      79.955  -6.103   8.542  1.00 20.57           C  
ATOM    608  N   PRO A  93      74.055  -5.714   6.569  1.00 18.67           N  
ATOM    609  CA  PRO A  93      73.093  -6.813   6.602  1.00 16.22           C  
ATOM    610  C   PRO A  93      73.804  -8.168   6.701  1.00 17.81           C  
ATOM    611  O   PRO A  93      75.015  -8.265   6.442  1.00 18.01           O  
ATOM    612  CB  PRO A  93      72.365  -6.673   5.273  1.00 16.58           C  
ATOM    613  CG  PRO A  93      73.443  -6.172   4.340  1.00 18.43           C  
ATOM    614  CD  PRO A  93      74.252  -5.220   5.192  1.00 18.73           C  
ATOM    615  N   ASP A  94      73.071  -9.209   7.063  1.00 16.95           N  
ATOM    616  CA  ASP A  94      73.630 -10.555   7.074  1.00 18.04           C  
ATOM    617  C   ASP A  94      74.030 -10.910   5.645  1.00 18.53           C  
ATOM    618  O   ASP A  94      73.211 -10.891   4.753  1.00 20.92           O  
ATOM    619  CB  ASP A  94      72.597 -11.555   7.578  1.00 21.26           C  
ATOM    620  CG  ASP A  94      73.148 -12.960   7.683  1.00 23.93           C  
ATOM    621  OD1 ASP A  94      73.697 -13.466   6.696  1.00 31.60           O  
ATOM    622  OD2 ASP A  94      72.985 -13.584   8.743  1.00 30.23           O1-
ATOM    623  N   PRO A  95      75.314 -11.184   5.397  1.00 19.05           N  
ATOM    624  CA  PRO A  95      75.764 -11.388   4.011  1.00 18.50           C  
ATOM    625  C   PRO A  95      75.239 -12.642   3.327  1.00 19.94           C  
ATOM    626  O   PRO A  95      75.208 -12.717   2.095  1.00 25.48           O  
ATOM    627  CB  PRO A  95      77.297 -11.462   4.163  1.00 21.58           C  
ATOM    628  CG  PRO A  95      77.501 -11.928   5.543  1.00 24.58           C  
ATOM    629  CD  PRO A  95      76.424 -11.264   6.344  1.00 20.45           C  
ATOM    630  N   LYS A  96      74.878 -13.644   4.118  1.00 21.16           N  
ATOM    631  CA  LYS A  96      74.343 -14.878   3.558  1.00 21.57           C  
ATOM    632  C   LYS A  96      72.897 -14.693   3.118  1.00 24.29           C  
ATOM    633  O   LYS A  96      72.471 -15.246   2.119  1.00 28.06           O  
ATOM    634  CB  LYS A  96      74.458 -16.011   4.571  1.00 23.53           C  
ATOM    635  CG  LYS A  96      75.914 -16.404   4.885  1.00 32.65           C  
ATOM    636  CD  LYS A  96      76.046 -17.410   6.041  1.00 39.97           C  
ATOM    637  CE  LYS A  96      77.503 -17.831   6.270  1.00 53.98           C  
ATOM    638  NZ  LYS A  96      77.649 -18.742   7.449  1.00 57.91           N1+
ATOM    639  N   ARG A  97      72.137 -13.904   3.860  1.00 17.68           N  
ATOM    640  CA  ARG A  97      70.723 -13.706   3.536  1.00 16.35           C  
ATOM    641  C   ARG A  97      70.439 -12.465   2.691  1.00 16.80           C  
ATOM    642  O   ARG A  97      69.393 -12.396   2.028  1.00 18.06           O  
ATOM    643  CB  ARG A  97      69.917 -13.680   4.836  1.00 18.44           C  
ATOM    644  CG  ARG A  97      69.923 -15.038   5.503  1.00 18.68           C  
ATOM    645  CD  ARG A  97      69.111 -15.102   6.784  1.00 17.63           C  
ATOM    646  NE  ARG A  97      69.729 -14.380   7.888  1.00 18.33           N  
ATOM    647  CZ  ARG A  97      69.246 -13.279   8.470  1.00 17.59           C  
ATOM    648  NH1 ARG A  97      68.140 -12.689   8.061  1.00 17.94           N1+
ATOM    649  NH2 ARG A  97      69.893 -12.749   9.485  1.00 19.40           N  
ATOM    650  N   PHE A  98      71.375 -11.509   2.686  1.00 16.71           N  
ATOM    651  CA  PHE A  98      71.278 -10.289   1.856  1.00 18.28           C  
ATOM    652  C   PHE A  98      72.558 -10.130   1.040  1.00 17.81           C  
ATOM    653  O   PHE A  98      73.339  -9.189   1.244  1.00 18.59           O  
ATOM    654  CB  PHE A  98      71.036  -9.048   2.736  1.00 17.79           C  
ATOM    655  CG  PHE A  98      69.710  -9.077   3.463  1.00 16.41           C  
ATOM    656  CD1 PHE A  98      68.587  -8.497   2.892  1.00 18.87           C  
ATOM    657  CD2 PHE A  98      69.597  -9.733   4.691  1.00 19.57           C  
ATOM    658  CE1 PHE A  98      67.373  -8.541   3.547  1.00 19.11           C  
ATOM    659  CE2 PHE A  98      68.372  -9.807   5.339  1.00 19.48           C  
ATOM    660  CZ  PHE A  98      67.275  -9.208   4.778  1.00 18.36           C  
ATOM    661  N   PRO A  99      72.792 -11.071   0.117  1.00 18.02           N  
ATOM    662  CA  PRO A  99      74.097 -11.118  -0.540  1.00 18.78           C  
ATOM    663  C   PRO A  99      74.467  -9.853  -1.328  1.00 17.51           C  
ATOM    664  O   PRO A  99      75.650  -9.488  -1.368  1.00 20.34           O  
ATOM    665  CB  PRO A  99      73.998 -12.355  -1.449  1.00 23.43           C  
ATOM    666  CG  PRO A  99      72.565 -12.625  -1.595  1.00 24.86           C  
ATOM    667  CD  PRO A  99      71.925 -12.172  -0.326  1.00 20.58           C  
ATOM    668  N   HIS A 100      73.481  -9.197  -1.943  1.00 17.43           N  
ATOM    669  CA  HIS A 100      73.774  -7.977  -2.705  1.00 16.98           C  
ATOM    670  C   HIS A 100      73.742  -6.685  -1.892  1.00 17.39           C  
ATOM    671  O   HIS A 100      74.117  -5.629  -2.410  1.00 20.86           O  
ATOM    672  CB  HIS A 100      72.845  -7.834  -3.882  1.00 18.58           C  
ATOM    673  CG  HIS A 100      72.976  -8.913  -4.905  1.00 22.30           C  
ATOM    674  ND1 HIS A 100      72.105  -9.978  -4.989  1.00 22.48           N  
ATOM    675  CD2 HIS A 100      73.870  -9.076  -5.906  1.00 20.79           C  
ATOM    676  CE1 HIS A 100      72.452 -10.748  -6.006  1.00 26.74           C  
ATOM    677  NE2 HIS A 100      73.516 -10.219  -6.586  1.00 23.25           N  
ATOM    678  N   GLY A 101      73.291  -6.755  -0.644  1.00 19.71           N  
ATOM    679  CA  GLY A 101      73.268  -5.578   0.224  1.00 18.80           C  
ATOM    680  C   GLY A 101      71.986  -4.770   0.111  1.00 16.56           C  
ATOM    681  O   GLY A 101      71.167  -4.986  -0.781  1.00 18.64           O  
ATOM    682  N   ILE A 102      71.844  -3.783   0.988  1.00 18.82           N  
ATOM    683  CA  ILE A 102      70.591  -3.034   1.071  1.00 18.57           C  
ATOM    684  C   ILE A 102      70.396  -2.022  -0.085  1.00 15.59           C  
ATOM    685  O   ILE A 102      69.309  -1.902  -0.589  1.00 18.35           O  
ATOM    686  CB  ILE A 102      70.402  -2.397   2.467  1.00 16.99           C  
ATOM    687  CG1 ILE A 102      70.422  -3.460   3.578  1.00 19.32           C  
ATOM    688  CG2 ILE A 102      69.112  -1.568   2.515  1.00 19.42           C  
ATOM    689  CD1 ILE A 102      69.358  -4.582   3.428  1.00 20.20           C  
ATOM    690  N   PRO A 103      71.459  -1.332  -0.534  1.00 18.06           N  
ATOM    691  CA  PRO A 103      71.272  -0.427  -1.670  1.00 21.39           C  
ATOM    692  C   PRO A 103      70.677  -1.157  -2.881  1.00 17.93           C  
ATOM    693  O   PRO A 103      69.809  -0.631  -3.601  1.00 18.91           O  
ATOM    694  CB  PRO A 103      72.695   0.087  -1.943  1.00 17.95           C  
ATOM    695  CG  PRO A 103      73.313   0.110  -0.621  1.00 17.76           C  
ATOM    696  CD  PRO A 103      72.773  -1.131   0.096  1.00 18.90           C  
ATOM    697  N   PHE A 104      71.138  -2.389  -3.113  1.00 20.25           N  
ATOM    698  CA  PHE A 104      70.579  -3.200  -4.181  1.00 19.13           C  
ATOM    699  C   PHE A 104      69.079  -3.354  -4.005  1.00 16.58           C  
ATOM    700  O   PHE A 104      68.340  -3.280  -4.963  1.00 15.87           O  
ATOM    701  CB  PHE A 104      71.243  -4.592  -4.198  1.00 17.88           C  
ATOM    702  CG  PHE A 104      70.529  -5.608  -5.046  1.00 18.85           C  
ATOM    703  CD1 PHE A 104      70.881  -5.815  -6.366  1.00 22.40           C  
ATOM    704  CD2 PHE A 104      69.532  -6.391  -4.496  1.00 20.47           C  
ATOM    705  CE1 PHE A 104      70.202  -6.758  -7.132  1.00 23.89           C  
ATOM    706  CE2 PHE A 104      68.888  -7.330  -5.239  1.00 23.03           C  
ATOM    707  CZ  PHE A 104      69.217  -7.513  -6.561  1.00 24.60           C  
ATOM    708  N   LEU A 105      68.645  -3.659  -2.791  1.00 19.63           N  
ATOM    709  CA  LEU A 105      67.223  -3.886  -2.529  1.00 16.90           C  
ATOM    710  C   LEU A 105      66.422  -2.578  -2.627  1.00 15.88           C  
ATOM    711  O   LEU A 105      65.364  -2.550  -3.290  1.00 17.54           O  
ATOM    712  CB  LEU A 105      67.089  -4.537  -1.160  1.00 20.00           C  
ATOM    713  CG  LEU A 105      65.738  -5.081  -0.753  1.00 22.06           C  
ATOM    714  CD1 LEU A 105      65.271  -6.110  -1.742  1.00 23.11           C  
ATOM    715  CD2 LEU A 105      65.810  -5.695   0.640  1.00 24.37           C  
ATOM    716  N   ALA A 106      66.956  -1.487  -2.067  1.00 18.72           N  
ATOM    717  CA  ALA A 106      66.326  -0.156  -2.223  1.00 17.61           C  
ATOM    718  C   ALA A 106      66.187   0.194  -3.689  1.00 15.78           C  
ATOM    719  O   ALA A 106      65.122   0.618  -4.169  1.00 18.14           O  
ATOM    720  CB  ALA A 106      67.118   0.912  -1.516  1.00 18.61           C  
ATOM    721  N   ASP A 107      67.268   0.002  -4.456  1.00 16.59           N  
ATOM    722  CA  ASP A 107      67.182   0.281  -5.900  1.00 16.20           C  
ATOM    723  C   ASP A 107      66.178  -0.592  -6.643  1.00 20.10           C  
ATOM    724  O   ASP A 107      65.483  -0.105  -7.491  1.00 21.61           O  
ATOM    725  CB  ASP A 107      68.598   0.151  -6.535  1.00 19.80           C  
ATOM    726  CG  ASP A 107      69.584   1.217  -6.007  1.00 19.97           C  
ATOM    727  OD1 ASP A 107      69.119   2.200  -5.382  1.00 21.44           O  
ATOM    728  OD2 ASP A 107      70.829   1.099  -6.213  1.00 22.27           O1-
ATOM    729  N   TYR A 108      66.088  -1.870  -6.288  1.00 17.51           N  
ATOM    730  CA  TYR A 108      65.118  -2.756  -6.883  1.00 17.21           C  
ATOM    731  C   TYR A 108      63.708  -2.283  -6.555  1.00 15.01           C  
ATOM    732  O   TYR A 108      62.882  -2.162  -7.428  1.00 17.06           O  
ATOM    733  CB  TYR A 108      65.308  -4.184  -6.354  1.00 20.45           C  
ATOM    734  CG  TYR A 108      64.455  -5.168  -7.079  1.00 22.14           C  
ATOM    735  CD1 TYR A 108      64.777  -5.523  -8.366  1.00 22.49           C  
ATOM    736  CD2 TYR A 108      63.327  -5.738  -6.498  1.00 20.14           C  
ATOM    737  CE1 TYR A 108      64.011  -6.403  -9.088  1.00 24.32           C  
ATOM    738  CE2 TYR A 108      62.548  -6.638  -7.211  1.00 19.53           C  
ATOM    739  CZ  TYR A 108      62.899  -6.979  -8.502  1.00 24.37           C  
ATOM    740  OH  TYR A 108      62.152  -7.868  -9.231  1.00 25.89           O  
ATOM    741  N   VAL A 109      63.421  -2.030  -5.291  1.00 19.58           N  
ATOM    742  CA  VAL A 109      62.093  -1.600  -4.883  1.00 18.75           C  
ATOM    743  C   VAL A 109      61.724  -0.275  -5.545  1.00 19.41           C  
ATOM    744  O   VAL A 109      60.606  -0.100  -6.043  1.00 18.19           O  
ATOM    745  CB  VAL A 109      62.046  -1.545  -3.342  1.00 22.09           C  
ATOM    746  CG1 VAL A 109      60.918  -0.736  -2.813  1.00 34.78           C  
ATOM    747  CG2 VAL A 109      62.063  -2.979  -2.786  1.00 19.76           C  
ATOM    748  N   HIS A 110      62.664   0.654  -5.601  1.00 20.03           N  
ATOM    749  CA  HIS A 110      62.403   1.934  -6.285  1.00 19.98           C  
ATOM    750  C   HIS A 110      62.084   1.770  -7.782  1.00 21.11           C  
ATOM    751  O   HIS A 110      61.241   2.501  -8.330  1.00 19.80           O  
ATOM    752  CB  HIS A 110      63.582   2.903  -6.090  1.00 18.88           C  
ATOM    753  CG  HIS A 110      63.782   3.359  -4.677  1.00 19.73           C  
ATOM    754  ND1 HIS A 110      64.991   3.837  -4.214  1.00 18.51           N  
ATOM    755  CD2 HIS A 110      62.931   3.401  -3.620  1.00 17.46           C  
ATOM    756  CE1 HIS A 110      64.869   4.149  -2.935  1.00 22.47           C  
ATOM    757  NE2 HIS A 110      63.637   3.870  -2.544  1.00 17.57           N  
ATOM    758  N   SER A 111      62.723   0.793  -8.439  1.00 19.06           N  
ATOM    759  CA  SER A 111      62.493   0.558  -9.864  1.00 21.06           C  
ATOM    760  C   SER A 111      61.077   0.074 -10.126  1.00 22.39           C  
ATOM    761  O   SER A 111      60.610   0.164 -11.233  1.00 24.09           O  
ATOM    762  CB  SER A 111      63.501  -0.439 -10.445  1.00 22.06           C  
ATOM    763  OG  SER A 111      63.227  -1.768 -10.050  1.00 21.76           O  
ATOM    764  N   LEU A 112      60.430  -0.463  -9.098  1.00 18.35           N  
ATOM    765  CA  LEU A 112      59.038  -0.913  -9.179  1.00 20.87           C  
ATOM    766  C   LEU A 112      58.024   0.088  -8.622  1.00 20.24           C  
ATOM    767  O   LEU A 112      56.844  -0.233  -8.509  1.00 21.99           O  
ATOM    768  CB  LEU A 112      58.883  -2.238  -8.441  1.00 19.53           C  
ATOM    769  CG  LEU A 112      59.693  -3.411  -9.028  1.00 19.70           C  
ATOM    770  CD1 LEU A 112      59.518  -4.618  -8.062  1.00 23.62           C  
ATOM    771  CD2 LEU A 112      59.325  -3.707 -10.438  1.00 25.83           C  
ATOM    772  N   GLY A 113      58.468   1.296  -8.299  1.00 19.79           N  
ATOM    773  CA  GLY A 113      57.549   2.349  -7.845  1.00 18.50           C  
ATOM    774  C   GLY A 113      57.171   2.211  -6.371  1.00 18.52           C  
ATOM    775  O   GLY A 113      56.163   2.773  -5.934  1.00 21.51           O  
ATOM    776  N   LEU A 114      57.981   1.474  -5.615  1.00 18.48           N  
ATOM    777  CA  LEU A 114      57.751   1.217  -4.216  1.00 17.35           C  
ATOM    778  C   LEU A 114      58.796   1.972  -3.353  1.00 17.00           C  
ATOM    779  O   LEU A 114      59.764   2.550  -3.890  1.00 20.23           O  
ATOM    780  CB  LEU A 114      57.815  -0.296  -3.947  1.00 18.87           C  
ATOM    781  CG  LEU A 114      56.778  -1.141  -4.678  1.00 17.77           C  
ATOM    782  CD1 LEU A 114      57.160  -2.623  -4.558  1.00 22.50           C  
ATOM    783  CD2 LEU A 114      55.377  -0.894  -4.137  1.00 22.84           C  
ATOM    784  N   LYS A 115      58.623   1.934  -2.025  1.00 16.98           N  
ATOM    785  CA  LYS A 115      59.508   2.551  -1.057  1.00 17.26           C  
ATOM    786  C   LYS A 115      59.989   1.483  -0.084  1.00 18.35           C  
ATOM    787  O   LYS A 115      59.258   0.540   0.243  1.00 19.45           O  
ATOM    788  CB  LYS A 115      58.797   3.695  -0.323  1.00 19.49           C  
ATOM    789  CG  LYS A 115      58.351   4.816  -1.273  1.00 21.56           C  
ATOM    790  CD  LYS A 115      57.805   6.049  -0.559  1.00 27.75           C  
ATOM    791  CE  LYS A 115      57.714   7.245  -1.533  1.00 31.57           C  
ATOM    792  NZ  LYS A 115      57.302   8.503  -0.852  1.00 38.71           N1+
ATOM    793  N   LEU A 116      61.214   1.622   0.385  1.00 16.16           N  
ATOM    794  CA  LEU A 116      61.790   0.635   1.266  1.00 15.28           C  
ATOM    795  C   LEU A 116      61.883   1.140   2.702  1.00 15.89           C  
ATOM    796  O   LEU A 116      62.480   2.172   2.978  1.00 18.08           O  
ATOM    797  CB  LEU A 116      63.198   0.225   0.807  1.00 17.71           C  
ATOM    798  CG  LEU A 116      63.849  -0.940   1.579  1.00 18.27           C  
ATOM    799  CD1 LEU A 116      63.168  -2.262   1.240  1.00 18.83           C  
ATOM    800  CD2 LEU A 116      65.388  -1.020   1.367  1.00 19.45           C  
ATOM    801  N   GLY A 117      61.281   0.387   3.604  1.00 14.60           N  
ATOM    802  CA  GLY A 117      61.521   0.619   5.007  1.00 13.97           C  
ATOM    803  C   GLY A 117      62.506  -0.321   5.682  1.00 15.39           C  
ATOM    804  O   GLY A 117      62.681  -1.468   5.255  1.00 16.51           O  
ATOM    805  N   ILE A 118      63.200   0.187   6.682  1.00 17.50           N  
ATOM    806  CA  ILE A 118      64.149  -0.607   7.417  1.00 18.95           C  
ATOM    807  C   ILE A 118      63.843  -0.462   8.902  1.00 15.75           C  
ATOM    808  O   ILE A 118      62.925   0.289   9.309  1.00 15.73           O  
ATOM    809  CB  ILE A 118      65.598  -0.238   7.013  1.00 18.77           C  
ATOM    810  CG1 ILE A 118      66.575  -1.402   7.287  1.00 17.97           C  
ATOM    811  CG2 ILE A 118      66.026   1.096   7.633  1.00 19.98           C  
ATOM    812  CD1 ILE A 118      67.747  -1.462   6.279  1.00 20.54           C  
ATOM    813  N   TYR A 119      64.648  -1.145   9.720  1.00 14.06           N  
ATOM    814  CA  TYR A 119      64.424  -1.358  11.136  1.00 15.74           C  
ATOM    815  C   TYR A 119      65.746  -1.228  11.892  1.00 18.63           C  
ATOM    816  O   TYR A 119      66.793  -1.683  11.463  1.00 17.19           O  
ATOM    817  CB  TYR A 119      63.825  -2.759  11.339  1.00 17.22           C  
ATOM    818  CG  TYR A 119      63.783  -3.258  12.775  1.00 15.43           C  
ATOM    819  CD1 TYR A 119      62.598  -3.257  13.505  1.00 16.59           C  
ATOM    820  CD2 TYR A 119      64.936  -3.739  13.427  1.00 14.77           C  
ATOM    821  CE1 TYR A 119      62.575  -3.716  14.812  1.00 14.09           C  
ATOM    822  CE2 TYR A 119      64.936  -4.159  14.740  1.00 15.73           C  
ATOM    823  CZ  TYR A 119      63.748  -4.138  15.472  1.00 14.91           C  
ATOM    824  OH  TYR A 119      63.791  -4.601  16.771  1.00 18.09           O  
ATOM    825  N   ALA A 120      65.686  -0.541  13.009  1.00 13.71           N  
ATOM    826  CA  ALA A 120      66.762  -0.454  13.934  1.00 12.61           C  
ATOM    827  C   ALA A 120      66.204  -0.471  15.372  1.00 16.58           C  
ATOM    828  O   ALA A 120      65.000  -0.353  15.570  1.00 15.33           O  
ATOM    829  CB  ALA A 120      67.583   0.838  13.665  1.00 16.41           C  
ATOM    830  N   ASP A 121      67.062  -0.586  16.366  1.00 17.07           N  
ATOM    831  CA  ASP A 121      66.633  -0.530  17.772  1.00 18.12           C  
ATOM    832  C   ASP A 121      67.437   0.487  18.573  1.00 19.28           C  
ATOM    833  O   ASP A 121      68.654   0.451  18.542  1.00 17.47           O  
ATOM    834  CB  ASP A 121      66.732  -1.922  18.368  1.00 16.92           C  
ATOM    835  CG  ASP A 121      66.206  -2.011  19.796  1.00 14.79           C  
ATOM    836  OD1 ASP A 121      66.782  -1.380  20.711  1.00 18.64           O  
ATOM    837  OD2 ASP A 121      65.182  -2.703  20.012  1.00 18.78           O1-
ATOM    838  N   MET A 122      66.740   1.395  19.257  1.00 17.04           N  
ATOM    839  CA  MET A 122      67.315   2.338  20.191  1.00 16.15           C  
ATOM    840  C   MET A 122      67.620   1.623  21.471  1.00 21.26           C  
ATOM    841  O   MET A 122      66.772   1.487  22.338  1.00 23.38           O  
ATOM    842  CB  MET A 122      66.319   3.512  20.375  1.00 21.31           C  
ATOM    843  CG  MET A 122      66.779   4.691  21.188  1.00 25.54           C  
ATOM    844  SD  MET A 122      68.224   5.501  20.424  1.00 27.83           S  
ATOM    845  CE  MET A 122      69.417   4.995  21.653  1.00 36.12           C  
ATOM    846  N   GLY A 123      68.848   1.136  21.561  1.00 17.09           N  
ATOM    847  CA  GLY A 123      69.261   0.283  22.629  1.00 20.13           C  
ATOM    848  C   GLY A 123      70.468  -0.534  22.218  1.00 22.47           C  
ATOM    849  O   GLY A 123      70.994  -0.399  21.115  1.00 19.78           O  
ATOM    850  N   ASN A 124      70.921  -1.374  23.127  1.00 20.55           N  
ATOM    851  CA  ASN A 124      72.162  -2.106  22.929  1.00 19.77           C  
ATOM    852  C   ASN A 124      72.048  -3.189  21.884  1.00 21.00           C  
ATOM    853  O   ASN A 124      73.052  -3.522  21.229  1.00 20.08           O  
ATOM    854  CB  ASN A 124      72.615  -2.751  24.275  1.00 20.40           C  
ATOM    855  CG  ASN A 124      73.328  -1.790  25.299  1.00 28.86           C  
ATOM    856  OD1 ASN A 124      73.437  -0.599  25.096  1.00 36.17           O  
ATOM    857  ND2 ASN A 124      73.788  -2.367  26.387  1.00 46.10           N  
ATOM    858  N   PHE A 125      70.840  -3.748  21.743  1.00 18.61           N  
ATOM    859  CA  PHE A 125      70.533  -4.816  20.806  1.00 17.66           C  
ATOM    860  C   PHE A 125      69.129  -4.602  20.320  1.00 19.03           C  
ATOM    861  O   PHE A 125      68.307  -3.957  20.986  1.00 18.51           O  
ATOM    862  CB  PHE A 125      70.587  -6.208  21.468  1.00 19.93           C  
ATOM    863  CG  PHE A 125      71.889  -6.517  22.122  1.00 21.71           C  
ATOM    864  CD1 PHE A 125      72.051  -6.332  23.484  1.00 23.27           C  
ATOM    865  CD2 PHE A 125      72.967  -6.947  21.371  1.00 24.67           C  
ATOM    866  CE1 PHE A 125      73.271  -6.581  24.115  1.00 29.54           C  
ATOM    867  CE2 PHE A 125      74.191  -7.201  21.978  1.00 30.45           C  
ATOM    868  CZ  PHE A 125      74.343  -7.019  23.360  1.00 35.32           C  
ATOM    869  N   THR A 126      68.837  -5.218  19.195  1.00 18.59           N  
ATOM    870  CA  THR A 126      67.444  -5.345  18.708  1.00 15.23           C  
ATOM    871  C   THR A 126      66.752  -6.329  19.665  1.00 16.86           C  
ATOM    872  O   THR A 126      67.408  -7.007  20.468  1.00 17.98           O  
ATOM    873  CB  THR A 126      67.307  -5.803  17.306  1.00 15.91           C  
ATOM    874  OG1 THR A 126      67.638  -7.189  17.257  1.00 16.08           O  
ATOM    875  CG2 THR A 126      68.199  -4.946  16.343  1.00 17.98           C  
ATOM    876  N   CYS A 127      65.429  -6.359  19.638  1.00 16.17           N  
ATOM    877  CA  CYS A 127      64.693  -7.267  20.520  1.00 17.85           C  
ATOM    878  C   CYS A 127      65.143  -8.717  20.359  1.00 16.12           C  
ATOM    879  O   CYS A 127      65.136  -9.471  21.334  1.00 19.20           O  
ATOM    880  CB  CYS A 127      63.188  -7.140  20.267  1.00 20.80           C  
ATOM    881  SG  CYS A 127      62.562  -5.480  20.722  1.00 22.35           S  
ATOM    882  N   MET A 128      65.485  -9.114  19.124  1.00 16.58           N  
ATOM    883  CA  MET A 128      65.940 -10.483  18.899  1.00 17.10           C  
ATOM    884  C   MET A 128      67.449 -10.667  19.043  1.00 21.50           C  
ATOM    885  O   MET A 128      67.978 -11.739  18.752  1.00 19.03           O  
ATOM    886  CB  MET A 128      65.493 -10.986  17.558  1.00 16.28           C  
ATOM    887  CG  MET A 128      63.981 -11.162  17.363  1.00 19.98           C  
ATOM    888  SD  MET A 128      63.264 -12.260  18.588  1.00 23.86           S  
ATOM    889  CE  MET A 128      64.100 -13.824  18.272  1.00 29.95           C  
ATOM    890  N   GLY A 129      68.130  -9.618  19.482  1.00 17.95           N  
ATOM    891  CA  GLY A 129      69.531  -9.725  19.918  1.00 18.79           C  
ATOM    892  C   GLY A 129      70.570  -9.350  18.854  1.00 18.99           C  
ATOM    893  O   GLY A 129      71.771  -9.591  19.039  1.00 21.78           O  
ATOM    894  N   TYR A 130      70.116  -8.713  17.786  1.00 19.57           N  
ATOM    895  CA  TYR A 130      70.986  -8.228  16.724  1.00 16.74           C  
ATOM    896  C   TYR A 130      71.626  -6.884  17.160  1.00 19.14           C  
ATOM    897  O   TYR A 130      71.166  -6.269  18.126  1.00 19.84           O  
ATOM    898  CB  TYR A 130      70.180  -8.133  15.435  1.00 17.66           C  
ATOM    899  CG  TYR A 130      69.842  -9.504  14.860  1.00 20.37           C  
ATOM    900  CD1 TYR A 130      70.542 -10.011  13.798  1.00 22.68           C  
ATOM    901  CD2 TYR A 130      68.851 -10.304  15.425  1.00 19.78           C  
ATOM    902  CE1 TYR A 130      70.276 -11.277  13.306  1.00 28.61           C  
ATOM    903  CE2 TYR A 130      68.592 -11.563  14.964  1.00 18.39           C  
ATOM    904  CZ  TYR A 130      69.299 -12.050  13.894  1.00 24.76           C  
ATOM    905  OH  TYR A 130      69.039 -13.312  13.409  1.00 25.27           O  
ATOM    906  N   PRO A 131      72.690  -6.423  16.467  1.00 18.13           N  
ATOM    907  CA  PRO A 131      73.336  -5.161  16.882  1.00 18.95           C  
ATOM    908  C   PRO A 131      72.362  -3.971  16.991  1.00 17.07           C  
ATOM    909  O   PRO A 131      71.590  -3.710  16.071  1.00 20.76           O  
ATOM    910  CB  PRO A 131      74.378  -4.909  15.782  1.00 22.37           C  
ATOM    911  CG  PRO A 131      74.705  -6.297  15.261  1.00 25.46           C  
ATOM    912  CD  PRO A 131      73.406  -7.075  15.352  1.00 24.71           C  
ATOM    913  N   GLY A 132      72.431  -3.285  18.112  1.00 16.52           N  
ATOM    914  CA  GLY A 132      71.607  -2.137  18.396  1.00 20.15           C  
ATOM    915  C   GLY A 132      72.208  -0.814  17.964  1.00 18.41           C  
ATOM    916  O   GLY A 132      73.422  -0.688  17.717  1.00 21.36           O  
ATOM    917  N   THR A 133      71.335   0.172  17.887  1.00 18.19           N  
ATOM    918  CA  THR A 133      71.697   1.558  17.607  1.00 16.66           C  
ATOM    919  C   THR A 133      71.716   2.278  18.944  1.00 17.82           C  
ATOM    920  O   THR A 133      70.702   2.800  19.402  1.00 22.56           O  
ATOM    921  CB  THR A 133      70.712   2.171  16.542  1.00 18.33           C  
ATOM    922  OG1 THR A 133      70.708   1.387  15.329  1.00 20.47           O  
ATOM    923  CG2 THR A 133      71.058   3.645  16.240  1.00 18.91           C  
ATOM    924  N   THR A 134      72.881   2.264  19.581  1.00 21.67           N  
ATOM    925  CA  THR A 134      73.089   2.969  20.822  1.00 20.54           C  
ATOM    926  C   THR A 134      73.161   4.469  20.523  1.00 19.81           C  
ATOM    927  O   THR A 134      73.255   4.869  19.360  1.00 21.15           O  
ATOM    928  CB  THR A 134      74.378   2.484  21.492  1.00 23.55           C  
ATOM    929  OG1 THR A 134      75.445   2.501  20.541  1.00 25.16           O  
ATOM    930  CG2 THR A 134      74.217   1.054  22.039  1.00 26.45           C  
ATOM    931  N   LEU A 135      73.139   5.295  21.565  1.00 19.63           N  
ATOM    932  CA  LEU A 135      73.186   6.755  21.374  1.00 21.08           C  
ATOM    933  C   LEU A 135      74.368   7.161  20.488  1.00 23.02           C  
ATOM    934  O   LEU A 135      74.241   8.027  19.613  1.00 23.17           O  
ATOM    935  CB  LEU A 135      73.249   7.463  22.724  1.00 23.16           C  
ATOM    936  CG  LEU A 135      71.923   7.430  23.491  1.00 24.78           C  
ATOM    937  CD1 LEU A 135      72.109   8.037  24.864  1.00 28.63           C  
ATOM    938  CD2 LEU A 135      70.816   8.158  22.718  1.00 28.46           C  
ATOM    939  N   ASP A 136      75.513   6.518  20.706  1.00 22.49           N  
ATOM    940  CA  ASP A 136      76.724   6.868  19.958  1.00 20.55           C  
ATOM    941  C   ASP A 136      76.744   6.398  18.498  1.00 20.45           C  
ATOM    942  O   ASP A 136      77.669   6.740  17.747  1.00 23.96           O  
ATOM    943  CB  ASP A 136      77.986   6.478  20.737  1.00 25.70           C  
ATOM    944  CG  ASP A 136      78.271   4.997  20.754  1.00 33.97           C  
ATOM    945  OD1 ASP A 136      77.384   4.187  20.475  1.00 39.48           O  
ATOM    946  OD2 ASP A 136      79.423   4.643  21.103  1.00 52.46           O1-
ATOM    947  N   LYS A 137      75.721   5.638  18.100  1.00 22.84           N  
ATOM    948  CA  LYS A 137      75.564   5.146  16.733  1.00 22.30           C  
ATOM    949  C   LYS A 137      74.390   5.773  15.980  1.00 16.81           C  
ATOM    950  O   LYS A 137      74.195   5.511  14.804  1.00 17.73           O  
ATOM    951  CB  LYS A 137      75.383   3.626  16.742  1.00 23.65           C  
ATOM    952  CG  LYS A 137      76.556   2.845  17.305  1.00 29.33           C  
ATOM    953  CD  LYS A 137      77.786   2.945  16.419  1.00 30.26           C  
ATOM    954  CE  LYS A 137      78.840   1.906  16.803  1.00 34.73           C  
ATOM    955  NZ  LYS A 137      79.219   1.973  18.250  1.00 42.55           N1+
ATOM    956  N   VAL A 138      73.589   6.592  16.657  1.00 20.15           N  
ATOM    957  CA  VAL A 138      72.377   7.125  16.044  1.00 19.95           C  
ATOM    958  C   VAL A 138      72.689   7.897  14.765  1.00 20.62           C  
ATOM    959  O   VAL A 138      72.075   7.655  13.737  1.00 20.15           O  
ATOM    960  CB  VAL A 138      71.593   8.020  17.045  1.00 20.71           C  
ATOM    961  CG1 VAL A 138      70.588   8.922  16.310  1.00 21.38           C  
ATOM    962  CG2 VAL A 138      70.913   7.144  18.098  1.00 21.73           C  
ATOM    963  N   VAL A 139      73.638   8.830  14.827  1.00 20.20           N  
ATOM    964  CA  VAL A 139      73.946   9.654  13.671  1.00 20.29           C  
ATOM    965  C   VAL A 139      74.514   8.804  12.508  1.00 19.43           C  
ATOM    966  O   VAL A 139      74.051   8.919  11.377  1.00 22.38           O  
ATOM    967  CB  VAL A 139      74.869  10.819  14.022  1.00 23.47           C  
ATOM    968  CG1 VAL A 139      75.365  11.512  12.736  1.00 22.09           C  
ATOM    969  CG2 VAL A 139      74.119  11.802  14.935  1.00 25.44           C  
ATOM    970  N  AGLN A 140      75.492   7.951  12.803  0.50 21.21           N  
ATOM    971  N  BGLN A 140      75.493   7.946  12.782  0.50 21.76           N  
ATOM    972  CA AGLN A 140      76.066   7.093  11.768  0.50 19.42           C  
ATOM    973  CA BGLN A 140      76.067   7.147  11.697  0.50 20.67           C  
ATOM    974  C  AGLN A 140      75.023   6.240  11.088  0.50 16.28           C  
ATOM    975  C  BGLN A 140      75.079   6.162  11.087  0.50 16.83           C  
ATOM    976  O  AGLN A 140      74.989   6.132   9.861  0.50 17.14           O  
ATOM    977  O  BGLN A 140      75.137   5.887   9.885  0.50 19.15           O  
ATOM    978  CB AGLN A 140      77.108   6.151  12.334  0.50 19.93           C  
ATOM    979  CB BGLN A 140      77.334   6.418  12.121  0.50 20.21           C  
ATOM    980  CG AGLN A 140      77.826   5.327  11.286  0.50 24.11           C  
ATOM    981  CG BGLN A 140      77.194   5.557  13.375  0.50 27.13           C  
ATOM    982  CD AGLN A 140      79.087   4.664  11.811  0.50 28.36           C  
ATOM    983  CD BGLN A 140      78.512   5.312  14.081  0.50 27.00           C  
ATOM    984  OE1AGLN A 140      79.321   4.604  13.020  0.50 29.95           O  
ATOM    985  OE1BGLN A 140      78.951   6.126  14.902  0.50 21.84           O  
ATOM    986  NE2AGLN A 140      79.913   4.173  10.898  0.50 34.27           N  
ATOM    987  NE2BGLN A 140      79.132   4.167  13.801  0.50 22.42           N  
ATOM    988  N   ASP A 141      74.164   5.633  11.893  1.00 21.50           N  
ATOM    989  CA  ASP A 141      73.136   4.757  11.358  1.00 19.92           C  
ATOM    990  C   ASP A 141      72.130   5.540  10.485  1.00 19.51           C  
ATOM    991  O   ASP A 141      71.779   5.088   9.395  1.00 19.77           O  
ATOM    992  CB  ASP A 141      72.463   3.921  12.450  1.00 21.12           C  
ATOM    993  CG  ASP A 141      73.408   2.878  13.061  1.00 24.06           C  
ATOM    994  OD1 ASP A 141      72.984   2.197  14.027  1.00 20.31           O  
ATOM    995  OD2 ASP A 141      74.569   2.730  12.577  1.00 21.94           O1-
ATOM    996  N   ALA A 142      71.714   6.733  10.932  1.00 19.10           N  
ATOM    997  CA  ALA A 142      70.849   7.569  10.107  1.00 17.76           C  
ATOM    998  C   ALA A 142      71.542   7.859   8.767  1.00 15.21           C  
ATOM    999  O   ALA A 142      70.909   7.800   7.710  1.00 17.46           O  
ATOM   1000  CB  ALA A 142      70.485   8.895  10.830  1.00 21.09           C  
ATOM   1001  N   GLN A 143      72.829   8.185   8.805  1.00 19.64           N  
ATOM   1002  CA  GLN A 143      73.554   8.540   7.590  1.00 20.83           C  
ATOM   1003  C   GLN A 143      73.665   7.340   6.647  1.00 16.78           C  
ATOM   1004  O   GLN A 143      73.510   7.471   5.437  1.00 19.27           O  
ATOM   1005  CB  GLN A 143      74.934   9.107   7.938  1.00 20.84           C  
ATOM   1006  CG  GLN A 143      74.872  10.495   8.603  1.00 25.34           C  
ATOM   1007  CD  GLN A 143      76.203  10.992   9.165  1.00 24.88           C  
ATOM   1008  OE1 GLN A 143      76.434  12.214   9.259  1.00 33.23           O  
ATOM   1009  NE2 GLN A 143      77.071  10.067   9.559  1.00 24.93           N  
ATOM   1010  N   THR A 144      73.895   6.170   7.209  1.00 18.98           N  
ATOM   1011  CA  THR A 144      73.958   4.932   6.455  1.00 18.92           C  
ATOM   1012  C   THR A 144      72.616   4.660   5.787  1.00 16.02           C  
ATOM   1013  O   THR A 144      72.549   4.376   4.590  1.00 17.06           O  
ATOM   1014  CB  THR A 144      74.320   3.765   7.372  1.00 18.26           C  
ATOM   1015  OG1 THR A 144      75.647   3.941   7.856  1.00 21.00           O  
ATOM   1016  CG2 THR A 144      74.194   2.422   6.650  1.00 19.85           C  
ATOM   1017  N   PHE A 145      71.527   4.758   6.539  1.00 18.17           N  
ATOM   1018  CA  PHE A 145      70.213   4.511   5.959  1.00 18.18           C  
ATOM   1019  C   PHE A 145      69.906   5.485   4.820  1.00 16.70           C  
ATOM   1020  O   PHE A 145      69.351   5.099   3.785  1.00 18.36           O  
ATOM   1021  CB  PHE A 145      69.112   4.561   7.033  1.00 17.31           C  
ATOM   1022  CG  PHE A 145      69.258   3.528   8.133  1.00 17.68           C  
ATOM   1023  CD1 PHE A 145      69.741   2.254   7.868  1.00 17.51           C  
ATOM   1024  CD2 PHE A 145      68.820   3.809   9.401  1.00 17.92           C  
ATOM   1025  CE1 PHE A 145      69.850   1.314   8.848  1.00 18.65           C  
ATOM   1026  CE2 PHE A 145      68.962   2.883  10.430  1.00 18.70           C  
ATOM   1027  CZ  PHE A 145      69.471   1.618  10.141  1.00 19.73           C  
ATOM   1028  N   ALA A 146      70.256   6.756   4.998  1.00 19.21           N  
ATOM   1029  CA  ALA A 146      70.038   7.733   3.948  1.00 18.68           C  
ATOM   1030  C   ALA A 146      70.900   7.430   2.701  1.00 17.32           C  
ATOM   1031  O   ALA A 146      70.418   7.532   1.572  1.00 18.59           O  
ATOM   1032  CB  ALA A 146      70.260   9.166   4.459  1.00 20.44           C  
ATOM   1033  N   GLU A 147      72.156   7.045   2.921  1.00 20.57           N  
ATOM   1034  CA  GLU A 147      73.072   6.684   1.845  1.00 20.59           C  
ATOM   1035  C   GLU A 147      72.530   5.495   1.036  1.00 18.55           C  
ATOM   1036  O   GLU A 147      72.669   5.443  -0.186  1.00 21.48           O  
ATOM   1037  CB  GLU A 147      74.474   6.406   2.414  1.00 26.32           C  
ATOM   1038  CG  GLU A 147      75.244   7.682   2.761  1.00 36.34           C  
ATOM   1039  CD  GLU A 147      76.398   7.490   3.753  1.00 49.60           C  
ATOM   1040  OE1 GLU A 147      76.775   6.322   4.035  1.00 60.63           O  
ATOM   1041  OE2 GLU A 147      76.930   8.526   4.250  1.00 49.20           O1-
ATOM   1042  N   TRP A 148      71.902   4.555   1.741  1.00 18.75           N  
ATOM   1043  CA  TRP A 148      71.312   3.376   1.133  1.00 18.40           C  
ATOM   1044  C   TRP A 148      70.012   3.689   0.386  1.00 19.13           C  
ATOM   1045  O   TRP A 148      69.515   2.847  -0.355  1.00 19.73           O  
ATOM   1046  CB  TRP A 148      71.039   2.309   2.198  1.00 18.15           C  
ATOM   1047  CG  TRP A 148      72.226   1.655   2.781  1.00 18.88           C  
ATOM   1048  CD1 TRP A 148      73.542   1.756   2.364  1.00 20.11           C  
ATOM   1049  CD2 TRP A 148      72.225   0.743   3.871  1.00 19.63           C  
ATOM   1050  NE1 TRP A 148      74.345   0.985   3.158  1.00 18.90           N  
ATOM   1051  CE2 TRP A 148      73.557   0.336   4.078  1.00 15.27           C  
ATOM   1052  CE3 TRP A 148      71.228   0.248   4.718  1.00 17.60           C  
ATOM   1053  CZ2 TRP A 148      73.916  -0.527   5.100  1.00 16.68           C  
ATOM   1054  CZ3 TRP A 148      71.575  -0.637   5.716  1.00 19.33           C  
ATOM   1055  CH2 TRP A 148      72.909  -1.013   5.911  1.00 19.59           C  
ATOM   1056  N   LYS A 149      69.471   4.893   0.601  1.00 16.71           N  
ATOM   1057  CA  LYS A 149      68.227   5.374  -0.009  1.00 17.96           C  
ATOM   1058  C   LYS A 149      66.982   4.669   0.552  1.00 15.98           C  
ATOM   1059  O   LYS A 149      65.995   4.477  -0.154  1.00 17.97           O  
ATOM   1060  CB  LYS A 149      68.278   5.399  -1.540  1.00 21.88           C  
ATOM   1061  CG  LYS A 149      69.484   6.192  -2.114  1.00 23.04           C  
ATOM   1062  CD  LYS A 149      69.359   6.409  -3.620  1.00 28.07           C  
ATOM   1063  CE  LYS A 149      70.595   7.068  -4.194  1.00 44.12           C  
ATOM   1064  NZ  LYS A 149      70.873   8.380  -3.545  1.00 53.85           N1+
ATOM   1065  N   VAL A 150      67.015   4.361   1.849  1.00 18.35           N  
ATOM   1066  CA  VAL A 150      65.829   3.936   2.589  1.00 18.77           C  
ATOM   1067  C   VAL A 150      64.788   5.072   2.604  1.00 18.23           C  
ATOM   1068  O   VAL A 150      65.145   6.261   2.524  1.00 19.49           O  
ATOM   1069  CB  VAL A 150      66.228   3.470   4.017  1.00 26.32           C  
ATOM   1070  CG1 VAL A 150      65.056   3.250   4.895  1.00 40.83           C  
ATOM   1071  CG2 VAL A 150      67.098   2.188   3.921  1.00 18.09           C  
ATOM   1072  N   ASP A 151      63.506   4.696   2.708  1.00 15.32           N  
ATOM   1073  CA  ASP A 151      62.413   5.654   2.742  1.00 16.57           C  
ATOM   1074  C   ASP A 151      61.654   5.737   4.061  1.00 16.21           C  
ATOM   1075  O   ASP A 151      60.870   6.663   4.267  1.00 18.83           O  
ATOM   1076  CB  ASP A 151      61.449   5.347   1.623  1.00 18.58           C  
ATOM   1077  CG  ASP A 151      62.134   5.329   0.275  1.00 18.65           C  
ATOM   1078  OD1 ASP A 151      62.640   6.402  -0.149  1.00 20.53           O  
ATOM   1079  OD2 ASP A 151      62.222   4.223  -0.312  1.00 18.47           O1-
ATOM   1080  N   MET A 152      61.876   4.763   4.937  1.00 16.37           N  
ATOM   1081  CA  MET A 152      61.198   4.718   6.217  1.00 16.54           C  
ATOM   1082  C   MET A 152      62.083   3.969   7.228  1.00 16.03           C  
ATOM   1083  O   MET A 152      62.829   3.056   6.851  1.00 16.65           O  
ATOM   1084  CB  MET A 152      59.811   4.066   6.051  1.00 18.32           C  
ATOM   1085  CG  MET A 152      59.029   3.848   7.331  1.00 17.91           C  
ATOM   1086  SD  MET A 152      57.282   3.503   6.956  1.00 20.92           S  
ATOM   1087  CE  MET A 152      56.665   3.152   8.580  1.00 22.51           C  
ATOM   1088  N   LEU A 153      62.017   4.383   8.490  1.00 16.12           N  
ATOM   1089  CA  LEU A 153      62.708   3.718   9.576  1.00 17.40           C  
ATOM   1090  C   LEU A 153      61.763   3.498  10.733  1.00 16.39           C  
ATOM   1091  O   LEU A 153      61.114   4.437  11.183  1.00 17.13           O  
ATOM   1092  CB  LEU A 153      63.857   4.585  10.099  1.00 16.00           C  
ATOM   1093  CG  LEU A 153      64.599   4.082  11.337  1.00 15.12           C  
ATOM   1094  CD1 LEU A 153      65.289   2.704  11.099  1.00 18.60           C  
ATOM   1095  CD2 LEU A 153      65.608   5.094  11.861  1.00 17.93           C  
ATOM   1096  N   LYS A 154      61.701   2.251  11.196  1.00 13.73           N  
ATOM   1097  CA  LYS A 154      61.030   1.853  12.412  1.00 16.61           C  
ATOM   1098  C   LYS A 154      62.141   1.685  13.452  1.00 16.42           C  
ATOM   1099  O   LYS A 154      63.045   0.865  13.266  1.00 16.90           O  
ATOM   1100  CB  LYS A 154      60.215   0.567  12.233  1.00 16.30           C  
ATOM   1101  CG  LYS A 154      59.662  -0.042  13.529  1.00 19.26           C  
ATOM   1102  CD  LYS A 154      58.792  -1.267  13.257  1.00 17.99           C  
ATOM   1103  CE  LYS A 154      58.439  -2.073  14.526  1.00 17.87           C  
ATOM   1104  NZ  LYS A 154      57.629  -3.304  14.143  1.00 16.65           N1+
ATOM   1105  N   LEU A 155      62.081   2.467  14.535  1.00 13.68           N  
ATOM   1106  CA  LEU A 155      63.014   2.430  15.609  1.00 13.82           C  
ATOM   1107  C   LEU A 155      62.375   1.801  16.854  1.00 15.55           C  
ATOM   1108  O   LEU A 155      61.595   2.429  17.563  1.00 17.58           O  
ATOM   1109  CB  LEU A 155      63.572   3.836  15.862  1.00 17.04           C  
ATOM   1110  CG  LEU A 155      64.737   3.904  16.845  1.00 17.30           C  
ATOM   1111  CD1 LEU A 155      65.994   3.218  16.286  1.00 17.42           C  
ATOM   1112  CD2 LEU A 155      65.045   5.377  17.173  1.00 19.72           C  
ATOM   1113  N   ASP A 156      62.727   0.533  17.063  1.00 14.46           N  
ATOM   1114  CA  ASP A 156      62.306  -0.264  18.202  1.00 16.70           C  
ATOM   1115  C   ASP A 156      63.052   0.208  19.465  1.00 18.56           C  
ATOM   1116  O   ASP A 156      64.009   0.986  19.388  1.00 18.94           O  
ATOM   1117  CB  ASP A 156      62.567  -1.746  17.870  1.00 15.52           C  
ATOM   1118  CG  ASP A 156      61.648  -2.719  18.586  1.00 14.70           C  
ATOM   1119  OD1 ASP A 156      60.957  -2.324  19.564  1.00 18.61           O  
ATOM   1120  OD2 ASP A 156      61.681  -3.908  18.170  1.00 17.02           O1-
ATOM   1121  N   GLY A 157      62.597  -0.229  20.633  1.00 15.40           N  
ATOM   1122  CA  GLY A 157      63.138   0.231  21.891  1.00 14.68           C  
ATOM   1123  C   GLY A 157      63.547  -0.764  22.948  1.00 18.25           C  
ATOM   1124  O   GLY A 157      63.582  -0.405  24.127  1.00 20.63           O  
ATOM   1125  N   CYS A 158      63.891  -1.986  22.550  1.00 16.56           N  
ATOM   1126  CA  CYS A 158      64.413  -2.952  23.489  1.00 17.57           C  
ATOM   1127  C   CYS A 158      65.816  -2.555  23.903  1.00 20.78           C  
ATOM   1128  O   CYS A 158      66.550  -1.880  23.183  1.00 18.24           O  
ATOM   1129  CB  CYS A 158      64.479  -4.365  22.888  1.00 20.51           C  
ATOM   1130  SG  CYS A 158      62.881  -5.225  22.761  1.00 24.08           S  
ATOM   1131  N   PHE A 159      66.165  -3.023  25.086  1.00 18.97           N  
ATOM   1132  CA  PHE A 159      67.523  -2.972  25.593  1.00 19.70           C  
ATOM   1133  C   PHE A 159      68.028  -1.540  25.752  1.00 19.76           C  
ATOM   1134  O   PHE A 159      69.196  -1.237  25.500  1.00 20.11           O  
ATOM   1135  CB  PHE A 159      68.438  -3.853  24.719  1.00 21.31           C  
ATOM   1136  CG  PHE A 159      68.090  -5.314  24.801  1.00 19.84           C  
ATOM   1137  CD1 PHE A 159      67.614  -5.998  23.719  1.00 18.84           C  
ATOM   1138  CD2 PHE A 159      68.206  -5.979  26.012  1.00 26.89           C  
ATOM   1139  CE1 PHE A 159      67.257  -7.347  23.818  1.00 20.93           C  
ATOM   1140  CE2 PHE A 159      67.865  -7.324  26.126  1.00 32.13           C  
ATOM   1141  CZ  PHE A 159      67.410  -8.006  25.032  1.00 25.76           C  
ATOM   1142  N   SER A 160      67.130  -0.683  26.231  1.00 23.18           N  
ATOM   1143  CA  SER A 160      67.462   0.694  26.574  1.00 19.69           C  
ATOM   1144  C   SER A 160      66.773   1.085  27.872  1.00 22.12           C  
ATOM   1145  O   SER A 160      65.845   0.418  28.335  1.00 27.05           O  
ATOM   1146  CB  SER A 160      67.064   1.646  25.451  1.00 23.24           C  
ATOM   1147  OG  SER A 160      65.722   1.461  25.083  1.00 30.44           O  
ATOM   1148  N   THR A 161      67.238   2.180  28.453  1.00 25.46           N  
ATOM   1149  CA  THR A 161      66.614   2.785  29.620  1.00 25.83           C  
ATOM   1150  C   THR A 161      65.639   3.873  29.144  1.00 25.06           C  
ATOM   1151  O   THR A 161      65.734   4.354  28.009  1.00 22.53           O  
ATOM   1152  CB  THR A 161      67.649   3.435  30.517  1.00 25.37           C  
ATOM   1153  OG1 THR A 161      68.263   4.514  29.820  1.00 28.52           O  
ATOM   1154  CG2 THR A 161      68.731   2.420  30.988  1.00 29.71           C  
ATOM   1155  N   PRO A 162      64.689   4.268  30.004  1.00 24.00           N  
ATOM   1156  CA  PRO A 162      63.827   5.398  29.647  1.00 24.45           C  
ATOM   1157  C   PRO A 162      64.599   6.681  29.299  1.00 24.17           C  
ATOM   1158  O   PRO A 162      64.214   7.375  28.362  1.00 26.41           O  
ATOM   1159  CB  PRO A 162      62.967   5.588  30.900  1.00 30.17           C  
ATOM   1160  CG  PRO A 162      62.859   4.211  31.459  1.00 30.31           C  
ATOM   1161  CD  PRO A 162      64.237   3.619  31.247  1.00 29.57           C  
ATOM   1162  N   GLU A 163      65.673   6.971  30.033  1.00 24.80           N  
ATOM   1163  CA  GLU A 163      66.474   8.182  29.751  1.00 28.55           C  
ATOM   1164  C   GLU A 163      67.151   8.074  28.381  1.00 23.84           C  
ATOM   1165  O   GLU A 163      67.218   9.056  27.628  1.00 25.31           O  
ATOM   1166  CB  GLU A 163      67.497   8.514  30.856  1.00 37.38           C  
ATOM   1167  CG  GLU A 163      68.001   7.343  31.689  1.00 51.54           C  
ATOM   1168  CD  GLU A 163      67.035   6.931  32.806  1.00 55.54           C  
ATOM   1169  OE1 GLU A 163      67.043   7.588  33.867  1.00 63.04           O  
ATOM   1170  OE2 GLU A 163      66.274   5.948  32.611  1.00 42.94           O1-
ATOM   1171  N   GLU A 164      67.620   6.875  28.036  1.00 24.77           N  
ATOM   1172  CA  GLU A 164      68.218   6.653  26.714  1.00 23.97           C  
ATOM   1173  C   GLU A 164      67.204   6.857  25.582  1.00 21.93           C  
ATOM   1174  O   GLU A 164      67.524   7.463  24.563  1.00 24.55           O  
ATOM   1175  CB  GLU A 164      68.883   5.270  26.632  1.00 22.65           C  
ATOM   1176  CG  GLU A 164      70.146   5.176  27.483  1.00 28.64           C  
ATOM   1177  CD  GLU A 164      70.735   3.763  27.581  1.00 34.29           C  
ATOM   1178  OE1 GLU A 164      70.035   2.777  27.268  1.00 31.29           O  
ATOM   1179  OE2 GLU A 164      71.913   3.653  27.990  1.00 32.38           O1-
ATOM   1180  N   ARG A 165      65.982   6.356  25.757  1.00 19.87           N  
ATOM   1181  CA  ARG A 165      64.935   6.549  24.761  1.00 19.68           C  
ATOM   1182  C   ARG A 165      64.564   8.040  24.670  1.00 19.62           C  
ATOM   1183  O   ARG A 165      64.375   8.564  23.586  1.00 21.20           O  
ATOM   1184  CB  ARG A 165      63.713   5.682  25.084  1.00 22.41           C  
ATOM   1185  CG  ARG A 165      63.985   4.179  25.000  1.00 22.73           C  
ATOM   1186  CD  ARG A 165      62.704   3.384  25.005  1.00 25.01           C  
ATOM   1187  NE  ARG A 165      62.217   3.325  26.361  1.00 31.87           N  
ATOM   1188  CZ  ARG A 165      62.427   2.312  27.200  1.00 26.72           C  
ATOM   1189  NH1 ARG A 165      63.059   1.200  26.815  1.00 38.91           N1+
ATOM   1190  NH2 ARG A 165      61.936   2.398  28.408  1.00 35.08           N  
ATOM   1191  N   ALA A 166      64.506   8.722  25.809  1.00 20.13           N  
ATOM   1192  CA  ALA A 166      64.166  10.146  25.813  1.00 20.05           C  
ATOM   1193  C   ALA A 166      65.196  10.989  25.055  1.00 20.73           C  
ATOM   1194  O   ALA A 166      64.849  11.995  24.440  1.00 23.75           O  
ATOM   1195  CB  ALA A 166      64.000  10.657  27.250  1.00 23.90           C  
ATOM   1196  N   GLN A 167      66.463  10.589  25.104  1.00 22.55           N  
ATOM   1197  CA  GLN A 167      67.505  11.266  24.313  1.00 20.88           C  
ATOM   1198  C   GLN A 167      67.498  10.774  22.873  1.00 20.84           C  
ATOM   1199  O   GLN A 167      67.608  11.558  21.922  1.00 20.67           O  
ATOM   1200  CB  GLN A 167      68.902  11.069  24.948  1.00 26.11           C  
ATOM   1201  CG  GLN A 167      69.109  11.724  26.280  1.00 31.22           C  
ATOM   1202  CD  GLN A 167      70.468  11.428  26.877  1.00 51.20           C  
ATOM   1203  OE1 GLN A 167      71.474  11.342  26.166  1.00 42.70           O  
ATOM   1204  NE2 GLN A 167      70.506  11.271  28.196  1.00 64.02           N  
ATOM   1205  N   GLY A 168      67.388   9.460  22.720  1.00 20.17           N  
ATOM   1206  CA  GLY A 168      67.537   8.797  21.407  1.00 19.59           C  
ATOM   1207  C   GLY A 168      66.528   9.022  20.316  1.00 17.67           C  
ATOM   1208  O   GLY A 168      66.889   9.142  19.143  1.00 20.67           O  
ATOM   1209  N   TYR A 169      65.248   9.052  20.687  1.00 18.23           N  
ATOM   1210  CA  TYR A 169      64.238   9.218  19.684  1.00 17.84           C  
ATOM   1211  C   TYR A 169      64.308  10.625  19.051  1.00 18.82           C  
ATOM   1212  O   TYR A 169      64.301  10.745  17.824  1.00 21.08           O  
ATOM   1213  CB  TYR A 169      62.829   8.837  20.194  1.00 20.46           C  
ATOM   1214  CG  TYR A 169      62.600   7.344  20.195  1.00 19.24           C  
ATOM   1215  CD1 TYR A 169      62.065   6.694  19.083  1.00 22.17           C  
ATOM   1216  CD2 TYR A 169      62.977   6.576  21.288  1.00 19.83           C  
ATOM   1217  CE1 TYR A 169      61.885   5.320  19.087  1.00 17.62           C  
ATOM   1218  CE2 TYR A 169      62.795   5.204  21.296  1.00 20.78           C  
ATOM   1219  CZ  TYR A 169      62.237   4.580  20.203  1.00 18.72           C  
ATOM   1220  OH  TYR A 169      62.062   3.203  20.203  1.00 19.83           O  
ATOM   1221  N   PRO A 170      64.429  11.686  19.881  1.00 21.03           N  
ATOM   1222  CA  PRO A 170      64.639  13.006  19.274  1.00 21.74           C  
ATOM   1223  C   PRO A 170      65.944  13.110  18.494  1.00 22.23           C  
ATOM   1224  O   PRO A 170      65.997  13.760  17.436  1.00 23.31           O  
ATOM   1225  CB  PRO A 170      64.630  13.949  20.476  1.00 23.14           C  
ATOM   1226  CG  PRO A 170      63.816  13.261  21.480  1.00 23.63           C  
ATOM   1227  CD  PRO A 170      64.113  11.797  21.313  1.00 21.53           C  
ATOM   1228  N   LYS A 171      66.983  12.459  18.996  1.00 22.83           N  
ATOM   1229  CA  LYS A 171      68.281  12.473  18.335  1.00 20.84           C  
ATOM   1230  C   LYS A 171      68.180  11.852  16.946  1.00 19.89           C  
ATOM   1231  O   LYS A 171      68.742  12.392  15.988  1.00 22.00           O  
ATOM   1232  CB  LYS A 171      69.333  11.755  19.197  1.00 22.01           C  
ATOM   1233  CG  LYS A 171      70.797  11.920  18.732  1.00 24.81           C  
ATOM   1234  CD  LYS A 171      71.739  11.106  19.632  1.00 24.82           C  
ATOM   1235  CE  LYS A 171      73.226  11.296  19.344  1.00 31.87           C  
ATOM   1236  NZ  LYS A 171      73.630  12.695  19.540  1.00 35.77           N1+
ATOM   1237  N   MET A 172      67.457  10.735  16.831  1.00 21.22           N  
ATOM   1238  CA  MET A 172      67.284  10.085  15.534  1.00 20.30           C  
ATOM   1239  C   MET A 172      66.458  10.948  14.568  1.00 19.43           C  
ATOM   1240  O   MET A 172      66.812  11.062  13.402  1.00 20.16           O  
ATOM   1241  CB  MET A 172      66.648   8.689  15.685  1.00 19.96           C  
ATOM   1242  CG  MET A 172      66.486   7.932  14.398  1.00 18.08           C  
ATOM   1243  SD  MET A 172      68.009   7.657  13.447  1.00 20.13           S  
ATOM   1244  CE  MET A 172      68.663   6.202  14.282  1.00 19.94           C  
ATOM   1245  N   ALA A 173      65.381  11.575  15.046  1.00 19.10           N  
ATOM   1246  CA  ALA A 173      64.590  12.441  14.177  1.00 20.43           C  
ATOM   1247  C   ALA A 173      65.496  13.538  13.600  1.00 19.50           C  
ATOM   1248  O   ALA A 173      65.470  13.799  12.394  1.00 22.87           O  
ATOM   1249  CB  ALA A 173      63.406  13.046  14.935  1.00 21.23           C  
ATOM   1250  N   ALA A 174      66.306  14.151  14.468  1.00 21.26           N  
ATOM   1251  CA  ALA A 174      67.226  15.215  14.051  1.00 19.42           C  
ATOM   1252  C   ALA A 174      68.278  14.707  13.055  1.00 20.26           C  
ATOM   1253  O   ALA A 174      68.585  15.382  12.047  1.00 23.18           O  
ATOM   1254  CB  ALA A 174      67.897  15.842  15.260  1.00 20.64           C  
ATOM   1255  N   ALA A 175      68.804  13.512  13.326  1.00 22.36           N  
ATOM   1256  CA  ALA A 175      69.830  12.906  12.469  1.00 21.49           C  
ATOM   1257  C   ALA A 175      69.264  12.551  11.090  1.00 20.93           C  
ATOM   1258  O   ALA A 175      69.921  12.800  10.075  1.00 21.89           O  
ATOM   1259  CB  ALA A 175      70.490  11.695  13.156  1.00 21.99           C  
ATOM   1260  N   LEU A 176      68.041  12.013  11.035  1.00 19.44           N  
ATOM   1261  CA  LEU A 176      67.431  11.706   9.756  1.00 18.59           C  
ATOM   1262  C   LEU A 176      67.235  12.996   8.977  1.00 21.67           C  
ATOM   1263  O   LEU A 176      67.526  13.074   7.782  1.00 20.66           O  
ATOM   1264  CB  LEU A 176      66.085  10.997   9.934  1.00 21.16           C  
ATOM   1265  CG  LEU A 176      66.103   9.579  10.525  1.00 20.27           C  
ATOM   1266  CD1 LEU A 176      64.661   9.144  10.907  1.00 21.28           C  
ATOM   1267  CD2 LEU A 176      66.771   8.558   9.560  1.00 21.43           C  
ATOM   1268  N   ASN A 177      66.749  14.025   9.659  1.00 20.50           N  
ATOM   1269  CA  ASN A 177      66.527  15.294   8.989  1.00 22.97           C  
ATOM   1270  C   ASN A 177      67.813  15.844   8.375  1.00 21.45           C  
ATOM   1271  O   ASN A 177      67.813  16.321   7.222  1.00 24.13           O  
ATOM   1272  CB  ASN A 177      65.955  16.306   9.959  1.00 22.87           C  
ATOM   1273  CG  ASN A 177      65.631  17.611   9.282  1.00 26.31           C  
ATOM   1274  OD1 ASN A 177      66.491  18.483   9.159  1.00 29.16           O  
ATOM   1275  ND2 ASN A 177      64.385  17.742   8.821  1.00 25.05           N  
ATOM   1276  N   ALA A 178      68.898  15.760   9.149  1.00 23.26           N  
ATOM   1277  CA  ALA A 178      70.202  16.305   8.751  1.00 20.04           C  
ATOM   1278  C   ALA A 178      70.795  15.627   7.510  1.00 23.92           C  
ATOM   1279  O   ALA A 178      71.621  16.232   6.814  1.00 25.30           O  
ATOM   1280  CB  ALA A 178      71.181  16.255   9.903  1.00 23.09           C  
ATOM   1281  N   THR A 179      70.363  14.400   7.211  1.00 23.79           N  
ATOM   1282  CA  THR A 179      70.828  13.716   5.995  1.00 22.31           C  
ATOM   1283  C   THR A 179      70.305  14.352   4.717  1.00 22.26           C  
ATOM   1284  O   THR A 179      70.859  14.119   3.620  1.00 26.17           O  
ATOM   1285  CB  THR A 179      70.419  12.223   5.941  1.00 23.97           C  
ATOM   1286  OG1 THR A 179      69.014  12.105   5.646  1.00 20.81           O  
ATOM   1287  CG2 THR A 179      70.772  11.504   7.220  1.00 22.41           C  
ATOM   1288  N   GLY A 180      69.215  15.108   4.840  1.00 22.01           N  
ATOM   1289  CA  GLY A 180      68.546  15.677   3.687  1.00 22.59           C  
ATOM   1290  C   GLY A 180      67.616  14.758   2.891  1.00 23.71           C  
ATOM   1291  O   GLY A 180      66.904  15.220   2.004  1.00 26.11           O  
ATOM   1292  N   ARG A 181      67.599  13.463   3.203  1.00 24.22           N  
ATOM   1293  CA  ARG A 181      66.658  12.544   2.570  1.00 23.04           C  
ATOM   1294  C   ARG A 181      65.393  12.461   3.414  1.00 21.72           C  
ATOM   1295  O   ARG A 181      65.496  12.220   4.613  1.00 21.70           O  
ATOM   1296  CB  ARG A 181      67.242  11.132   2.446  1.00 23.11           C  
ATOM   1297  CG  ARG A 181      66.353  10.213   1.593  1.00 22.15           C  
ATOM   1298  CD  ARG A 181      66.929   8.843   1.364  1.00 22.45           C  
ATOM   1299  NE  ARG A 181      66.032   8.055   0.523  1.00 20.78           N  
ATOM   1300  CZ  ARG A 181      65.910   8.168  -0.802  1.00 21.09           C  
ATOM   1301  NH1 ARG A 181      66.691   8.994  -1.499  1.00 23.60           N1+
ATOM   1302  NH2 ARG A 181      65.026   7.411  -1.450  1.00 22.32           N  
ATOM   1303  N   PRO A 182      64.209  12.636   2.796  1.00 23.32           N  
ATOM   1304  CA  PRO A 182      62.961  12.390   3.528  1.00 24.30           C  
ATOM   1305  C   PRO A 182      62.854  10.919   3.889  1.00 22.29           C  
ATOM   1306  O   PRO A 182      62.879  10.056   3.003  1.00 22.57           O  
ATOM   1307  CB  PRO A 182      61.870  12.790   2.535  1.00 27.92           C  
ATOM   1308  CG  PRO A 182      62.558  13.648   1.491  1.00 29.78           C  
ATOM   1309  CD  PRO A 182      63.959  13.139   1.432  1.00 24.28           C  
ATOM   1310  N   ILE A 183      62.792  10.644   5.183  1.00 21.20           N  
ATOM   1311  CA  ILE A 183      62.662   9.283   5.692  1.00 16.91           C  
ATOM   1312  C   ILE A 183      61.533   9.283   6.729  1.00 16.35           C  
ATOM   1313  O   ILE A 183      61.652   9.926   7.792  1.00 20.99           O  
ATOM   1314  CB  ILE A 183      63.978   8.772   6.312  1.00 17.40           C  
ATOM   1315  CG1 ILE A 183      65.086   8.720   5.238  1.00 20.31           C  
ATOM   1316  CG2 ILE A 183      63.794   7.388   6.918  1.00 20.02           C  
ATOM   1317  CD1 ILE A 183      66.480   8.371   5.767  1.00 21.54           C  
ATOM   1318  N   ALA A 184      60.454   8.562   6.422  1.00 19.33           N  
ATOM   1319  CA  ALA A 184      59.322   8.462   7.334  1.00 18.20           C  
ATOM   1320  C   ALA A 184      59.811   7.797   8.616  1.00 16.11           C  
ATOM   1321  O   ALA A 184      60.578   6.834   8.569  1.00 18.73           O  
ATOM   1322  CB  ALA A 184      58.178   7.686   6.692  1.00 17.81           C  
ATOM   1323  N   PHE A 185      59.353   8.297   9.757  1.00 16.47           N  
ATOM   1324  CA  PHE A 185      59.902   7.858  11.033  1.00 16.36           C  
ATOM   1325  C   PHE A 185      58.807   7.266  11.924  1.00 19.33           C  
ATOM   1326  O   PHE A 185      57.869   7.971  12.331  1.00 18.09           O  
ATOM   1327  CB  PHE A 185      60.632   9.032  11.711  1.00 19.68           C  
ATOM   1328  CG  PHE A 185      61.430   8.671  12.959  1.00 17.93           C  
ATOM   1329  CD1 PHE A 185      62.085   7.439  13.104  1.00 17.59           C  
ATOM   1330  CD2 PHE A 185      61.567   9.588  13.978  1.00 17.81           C  
ATOM   1331  CE1 PHE A 185      62.817   7.158  14.222  1.00 17.48           C  
ATOM   1332  CE2 PHE A 185      62.301   9.296  15.140  1.00 18.21           C  
ATOM   1333  CZ  PHE A 185      62.920   8.067  15.260  1.00 22.31           C  
ATOM   1334  N   SER A 186      58.912   5.950  12.148  1.00 18.03           N  
ATOM   1335  CA  SER A 186      57.988   5.159  12.980  1.00 16.93           C  
ATOM   1336  C   SER A 186      58.673   4.874  14.329  1.00 16.09           C  
ATOM   1337  O   SER A 186      59.721   4.206  14.366  1.00 17.80           O  
ATOM   1338  CB  SER A 186      57.632   3.855  12.230  1.00 18.07           C  
ATOM   1339  OG  SER A 186      57.025   2.886  13.061  1.00 19.43           O  
ATOM   1340  N   CYS A 187      58.084   5.364  15.422  1.00 19.14           N  
ATOM   1341  CA  CYS A 187      58.691   5.332  16.758  1.00 18.69           C  
ATOM   1342  C   CYS A 187      57.979   4.393  17.721  1.00 18.70           C  
ATOM   1343  O   CYS A 187      56.815   4.594  18.027  1.00 22.05           O  
ATOM   1344  CB  CYS A 187      58.633   6.719  17.401  1.00 26.42           C  
ATOM   1345  SG  CYS A 187      59.437   7.974  16.409  1.00 25.65           S  
ATOM   1346  N   SER A 188      58.695   3.415  18.252  1.00 18.43           N  
ATOM   1347  CA  SER A 188      58.114   2.445  19.190  1.00 16.63           C  
ATOM   1348  C   SER A 188      58.160   2.915  20.636  1.00 16.61           C  
ATOM   1349  O   SER A 188      57.644   2.255  21.528  1.00 18.87           O  
ATOM   1350  CB  SER A 188      58.842   1.103  19.044  1.00 18.38           C  
ATOM   1351  OG  SER A 188      58.693   0.593  17.725  1.00 19.74           O  
ATOM   1352  N   TRP A 189      58.752   4.089  20.845  1.00 19.89           N  
ATOM   1353  CA  TRP A 189      58.948   4.672  22.157  1.00 18.41           C  
ATOM   1354  C   TRP A 189      57.777   4.502  23.132  1.00 19.67           C  
ATOM   1355  O   TRP A 189      57.980   3.904  24.192  1.00 20.42           O  
ATOM   1356  CB  TRP A 189      59.342   6.143  21.996  1.00 19.69           C  
ATOM   1357  CG  TRP A 189      59.773   6.847  23.250  1.00 18.93           C  
ATOM   1358  CD1 TRP A 189      60.017   6.308  24.484  1.00 18.41           C  
ATOM   1359  CD2 TRP A 189      60.056   8.238  23.366  1.00 21.81           C  
ATOM   1360  NE1 TRP A 189      60.387   7.287  25.369  1.00 23.93           N  
ATOM   1361  CE2 TRP A 189      60.438   8.483  24.697  1.00 22.63           C  
ATOM   1362  CE3 TRP A 189      60.014   9.303  22.465  1.00 24.09           C  
ATOM   1363  CZ2 TRP A 189      60.753   9.764  25.154  1.00 27.24           C  
ATOM   1364  CZ3 TRP A 189      60.333  10.571  22.912  1.00 26.84           C  
ATOM   1365  CH2 TRP A 189      60.697  10.793  24.245  1.00 28.28           C  
ATOM   1366  N   PRO A 190      56.566   5.005  22.801  1.00 20.00           N  
ATOM   1367  CA  PRO A 190      55.490   4.939  23.818  1.00 20.26           C  
ATOM   1368  C   PRO A 190      55.129   3.524  24.272  1.00 19.68           C  
ATOM   1369  O   PRO A 190      54.745   3.328  25.432  1.00 18.82           O  
ATOM   1370  CB  PRO A 190      54.291   5.607  23.119  1.00 20.53           C  
ATOM   1371  CG  PRO A 190      54.621   5.630  21.644  1.00 22.54           C  
ATOM   1372  CD  PRO A 190      56.119   5.700  21.584  1.00 21.48           C  
ATOM   1373  N   ALA A 191      55.277   2.544  23.376  1.00 18.32           N  
ATOM   1374  CA  ALA A 191      54.939   1.143  23.722  1.00 18.09           C  
ATOM   1375  C   ALA A 191      55.792   0.581  24.849  1.00 19.90           C  
ATOM   1376  O   ALA A 191      55.348  -0.329  25.549  1.00 26.27           O  
ATOM   1377  CB  ALA A 191      55.036   0.226  22.510  1.00 17.05           C  
ATOM   1378  N   TYR A 192      57.013   1.107  25.006  1.00 17.72           N  
ATOM   1379  CA  TYR A 192      57.945   0.704  26.050  1.00 19.53           C  
ATOM   1380  C   TYR A 192      57.758   1.469  27.342  1.00 23.96           C  
ATOM   1381  O   TYR A 192      58.378   1.148  28.336  1.00 28.17           O  
ATOM   1382  CB  TYR A 192      59.394   0.805  25.521  1.00 18.99           C  
ATOM   1383  CG  TYR A 192      59.660  -0.275  24.500  1.00 19.19           C  
ATOM   1384  CD1 TYR A 192      60.036  -1.540  24.898  1.00 21.16           C  
ATOM   1385  CD2 TYR A 192      59.466  -0.046  23.153  1.00 18.70           C  
ATOM   1386  CE1 TYR A 192      60.240  -2.547  23.964  1.00 17.98           C  
ATOM   1387  CE2 TYR A 192      59.653  -1.066  22.201  1.00 18.43           C  
ATOM   1388  CZ  TYR A 192      60.033  -2.321  22.633  1.00 16.11           C  
ATOM   1389  OH  TYR A 192      60.230  -3.396  21.764  1.00 18.54           O  
ATOM   1390  N   GLU A 193      56.891   2.475  27.317  1.00 23.47           N  
ATOM   1391  CA  GLU A 193      56.670   3.342  28.471  1.00 26.29           C  
ATOM   1392  C   GLU A 193      55.212   3.333  28.929  1.00 23.60           C  
ATOM   1393  O   GLU A 193      54.808   4.225  29.682  1.00 27.11           O  
ATOM   1394  CB  GLU A 193      57.095   4.785  28.145  1.00 31.05           C  
ATOM   1395  CG  GLU A 193      58.403   4.916  27.342  1.00 42.95           C  
ATOM   1396  CD  GLU A 193      59.598   5.398  28.150  1.00 39.79           C  
ATOM   1397  OE1 GLU A 193      59.398   6.185  29.074  1.00 49.24           O  
ATOM   1398  OE2 GLU A 193      60.749   5.045  27.808  1.00 35.25           O1-
ATOM   1399  N   GLY A 194      54.428   2.353  28.471  1.00 23.36           N  
ATOM   1400  CA  GLY A 194      53.027   2.210  28.903  1.00 21.88           C  
ATOM   1401  C   GLY A 194      51.959   2.911  28.069  1.00 20.78           C  
ATOM   1402  O   GLY A 194      50.757   2.779  28.352  1.00 22.98           O  
ATOM   1403  N   GLY A 195      52.376   3.686  27.072  1.00 21.39           N  
ATOM   1404  CA  GLY A 195      51.455   4.277  26.110  1.00 21.88           C  
ATOM   1405  C   GLY A 195      50.644   5.488  26.542  1.00 19.99           C  
ATOM   1406  O   GLY A 195      49.911   6.059  25.724  1.00 21.97           O  
ATOM   1407  N   LEU A 196      50.773   5.888  27.808  1.00 21.99           N  
ATOM   1408  CA  LEU A 196      49.894   6.908  28.402  1.00 18.11           C  
ATOM   1409  C   LEU A 196      50.602   8.025  29.174  1.00 20.24           C  
ATOM   1410  O   LEU A 196      51.708   7.848  29.680  1.00 23.72           O  
ATOM   1411  CB  LEU A 196      48.869   6.248  29.344  1.00 23.08           C  
ATOM   1412  CG  LEU A 196      47.970   5.175  28.745  1.00 23.58           C  
ATOM   1413  CD1 LEU A 196      47.210   4.443  29.848  1.00 31.65           C  
ATOM   1414  CD2 LEU A 196      47.027   5.741  27.662  1.00 28.45           C  
ATOM   1415  N   PRO A 197      49.955   9.192  29.256  1.00 22.15           N  
ATOM   1416  CA  PRO A 197      50.419  10.190  30.200  1.00 24.60           C  
ATOM   1417  C   PRO A 197      50.368   9.608  31.628  1.00 23.94           C  
ATOM   1418  O   PRO A 197      49.542   8.733  31.902  1.00 26.53           O  
ATOM   1419  CB  PRO A 197      49.418  11.345  30.014  1.00 23.19           C  
ATOM   1420  CG  PRO A 197      48.729  11.085  28.737  1.00 25.78           C  
ATOM   1421  CD  PRO A 197      48.712   9.604  28.591  1.00 23.62           C  
ATOM   1422  N   PRO A 198      51.241  10.076  32.531  1.00 22.20           N  
ATOM   1423  CA  PRO A 198      52.189  11.167  32.308  1.00 22.39           C  
ATOM   1424  C   PRO A 198      53.521  10.775  31.658  1.00 25.03           C  
ATOM   1425  O   PRO A 198      54.285  11.647  31.281  1.00 25.46           O  
ATOM   1426  CB  PRO A 198      52.474  11.643  33.730  1.00 24.48           C  
ATOM   1427  CG  PRO A 198      52.399  10.398  34.535  1.00 28.34           C  
ATOM   1428  CD  PRO A 198      51.233   9.662  33.952  1.00 25.54           C  
ATOM   1429  N  AARG A 199      53.804   9.480  31.544  0.50 24.25           N  
ATOM   1430  N  BARG A 199      53.786   9.479  31.527  0.50 22.29           N  
ATOM   1431  CA AARG A 199      55.121   9.049  31.062  0.50 24.17           C  
ATOM   1432  CA BARG A 199      55.093   9.029  31.050  0.50 22.36           C  
ATOM   1433  C  AARG A 199      55.294   9.290  29.557  0.50 22.77           C  
ATOM   1434  C  BARG A 199      55.289   9.285  29.560  0.50 21.85           C  
ATOM   1435  O  AARG A 199      56.412   9.568  29.102  0.50 27.03           O  
ATOM   1436  O  BARG A 199      56.414   9.542  29.116  0.50 24.72           O  
ATOM   1437  CB AARG A 199      55.394   7.587  31.447  0.50 26.57           C  
ATOM   1438  CB BARG A 199      55.290   7.550  31.361  0.50 21.86           C  
ATOM   1439  CG AARG A 199      55.763   7.409  32.925  0.50 28.32           C  
ATOM   1440  CG BARG A 199      55.525   7.259  32.823  0.50 24.52           C  
ATOM   1441  CD AARG A 199      55.896   5.939  33.361  0.50 31.78           C  
ATOM   1442  CD BARG A 199      55.958   5.822  33.027  0.50 31.99           C  
ATOM   1443  NE AARG A 199      56.429   5.828  34.723  0.50 37.98           N  
ATOM   1444  NE BARG A 199      54.825   4.904  33.016  0.50 32.73           N  
ATOM   1445  CZ AARG A 199      56.530   4.692  35.413  0.50 29.47           C  
ATOM   1446  CZ BARG A 199      54.920   3.612  32.715  0.50 29.11           C  
ATOM   1447  NH1AARG A 199      56.137   3.548  34.872  0.50 36.92           N1+
ATOM   1448  NH1BARG A 199      56.095   3.095  32.395  0.50 27.36           N1+
ATOM   1449  NH2AARG A 199      57.030   4.707  36.643  0.50 31.15           N  
ATOM   1450  NH2BARG A 199      53.846   2.844  32.735  0.50 33.46           N  
ATOM   1451  N   VAL A 200      54.193   9.216  28.805  1.00 21.05           N  
ATOM   1452  CA  VAL A 200      54.196   9.500  27.362  1.00 20.29           C  
ATOM   1453  C   VAL A 200      53.606  10.895  27.114  1.00 23.59           C  
ATOM   1454  O   VAL A 200      52.546  11.229  27.644  1.00 23.25           O  
ATOM   1455  CB  VAL A 200      53.395   8.454  26.564  1.00 20.43           C  
ATOM   1456  CG1 VAL A 200      53.337   8.829  25.074  1.00 23.49           C  
ATOM   1457  CG2 VAL A 200      53.989   7.065  26.769  1.00 21.38           C  
ATOM   1458  N   GLN A 201      54.331  11.683  26.309  1.00 22.74           N  
ATOM   1459  CA  GLN A 201      53.972  13.031  25.940  1.00 25.38           C  
ATOM   1460  C   GLN A 201      53.651  13.028  24.461  1.00 23.34           C  
ATOM   1461  O   GLN A 201      54.554  12.999  23.626  1.00 23.57           O  
ATOM   1462  CB  GLN A 201      55.142  13.972  26.207  1.00 23.76           C  
ATOM   1463  CG  GLN A 201      55.555  14.093  27.664  1.00 25.12           C  
ATOM   1464  CD  GLN A 201      56.832  14.898  27.823  1.00 29.78           C  
ATOM   1465  OE1 GLN A 201      57.881  14.369  28.206  1.00 34.41           O  
ATOM   1466  NE2 GLN A 201      56.757  16.177  27.493  1.00 28.14           N  
ATOM   1467  N   TYR A 202      52.364  13.019  24.135  1.00 24.73           N  
ATOM   1468  CA  TYR A 202      51.943  12.872  22.749  1.00 22.43           C  
ATOM   1469  C   TYR A 202      52.226  14.110  21.901  1.00 25.06           C  
ATOM   1470  O   TYR A 202      52.458  13.975  20.705  1.00 25.74           O  
ATOM   1471  CB  TYR A 202      50.481  12.404  22.652  1.00 23.63           C  
ATOM   1472  CG  TYR A 202      50.371  10.909  22.855  1.00 24.81           C  
ATOM   1473  CD1 TYR A 202      50.802  10.022  21.860  1.00 22.35           C  
ATOM   1474  CD2 TYR A 202      49.874  10.373  24.034  1.00 26.32           C  
ATOM   1475  CE1 TYR A 202      50.738   8.641  22.043  1.00 24.64           C  
ATOM   1476  CE2 TYR A 202      49.806   8.986  24.224  1.00 23.91           C  
ATOM   1477  CZ  TYR A 202      50.259   8.129  23.236  1.00 20.94           C  
ATOM   1478  OH  TYR A 202      50.178   6.751  23.399  1.00 22.31           O  
ATOM   1479  N   SER A 203      52.247  15.307  22.495  1.00 25.62           N  
ATOM   1480  CA  SER A 203      52.601  16.499  21.702  1.00 29.43           C  
ATOM   1481  C   SER A 203      54.080  16.407  21.262  1.00 27.57           C  
ATOM   1482  O   SER A 203      54.425  16.768  20.127  1.00 27.78           O  
ATOM   1483  CB  SER A 203      52.311  17.809  22.446  1.00 42.38           C  
ATOM   1484  OG  SER A 203      53.498  18.397  22.949  1.00 58.47           O  
ATOM   1485  N   LEU A 204      54.932  15.894  22.149  1.00 25.54           N  
ATOM   1486  CA  LEU A 204      56.335  15.619  21.821  1.00 22.14           C  
ATOM   1487  C   LEU A 204      56.456  14.581  20.708  1.00 22.69           C  
ATOM   1488  O   LEU A 204      57.160  14.801  19.726  1.00 23.78           O  
ATOM   1489  CB  LEU A 204      57.105  15.156  23.066  1.00 25.33           C  
ATOM   1490  CG  LEU A 204      58.588  14.819  22.888  1.00 26.37           C  
ATOM   1491  CD1 LEU A 204      59.377  15.994  22.322  1.00 29.73           C  
ATOM   1492  CD2 LEU A 204      59.147  14.387  24.203  1.00 31.13           C  
ATOM   1493  N   LEU A 205      55.764  13.451  20.861  1.00 23.88           N  
ATOM   1494  CA  LEU A 205      55.774  12.428  19.818  1.00 21.80           C  
ATOM   1495  C   LEU A 205      55.356  12.951  18.460  1.00 22.74           C  
ATOM   1496  O   LEU A 205      56.000  12.642  17.454  1.00 23.12           O  
ATOM   1497  CB  LEU A 205      54.908  11.223  20.198  1.00 21.98           C  
ATOM   1498  CG  LEU A 205      55.460  10.302  21.282  1.00 24.43           C  
ATOM   1499  CD1 LEU A 205      54.422   9.223  21.620  1.00 24.02           C  
ATOM   1500  CD2 LEU A 205      56.799   9.684  20.874  1.00 30.81           C  
ATOM   1501  N   ALA A 206      54.287  13.745  18.419  1.00 20.74           N  
ATOM   1502  CA  ALA A 206      53.820  14.290  17.154  1.00 20.70           C  
ATOM   1503  C   ALA A 206      54.887  15.176  16.485  1.00 21.78           C  
ATOM   1504  O   ALA A 206      54.960  15.250  15.254  1.00 26.85           O  
ATOM   1505  CB  ALA A 206      52.478  15.047  17.340  1.00 25.81           C  
ATOM   1506  N   ASP A 207      55.703  15.848  17.293  1.00 22.60           N  
ATOM   1507  CA  ASP A 207      56.733  16.740  16.762  1.00 24.00           C  
ATOM   1508  C   ASP A 207      57.944  15.980  16.224  1.00 25.86           C  
ATOM   1509  O   ASP A 207      58.624  16.461  15.309  1.00 29.23           O  
ATOM   1510  CB  ASP A 207      57.206  17.715  17.830  1.00 27.68           C  
ATOM   1511  CG  ASP A 207      56.250  18.887  18.041  1.00 38.94           C  
ATOM   1512  OD1 ASP A 207      55.412  19.190  17.158  1.00 46.41           O  
ATOM   1513  OD2 ASP A 207      56.353  19.517  19.113  1.00 50.47           O1-
ATOM   1514  N   ILE A 208      58.217  14.797  16.773  1.00 22.10           N  
ATOM   1515  CA  ILE A 208      59.415  14.053  16.352  1.00 19.55           C  
ATOM   1516  C   ILE A 208      59.194  12.797  15.507  1.00 21.98           C  
ATOM   1517  O   ILE A 208      60.153  12.306  14.936  1.00 23.06           O  
ATOM   1518  CB  ILE A 208      60.328  13.709  17.551  1.00 23.08           C  
ATOM   1519  CG1 ILE A 208      59.646  12.747  18.518  1.00 25.25           C  
ATOM   1520  CG2 ILE A 208      60.767  15.010  18.310  1.00 30.62           C  
ATOM   1521  CD1 ILE A 208      60.605  11.843  19.241  1.00 35.15           C  
ATOM   1522  N   CYS A 209      57.951  12.305  15.429  1.00 20.15           N  
ATOM   1523  CA  CYS A 209      57.639  11.036  14.756  1.00 20.48           C  
ATOM   1524  C   CYS A 209      56.490  11.193  13.760  1.00 19.84           C  
ATOM   1525  O   CYS A 209      55.588  11.993  14.009  1.00 20.90           O  
ATOM   1526  CB  CYS A 209      57.236   9.982  15.804  1.00 21.95           C  
ATOM   1527  SG  CYS A 209      58.486   9.676  17.033  1.00 25.39           S  
ATOM   1528  N   ASN A 210      56.511  10.446  12.646  1.00 15.04           N  
ATOM   1529  CA  ASN A 210      55.372  10.397  11.731  1.00 16.34           C  
ATOM   1530  C   ASN A 210      54.290   9.397  12.176  1.00 17.39           C  
ATOM   1531  O   ASN A 210      53.142   9.484  11.743  1.00 19.15           O  
ATOM   1532  CB  ASN A 210      55.778   9.999  10.304  1.00 19.45           C  
ATOM   1533  CG  ASN A 210      56.615  11.040   9.593  1.00 18.47           C  
ATOM   1534  OD1 ASN A 210      57.758  10.753   9.212  1.00 19.54           O  
ATOM   1535  ND2 ASN A 210      56.038  12.249   9.360  1.00 18.58           N  
ATOM   1536  N   LEU A 211      54.688   8.419  12.978  1.00 15.95           N  
ATOM   1537  CA  LEU A 211      53.749   7.441  13.564  1.00 15.87           C  
ATOM   1538  C   LEU A 211      54.434   6.798  14.740  1.00 15.38           C  
ATOM   1539  O   LEU A 211      55.676   6.810  14.827  1.00 19.09           O  
ATOM   1540  CB  LEU A 211      53.246   6.419  12.532  1.00 17.37           C  
ATOM   1541  CG  LEU A 211      54.252   5.465  11.888  1.00 16.44           C  
ATOM   1542  CD1 LEU A 211      53.518   4.241  11.323  1.00 19.48           C  
ATOM   1543  CD2 LEU A 211      55.076   6.185  10.790  1.00 18.01           C  
ATOM   1544  N   TRP A 212      53.640   6.256  15.666  1.00 16.36           N  
ATOM   1545  CA  TRP A 212      54.190   5.628  16.842  1.00 15.28           C  
ATOM   1546  C   TRP A 212      53.361   4.413  17.235  1.00 16.80           C  
ATOM   1547  O   TRP A 212      52.148   4.452  17.223  1.00 16.91           O  
ATOM   1548  CB  TRP A 212      54.250   6.601  18.009  1.00 19.15           C  
ATOM   1549  CG  TRP A 212      53.000   7.394  18.155  1.00 16.92           C  
ATOM   1550  CD1 TRP A 212      51.860   7.023  18.818  1.00 20.98           C  
ATOM   1551  CD2 TRP A 212      52.748   8.691  17.623  1.00 18.28           C  
ATOM   1552  NE1 TRP A 212      50.914   8.003  18.725  1.00 20.07           N  
ATOM   1553  CE2 TRP A 212      51.425   9.040  17.987  1.00 18.16           C  
ATOM   1554  CE3 TRP A 212      53.489   9.576  16.840  1.00 20.09           C  
ATOM   1555  CZ2 TRP A 212      50.848  10.246  17.622  1.00 22.47           C  
ATOM   1556  CZ3 TRP A 212      52.916  10.774  16.478  1.00 24.23           C  
ATOM   1557  CH2 TRP A 212      51.602  11.099  16.864  1.00 26.05           C  
ATOM   1558  N   ARG A 213      54.044   3.359  17.652  1.00 15.68           N  
ATOM   1559  CA  ARG A 213      53.386   2.191  18.214  1.00 18.07           C  
ATOM   1560  C   ARG A 213      53.076   2.470  19.680  1.00 16.44           C  
ATOM   1561  O   ARG A 213      53.967   2.548  20.500  1.00 19.91           O  
ATOM   1562  CB  ARG A 213      54.286   0.960  18.055  1.00 15.50           C  
ATOM   1563  CG  ARG A 213      54.223   0.319  16.661  1.00 16.01           C  
ATOM   1564  CD  ARG A 213      52.996  -0.571  16.389  1.00 15.57           C  
ATOM   1565  NE  ARG A 213      52.821  -1.431  17.553  1.00 15.30           N  
ATOM   1566  CZ  ARG A 213      53.588  -2.476  17.857  1.00 14.74           C  
ATOM   1567  NH1 ARG A 213      54.525  -2.907  17.006  1.00 14.59           N1+
ATOM   1568  NH2 ARG A 213      53.436  -3.080  19.038  1.00 15.21           N  
ATOM   1569  N   ASN A 214      51.787   2.643  19.979  1.00 19.13           N  
ATOM   1570  CA  ASN A 214      51.297   3.011  21.315  1.00 20.24           C  
ATOM   1571  C   ASN A 214      51.296   1.844  22.312  1.00 17.19           C  
ATOM   1572  O   ASN A 214      51.337   2.036  23.524  1.00 19.46           O  
ATOM   1573  CB  ASN A 214      49.803   3.423  21.245  1.00 24.70           C  
ATOM   1574  CG  ASN A 214      49.495   4.487  20.227  1.00 20.39           C  
ATOM   1575  OD1 ASN A 214      49.456   4.224  19.007  1.00 23.93           O  
ATOM   1576  ND2 ASN A 214      49.160   5.694  20.726  1.00 21.31           N  
ATOM   1577  N   TYR A 215      51.142   0.637  21.781  1.00 17.78           N  
ATOM   1578  CA  TYR A 215      50.657  -0.479  22.603  1.00 16.43           C  
ATOM   1579  C   TYR A 215      51.285  -1.822  22.166  1.00 16.87           C  
ATOM   1580  O   TYR A 215      52.209  -1.854  21.349  1.00 16.54           O  
ATOM   1581  CB  TYR A 215      49.089  -0.485  22.536  1.00 17.91           C  
ATOM   1582  CG  TYR A 215      48.378  -1.388  23.535  1.00 16.21           C  
ATOM   1583  CD1 TYR A 215      48.626  -1.273  24.880  1.00 19.48           C  
ATOM   1584  CD2 TYR A 215      47.530  -2.400  23.110  1.00 22.55           C  
ATOM   1585  CE1 TYR A 215      48.012  -2.108  25.804  1.00 24.95           C  
ATOM   1586  CE2 TYR A 215      46.915  -3.234  24.011  1.00 20.34           C  
ATOM   1587  CZ  TYR A 215      47.151  -3.091  25.355  1.00 23.33           C  
ATOM   1588  OH  TYR A 215      46.517  -3.938  26.233  1.00 27.42           O  
ATOM   1589  N   ASP A 216      50.770  -2.916  22.718  1.00 17.54           N  
ATOM   1590  CA  ASP A 216      51.354  -4.234  22.578  1.00 17.89           C  
ATOM   1591  C   ASP A 216      51.320  -4.755  21.140  1.00 15.21           C  
ATOM   1592  O   ASP A 216      50.439  -4.447  20.350  1.00 15.71           O  
ATOM   1593  CB  ASP A 216      50.619  -5.248  23.462  1.00 20.54           C  
ATOM   1594  CG  ASP A 216      50.752  -4.977  24.948  1.00 27.27           C  
ATOM   1595  OD1 ASP A 216      51.641  -4.220  25.382  1.00 29.04           O  
ATOM   1596  OD2 ASP A 216      49.954  -5.581  25.684  1.00 36.68           O1-
ATOM   1597  N   ASP A 217      52.324  -5.558  20.830  1.00 16.38           N  
ATOM   1598  CA  ASP A 217      52.465  -6.192  19.544  1.00 17.05           C  
ATOM   1599  C   ASP A 217      51.200  -6.992  19.228  1.00 11.17           C  
ATOM   1600  O   ASP A 217      50.728  -7.773  20.109  1.00 17.17           O  
ATOM   1601  CB  ASP A 217      53.637  -7.160  19.616  1.00 15.62           C  
ATOM   1602  CG  ASP A 217      54.993  -6.485  19.723  1.00 14.69           C  
ATOM   1603  OD1 ASP A 217      55.064  -5.237  19.893  1.00 16.54           O  
ATOM   1604  OD2 ASP A 217      56.004  -7.246  19.656  1.00 17.12           O1-
ATOM   1605  N   ILE A 218      50.727  -6.925  17.986  1.00 12.33           N  
ATOM   1606  CA  ILE A 218      49.596  -7.738  17.554  1.00 14.21           C  
ATOM   1607  C   ILE A 218      50.099  -9.169  17.346  1.00 14.00           C  
ATOM   1608  O   ILE A 218      51.241  -9.395  16.937  1.00 17.26           O  
ATOM   1609  CB  ILE A 218      48.905  -7.145  16.322  1.00 16.57           C  
ATOM   1610  CG1 ILE A 218      47.519  -7.757  16.111  1.00 16.89           C  
ATOM   1611  CG2 ILE A 218      49.735  -7.281  15.013  1.00 15.25           C  
ATOM   1612  CD1 ILE A 218      46.680  -6.890  15.223  1.00 16.48           C  
ATOM   1613  N   GLN A 219      49.214 -10.123  17.628  1.00 14.19           N  
ATOM   1614  CA  GLN A 219      49.463 -11.533  17.394  1.00 14.56           C  
ATOM   1615  C   GLN A 219      48.320 -12.046  16.522  1.00 16.04           C  
ATOM   1616  O   GLN A 219      47.304 -11.389  16.383  1.00 14.65           O  
ATOM   1617  CB  GLN A 219      49.650 -12.253  18.782  1.00 16.22           C  
ATOM   1618  CG  GLN A 219      50.683 -11.742  19.841  1.00 16.04           C  
ATOM   1619  CD  GLN A 219      52.095 -11.741  19.308  1.00 19.61           C  
ATOM   1620  OE1 GLN A 219      52.425 -12.496  18.375  1.00 21.29           O  
ATOM   1621  NE2 GLN A 219      52.934 -10.904  19.887  1.00 24.34           N  
ATOM   1622  N   ASP A 220      48.507 -13.232  15.942  1.00 14.73           N  
ATOM   1623  CA  ASP A 220      47.558 -13.717  14.958  1.00 13.03           C  
ATOM   1624  C   ASP A 220      46.348 -14.399  15.648  1.00 14.72           C  
ATOM   1625  O   ASP A 220      46.193 -15.639  15.639  1.00 16.80           O  
ATOM   1626  CB  ASP A 220      48.236 -14.667  13.957  1.00 16.57           C  
ATOM   1627  CG  ASP A 220      47.417 -14.930  12.699  1.00 19.10           C  
ATOM   1628  OD1 ASP A 220      46.291 -14.378  12.547  1.00 18.91           O  
ATOM   1629  OD2 ASP A 220      47.920 -15.747  11.855  1.00 18.24           O1-
ATOM   1630  N   SER A 221      45.547 -13.565  16.293  1.00 15.53           N  
ATOM   1631  CA  SER A 221      44.351 -14.001  17.002  1.00 14.14           C  
ATOM   1632  C   SER A 221      43.339 -12.876  17.093  1.00 14.36           C  
ATOM   1633  O   SER A 221      43.701 -11.685  17.134  1.00 15.01           O  
ATOM   1634  CB  SER A 221      44.670 -14.466  18.415  1.00 15.33           C  
ATOM   1635  OG  SER A 221      45.001 -13.433  19.336  1.00 17.61           O  
ATOM   1636  N   TRP A 222      42.079 -13.271  17.173  1.00 15.25           N  
ATOM   1637  CA  TRP A 222      41.017 -12.307  17.417  1.00 13.79           C  
ATOM   1638  C   TRP A 222      41.126 -11.682  18.794  1.00 15.72           C  
ATOM   1639  O   TRP A 222      40.855 -10.464  18.946  1.00 14.69           O  
ATOM   1640  CB  TRP A 222      39.655 -12.946  17.132  1.00 16.50           C  
ATOM   1641  CG  TRP A 222      38.490 -12.033  17.288  1.00 16.00           C  
ATOM   1642  CD1 TRP A 222      37.410 -12.230  18.096  1.00 20.08           C  
ATOM   1643  CD2 TRP A 222      38.228 -10.821  16.553  1.00 17.12           C  
ATOM   1644  NE1 TRP A 222      36.484 -11.225  17.912  1.00 19.19           N  
ATOM   1645  CE2 TRP A 222      36.970 -10.337  16.987  1.00 17.40           C  
ATOM   1646  CE3 TRP A 222      38.918 -10.109  15.574  1.00 19.82           C  
ATOM   1647  CZ2 TRP A 222      36.402  -9.192  16.466  1.00 19.27           C  
ATOM   1648  CZ3 TRP A 222      38.359  -8.969  15.072  1.00 18.22           C  
ATOM   1649  CH2 TRP A 222      37.113  -8.513  15.518  1.00 19.60           C  
ATOM   1650  N   TRP A 223      41.490 -12.484  19.792  1.00 17.81           N  
ATOM   1651  CA  TRP A 223      41.727 -11.953  21.150  1.00 15.48           C  
ATOM   1652  C   TRP A 223      42.722 -10.761  21.129  1.00 13.79           C  
ATOM   1653  O   TRP A 223      42.482  -9.740  21.763  1.00 15.21           O  
ATOM   1654  CB  TRP A 223      42.293 -13.005  22.102  1.00 17.21           C  
ATOM   1655  CG  TRP A 223      42.499 -12.557  23.544  1.00 22.01           C  
ATOM   1656  CD1 TRP A 223      41.603 -12.683  24.557  1.00 33.46           C  
ATOM   1657  CD2 TRP A 223      43.638 -11.855  24.102  1.00 29.83           C  
ATOM   1658  NE1 TRP A 223      42.110 -12.147  25.712  1.00 34.04           N  
ATOM   1659  CE2 TRP A 223      43.353 -11.627  25.464  1.00 34.85           C  
ATOM   1660  CE3 TRP A 223      44.873 -11.413  23.587  1.00 26.68           C  
ATOM   1661  CZ2 TRP A 223      44.255 -10.976  26.328  1.00 49.57           C  
ATOM   1662  CZ3 TRP A 223      45.777 -10.759  24.455  1.00 36.56           C  
ATOM   1663  CH2 TRP A 223      45.452 -10.547  25.805  1.00 45.21           C  
ATOM   1664  N   SER A 224      43.773 -10.884  20.323  1.00 14.93           N  
ATOM   1665  CA  SER A 224      44.761  -9.833  20.214  1.00 16.20           C  
ATOM   1666  C   SER A 224      44.158  -8.568  19.602  1.00 17.71           C  
ATOM   1667  O   SER A 224      44.374  -7.459  20.135  1.00 16.26           O  
ATOM   1668  CB  SER A 224      45.986 -10.325  19.427  1.00 16.85           C  
ATOM   1669  OG  SER A 224      46.932  -9.287  19.244  1.00 17.22           O  
ATOM   1670  N   VAL A 225      43.407  -8.736  18.512  1.00 18.09           N  
ATOM   1671  CA  VAL A 225      42.725  -7.597  17.879  1.00 14.46           C  
ATOM   1672  C   VAL A 225      41.830  -6.892  18.916  1.00 13.98           C  
ATOM   1673  O   VAL A 225      41.857  -5.645  19.055  1.00 16.38           O  
ATOM   1674  CB  VAL A 225      41.913  -7.953  16.597  1.00 14.99           C  
ATOM   1675  CG1 VAL A 225      41.215  -6.708  16.027  1.00 16.53           C  
ATOM   1676  CG2 VAL A 225      42.861  -8.589  15.549  1.00 16.04           C  
ATOM   1677  N   LEU A 226      41.021  -7.675  19.613  1.00 15.87           N  
ATOM   1678  CA  LEU A 226      40.126  -7.099  20.625  1.00 18.32           C  
ATOM   1679  C   LEU A 226      40.873  -6.374  21.754  1.00 18.87           C  
ATOM   1680  O   LEU A 226      40.409  -5.331  22.227  1.00 19.66           O  
ATOM   1681  CB  LEU A 226      39.173  -8.178  21.180  1.00 15.43           C  
ATOM   1682  CG  LEU A 226      38.117  -8.736  20.242  1.00 17.37           C  
ATOM   1683  CD1 LEU A 226      37.413  -9.885  21.054  1.00 20.31           C  
ATOM   1684  CD2 LEU A 226      37.106  -7.706  19.707  1.00 21.92           C  
ATOM   1685  N   SER A 227      42.003  -6.930  22.193  1.00 15.25           N  
ATOM   1686  CA  SER A 227      42.796  -6.360  23.280  1.00 15.20           C  
ATOM   1687  C   SER A 227      43.266  -4.959  22.856  1.00 17.57           C  
ATOM   1688  O   SER A 227      43.217  -4.002  23.612  1.00 17.60           O  
ATOM   1689  CB  SER A 227      44.007  -7.264  23.591  1.00 23.37           C  
ATOM   1690  OG  SER A 227      44.857  -6.658  24.538  1.00 30.85           O  
ATOM   1691  N   ILE A 228      43.745  -4.870  21.628  1.00 15.36           N  
ATOM   1692  CA  ILE A 228      44.226  -3.597  21.074  1.00 14.86           C  
ATOM   1693  C   ILE A 228      43.073  -2.603  20.890  1.00 15.51           C  
ATOM   1694  O   ILE A 228      43.175  -1.442  21.269  1.00 17.39           O  
ATOM   1695  CB  ILE A 228      44.984  -3.837  19.731  1.00 15.35           C  
ATOM   1696  CG1 ILE A 228      46.281  -4.627  20.007  1.00 17.65           C  
ATOM   1697  CG2 ILE A 228      45.285  -2.513  19.034  1.00 17.18           C  
ATOM   1698  CD1 ILE A 228      46.926  -5.310  18.752  1.00 18.70           C  
ATOM   1699  N  ALEU A 229      41.983  -3.056  20.270  0.50 16.63           N  
ATOM   1700  N  BLEU A 229      41.990  -3.061  20.278  0.50 16.76           N  
ATOM   1701  CA ALEU A 229      40.803  -2.201  20.098  0.50 15.85           C  
ATOM   1702  CA BLEU A 229      40.838  -2.199  20.076  0.50 16.31           C  
ATOM   1703  C  ALEU A 229      40.343  -1.643  21.443  0.50 17.44           C  
ATOM   1704  C  BLEU A 229      40.310  -1.661  21.418  0.50 18.89           C  
ATOM   1705  O  ALEU A 229      40.051  -0.445  21.562  0.50 20.83           O  
ATOM   1706  O  BLEU A 229      39.959  -0.480  21.512  0.50 20.36           O  
ATOM   1707  CB ALEU A 229      39.654  -2.962  19.420  0.50 16.95           C  
ATOM   1708  CB BLEU A 229      39.764  -2.943  19.278  0.50 16.19           C  
ATOM   1709  CG ALEU A 229      39.736  -3.212  17.918  0.50 14.74           C  
ATOM   1710  CG BLEU A 229      38.477  -2.194  18.977  0.50 19.77           C  
ATOM   1711  CD1ALEU A 229      38.664  -4.203  17.478  0.50 19.24           C  
ATOM   1712  CD1BLEU A 229      38.687  -1.184  17.847  0.50 15.82           C  
ATOM   1713  CD2ALEU A 229      39.634  -1.885  17.173  0.50 14.83           C  
ATOM   1714  CD2BLEU A 229      37.381  -3.190  18.594  0.50 19.16           C  
ATOM   1715  N   ASN A 230      40.267  -2.518  22.441  1.00 17.12           N  
ATOM   1716  CA  ASN A 230      39.797  -2.114  23.780  1.00 19.71           C  
ATOM   1717  C   ASN A 230      40.674  -1.031  24.403  1.00 20.41           C  
ATOM   1718  O   ASN A 230      40.170  -0.079  24.989  1.00 19.78           O  
ATOM   1719  CB  ASN A 230      39.747  -3.317  24.741  1.00 21.06           C  
ATOM   1720  CG  ASN A 230      39.259  -2.946  26.137  1.00 28.83           C  
ATOM   1721  OD1 ASN A 230      38.098  -2.570  26.327  1.00 40.24           O  
ATOM   1722  ND2 ASN A 230      40.147  -3.067  27.119  1.00 38.69           N  
ATOM   1723  N   TRP A 231      41.990  -1.178  24.264  1.00 18.29           N  
ATOM   1724  CA  TRP A 231      42.899  -0.217  24.869  1.00 17.03           C  
ATOM   1725  C   TRP A 231      42.749   1.111  24.114  1.00 19.14           C  
ATOM   1726  O   TRP A 231      42.647   2.170  24.719  1.00 19.95           O  
ATOM   1727  CB  TRP A 231      44.325  -0.740  24.797  1.00 21.52           C  
ATOM   1728  CG  TRP A 231      45.307   0.074  25.518  1.00 19.09           C  
ATOM   1729  CD1 TRP A 231      45.665  -0.043  26.818  1.00 20.72           C  
ATOM   1730  CD2 TRP A 231      46.096   1.141  24.971  1.00 20.12           C  
ATOM   1731  NE1 TRP A 231      46.636   0.882  27.129  1.00 22.72           N  
ATOM   1732  CE2 TRP A 231      46.915   1.624  26.012  1.00 22.21           C  
ATOM   1733  CE3 TRP A 231      46.177   1.741  23.701  1.00 19.41           C  
ATOM   1734  CZ2 TRP A 231      47.811   2.680  25.830  1.00 21.70           C  
ATOM   1735  CZ3 TRP A 231      47.063   2.790  23.518  1.00 20.25           C  
ATOM   1736  CH2 TRP A 231      47.872   3.243  24.577  1.00 18.65           C  
ATOM   1737  N   PHE A 232      42.678   1.055  22.790  1.00 17.82           N  
ATOM   1738  CA  PHE A 232      42.478   2.272  22.008  1.00 18.30           C  
ATOM   1739  C   PHE A 232      41.166   2.973  22.370  1.00 21.47           C  
ATOM   1740  O   PHE A 232      41.142   4.213  22.520  1.00 22.05           O  
ATOM   1741  CB  PHE A 232      42.602   2.013  20.496  1.00 19.31           C  
ATOM   1742  CG  PHE A 232      44.006   2.132  19.990  1.00 18.49           C  
ATOM   1743  CD1 PHE A 232      44.406   3.238  19.277  1.00 31.78           C  
ATOM   1744  CD2 PHE A 232      44.951   1.148  20.268  1.00 20.13           C  
ATOM   1745  CE1 PHE A 232      45.712   3.350  18.830  1.00 33.04           C  
ATOM   1746  CE2 PHE A 232      46.258   1.269  19.836  1.00 26.12           C  
ATOM   1747  CZ  PHE A 232      46.635   2.370  19.118  1.00 28.35           C  
ATOM   1748  N   VAL A 233      40.080   2.218  22.542  1.00 19.61           N  
ATOM   1749  CA AVAL A 233      38.794   2.859  22.801  0.50 21.86           C  
ATOM   1750  CA BVAL A 233      38.769   2.824  22.837  0.50 24.04           C  
ATOM   1751  C   VAL A 233      38.742   3.385  24.248  1.00 21.56           C  
ATOM   1752  O   VAL A 233      38.197   4.465  24.473  1.00 22.63           O  
ATOM   1753  CB AVAL A 233      37.573   1.957  22.418  0.50 17.38           C  
ATOM   1754  CB BVAL A 233      37.549   1.853  22.673  0.50 26.92           C  
ATOM   1755  CG1AVAL A 233      36.344   2.367  23.179  0.50 19.53           C  
ATOM   1756  CG1BVAL A 233      37.713   0.959  21.469  0.50 33.78           C  
ATOM   1757  CG2AVAL A 233      37.270   2.055  20.930  0.50 19.98           C  
ATOM   1758  CG2BVAL A 233      37.317   1.016  23.932  0.50 22.72           C  
ATOM   1759  N   GLU A 234      39.320   2.642  25.200  1.00 19.22           N  
ATOM   1760  CA  GLU A 234      39.399   3.065  26.613  1.00 21.39           C  
ATOM   1761  C   GLU A 234      40.111   4.411  26.729  1.00 20.52           C  
ATOM   1762  O   GLU A 234      39.766   5.216  27.583  1.00 25.64           O  
ATOM   1763  CB  GLU A 234      40.167   2.060  27.484  1.00 26.29           C  
ATOM   1764  CG  GLU A 234      39.438   0.783  27.866  1.00 34.59           C  
ATOM   1765  CD  GLU A 234      40.338  -0.193  28.653  1.00 54.26           C  
ATOM   1766  OE1 GLU A 234      41.592  -0.079  28.585  1.00 45.23           O  
ATOM   1767  OE2 GLU A 234      39.787  -1.081  29.341  1.00 61.85           O1-
ATOM   1768  N   HIS A 235      41.085   4.640  25.844  1.00 19.92           N  
ATOM   1769  CA  HIS A 235      41.911   5.846  25.904  1.00 20.24           C  
ATOM   1770  C   HIS A 235      41.715   6.810  24.755  1.00 19.78           C  
ATOM   1771  O   HIS A 235      42.549   7.688  24.554  1.00 20.14           O  
ATOM   1772  CB  HIS A 235      43.379   5.436  26.039  1.00 22.24           C  
ATOM   1773  CG  HIS A 235      43.611   4.483  27.161  1.00 18.85           C  
ATOM   1774  ND1 HIS A 235      43.585   4.865  28.483  1.00 23.73           N  
ATOM   1775  CD2 HIS A 235      43.847   3.149  27.161  1.00 19.31           C  
ATOM   1776  CE1 HIS A 235      43.810   3.809  29.249  1.00 22.34           C  
ATOM   1777  NE2 HIS A 235      43.997   2.762  28.468  1.00 24.49           N  
ATOM   1778  N   GLN A 236      40.574   6.718  24.065  1.00 19.56           N  
ATOM   1779  CA  GLN A 236      40.380   7.509  22.862  1.00 18.70           C  
ATOM   1780  C   GLN A 236      40.311   9.008  23.136  1.00 17.76           C  
ATOM   1781  O   GLN A 236      40.659   9.790  22.258  1.00 20.49           O  
ATOM   1782  CB  GLN A 236      39.163   7.053  22.055  1.00 20.48           C  
ATOM   1783  CG  GLN A 236      37.819   7.249  22.732  1.00 22.13           C  
ATOM   1784  CD  GLN A 236      36.660   6.692  21.932  1.00 22.72           C  
ATOM   1785  OE1 GLN A 236      36.845   5.987  20.926  1.00 22.73           O  
ATOM   1786  NE2 GLN A 236      35.442   7.008  22.374  1.00 22.79           N  
ATOM   1787  N   ASP A 237      39.891   9.418  24.332  1.00 19.36           N  
ATOM   1788  CA  ASP A 237      39.883  10.851  24.640  1.00 21.50           C  
ATOM   1789  C   ASP A 237      41.302  11.467  24.578  1.00 21.55           C  
ATOM   1790  O   ASP A 237      41.456  12.649  24.266  1.00 23.94           O  
ATOM   1791  CB  ASP A 237      39.252  11.141  26.006  1.00 24.01           C  
ATOM   1792  CG  ASP A 237      37.749  10.859  26.052  1.00 28.44           C  
ATOM   1793  OD1 ASP A 237      37.130  10.634  24.992  1.00 30.83           O  
ATOM   1794  OD2 ASP A 237      37.179  10.866  27.167  1.00 35.32           O1-
ATOM   1795  N   ILE A 238      42.318  10.661  24.880  1.00 23.24           N  
ATOM   1796  CA  ILE A 238      43.719  11.083  24.821  1.00 23.50           C  
ATOM   1797  C   ILE A 238      44.279  10.868  23.410  1.00 22.65           C  
ATOM   1798  O   ILE A 238      44.990  11.732  22.878  1.00 23.28           O  
ATOM   1799  CB  ILE A 238      44.593  10.261  25.816  1.00 27.01           C  
ATOM   1800  CG1 ILE A 238      44.154  10.508  27.258  1.00 29.40           C  
ATOM   1801  CG2 ILE A 238      46.083  10.573  25.653  1.00 40.46           C  
ATOM   1802  CD1 ILE A 238      44.090  12.002  27.670  1.00 31.39           C  
ATOM   1803  N   LEU A 239      43.960   9.718  22.813  1.00 19.07           N  
ATOM   1804  CA  LEU A 239      44.591   9.306  21.557  1.00 19.40           C  
ATOM   1805  C   LEU A 239      43.981   9.944  20.321  1.00 18.87           C  
ATOM   1806  O   LEU A 239      44.706  10.276  19.382  1.00 20.65           O  
ATOM   1807  CB  LEU A 239      44.588   7.775  21.413  1.00 20.07           C  
ATOM   1808  CG  LEU A 239      45.242   7.006  22.568  1.00 21.94           C  
ATOM   1809  CD1 LEU A 239      45.132   5.505  22.349  1.00 26.42           C  
ATOM   1810  CD2 LEU A 239      46.709   7.430  22.779  1.00 23.98           C  
ATOM   1811  N   GLN A 240      42.659  10.097  20.292  1.00 21.90           N  
ATOM   1812  CA  GLN A 240      42.014  10.598  19.076  1.00 20.71           C  
ATOM   1813  C   GLN A 240      42.509  11.982  18.637  1.00 20.72           C  
ATOM   1814  O   GLN A 240      42.787  12.172  17.449  1.00 22.44           O  
ATOM   1815  CB  GLN A 240      40.497  10.555  19.200  1.00 22.22           C  
ATOM   1816  CG  GLN A 240      39.751  10.989  17.952  1.00 21.56           C  
ATOM   1817  CD  GLN A 240      39.688  12.492  17.762  1.00 20.31           C  
ATOM   1818  OE1 GLN A 240      39.697  13.259  18.740  1.00 23.45           O  
ATOM   1819  NE2 GLN A 240      39.622  12.925  16.503  1.00 21.65           N  
ATOM   1820  N   PRO A 241      42.666  12.931  19.584  1.00 20.51           N  
ATOM   1821  CA  PRO A 241      43.053  14.275  19.153  1.00 23.11           C  
ATOM   1822  C   PRO A 241      44.473  14.420  18.612  1.00 25.07           C  
ATOM   1823  O   PRO A 241      44.755  15.377  17.885  1.00 25.88           O  
ATOM   1824  CB  PRO A 241      42.924  15.103  20.437  1.00 23.54           C  
ATOM   1825  CG  PRO A 241      42.028  14.332  21.319  1.00 26.76           C  
ATOM   1826  CD  PRO A 241      42.254  12.912  21.004  1.00 23.18           C  
ATOM   1827  N   VAL A 242      45.358  13.495  18.972  1.00 22.42           N  
ATOM   1828  CA  VAL A 242      46.774  13.638  18.650  1.00 22.16           C  
ATOM   1829  C   VAL A 242      47.123  13.186  17.227  1.00 22.02           C  
ATOM   1830  O   VAL A 242      48.149  13.588  16.684  1.00 27.58           O  
ATOM   1831  CB  VAL A 242      47.690  12.949  19.721  1.00 24.38           C  
ATOM   1832  CG1 VAL A 242      47.428  13.540  21.141  1.00 34.29           C  
ATOM   1833  CG2 VAL A 242      47.534  11.447  19.712  1.00 27.94           C  
ATOM   1834  N   ALA A 243      46.255  12.378  16.628  1.00 20.70           N  
ATOM   1835  CA  ALA A 243      46.444  11.886  15.263  1.00 20.18           C  
ATOM   1836  C   ALA A 243      46.081  12.944  14.240  1.00 19.49           C  
ATOM   1837  O   ALA A 243      45.124  13.695  14.427  1.00 22.12           O  
ATOM   1838  CB  ALA A 243      45.594  10.619  15.021  1.00 23.91           C  
ATOM   1839  N   GLY A 244      46.827  12.967  13.140  1.00 20.62           N  
ATOM   1840  CA  GLY A 244      46.523  13.844  12.036  1.00 21.62           C  
ATOM   1841  C   GLY A 244      47.595  13.739  10.982  1.00 20.69           C  
ATOM   1842  O   GLY A 244      48.567  13.005  11.165  1.00 20.01           O  
ATOM   1843  N   PRO A 245      47.435  14.475   9.875  1.00 20.94           N  
ATOM   1844  CA  PRO A 245      48.399  14.409   8.795  1.00 21.50           C  
ATOM   1845  C   PRO A 245      49.836  14.580   9.300  1.00 20.34           C  
ATOM   1846  O   PRO A 245      50.156  15.554  10.011  1.00 21.54           O  
ATOM   1847  CB  PRO A 245      47.954  15.550   7.879  1.00 20.70           C  
ATOM   1848  CG  PRO A 245      46.492  15.627   8.075  1.00 22.86           C  
ATOM   1849  CD  PRO A 245      46.296  15.352   9.534  1.00 24.45           C  
ATOM   1850  N   GLY A 246      50.664  13.594   8.983  1.00 20.65           N  
ATOM   1851  CA  GLY A 246      52.057  13.563   9.385  1.00 19.46           C  
ATOM   1852  C   GLY A 246      52.384  12.987  10.748  1.00 19.51           C  
ATOM   1853  O   GLY A 246      53.555  12.937  11.112  1.00 20.26           O  
ATOM   1854  N   HIS A 247      51.371  12.569  11.508  1.00 19.30           N  
ATOM   1855  CA  HIS A 247      51.587  12.067  12.867  1.00 19.49           C  
ATOM   1856  C   HIS A 247      50.440  11.174  13.333  1.00 20.60           C  
ATOM   1857  O   HIS A 247      49.435  11.664  13.850  1.00 19.66           O  
ATOM   1858  CB  HIS A 247      51.876  13.213  13.863  1.00 20.74           C  
ATOM   1859  CG  HIS A 247      50.916  14.361  13.804  1.00 23.07           C  
ATOM   1860  ND1 HIS A 247      49.717  14.372  14.484  1.00 24.47           N  
ATOM   1861  CD2 HIS A 247      51.011  15.565  13.193  1.00 28.85           C  
ATOM   1862  CE1 HIS A 247      49.097  15.518  14.257  1.00 29.71           C  
ATOM   1863  NE2 HIS A 247      49.862  16.263  13.482  1.00 29.75           N  
ATOM   1864  N   TRP A 248      50.622   9.860  13.149  1.00 18.21           N  
ATOM   1865  CA  TRP A 248      49.552   8.879  13.377  1.00 16.66           C  
ATOM   1866  C   TRP A 248      49.762   7.982  14.599  1.00 17.19           C  
ATOM   1867  O   TRP A 248      50.895   7.631  14.956  1.00 16.26           O  
ATOM   1868  CB  TRP A 248      49.429   7.956  12.157  1.00 14.97           C  
ATOM   1869  CG  TRP A 248      49.357   8.696  10.883  1.00 18.07           C  
ATOM   1870  CD1 TRP A 248      50.384   8.911  10.005  1.00 17.65           C  
ATOM   1871  CD2 TRP A 248      48.239   9.440  10.384  1.00 17.78           C  
ATOM   1872  NE1 TRP A 248      49.957   9.704   8.966  1.00 18.14           N  
ATOM   1873  CE2 TRP A 248      48.655  10.063   9.186  1.00 17.90           C  
ATOM   1874  CE3 TRP A 248      46.930   9.650  10.834  1.00 17.57           C  
ATOM   1875  CZ2 TRP A 248      47.800  10.841   8.414  1.00 19.08           C  
ATOM   1876  CZ3 TRP A 248      46.090  10.445  10.082  1.00 19.80           C  
ATOM   1877  CH2 TRP A 248      46.521  11.029   8.884  1.00 21.04           C  
ATOM   1878  N   ASN A 249      48.653   7.569  15.210  1.00 16.15           N  
ATOM   1879  CA  ASN A 249      48.682   6.448  16.139  1.00 16.55           C  
ATOM   1880  C   ASN A 249      48.812   5.159  15.322  1.00 14.38           C  
ATOM   1881  O   ASN A 249      48.225   5.059  14.251  1.00 17.54           O  
ATOM   1882  CB  ASN A 249      47.401   6.365  16.961  1.00 16.78           C  
ATOM   1883  CG  ASN A 249      47.244   7.508  17.939  1.00 17.22           C  
ATOM   1884  OD1 ASN A 249      48.069   7.685  18.849  1.00 18.81           O  
ATOM   1885  ND2 ASN A 249      46.132   8.247  17.806  1.00 19.78           N  
ATOM   1886  N   ASP A 250      49.510   4.156  15.840  1.00 16.88           N  
ATOM   1887  CA  ASP A 250      49.726   2.909  15.098  1.00 16.68           C  
ATOM   1888  C   ASP A 250      49.333   1.731  15.978  1.00 17.31           C  
ATOM   1889  O   ASP A 250      50.082   1.362  16.875  1.00 17.33           O  
ATOM   1890  CB  ASP A 250      51.203   2.813  14.727  1.00 17.52           C  
ATOM   1891  CG  ASP A 250      51.543   1.585  13.913  1.00 17.29           C  
ATOM   1892  OD1 ASP A 250      50.638   0.763  13.600  1.00 18.22           O  
ATOM   1893  OD2 ASP A 250      52.762   1.436  13.620  1.00 18.17           O1-
ATOM   1894  N   PRO A 251      48.135   1.162  15.745  1.00 13.69           N  
ATOM   1895  CA  PRO A 251      47.718  -0.028  16.531  1.00 15.26           C  
ATOM   1896  C   PRO A 251      48.308  -1.385  16.046  1.00 16.82           C  
ATOM   1897  O   PRO A 251      47.931  -2.443  16.570  1.00 17.13           O  
ATOM   1898  CB  PRO A 251      46.191  -0.026  16.366  1.00 16.09           C  
ATOM   1899  CG  PRO A 251      45.961   0.657  15.042  1.00 20.10           C  
ATOM   1900  CD  PRO A 251      47.112   1.570  14.768  1.00 16.75           C  
ATOM   1901  N   ASP A 252      49.242  -1.312  15.097  1.00 16.13           N  
ATOM   1902  CA  ASP A 252      50.030  -2.440  14.571  1.00 15.14           C  
ATOM   1903  C   ASP A 252      49.409  -3.033  13.284  1.00 14.29           C  
ATOM   1904  O   ASP A 252      48.434  -2.528  12.757  1.00 16.20           O  
ATOM   1905  CB  ASP A 252      50.321  -3.487  15.657  1.00 15.98           C  
ATOM   1906  CG  ASP A 252      51.694  -4.166  15.506  1.00 16.33           C  
ATOM   1907  OD1 ASP A 252      52.435  -3.876  14.516  1.00 14.66           O  
ATOM   1908  OD2 ASP A 252      52.045  -4.941  16.424  1.00 15.37           O1-
ATOM   1909  N   MET A 253      50.059  -4.087  12.780  1.00 13.94           N  
ATOM   1910  CA  MET A 253      49.862  -4.656  11.485  1.00 16.11           C  
ATOM   1911  C   MET A 253      48.488  -5.279  11.339  1.00 13.96           C  
ATOM   1912  O   MET A 253      47.863  -5.753  12.303  1.00 15.93           O  
ATOM   1913  CB  MET A 253      50.941  -5.709  11.253  1.00 15.84           C  
ATOM   1914  CG  MET A 253      52.303  -5.109  11.003  1.00 17.71           C  
ATOM   1915  SD  MET A 253      53.628  -6.340  11.197  1.00 15.93           S  
ATOM   1916  CE  MET A 253      53.733  -6.489  12.938  1.00 18.37           C  
ATOM   1917  N   LEU A 254      48.038  -5.254  10.109  1.00 15.24           N  
ATOM   1918  CA  LEU A 254      46.868  -6.033   9.669  1.00 14.25           C  
ATOM   1919  C   LEU A 254      47.193  -7.533   9.677  1.00 16.40           C  
ATOM   1920  O   LEU A 254      48.272  -7.943   9.256  1.00 16.29           O  
ATOM   1921  CB  LEU A 254      46.400  -5.606   8.297  1.00 14.33           C  
ATOM   1922  CG  LEU A 254      45.993  -4.132   8.201  1.00 14.73           C  
ATOM   1923  CD1 LEU A 254      45.817  -3.748   6.758  1.00 18.37           C  
ATOM   1924  CD2 LEU A 254      44.691  -3.903   9.009  1.00 18.18           C  
ATOM   1925  N   LEU A 255      46.224  -8.338  10.129  1.00 15.45           N  
ATOM   1926  CA  LEU A 255      46.358  -9.807  10.181  1.00 15.14           C  
ATOM   1927  C   LEU A 255      45.710 -10.515   8.997  1.00 16.53           C  
ATOM   1928  O   LEU A 255      45.775 -11.759   8.896  1.00 16.75           O  
ATOM   1929  CB  LEU A 255      45.683 -10.354  11.421  1.00 15.60           C  
ATOM   1930  CG  LEU A 255      46.303  -9.910  12.728  1.00 15.73           C  
ATOM   1931  CD1 LEU A 255      45.434 -10.458  13.877  1.00 16.90           C  
ATOM   1932  CD2 LEU A 255      47.765 -10.329  12.887  1.00 14.55           C  
ATOM   1933  N   ILE A 256      45.082  -9.738   8.128  1.00 17.06           N  
ATOM   1934  CA  ILE A 256      44.290 -10.247   7.028  1.00 16.10           C  
ATOM   1935  C   ILE A 256      45.203 -11.030   6.077  1.00 15.23           C  
ATOM   1936  O   ILE A 256      46.242 -10.527   5.649  1.00 17.49           O  
ATOM   1937  CB  ILE A 256      43.584  -9.080   6.301  1.00 14.07           C  
ATOM   1938  CG1 ILE A 256      42.624  -8.338   7.257  1.00 20.19           C  
ATOM   1939  CG2 ILE A 256      42.856  -9.556   5.170  1.00 15.30           C  
ATOM   1940  CD1 ILE A 256      42.443  -6.906   6.963  1.00 20.74           C  
ATOM   1941  N   GLY A 257      44.789 -12.266   5.770  1.00 16.70           N  
ATOM   1942  CA  GLY A 257      45.568 -13.177   4.937  1.00 16.16           C  
ATOM   1943  C   GLY A 257      46.272 -14.285   5.720  1.00 15.21           C  
ATOM   1944  O   GLY A 257      46.790 -15.226   5.106  1.00 19.10           O  
ATOM   1945  N   ASN A 258      46.261 -14.228   7.054  1.00 16.96           N  
ATOM   1946  CA  ASN A 258      46.994 -15.188   7.896  1.00 15.99           C  
ATOM   1947  C   ASN A 258      46.051 -16.242   8.483  1.00 13.01           C  
ATOM   1948  O   ASN A 258      45.152 -16.689   7.728  1.00 18.65           O  
ATOM   1949  CB  ASN A 258      47.845 -14.452   8.910  1.00 14.65           C  
ATOM   1950  CG  ASN A 258      48.848 -13.524   8.230  1.00 15.83           C  
ATOM   1951  OD1 ASN A 258      49.349 -13.855   7.145  1.00 18.58           O  
ATOM   1952  ND2 ASN A 258      49.078 -12.361   8.798  1.00 16.59           N  
ATOM   1953  N   PHE A 259      46.279 -16.696   9.710  1.00 16.56           N  
ATOM   1954  CA  PHE A 259      45.678 -17.955  10.170  1.00 16.37           C  
ATOM   1955  C   PHE A 259      44.590 -17.814  11.213  1.00 15.71           C  
ATOM   1956  O   PHE A 259      43.744 -18.688  11.349  1.00 15.20           O  
ATOM   1957  CB  PHE A 259      46.762 -18.852  10.743  1.00 14.21           C  
ATOM   1958  CG  PHE A 259      47.896 -19.111   9.778  1.00 17.05           C  
ATOM   1959  CD1 PHE A 259      47.812 -20.116   8.825  1.00 18.47           C  
ATOM   1960  CD2 PHE A 259      49.058 -18.339   9.853  1.00 16.69           C  
ATOM   1961  CE1 PHE A 259      48.868 -20.311   7.918  1.00 19.82           C  
ATOM   1962  CE2 PHE A 259      50.096 -18.530   8.976  1.00 20.31           C  
ATOM   1963  CZ  PHE A 259      50.005 -19.511   8.008  1.00 20.37           C  
ATOM   1964  N   GLY A 260      44.654 -16.729  11.959  1.00 14.74           N  
ATOM   1965  CA  GLY A 260      43.899 -16.578  13.190  1.00 16.17           C  
ATOM   1966  C   GLY A 260      42.536 -15.939  13.079  1.00 15.64           C  
ATOM   1967  O   GLY A 260      41.679 -16.154  13.934  1.00 16.09           O  
ATOM   1968  N   LEU A 261      42.354 -15.102  12.067  1.00 15.01           N  
ATOM   1969  CA  LEU A 261      41.074 -14.421  11.866  1.00 15.49           C  
ATOM   1970  C   LEU A 261      40.147 -15.124  10.893  1.00 14.80           C  
ATOM   1971  O   LEU A 261      40.539 -15.523   9.783  1.00 16.43           O  
ATOM   1972  CB  LEU A 261      41.263 -12.959  11.396  1.00 13.03           C  
ATOM   1973  CG  LEU A 261      42.079 -12.062  12.332  1.00 13.63           C  
ATOM   1974  CD1 LEU A 261      41.938 -10.585  11.862  1.00 16.20           C  
ATOM   1975  CD2 LEU A 261      41.874 -12.166  13.881  1.00 16.63           C  
ATOM   1976  N   SER A 262      38.885 -15.243  11.305  1.00 14.28           N  
ATOM   1977  CA  SER A 262      37.826 -15.615  10.416  1.00 13.23           C  
ATOM   1978  C   SER A 262      37.559 -14.534   9.382  1.00 18.66           C  
ATOM   1979  O   SER A 262      38.136 -13.453   9.435  1.00 16.79           O  
ATOM   1980  CB  SER A 262      36.560 -15.910  11.239  1.00 14.02           C  
ATOM   1981  OG  SER A 262      35.958 -14.711  11.674  1.00 14.33           O  
ATOM   1982  N   LEU A 263      36.713 -14.850   8.413  1.00 19.07           N  
ATOM   1983  CA  LEU A 263      36.345 -13.866   7.416  1.00 15.77           C  
ATOM   1984  C   LEU A 263      35.679 -12.630   8.036  1.00 14.02           C  
ATOM   1985  O   LEU A 263      36.046 -11.482   7.698  1.00 16.27           O  
ATOM   1986  CB  LEU A 263      35.417 -14.475   6.374  1.00 15.18           C  
ATOM   1987  CG  LEU A 263      34.831 -13.611   5.257  1.00 18.36           C  
ATOM   1988  CD1 LEU A 263      35.989 -12.933   4.478  1.00 22.36           C  
ATOM   1989  CD2 LEU A 263      33.846 -14.317   4.273  1.00 22.58           C  
ATOM   1990  N   GLU A 264      34.728 -12.838   8.943  1.00 16.19           N  
ATOM   1991  CA  GLU A 264      34.075 -11.686   9.584  1.00 15.28           C  
ATOM   1992  C   GLU A 264      35.096 -10.844  10.332  1.00 14.55           C  
ATOM   1993  O   GLU A 264      35.004  -9.613  10.324  1.00 16.76           O  
ATOM   1994  CB  GLU A 264      32.948 -12.110  10.543  1.00 14.92           C  
ATOM   1995  CG  GLU A 264      31.751 -12.677   9.823  1.00 17.75           C  
ATOM   1996  CD  GLU A 264      30.957 -11.665   9.030  1.00 23.53           C  
ATOM   1997  OE1 GLU A 264      30.354 -12.067   8.007  1.00 23.19           O  
ATOM   1998  OE2 GLU A 264      30.921 -10.481   9.431  1.00 21.69           O1-
ATOM   1999  N   GLN A 265      36.012 -11.500  11.048  1.00 14.76           N  
ATOM   2000  CA  GLN A 265      37.032 -10.826  11.857  1.00 14.83           C  
ATOM   2001  C   GLN A 265      38.011 -10.058  10.967  1.00 16.38           C  
ATOM   2002  O   GLN A 265      38.453  -8.970  11.310  1.00 14.20           O  
ATOM   2003  CB  GLN A 265      37.754 -11.849  12.729  1.00 16.49           C  
ATOM   2004  CG  GLN A 265      36.838 -12.404  13.844  1.00 16.97           C  
ATOM   2005  CD  GLN A 265      37.206 -13.811  14.283  1.00 13.51           C  
ATOM   2006  OE1 GLN A 265      38.308 -14.312  13.992  1.00 13.55           O  
ATOM   2007  NE2 GLN A 265      36.249 -14.484  14.955  1.00 15.56           N  
ATOM   2008  N   SER A 266      38.324 -10.620   9.809  1.00 14.40           N  
ATOM   2009  CA  SER A 266      39.250  -9.972   8.892  1.00 14.03           C  
ATOM   2010  C   SER A 266      38.627  -8.675   8.382  1.00 15.23           C  
ATOM   2011  O   SER A 266      39.264  -7.615   8.282  1.00 17.09           O  
ATOM   2012  CB  SER A 266      39.555 -10.926   7.725  1.00 15.86           C  
ATOM   2013  OG  SER A 266      40.235 -12.094   8.188  1.00 16.41           O  
ATOM   2014  N   ARG A 267      37.364  -8.772   7.977  1.00 13.79           N  
ATOM   2015  CA  ARG A 267      36.650  -7.597   7.512  1.00 15.93           C  
ATOM   2016  C   ARG A 267      36.501  -6.568   8.631  1.00 14.34           C  
ATOM   2017  O   ARG A 267      36.518  -5.358   8.366  1.00 15.81           O  
ATOM   2018  CB  ARG A 267      35.272  -7.997   6.999  1.00 15.90           C  
ATOM   2019  CG  ARG A 267      35.255  -8.684   5.605  1.00 16.37           C  
ATOM   2020  CD  ARG A 267      33.898  -8.975   5.025  1.00 20.58           C  
ATOM   2021  NE  ARG A 267      34.061  -9.625   3.728  1.00 21.96           N  
ATOM   2022  CZ  ARG A 267      33.313 -10.623   3.273  1.00 22.42           C  
ATOM   2023  NH1 ARG A 267      32.289 -11.103   3.992  1.00 26.07           N1+
ATOM   2024  NH2 ARG A 267      33.579 -11.133   2.077  1.00 23.63           N  
ATOM   2025  N   ALA A 268      36.320  -7.042   9.864  1.00 15.06           N  
ATOM   2026  CA  ALA A 268      36.208  -6.149  10.996  1.00 14.98           C  
ATOM   2027  C   ALA A 268      37.522  -5.382  11.243  1.00 14.81           C  
ATOM   2028  O   ALA A 268      37.509  -4.166  11.452  1.00 16.27           O  
ATOM   2029  CB  ALA A 268      35.819  -6.941  12.263  1.00 14.92           C  
ATOM   2030  N   GLN A 269      38.650  -6.092  11.218  1.00 15.77           N  
ATOM   2031  CA  GLN A 269      39.912  -5.404  11.476  1.00 14.51           C  
ATOM   2032  C   GLN A 269      40.155  -4.315  10.428  1.00 14.41           C  
ATOM   2033  O   GLN A 269      40.600  -3.208  10.791  1.00 15.33           O  
ATOM   2034  CB  GLN A 269      41.126  -6.340  11.539  1.00 15.15           C  
ATOM   2035  CG  GLN A 269      42.351  -5.623  12.106  1.00 17.62           C  
ATOM   2036  CD  GLN A 269      43.669  -6.338  11.894  1.00 13.40           C  
ATOM   2037  OE1 GLN A 269      43.792  -7.268  11.118  1.00 16.38           O  
ATOM   2038  NE2 GLN A 269      44.643  -5.938  12.674  1.00 14.47           N  
ATOM   2039  N   MET A 270      39.883  -4.610   9.162  1.00 15.71           N  
ATOM   2040  CA  MET A 270      40.098  -3.637   8.096  1.00 14.16           C  
ATOM   2041  C   MET A 270      39.246  -2.393   8.339  1.00 13.93           C  
ATOM   2042  O   MET A 270      39.747  -1.258   8.226  1.00 16.84           O  
ATOM   2043  CB  MET A 270      39.800  -4.229   6.726  1.00 14.89           C  
ATOM   2044  CG  MET A 270      40.125  -3.338   5.550  1.00 17.49           C  
ATOM   2045  SD  MET A 270      41.891  -3.328   5.278  1.00 18.61           S  
ATOM   2046  CE  MET A 270      42.006  -2.149   3.887  1.00 17.96           C  
ATOM   2047  N   ALA A 271      37.960  -2.608   8.634  1.00 15.87           N  
ATOM   2048  CA  ALA A 271      37.040  -1.498   8.860  1.00 16.80           C  
ATOM   2049  C   ALA A 271      37.451  -0.674  10.092  1.00 14.61           C  
ATOM   2050  O   ALA A 271      37.386   0.574  10.058  1.00 16.32           O  
ATOM   2051  CB  ALA A 271      35.589  -2.011   9.004  1.00 17.85           C  
ATOM   2052  N   LEU A 272      37.844  -1.331  11.177  1.00 13.82           N  
ATOM   2053  CA  LEU A 272      38.131  -0.641  12.420  1.00 16.33           C  
ATOM   2054  C   LEU A 272      39.478   0.099  12.333  1.00 14.51           C  
ATOM   2055  O   LEU A 272      39.589   1.250  12.780  1.00 16.65           O  
ATOM   2056  CB  LEU A 272      38.060  -1.609  13.601  1.00 19.49           C  
ATOM   2057  CG  LEU A 272      36.614  -2.069  13.858  1.00 17.28           C  
ATOM   2058  CD1 LEU A 272      36.609  -3.346  14.673  1.00 21.34           C  
ATOM   2059  CD2 LEU A 272      35.794  -0.971  14.545  1.00 22.61           C  
ATOM   2060  N   TRP A 273      40.478  -0.516  11.707  1.00 15.39           N  
ATOM   2061  CA  TRP A 273      41.736   0.198  11.495  1.00 16.26           C  
ATOM   2062  C   TRP A 273      41.496   1.438  10.611  1.00 16.50           C  
ATOM   2063  O   TRP A 273      42.099   2.491  10.805  1.00 17.47           O  
ATOM   2064  CB  TRP A 273      42.785  -0.724  10.848  1.00 15.24           C  
ATOM   2065  CG  TRP A 273      43.756  -1.377  11.822  1.00 15.21           C  
ATOM   2066  CD1 TRP A 273      45.115  -1.413  11.671  1.00 16.73           C  
ATOM   2067  CD2 TRP A 273      43.479  -2.097  13.044  1.00 15.04           C  
ATOM   2068  NE1 TRP A 273      45.695  -2.081  12.699  1.00 17.25           N  
ATOM   2069  CE2 TRP A 273      44.727  -2.497  13.572  1.00 15.69           C  
ATOM   2070  CE3 TRP A 273      42.318  -2.394  13.774  1.00 14.49           C  
ATOM   2071  CZ2 TRP A 273      44.852  -3.213  14.781  1.00 18.80           C  
ATOM   2072  CZ3 TRP A 273      42.459  -3.086  14.988  1.00 15.38           C  
ATOM   2073  CH2 TRP A 273      43.707  -3.500  15.461  1.00 18.51           C  
ATOM   2074  N   THR A 274      40.594   1.311   9.645  1.00 16.33           N  
ATOM   2075  CA  THR A 274      40.276   2.416   8.743  1.00 18.91           C  
ATOM   2076  C   THR A 274      39.606   3.565   9.490  1.00 17.36           C  
ATOM   2077  O   THR A 274      39.993   4.744   9.312  1.00 19.11           O  
ATOM   2078  CB  THR A 274      39.441   1.925   7.554  1.00 19.98           C  
ATOM   2079  OG1 THR A 274      40.277   1.106   6.721  1.00 18.03           O  
ATOM   2080  CG2 THR A 274      38.845   3.082   6.759  1.00 18.12           C  
ATOM   2081  N   VAL A 275      38.631   3.240  10.345  1.00 16.94           N  
ATOM   2082  CA AVAL A 275      37.964   4.311  11.109  0.50 20.08           C  
ATOM   2083  CA BVAL A 275      37.933   4.264  11.149  0.50 19.83           C  
ATOM   2084  C   VAL A 275      38.885   4.948  12.145  1.00 19.67           C  
ATOM   2085  O   VAL A 275      38.688   6.114  12.515  1.00 21.26           O  
ATOM   2086  CB AVAL A 275      36.619   3.891  11.740  0.50 22.48           C  
ATOM   2087  CB BVAL A 275      36.682   3.679  11.878  0.50 23.46           C  
ATOM   2088  CG1AVAL A 275      35.676   3.410  10.665  0.50 29.73           C  
ATOM   2089  CG1BVAL A 275      37.008   3.307  13.313  0.50 30.37           C  
ATOM   2090  CG2AVAL A 275      36.810   2.849  12.826  0.50 23.66           C  
ATOM   2091  CG2BVAL A 275      35.516   4.667  11.847  0.50 23.47           C  
ATOM   2092  N   LEU A 276      39.922   4.211  12.570  1.00 17.70           N  
ATOM   2093  CA  LEU A 276      40.940   4.720  13.477  1.00 17.60           C  
ATOM   2094  C   LEU A 276      42.086   5.492  12.785  1.00 17.29           C  
ATOM   2095  O   LEU A 276      43.019   5.938  13.467  1.00 16.91           O  
ATOM   2096  CB  LEU A 276      41.523   3.570  14.296  1.00 18.35           C  
ATOM   2097  CG  LEU A 276      40.587   2.963  15.344  1.00 21.74           C  
ATOM   2098  CD1 LEU A 276      41.253   1.725  15.977  1.00 25.67           C  
ATOM   2099  CD2 LEU A 276      40.154   3.985  16.408  1.00 23.02           C  
ATOM   2100  N   ALA A 277      42.002   5.691  11.471  1.00 19.01           N  
ATOM   2101  CA  ALA A 277      43.065   6.366  10.729  1.00 18.26           C  
ATOM   2102  C   ALA A 277      44.423   5.704  11.030  1.00 15.77           C  
ATOM   2103  O   ALA A 277      45.445   6.377  11.241  1.00 18.03           O  
ATOM   2104  CB  ALA A 277      43.084   7.895  11.054  1.00 18.77           C  
ATOM   2105  N   ALA A 278      44.412   4.373  11.084  1.00 16.45           N  
ATOM   2106  CA  ALA A 278      45.614   3.576  11.305  1.00 17.56           C  
ATOM   2107  C   ALA A 278      46.390   3.391  10.000  1.00 14.47           C  
ATOM   2108  O   ALA A 278      45.828   3.396   8.916  1.00 16.01           O  
ATOM   2109  CB  ALA A 278      45.232   2.189  11.818  1.00 16.45           C  
ATOM   2110  N   PRO A 279      47.700   3.167  10.104  1.00 15.01           N  
ATOM   2111  CA  PRO A 279      48.439   2.611   8.990  1.00 16.67           C  
ATOM   2112  C   PRO A 279      47.768   1.346   8.516  1.00 16.03           C  
ATOM   2113  O   PRO A 279      47.150   0.628   9.310  1.00 17.04           O  
ATOM   2114  CB  PRO A 279      49.794   2.257   9.597  1.00 17.68           C  
ATOM   2115  CG  PRO A 279      49.925   3.151  10.776  1.00 18.29           C  
ATOM   2116  CD  PRO A 279      48.512   3.255  11.311  1.00 17.23           C  
ATOM   2117  N   LEU A 280      47.841   1.120   7.212  1.00 15.69           N  
ATOM   2118  CA  LEU A 280      47.424  -0.156   6.646  1.00 15.35           C  
ATOM   2119  C   LEU A 280      48.694  -0.903   6.207  1.00 14.58           C  
ATOM   2120  O   LEU A 280      49.021  -0.929   4.975  1.00 16.12           O  
ATOM   2121  CB  LEU A 280      46.479   0.046   5.489  1.00 15.32           C  
ATOM   2122  CG  LEU A 280      45.161   0.780   5.800  1.00 15.06           C  
ATOM   2123  CD1 LEU A 280      44.390   0.998   4.509  1.00 15.99           C  
ATOM   2124  CD2 LEU A 280      44.302   0.059   6.866  1.00 18.67           C  
ATOM   2125  N   LEU A 281      49.365  -1.463   7.220  1.00 15.77           N  
ATOM   2126  CA  LEU A 281      50.606  -2.207   7.041  1.00 13.89           C  
ATOM   2127  C   LEU A 281      50.252  -3.708   7.115  1.00 12.74           C  
ATOM   2128  O   LEU A 281      50.059  -4.277   8.180  1.00 17.39           O  
ATOM   2129  CB  LEU A 281      51.713  -1.800   8.009  1.00 15.46           C  
ATOM   2130  CG  LEU A 281      52.261  -0.360   7.740  1.00 16.54           C  
ATOM   2131  CD1 LEU A 281      53.164   0.100   8.887  1.00 19.77           C  
ATOM   2132  CD2 LEU A 281      52.865  -0.246   6.293  1.00 20.62           C  
ATOM   2133  N   MET A 282      50.149  -4.337   5.956  1.00 14.14           N  
ATOM   2134  CA  MET A 282      49.947  -5.768   5.904  1.00 14.79           C  
ATOM   2135  C   MET A 282      51.150  -6.539   6.328  1.00 17.30           C  
ATOM   2136  O   MET A 282      52.258  -6.020   6.346  1.00 16.48           O  
ATOM   2137  CB  MET A 282      49.761  -6.157   4.458  1.00 18.60           C  
ATOM   2138  CG  MET A 282      48.593  -5.616   3.600  1.00 22.50           C  
ATOM   2139  SD  MET A 282      48.459  -6.119   1.909  1.00 21.10           S  
ATOM   2140  CE  MET A 282      49.807  -5.263   0.991  1.00 19.65           C  
ATOM   2141  N   SER A 283      50.935  -7.812   6.632  1.00 15.11           N  
ATOM   2142  CA  SER A 283      52.032  -8.708   6.989  1.00 14.30           C  
ATOM   2143  C   SER A 283      51.517 -10.117   6.772  1.00 14.96           C  
ATOM   2144  O   SER A 283      50.970 -10.745   7.672  1.00 16.23           O  
ATOM   2145  CB  SER A 283      52.501  -8.512   8.421  1.00 17.60           C  
ATOM   2146  OG  SER A 283      53.675  -9.264   8.708  1.00 16.40           O  
ATOM   2147  N   THR A 284      51.645 -10.560   5.539  1.00 15.47           N  
ATOM   2148  CA  THR A 284      51.040 -11.786   5.101  1.00 15.57           C  
ATOM   2149  C   THR A 284      51.768 -12.276   3.848  1.00 16.24           C  
ATOM   2150  O   THR A 284      52.498 -11.518   3.193  1.00 18.70           O  
ATOM   2151  CB  THR A 284      49.527 -11.580   4.789  1.00 15.65           C  
ATOM   2152  OG1 THR A 284      48.902 -12.864   4.666  1.00 18.20           O  
ATOM   2153  CG2 THR A 284      49.258 -10.739   3.525  1.00 17.52           C  
ATOM   2154  N   ASP A 285      51.581 -13.540   3.491  1.00 14.66           N  
ATOM   2155  CA  ASP A 285      52.258 -14.064   2.308  1.00 18.84           C  
ATOM   2156  C   ASP A 285      51.495 -13.629   1.072  1.00 15.96           C  
ATOM   2157  O   ASP A 285      50.492 -14.237   0.666  1.00 16.32           O  
ATOM   2158  CB  ASP A 285      52.412 -15.580   2.383  1.00 17.98           C  
ATOM   2159  CG  ASP A 285      53.362 -16.102   1.335  1.00 23.11           C  
ATOM   2160  OD1 ASP A 285      53.623 -15.345   0.379  1.00 19.70           O  
ATOM   2161  OD2 ASP A 285      53.863 -17.243   1.475  1.00 21.21           O1-
ATOM   2162  N   LEU A 286      51.974 -12.558   0.426  1.00 17.59           N  
ATOM   2163  CA  LEU A 286      51.334 -12.073  -0.807  1.00 16.48           C  
ATOM   2164  C   LEU A 286      51.420 -13.065  -1.988  1.00 14.46           C  
ATOM   2165  O   LEU A 286      50.710 -12.934  -2.971  1.00 17.65           O  
ATOM   2166  CB  LEU A 286      51.913 -10.725  -1.235  1.00 18.66           C  
ATOM   2167  CG  LEU A 286      51.837  -9.568  -0.224  1.00 17.29           C  
ATOM   2168  CD1 LEU A 286      52.543  -8.301  -0.823  1.00 18.82           C  
ATOM   2169  CD2 LEU A 286      50.381  -9.284   0.152  1.00 22.04           C  
ATOM   2170  N   ARG A 287      52.282 -14.071  -1.889  1.00 17.49           N  
ATOM   2171  CA  ARG A 287      52.431 -15.031  -2.961  1.00 19.98           C  
ATOM   2172  C   ARG A 287      51.274 -16.026  -3.002  1.00 20.21           C  
ATOM   2173  O   ARG A 287      51.029 -16.657  -4.044  1.00 22.24           O  
ATOM   2174  CB  ARG A 287      53.762 -15.774  -2.823  1.00 20.78           C  
ATOM   2175  CG  ARG A 287      54.979 -14.863  -2.865  1.00 20.96           C  
ATOM   2176  CD  ARG A 287      56.224 -15.567  -2.338  1.00 20.82           C  
ATOM   2177  NE  ARG A 287      56.084 -16.017  -0.952  1.00 20.10           N  
ATOM   2178  CZ  ARG A 287      57.072 -16.519  -0.206  1.00 20.57           C  
ATOM   2179  NH1 ARG A 287      58.320 -16.632  -0.681  1.00 27.31           N1+
ATOM   2180  NH2 ARG A 287      56.817 -16.896   1.041  1.00 21.94           N  
ATOM   2181  N   THR A 288      50.581 -16.189  -1.880  1.00 20.72           N  
ATOM   2182  CA  THR A 288      49.530 -17.204  -1.766  1.00 20.18           C  
ATOM   2183  C   THR A 288      48.184 -16.657  -1.253  1.00 19.28           C  
ATOM   2184  O   THR A 288      47.237 -17.411  -1.044  1.00 24.25           O  
ATOM   2185  CB  THR A 288      49.988 -18.352  -0.822  1.00 21.37           C  
ATOM   2186  OG1 THR A 288      50.290 -17.837   0.478  1.00 22.62           O  
ATOM   2187  CG2 THR A 288      51.223 -19.090  -1.378  1.00 26.09           C  
ATOM   2188  N   ILE A 289      48.099 -15.342  -1.063  1.00 17.06           N  
ATOM   2189  CA  ILE A 289      46.927 -14.721  -0.445  1.00 19.79           C  
ATOM   2190  C   ILE A 289      45.650 -15.071  -1.225  1.00 19.70           C  
ATOM   2191  O   ILE A 289      45.616 -15.074  -2.469  1.00 21.44           O  
ATOM   2192  CB  ILE A 289      47.115 -13.187  -0.326  1.00 18.39           C  
ATOM   2193  CG1 ILE A 289      45.980 -12.549   0.480  1.00 18.39           C  
ATOM   2194  CG2 ILE A 289      47.261 -12.579  -1.704  1.00 19.43           C  
ATOM   2195  CD1 ILE A 289      46.180 -11.071   0.784  1.00 22.18           C  
ATOM   2196  N   SER A 290      44.600 -15.417  -0.487  1.00 20.16           N  
ATOM   2197  CA  SER A 290      43.327 -15.794  -1.119  1.00 22.33           C  
ATOM   2198  C   SER A 290      42.658 -14.600  -1.784  1.00 20.82           C  
ATOM   2199  O   SER A 290      42.879 -13.440  -1.385  1.00 20.93           O  
ATOM   2200  CB  SER A 290      42.362 -16.374  -0.081  1.00 23.24           C  
ATOM   2201  OG  SER A 290      41.930 -15.368   0.827  1.00 22.99           O  
ATOM   2202  N   ALA A 291      41.835 -14.889  -2.789  1.00 21.52           N  
ATOM   2203  CA  ALA A 291      41.019 -13.879  -3.474  1.00 23.71           C  
ATOM   2204  C   ALA A 291      40.141 -13.134  -2.467  1.00 21.29           C  
ATOM   2205  O   ALA A 291      40.051 -11.912  -2.511  1.00 22.25           O  
ATOM   2206  CB  ALA A 291      40.153 -14.534  -4.555  1.00 29.76           C  
ATOM   2207  N   GLN A 292      39.530 -13.864  -1.538  1.00 22.97           N  
ATOM   2208  CA  GLN A 292      38.661 -13.225  -0.538  1.00 20.60           C  
ATOM   2209  C   GLN A 292      39.406 -12.193   0.281  1.00 20.19           C  
ATOM   2210  O   GLN A 292      38.904 -11.100   0.539  1.00 20.57           O  
ATOM   2211  CB  GLN A 292      38.027 -14.254   0.393  1.00 27.61           C  
ATOM   2212  CG  GLN A 292      36.599 -13.946   0.729  1.00 40.03           C  
ATOM   2213  CD  GLN A 292      35.840 -15.173   1.187  1.00 30.65           C  
ATOM   2214  OE1 GLN A 292      36.347 -15.941   1.999  1.00 32.77           O  
ATOM   2215  NE2 GLN A 292      34.632 -15.360   0.669  1.00 40.29           N  
ATOM   2216  N   ASN A 293      40.612 -12.545   0.695  1.00 18.02           N  
ATOM   2217  CA  ASN A 293      41.416 -11.628   1.507  1.00 18.64           C  
ATOM   2218  C   ASN A 293      41.958 -10.436   0.698  1.00 16.71           C  
ATOM   2219  O   ASN A 293      41.990  -9.315   1.195  1.00 18.96           O  
ATOM   2220  CB  ASN A 293      42.522 -12.377   2.246  1.00 20.90           C  
ATOM   2221  CG  ASN A 293      41.990 -13.139   3.454  1.00 16.94           C  
ATOM   2222  OD1 ASN A 293      41.052 -12.672   4.134  1.00 21.84           O  
ATOM   2223  ND2 ASN A 293      42.593 -14.292   3.747  1.00 22.52           N  
ATOM   2224  N  AMET A 294      42.374 -10.676  -0.538  0.50 17.81           N  
ATOM   2225  N  BMET A 294      42.368 -10.683  -0.540  0.50 17.76           N  
ATOM   2226  CA AMET A 294      42.763  -9.578  -1.420  0.50 20.79           C  
ATOM   2227  CA BMET A 294      42.794  -9.600  -1.423  0.50 20.11           C  
ATOM   2228  C  AMET A 294      41.620  -8.584  -1.561  0.50 20.39           C  
ATOM   2229  C  BMET A 294      41.641  -8.602  -1.639  0.50 20.90           C  
ATOM   2230  O  AMET A 294      41.830  -7.373  -1.514  0.50 21.94           O  
ATOM   2231  O  BMET A 294      41.871  -7.397  -1.719  0.50 22.72           O  
ATOM   2232  CB AMET A 294      43.132 -10.097  -2.804  0.50 21.94           C  
ATOM   2233  CB BMET A 294      43.291 -10.144  -2.772  0.50 22.70           C  
ATOM   2234  CG AMET A 294      44.447 -10.808  -2.812  0.50 22.27           C  
ATOM   2235  CG BMET A 294      43.855  -9.068  -3.689  0.50 22.35           C  
ATOM   2236  SD AMET A 294      44.925 -11.209  -4.492  0.50 22.92           S  
ATOM   2237  SD BMET A 294      44.502  -9.698  -5.258  0.50 25.54           S  
ATOM   2238  CE AMET A 294      45.792  -9.738  -5.046  0.50 27.89           C  
ATOM   2239  CE BMET A 294      46.183 -10.117  -4.764  0.50 25.19           C  
ATOM   2240  N   ASP A 295      40.410  -9.104  -1.730  1.00 18.38           N  
ATOM   2241  CA  ASP A 295      39.246  -8.248  -1.938  1.00 18.50           C  
ATOM   2242  C   ASP A 295      38.974  -7.329  -0.749  1.00 18.43           C  
ATOM   2243  O   ASP A 295      38.494  -6.212  -0.930  1.00 21.69           O  
ATOM   2244  CB  ASP A 295      37.999  -9.075  -2.235  1.00 21.27           C  
ATOM   2245  CG  ASP A 295      38.021  -9.730  -3.588  1.00 25.13           C  
ATOM   2246  OD1 ASP A 295      38.839  -9.363  -4.475  1.00 27.68           O  
ATOM   2247  OD2 ASP A 295      37.172 -10.632  -3.767  1.00 30.38           O1-
ATOM   2248  N   ILE A 296      39.277  -7.794   0.454  1.00 17.55           N  
ATOM   2249  CA  ILE A 296      39.171  -6.956   1.640  1.00 17.15           C  
ATOM   2250  C   ILE A 296      40.208  -5.825   1.592  1.00 15.47           C  
ATOM   2251  O   ILE A 296      39.898  -4.631   1.748  1.00 18.44           O  
ATOM   2252  CB  ILE A 296      39.400  -7.787   2.918  1.00 17.25           C  
ATOM   2253  CG1 ILE A 296      38.305  -8.849   3.087  1.00 18.57           C  
ATOM   2254  CG2 ILE A 296      39.459  -6.896   4.175  1.00 17.47           C  
ATOM   2255  CD1 ILE A 296      38.536  -9.854   4.245  1.00 18.07           C  
ATOM   2256  N   LEU A 297      41.458  -6.225   1.389  1.00 17.87           N  
ATOM   2257  CA  LEU A 297      42.583  -5.295   1.476  1.00 15.15           C  
ATOM   2258  C   LEU A 297      42.588  -4.296   0.310  1.00 15.53           C  
ATOM   2259  O   LEU A 297      43.125  -3.175   0.470  1.00 20.42           O  
ATOM   2260  CB  LEU A 297      43.912  -6.053   1.494  1.00 16.14           C  
ATOM   2261  CG  LEU A 297      44.187  -6.761   2.824  1.00 15.04           C  
ATOM   2262  CD1 LEU A 297      45.202  -7.905   2.632  1.00 17.67           C  
ATOM   2263  CD2 LEU A 297      44.615  -5.850   3.991  1.00 16.20           C  
ATOM   2264  N   GLN A 298      42.045  -4.682  -0.852  1.00 16.51           N  
ATOM   2265  CA  GLN A 298      42.054  -3.827  -2.042  1.00 17.35           C  
ATOM   2266  C   GLN A 298      40.713  -3.112  -2.266  1.00 17.74           C  
ATOM   2267  O   GLN A 298      40.446  -2.592  -3.357  1.00 22.78           O  
ATOM   2268  CB  GLN A 298      42.460  -4.635  -3.278  1.00 20.18           C  
ATOM   2269  CG  GLN A 298      43.903  -5.142  -3.203  1.00 20.12           C  
ATOM   2270  CD  GLN A 298      44.460  -5.586  -4.558  1.00 21.08           C  
ATOM   2271  OE1 GLN A 298      43.792  -5.462  -5.568  1.00 28.00           O  
ATOM   2272  NE2 GLN A 298      45.687  -6.093  -4.573  1.00 20.12           N  
ATOM   2273  N   ASN A 299      39.875  -3.069  -1.235  1.00 19.16           N  
ATOM   2274  CA  ASN A 299      38.563  -2.428  -1.342  1.00 18.53           C  
ATOM   2275  C   ASN A 299      38.750  -0.918  -1.593  1.00 15.78           C  
ATOM   2276  O   ASN A 299      39.330  -0.248  -0.734  1.00 18.98           O  
ATOM   2277  CB  ASN A 299      37.804  -2.677  -0.034  1.00 17.23           C  
ATOM   2278  CG  ASN A 299      36.409  -2.108  -0.042  1.00 19.50           C  
ATOM   2279  OD1 ASN A 299      36.217  -0.934  -0.346  1.00 20.87           O  
ATOM   2280  ND2 ASN A 299      35.423  -2.935   0.338  1.00 19.65           N  
ATOM   2281  N   PRO A 300      38.310  -0.409  -2.773  1.00 17.29           N  
ATOM   2282  CA  PRO A 300      38.738   0.983  -3.088  1.00 20.49           C  
ATOM   2283  C   PRO A 300      38.157   2.061  -2.158  1.00 16.73           C  
ATOM   2284  O   PRO A 300      38.889   2.950  -1.682  1.00 20.41           O  
ATOM   2285  CB  PRO A 300      38.254   1.174  -4.522  1.00 23.66           C  
ATOM   2286  CG  PRO A 300      38.192  -0.203  -5.085  1.00 25.70           C  
ATOM   2287  CD  PRO A 300      37.705  -1.041  -3.966  1.00 19.95           C  
ATOM   2288  N   LEU A 301      36.876   1.926  -1.819  1.00 18.36           N  
ATOM   2289  CA  LEU A 301      36.236   2.870  -0.908  1.00 22.03           C  
ATOM   2290  C   LEU A 301      36.824   2.800   0.511  1.00 19.89           C  
ATOM   2291  O   LEU A 301      37.008   3.829   1.166  1.00 19.04           O  
ATOM   2292  CB  LEU A 301      34.711   2.656  -0.933  1.00 19.03           C  
ATOM   2293  CG  LEU A 301      33.855   3.574  -0.046  1.00 21.25           C  
ATOM   2294  CD1 LEU A 301      34.168   5.063  -0.324  1.00 22.39           C  
ATOM   2295  CD2 LEU A 301      32.370   3.277  -0.285  1.00 21.90           C  
ATOM   2296  N   MET A 302      37.125   1.597   1.004  1.00 14.49           N  
ATOM   2297  CA  MET A 302      37.762   1.454   2.274  1.00 14.89           C  
ATOM   2298  C   MET A 302      39.071   2.236   2.295  1.00 17.67           C  
ATOM   2299  O   MET A 302      39.361   2.947   3.253  1.00 18.74           O  
ATOM   2300  CB  MET A 302      38.040  -0.033   2.553  1.00 17.40           C  
ATOM   2301  CG  MET A 302      38.595  -0.304   3.906  1.00 19.73           C  
ATOM   2302  SD  MET A 302      37.358  -0.175   5.222  1.00 19.21           S  
ATOM   2303  CE  MET A 302      36.478  -1.723   4.909  1.00 20.13           C  
ATOM   2304  N   ILE A 303      39.856   2.091   1.234  1.00 18.37           N  
ATOM   2305  CA  ILE A 303      41.150   2.769   1.186  1.00 15.97           C  
ATOM   2306  C   ILE A 303      40.952   4.290   1.098  1.00 15.86           C  
ATOM   2307  O   ILE A 303      41.672   5.045   1.740  1.00 19.69           O  
ATOM   2308  CB  ILE A 303      42.038   2.224   0.032  1.00 15.77           C  
ATOM   2309  CG1 ILE A 303      42.407   0.749   0.275  1.00 17.38           C  
ATOM   2310  CG2 ILE A 303      43.285   3.126  -0.224  1.00 19.31           C  
ATOM   2311  CD1 ILE A 303      42.904   0.045  -0.976  1.00 19.30           C  
ATOM   2312  N   LYS A 304      39.975   4.715   0.312  1.00 16.31           N  
ATOM   2313  CA  LYS A 304      39.638   6.148   0.191  1.00 18.02           C  
ATOM   2314  C   LYS A 304      39.336   6.730   1.568  1.00 20.01           C  
ATOM   2315  O   LYS A 304      39.796   7.826   1.915  1.00 20.66           O  
ATOM   2316  CB  LYS A 304      38.449   6.345  -0.753  1.00 21.55           C  
ATOM   2317  CG  LYS A 304      37.879   7.764  -0.829  1.00 28.61           C  
ATOM   2318  CD  LYS A 304      36.631   7.814  -1.698  1.00 31.49           C  
ATOM   2319  CE  LYS A 304      35.897   9.122  -1.507  1.00 44.55           C  
ATOM   2320  NZ  LYS A 304      36.757  10.259  -1.913  1.00 56.23           N1+
ATOM   2321  N   ILE A 305      38.561   5.996   2.355  1.00 17.73           N  
ATOM   2322  CA  ILE A 305      38.250   6.421   3.719  1.00 17.04           C  
ATOM   2323  C   ILE A 305      39.512   6.461   4.590  1.00 18.35           C  
ATOM   2324  O   ILE A 305      39.781   7.453   5.258  1.00 17.47           O  
ATOM   2325  CB  ILE A 305      37.158   5.509   4.357  1.00 17.89           C  
ATOM   2326  CG1 ILE A 305      35.827   5.675   3.605  1.00 19.56           C  
ATOM   2327  CG2 ILE A 305      36.981   5.846   5.818  1.00 18.69           C  
ATOM   2328  CD1 ILE A 305      34.827   4.583   3.877  1.00 21.38           C  
ATOM   2329  N   ASN A 306      40.296   5.392   4.577  1.00 18.32           N  
ATOM   2330  CA  ASN A 306      41.513   5.385   5.374  1.00 17.07           C  
ATOM   2331  C   ASN A 306      42.402   6.577   5.040  1.00 17.49           C  
ATOM   2332  O   ASN A 306      42.993   7.202   5.949  1.00 19.62           O  
ATOM   2333  CB  ASN A 306      42.313   4.099   5.184  1.00 18.46           C  
ATOM   2334  CG  ASN A 306      43.621   4.111   5.955  1.00 18.55           C  
ATOM   2335  OD1 ASN A 306      44.658   4.508   5.422  1.00 19.34           O  
ATOM   2336  ND2 ASN A 306      43.566   3.708   7.220  1.00 20.84           N  
ATOM   2337  N   GLN A 307      42.466   6.875   3.740  1.00 18.19           N  
ATOM   2338  CA  GLN A 307      43.356   7.898   3.187  1.00 16.64           C  
ATOM   2339  C   GLN A 307      42.740   9.279   3.124  1.00 19.47           C  
ATOM   2340  O   GLN A 307      43.268  10.166   2.429  1.00 22.58           O  
ATOM   2341  CB  GLN A 307      43.839   7.481   1.787  1.00 18.70           C  
ATOM   2342  CG  GLN A 307      44.672   6.207   1.807  1.00 17.96           C  
ATOM   2343  CD  GLN A 307      46.052   6.448   2.409  1.00 16.73           C  
ATOM   2344  OE1 GLN A 307      46.882   7.109   1.782  1.00 20.41           O  
ATOM   2345  NE2 GLN A 307      46.299   5.947   3.621  1.00 17.25           N  
ATOM   2346  N   ASP A 308      41.641   9.481   3.841  1.00 21.44           N  
ATOM   2347  CA  ASP A 308      40.926  10.757   3.751  1.00 20.17           C  
ATOM   2348  C   ASP A 308      41.867  11.929   4.098  1.00 19.78           C  
ATOM   2349  O   ASP A 308      42.593  11.859   5.081  1.00 21.75           O  
ATOM   2350  CB  ASP A 308      39.733  10.781   4.702  1.00 21.11           C  
ATOM   2351  CG  ASP A 308      39.012  12.099   4.651  1.00 21.60           C  
ATOM   2352  OD1 ASP A 308      38.224  12.266   3.700  1.00 26.79           O  
ATOM   2353  OD2 ASP A 308      39.258  12.957   5.534  1.00 25.54           O1-
ATOM   2354  N   PRO A 309      41.846  12.999   3.296  1.00 20.01           N  
ATOM   2355  CA  PRO A 309      42.851  14.039   3.509  1.00 21.25           C  
ATOM   2356  C   PRO A 309      42.762  14.804   4.840  1.00 20.48           C  
ATOM   2357  O   PRO A 309      43.761  15.371   5.279  1.00 23.33           O  
ATOM   2358  CB  PRO A 309      42.659  14.973   2.309  1.00 22.17           C  
ATOM   2359  CG  PRO A 309      41.931  14.223   1.299  1.00 33.75           C  
ATOM   2360  CD  PRO A 309      41.178  13.120   1.994  1.00 21.83           C  
ATOM   2361  N   LEU A 310      41.594  14.843   5.481  1.00 22.69           N  
ATOM   2362  CA  LEU A 310      41.513  15.539   6.774  1.00 21.64           C  
ATOM   2363  C   LEU A 310      42.295  14.817   7.850  1.00 22.25           C  
ATOM   2364  O   LEU A 310      42.755  15.435   8.793  1.00 24.14           O  
ATOM   2365  CB  LEU A 310      40.080  15.767   7.236  1.00 23.19           C  
ATOM   2366  CG  LEU A 310      39.153  16.544   6.313  1.00 28.80           C  
ATOM   2367  CD1 LEU A 310      37.812  16.677   7.016  1.00 26.56           C  
ATOM   2368  CD2 LEU A 310      39.730  17.907   5.949  1.00 31.39           C  
ATOM   2369  N   GLY A 311      42.457  13.501   7.716  1.00 20.98           N  
ATOM   2370  CA  GLY A 311      43.253  12.767   8.697  1.00 20.78           C  
ATOM   2371  C   GLY A 311      42.715  12.808  10.124  1.00 21.88           C  
ATOM   2372  O   GLY A 311      43.494  12.827  11.079  1.00 25.35           O  
ATOM   2373  N   ILE A 312      41.386  12.816  10.269  1.00 19.91           N  
ATOM   2374  CA  ILE A 312      40.760  12.874  11.589  1.00 20.86           C  
ATOM   2375  C   ILE A 312      40.479  11.448  12.045  1.00 19.54           C  
ATOM   2376  O   ILE A 312      39.701  10.747  11.427  1.00 21.77           O  
ATOM   2377  CB  ILE A 312      39.440  13.672  11.580  1.00 19.78           C  
ATOM   2378  CG1 ILE A 312      39.676  15.117  11.106  1.00 21.90           C  
ATOM   2379  CG2 ILE A 312      38.827  13.682  12.994  1.00 23.51           C  
ATOM   2380  CD1 ILE A 312      38.395  15.854  10.766  1.00 24.17           C  
ATOM   2381  N   GLN A 313      41.125  11.029  13.121  1.00 17.88           N  
ATOM   2382  CA  GLN A 313      40.885   9.701  13.674  1.00 19.30           C  
ATOM   2383  C   GLN A 313      39.456   9.638  14.220  1.00 18.27           C  
ATOM   2384  O   GLN A 313      38.972  10.596  14.839  1.00 18.81           O  
ATOM   2385  CB  GLN A 313      41.901   9.400  14.780  1.00 19.11           C  
ATOM   2386  CG  GLN A 313      41.744   8.042  15.505  1.00 17.75           C  
ATOM   2387  CD  GLN A 313      42.929   7.679  16.363  1.00 17.74           C  
ATOM   2388  OE1 GLN A 313      44.084   7.909  15.976  1.00 19.06           O  
ATOM   2389  NE2 GLN A 313      42.661   7.069  17.524  1.00 22.65           N  
ATOM   2390  N   GLY A 314      38.816   8.490  14.013  1.00 19.16           N  
ATOM   2391  CA  GLY A 314      37.457   8.235  14.475  1.00 20.12           C  
ATOM   2392  C   GLY A 314      37.410   7.841  15.939  1.00 18.05           C  
ATOM   2393  O   GLY A 314      38.448   7.760  16.611  1.00 20.82           O  
ATOM   2394  N  AARG A 315      36.184   7.670  16.422  0.50 19.94           N  
ATOM   2395  N  BARG A 315      36.187   7.564  16.394  0.50 18.87           N  
ATOM   2396  CA AARG A 315      35.955   7.237  17.796  0.50 19.75           C  
ATOM   2397  CA BARG A 315      35.853   7.335  17.796  0.50 20.84           C  
ATOM   2398  C  AARG A 315      34.794   6.252  17.877  0.50 17.87           C  
ATOM   2399  C  BARG A 315      34.782   6.251  17.872  0.50 18.60           C  
ATOM   2400  O  AARG A 315      33.936   6.214  16.994  0.50 19.36           O  
ATOM   2401  O  BARG A 315      33.985   6.120  16.941  0.50 19.55           O  
ATOM   2402  CB AARG A 315      35.687   8.442  18.700  0.50 23.45           C  
ATOM   2403  CB BARG A 315      35.234   8.609  18.404  0.50 21.18           C  
ATOM   2404  CG AARG A 315      36.564   9.647  18.404  0.50 21.97           C  
ATOM   2405  CG BARG A 315      36.156   9.504  19.226  0.50 23.86           C  
ATOM   2406  CD AARG A 315      36.101  10.870  19.178  0.50 26.93           C  
ATOM   2407  CD BARG A 315      35.332  10.561  20.004  0.50 24.21           C  
ATOM   2408  NE AARG A 315      36.245  10.692  20.620  0.50 35.29           N  
ATOM   2409  NE BARG A 315      34.034  10.036  20.412  0.50 41.82           N  
ATOM   2410  CZ AARG A 315      37.012  11.452  21.394  0.50 30.94           C  
ATOM   2411  CZ BARG A 315      33.631   9.873  21.669  0.50 33.89           C  
ATOM   2412  NH1AARG A 315      37.709  12.449  20.866  0.50 19.72           N1+
ATOM   2413  NH1BARG A 315      34.409  10.214  22.690  0.50 29.36           N1+
ATOM   2414  NH2AARG A 315      37.083  11.217  22.697  0.50 26.37           N  
ATOM   2415  NH2BARG A 315      32.433   9.364  21.902  0.50 34.41           N  
ATOM   2416  N   ARG A 316      34.739   5.499  18.971  1.00 19.17           N  
ATOM   2417  CA  ARG A 316      33.520   4.751  19.300  1.00 19.72           C  
ATOM   2418  C   ARG A 316      32.537   5.787  19.840  1.00 19.40           C  
ATOM   2419  O   ARG A 316      32.873   6.548  20.747  1.00 22.28           O  
ATOM   2420  CB  ARG A 316      33.745   3.651  20.333  1.00 21.46           C  
ATOM   2421  CG  ARG A 316      32.482   2.761  20.491  1.00 22.91           C  
ATOM   2422  CD  ARG A 316      32.677   1.652  21.484  1.00 25.62           C  
ATOM   2423  NE  ARG A 316      32.851   2.169  22.833  1.00 26.80           N  
ATOM   2424  CZ  ARG A 316      33.225   1.442  23.886  1.00 26.31           C  
ATOM   2425  NH1 ARG A 316      33.484   0.147  23.759  1.00 31.79           N1+
ATOM   2426  NH2 ARG A 316      33.366   2.024  25.073  1.00 35.07           N  
ATOM   2427  N   ILE A 317      31.345   5.843  19.247  1.00 21.67           N  
ATOM   2428  CA  ILE A 317      30.329   6.805  19.660  1.00 24.61           C  
ATOM   2429  C   ILE A 317      29.186   6.173  20.473  1.00 23.91           C  
ATOM   2430  O   ILE A 317      28.512   6.880  21.233  1.00 31.48           O  
ATOM   2431  CB  ILE A 317      29.795   7.655  18.451  1.00 21.78           C  
ATOM   2432  CG1 ILE A 317      29.092   6.819  17.361  1.00 22.47           C  
ATOM   2433  CG2 ILE A 317      30.928   8.507  17.853  1.00 26.05           C  
ATOM   2434  CD1 ILE A 317      28.210   7.653  16.399  1.00 28.85           C  
ATOM   2435  N   HIS A 318      28.994   4.857  20.339  1.00 23.01           N  
ATOM   2436  CA  HIS A 318      27.898   4.154  21.025  1.00 26.03           C  
ATOM   2437  C   HIS A 318      28.343   2.745  21.397  1.00 23.75           C  
ATOM   2438  O   HIS A 318      29.037   2.102  20.618  1.00 23.06           O  
ATOM   2439  CB  HIS A 318      26.680   4.007  20.089  1.00 35.04           C  
ATOM   2440  CG  HIS A 318      25.574   4.977  20.339  1.00 59.54           C  
ATOM   2441  ND1 HIS A 318      24.415   4.623  20.996  1.00 81.21           N  
ATOM   2442  CD2 HIS A 318      25.425   6.276  19.984  1.00 69.80           C  
ATOM   2443  CE1 HIS A 318      23.608   5.668  21.053  1.00 92.48           C  
ATOM   2444  NE2 HIS A 318      24.198   6.684  20.446  1.00 79.80           N  
ATOM   2445  N   LYS A 319      27.927   2.285  22.579  1.00 29.08           N  
ATOM   2446  CA  LYS A 319      28.078   0.889  23.009  1.00 26.53           C  
ATOM   2447  C   LYS A 319      26.754   0.496  23.666  1.00 27.90           C  
ATOM   2448  O   LYS A 319      26.329   1.127  24.623  1.00 43.22           O  
ATOM   2449  CB  LYS A 319      29.233   0.734  24.004  1.00 34.44           C  
ATOM   2450  CG  LYS A 319      29.562  -0.722  24.385  1.00 55.23           C  
ATOM   2451  CD  LYS A 319      30.492  -0.801  25.605  1.00 66.35           C  
ATOM   2452  CE  LYS A 319      30.981  -2.231  25.874  1.00 78.99           C  
ATOM   2453  NZ  LYS A 319      29.862  -3.216  25.995  1.00 82.98           N1+
ATOM   2454  N   GLU A 320      26.105  -0.526  23.128  1.00 30.03           N  
ATOM   2455  CA  GLU A 320      24.758  -0.916  23.535  1.00 29.32           C  
ATOM   2456  C   GLU A 320      24.824  -2.202  24.370  1.00 30.98           C  
ATOM   2457  O   GLU A 320      25.768  -2.979  24.234  1.00 30.19           O  
ATOM   2458  CB  GLU A 320      23.896  -1.152  22.280  1.00 31.63           C  
ATOM   2459  CG  GLU A 320      24.170  -0.207  21.090  1.00 44.29           C  
ATOM   2460  CD  GLU A 320      23.154   0.909  20.948  1.00 55.67           C  
ATOM   2461  OE1 GLU A 320      21.958   0.649  21.196  1.00 66.15           O  
ATOM   2462  OE2 GLU A 320      23.551   2.038  20.561  1.00 63.20           O1-
ATOM   2463  N   LYS A 321      23.827  -2.432  25.225  1.00 34.86           N  
ATOM   2464  CA  LYS A 321      23.776  -3.687  25.991  1.00 37.09           C  
ATOM   2465  C   LYS A 321      23.616  -4.926  25.096  1.00 31.94           C  
ATOM   2466  O   LYS A 321      23.922  -6.039  25.526  1.00 37.48           O  
ATOM   2467  CB  LYS A 321      22.717  -3.648  27.111  1.00 45.57           C  
ATOM   2468  CG  LYS A 321      21.277  -3.413  26.688  1.00 63.34           C  
ATOM   2469  CD  LYS A 321      20.421  -3.049  27.914  1.00 82.15           C  
ATOM   2470  CE  LYS A 321      18.964  -2.786  27.554  1.00 91.71           C  
ATOM   2471  NZ  LYS A 321      18.223  -4.042  27.243  1.00 95.33           N1+
ATOM   2472  N   SER A 322      23.191  -4.726  23.845  1.00 28.55           N  
ATOM   2473  CA  SER A 322      23.148  -5.793  22.840  1.00 26.40           C  
ATOM   2474  C   SER A 322      24.539  -6.240  22.377  1.00 26.45           C  
ATOM   2475  O   SER A 322      24.650  -7.192  21.586  1.00 26.20           O  
ATOM   2476  CB  SER A 322      22.381  -5.322  21.612  1.00 29.19           C  
ATOM   2477  OG  SER A 322      23.027  -4.209  21.007  1.00 30.33           O  
ATOM   2478  N   LEU A 323      25.569  -5.515  22.831  1.00 25.48           N  
ATOM   2479  CA  LEU A 323      26.980  -5.715  22.450  1.00 23.56           C  
ATOM   2480  C   LEU A 323      27.279  -5.248  21.014  1.00 24.05           C  
ATOM   2481  O   LEU A 323      28.294  -5.622  20.432  1.00 23.80           O  
ATOM   2482  CB  LEU A 323      27.430  -7.168  22.651  1.00 27.17           C  
ATOM   2483  CG  LEU A 323      27.122  -7.764  24.012  1.00 28.79           C  
ATOM   2484  CD1 LEU A 323      27.633  -9.231  24.063  1.00 32.30           C  
ATOM   2485  CD2 LEU A 323      27.723  -6.931  25.174  1.00 36.00           C  
ATOM   2486  N   ILE A 324      26.397  -4.421  20.458  1.00 21.48           N  
ATOM   2487  CA  ILE A 324      26.699  -3.700  19.232  1.00 21.49           C  
ATOM   2488  C   ILE A 324      27.384  -2.388  19.599  1.00 20.32           C  
ATOM   2489  O   ILE A 324      26.924  -1.659  20.480  1.00 23.02           O  
ATOM   2490  CB  ILE A 324      25.432  -3.426  18.399  1.00 20.02           C  
ATOM   2491  CG1 ILE A 324      24.695  -4.752  18.108  1.00 22.86           C  
ATOM   2492  CG2 ILE A 324      25.743  -2.635  17.113  1.00 20.89           C  
ATOM   2493  CD1 ILE A 324      25.530  -5.857  17.444  1.00 24.61           C  
ATOM   2494  N   GLU A 325      28.487  -2.105  18.912  1.00 20.19           N  
ATOM   2495  CA  GLU A 325      29.224  -0.856  19.065  1.00 19.15           C  
ATOM   2496  C   GLU A 325      29.154  -0.100  17.763  1.00 17.01           C  
ATOM   2497  O   GLU A 325      29.016  -0.702  16.689  1.00 21.62           O  
ATOM   2498  CB  GLU A 325      30.684  -1.131  19.447  1.00 21.90           C  
ATOM   2499  CG  GLU A 325      30.819  -1.864  20.737  1.00 26.36           C  
ATOM   2500  CD  GLU A 325      32.239  -2.145  21.138  1.00 34.91           C  
ATOM   2501  OE1 GLU A 325      33.164  -1.842  20.377  1.00 30.92           O  
ATOM   2502  OE2 GLU A 325      32.420  -2.716  22.226  1.00 43.75           O1-
ATOM   2503  N   VAL A 326      29.144   1.229  17.859  1.00 18.03           N  
ATOM   2504  CA  VAL A 326      29.149   2.070  16.671  1.00 19.04           C  
ATOM   2505  C   VAL A 326      30.333   3.019  16.748  1.00 16.22           C  
ATOM   2506  O   VAL A 326      30.537   3.686  17.755  1.00 18.66           O  
ATOM   2507  CB  VAL A 326      27.859   2.884  16.495  1.00 19.61           C  
ATOM   2508  CG1 VAL A 326      27.888   3.645  15.147  1.00 21.13           C  
ATOM   2509  CG2 VAL A 326      26.623   1.984  16.586  1.00 21.81           C  
ATOM   2510  N   TYR A 327      31.138   3.004  15.693  1.00 19.09           N  
ATOM   2511  CA  TYR A 327      32.256   3.905  15.515  1.00 18.30           C  
ATOM   2512  C   TYR A 327      31.926   4.895  14.404  1.00 18.83           C  
ATOM   2513  O   TYR A 327      31.243   4.547  13.457  1.00 20.64           O  
ATOM   2514  CB  TYR A 327      33.493   3.114  15.094  1.00 19.36           C  
ATOM   2515  CG  TYR A 327      34.114   2.293  16.198  1.00 19.53           C  
ATOM   2516  CD1 TYR A 327      33.525   1.111  16.620  1.00 24.31           C  
ATOM   2517  CD2 TYR A 327      35.317   2.682  16.792  1.00 24.34           C  
ATOM   2518  CE1 TYR A 327      34.095   0.353  17.619  1.00 25.95           C  
ATOM   2519  CE2 TYR A 327      35.897   1.925  17.778  1.00 27.19           C  
ATOM   2520  CZ  TYR A 327      35.280   0.768  18.198  1.00 26.45           C  
ATOM   2521  OH  TYR A 327      35.855   0.012  19.180  1.00 41.52           O  
ATOM   2522  N   MET A 328      32.446   6.113  14.514  1.00 20.06           N  
ATOM   2523  CA  MET A 328      32.250   7.125  13.489  1.00 17.45           C  
ATOM   2524  C   MET A 328      33.557   7.858  13.207  1.00 16.79           C  
ATOM   2525  O   MET A 328      34.260   8.213  14.153  1.00 18.19           O  
ATOM   2526  CB  MET A 328      31.158   8.122  13.914  1.00 20.90           C  
ATOM   2527  CG  MET A 328      30.722   9.092  12.812  1.00 23.86           C  
ATOM   2528  SD  MET A 328      31.763  10.560  12.666  1.00 30.81           S  
ATOM   2529  CE  MET A 328      31.312  11.508  14.122  1.00 36.63           C  
ATOM   2530  N   ARG A 329      33.882   8.050  11.926  1.00 19.98           N  
ATOM   2531  CA  ARG A 329      35.015   8.874  11.513  1.00 22.27           C  
ATOM   2532  C   ARG A 329      34.536  10.002  10.609  1.00 17.50           C  
ATOM   2533  O   ARG A 329      33.860   9.752   9.601  1.00 20.68           O  
ATOM   2534  CB  ARG A 329      36.048   8.057  10.749  1.00 20.70           C  
ATOM   2535  CG  ARG A 329      37.285   8.818  10.508  1.00 21.95           C  
ATOM   2536  CD  ARG A 329      38.361   8.034   9.787  1.00 22.87           C  
ATOM   2537  NE  ARG A 329      39.343   8.990   9.320  1.00 19.14           N  
ATOM   2538  CZ  ARG A 329      40.412   8.735   8.586  1.00 22.32           C  
ATOM   2539  NH1 ARG A 329      40.737   7.489   8.233  1.00 20.81           N1+
ATOM   2540  NH2 ARG A 329      41.167   9.770   8.213  1.00 21.08           N  
ATOM   2541  N   PRO A 330      34.891  11.255  10.956  1.00 20.66           N  
ATOM   2542  CA  PRO A 330      34.546  12.370  10.067  1.00 20.51           C  
ATOM   2543  C   PRO A 330      35.480  12.422   8.875  1.00 18.95           C  
ATOM   2544  O   PRO A 330      36.669  12.138   9.018  1.00 22.19           O  
ATOM   2545  CB  PRO A 330      34.747  13.612  10.932  1.00 22.75           C  
ATOM   2546  CG  PRO A 330      35.125  13.153  12.270  1.00 28.30           C  
ATOM   2547  CD  PRO A 330      35.489  11.716  12.219  1.00 21.58           C  
ATOM   2548  N   LEU A 331      34.926  12.759   7.715  1.00 20.13           N  
ATOM   2549  CA  LEU A 331      35.661  12.760   6.466  1.00 19.56           C  
ATOM   2550  C   LEU A 331      35.504  14.078   5.697  1.00 22.35           C  
ATOM   2551  O   LEU A 331      34.740  14.964   6.091  1.00 24.75           O  
ATOM   2552  CB  LEU A 331      35.208  11.596   5.584  1.00 19.91           C  
ATOM   2553  CG  LEU A 331      35.261  10.200   6.224  1.00 17.46           C  
ATOM   2554  CD1 LEU A 331      34.590   9.196   5.283  1.00 18.62           C  
ATOM   2555  CD2 LEU A 331      36.703   9.790   6.548  1.00 22.00           C  
ATOM   2556  N   SER A 332      36.247  14.177   4.601  1.00 21.44           N  
ATOM   2557  CA  SER A 332      36.185  15.313   3.700  1.00 22.89           C  
ATOM   2558  C   SER A 332      34.805  15.490   3.084  1.00 25.13           C  
ATOM   2559  O   SER A 332      34.031  14.531   2.921  1.00 24.58           O  
ATOM   2560  CB  SER A 332      37.182  15.121   2.553  1.00 32.06           C  
ATOM   2561  OG  SER A 332      38.493  15.200   3.037  1.00 40.24           O  
ATOM   2562  N   ASN A 333      34.511  16.726   2.710  1.00 26.47           N  
ATOM   2563  CA  ASN A 333      33.308  16.980   1.943  1.00 27.11           C  
ATOM   2564  C   ASN A 333      32.007  16.612   2.660  1.00 27.05           C  
ATOM   2565  O   ASN A 333      31.026  16.180   2.024  1.00 27.67           O  
ATOM   2566  CB  ASN A 333      33.415  16.203   0.635  1.00 35.44           C  
ATOM   2567  CG  ASN A 333      33.444  17.070  -0.512  1.00 45.94           C  
ATOM   2568  OD1 ASN A 333      34.445  17.734  -0.783  1.00 56.68           O  
ATOM   2569  ND2 ASN A 333      32.338  17.104  -1.223  1.00 57.08           N  
ATOM   2570  N   LYS A 334      32.004  16.831   3.970  1.00 25.25           N  
ATOM   2571  CA  LYS A 334      30.848  16.618   4.836  1.00 27.03           C  
ATOM   2572  C   LYS A 334      30.452  15.145   5.001  1.00 23.90           C  
ATOM   2573  O   LYS A 334      29.375  14.850   5.523  1.00 29.46           O  
ATOM   2574  CB  LYS A 334      29.643  17.449   4.358  1.00 32.74           C  
ATOM   2575  CG  LYS A 334      29.950  18.917   4.065  1.00 36.82           C  
ATOM   2576  CD  LYS A 334      28.652  19.695   3.791  1.00 50.89           C  
ATOM   2577  CE  LYS A 334      28.812  20.812   2.756  1.00 63.78           C  
ATOM   2578  NZ  LYS A 334      29.875  21.793   3.105  1.00 73.73           N1+
ATOM   2579  N   ALA A 335      31.318  14.234   4.560  1.00 23.98           N  
ATOM   2580  CA  ALA A 335      31.037  12.802   4.612  1.00 20.59           C  
ATOM   2581  C   ALA A 335      31.501  12.219   5.958  1.00 21.10           C  
ATOM   2582  O   ALA A 335      32.218  12.885   6.724  1.00 23.55           O  
ATOM   2583  CB  ALA A 335      31.715  12.087   3.454  1.00 22.90           C  
ATOM   2584  N   SER A 336      31.056  10.987   6.231  1.00 20.07           N  
ATOM   2585  CA  SER A 336      31.371  10.273   7.449  1.00 17.23           C  
ATOM   2586  C   SER A 336      31.499   8.787   7.120  1.00 18.00           C  
ATOM   2587  O   SER A 336      30.897   8.301   6.143  1.00 19.83           O  
ATOM   2588  CB  SER A 336      30.230  10.420   8.484  1.00 22.60           C  
ATOM   2589  OG  SER A 336      29.951  11.773   8.789  1.00 28.22           O  
ATOM   2590  N   ALA A 337      32.247   8.074   7.953  1.00 20.33           N  
ATOM   2591  CA  ALA A 337      32.225   6.614   7.949  1.00 19.96           C  
ATOM   2592  C   ALA A 337      31.591   6.140   9.244  1.00 16.31           C  
ATOM   2593  O   ALA A 337      31.918   6.641  10.309  1.00 18.80           O  
ATOM   2594  CB  ALA A 337      33.638   6.042   7.818  1.00 20.16           C  
ATOM   2595  N   LEU A 338      30.697   5.162   9.148  1.00 18.81           N  
ATOM   2596  CA  LEU A 338      30.147   4.501  10.320  1.00 19.46           C  
ATOM   2597  C   LEU A 338      30.514   3.021  10.267  1.00 15.78           C  
ATOM   2598  O   LEU A 338      30.403   2.389   9.218  1.00 20.95           O  
ATOM   2599  CB  LEU A 338      28.625   4.629  10.365  1.00 17.98           C  
ATOM   2600  CG  LEU A 338      28.000   5.976  10.729  1.00 20.12           C  
ATOM   2601  CD1 LEU A 338      26.471   5.935  10.385  1.00 23.22           C  
ATOM   2602  CD2 LEU A 338      28.277   6.300  12.166  1.00 22.73           C  
ATOM   2603  N   VAL A 339      30.945   2.482  11.403  1.00 17.15           N  
ATOM   2604  CA  VAL A 339      31.160   1.056  11.530  1.00 18.26           C  
ATOM   2605  C   VAL A 339      30.271   0.559  12.659  1.00 16.37           C  
ATOM   2606  O   VAL A 339      30.400   0.989  13.820  1.00 18.17           O  
ATOM   2607  CB  VAL A 339      32.636   0.680  11.797  1.00 17.78           C  
ATOM   2608  CG1 VAL A 339      32.757  -0.836  11.993  1.00 17.95           C  
ATOM   2609  CG2 VAL A 339      33.543   1.133  10.650  1.00 20.49           C  
ATOM   2610  N   PHE A 340      29.372  -0.357  12.302  1.00 18.10           N  
ATOM   2611  CA  PHE A 340      28.521  -1.075  13.239  1.00 18.15           C  
ATOM   2612  C   PHE A 340      29.214  -2.407  13.499  1.00 16.54           C  
ATOM   2613  O   PHE A 340      29.382  -3.210  12.580  1.00 17.99           O  
ATOM   2614  CB  PHE A 340      27.139  -1.320  12.625  1.00 19.19           C  
ATOM   2615  CG  PHE A 340      26.473  -0.073  12.089  1.00 18.42           C  
ATOM   2616  CD1 PHE A 340      25.745   0.752  12.920  1.00 21.00           C  
ATOM   2617  CD2 PHE A 340      26.554   0.237  10.746  1.00 21.45           C  
ATOM   2618  CE1 PHE A 340      25.151   1.891  12.436  1.00 24.59           C  
ATOM   2619  CE2 PHE A 340      25.945   1.362  10.243  1.00 23.54           C  
ATOM   2620  CZ  PHE A 340      25.236   2.180  11.083  1.00 22.88           C  
ATOM   2621  N   PHE A 341      29.636  -2.616  14.742  1.00 16.71           N  
ATOM   2622  CA  PHE A 341      30.505  -3.734  15.125  1.00 18.85           C  
ATOM   2623  C   PHE A 341      29.818  -4.620  16.155  1.00 17.79           C  
ATOM   2624  O   PHE A 341      29.459  -4.153  17.233  1.00 17.57           O  
ATOM   2625  CB  PHE A 341      31.792  -3.155  15.695  1.00 17.66           C  
ATOM   2626  CG  PHE A 341      32.810  -4.173  16.205  1.00 19.12           C  
ATOM   2627  CD1 PHE A 341      33.573  -3.889  17.329  1.00 19.33           C  
ATOM   2628  CD2 PHE A 341      33.061  -5.361  15.543  1.00 17.46           C  
ATOM   2629  CE1 PHE A 341      34.567  -4.772  17.798  1.00 18.52           C  
ATOM   2630  CE2 PHE A 341      34.047  -6.252  16.018  1.00 17.33           C  
ATOM   2631  CZ  PHE A 341      34.799  -5.956  17.130  1.00 21.22           C  
ATOM   2632  N   SER A 342      29.644  -5.899  15.826  1.00 16.72           N  
ATOM   2633  CA  SER A 342      29.061  -6.841  16.768  1.00 17.44           C  
ATOM   2634  C   SER A 342      30.113  -7.601  17.582  1.00 18.24           C  
ATOM   2635  O   SER A 342      30.894  -8.380  17.028  1.00 20.93           O  
ATOM   2636  CB  SER A 342      28.168  -7.857  16.064  1.00 19.60           C  
ATOM   2637  OG  SER A 342      27.723  -8.816  17.027  1.00 19.70           O  
ATOM   2638  N   CYS A 343      30.092  -7.404  18.899  1.00 19.16           N  
ATOM   2639  CA  CYS A 343      30.889  -8.207  19.811  1.00 25.14           C  
ATOM   2640  C   CYS A 343      30.082  -9.380  20.373  1.00 21.23           C  
ATOM   2641  O   CYS A 343      30.525 -10.032  21.324  1.00 25.42           O  
ATOM   2642  CB  CYS A 343      31.433  -7.326  20.926  1.00 29.00           C  
ATOM   2643  SG  CYS A 343      32.674  -6.168  20.287  1.00 41.22           S  
ATOM   2644  N   ARG A 344      28.927  -9.652  19.772  1.00 19.95           N  
ATOM   2645  CA  ARG A 344      28.157 -10.847  20.089  1.00 21.35           C  
ATOM   2646  C   ARG A 344      28.871 -12.078  19.560  1.00 19.44           C  
ATOM   2647  O   ARG A 344      29.669 -12.010  18.615  1.00 20.26           O  
ATOM   2648  CB  ARG A 344      26.763 -10.792  19.499  1.00 22.15           C  
ATOM   2649  CG  ARG A 344      25.946  -9.560  19.918  1.00 20.66           C  
ATOM   2650  CD  ARG A 344      24.574  -9.613  19.266  1.00 21.20           C  
ATOM   2651  NE  ARG A 344      23.776 -10.698  19.828  1.00 25.14           N  
ATOM   2652  CZ  ARG A 344      23.040 -10.613  20.937  1.00 26.26           C  
ATOM   2653  NH1 ARG A 344      22.969  -9.483  21.637  1.00 29.04           N1+
ATOM   2654  NH2 ARG A 344      22.355 -11.673  21.354  1.00 33.36           N  
ATOM   2655  N   THR A 345      28.591 -13.200  20.214  1.00 21.18           N  
ATOM   2656  CA  THR A 345      29.171 -14.481  19.833  1.00 21.40           C  
ATOM   2657  C   THR A 345      28.094 -15.545  19.624  1.00 19.97           C  
ATOM   2658  O   THR A 345      28.328 -16.738  19.882  1.00 21.71           O  
ATOM   2659  CB  THR A 345      30.229 -14.933  20.850  1.00 24.63           C  
ATOM   2660  OG1 THR A 345      29.689 -14.910  22.179  1.00 26.53           O  
ATOM   2661  CG2 THR A 345      31.465 -14.023  20.776  1.00 26.89           C  
ATOM   2662  N   ASP A 346      26.923 -15.116  19.152  1.00 24.18           N  
ATOM   2663  CA  ASP A 346      25.816 -16.038  18.915  1.00 23.52           C  
ATOM   2664  C   ASP A 346      25.435 -16.192  17.445  1.00 24.25           C  
ATOM   2665  O   ASP A 346      25.712 -17.231  16.829  1.00 28.65           O  
ATOM   2666  CB  ASP A 346      24.601 -15.728  19.826  1.00 27.75           C  
ATOM   2667  CG  ASP A 346      24.024 -14.320  19.664  1.00 26.76           C  
ATOM   2668  OD1 ASP A 346      24.685 -13.414  19.122  1.00 23.66           O  
ATOM   2669  OD2 ASP A 346      22.872 -14.125  20.115  1.00 32.19           O1-
ATOM   2670  N   MET A 347      24.836 -15.158  16.873  1.00 22.58           N  
ATOM   2671  CA  MET A 347      24.312 -15.271  15.523  1.00 22.27           C  
ATOM   2672  C   MET A 347      24.117 -13.870  14.957  1.00 21.40           C  
ATOM   2673  O   MET A 347      24.331 -12.882  15.669  1.00 21.00           O  
ATOM   2674  CB  MET A 347      23.004 -16.074  15.546  1.00 27.50           C  
ATOM   2675  CG  MET A 347      21.881 -15.387  16.255  1.00 26.79           C  
ATOM   2676  SD  MET A 347      20.395 -16.405  16.392  1.00 30.65           S  
ATOM   2677  CE  MET A 347      19.485 -15.331  17.484  1.00 39.59           C  
ATOM   2678  N   PRO A 348      23.740 -13.775  13.670  1.00 21.88           N  
ATOM   2679  CA  PRO A 348      23.502 -12.451  13.106  1.00 24.20           C  
ATOM   2680  C   PRO A 348      22.483 -11.675  13.951  1.00 24.56           C  
ATOM   2681  O   PRO A 348      21.526 -12.259  14.485  1.00 25.58           O  
ATOM   2682  CB  PRO A 348      22.981 -12.753  11.690  1.00 27.03           C  
ATOM   2683  CG  PRO A 348      23.531 -14.114  11.365  1.00 23.66           C  
ATOM   2684  CD  PRO A 348      23.537 -14.843  12.670  1.00 23.56           C  
ATOM   2685  N   TYR A 349      22.700 -10.365  14.040  1.00 21.06           N  
ATOM   2686  CA  TYR A 349      21.887  -9.470  14.849  1.00 21.91           C  
ATOM   2687  C   TYR A 349      21.346  -8.347  13.982  1.00 21.01           C  
ATOM   2688  O   TYR A 349      22.100  -7.711  13.237  1.00 23.96           O  
ATOM   2689  CB  TYR A 349      22.719  -8.879  15.969  1.00 23.92           C  
ATOM   2690  CG  TYR A 349      21.906  -8.115  16.983  1.00 23.98           C  
ATOM   2691  CD1 TYR A 349      21.241  -8.774  18.007  1.00 29.58           C  
ATOM   2692  CD2 TYR A 349      21.796  -6.742  16.915  1.00 26.08           C  
ATOM   2693  CE1 TYR A 349      20.489  -8.075  18.939  1.00 32.29           C  
ATOM   2694  CE2 TYR A 349      21.053  -6.032  17.851  1.00 27.22           C  
ATOM   2695  CZ  TYR A 349      20.392  -6.703  18.852  1.00 31.77           C  
ATOM   2696  OH  TYR A 349      19.645  -5.996  19.777  1.00 32.94           O  
ATOM   2697  N   ARG A 350      20.037  -8.122  14.087  1.00 24.01           N  
ATOM   2698  CA  ARG A 350      19.371  -7.038  13.382  1.00 24.29           C  
ATOM   2699  C   ARG A 350      19.414  -5.793  14.269  1.00 25.36           C  
ATOM   2700  O   ARG A 350      18.658  -5.660  15.237  1.00 26.86           O  
ATOM   2701  CB  ARG A 350      17.927  -7.406  13.065  1.00 27.70           C  
ATOM   2702  CG  ARG A 350      17.732  -8.654  12.213  1.00 30.78           C  
ATOM   2703  CD  ARG A 350      16.229  -9.003  12.059  1.00 47.47           C  
ATOM   2704  NE  ARG A 350      15.704  -8.630  10.749  1.00 61.61           N  
ATOM   2705  CZ  ARG A 350      15.842  -9.356   9.636  1.00 78.61           C  
ATOM   2706  NH1 ARG A 350      16.500 -10.518   9.646  1.00 82.77           N1+
ATOM   2707  NH2 ARG A 350      15.321  -8.916   8.496  1.00 87.65           N  
ATOM   2708  N   TYR A 351      20.305  -4.879  13.920  1.00 24.00           N  
ATOM   2709  CA  TYR A 351      20.517  -3.670  14.703  1.00 22.69           C  
ATOM   2710  C   TYR A 351      19.641  -2.567  14.138  1.00 23.67           C  
ATOM   2711  O   TYR A 351      19.762  -2.224  12.965  1.00 26.42           O  
ATOM   2712  CB  TYR A 351      21.988  -3.258  14.657  1.00 24.49           C  
ATOM   2713  CG  TYR A 351      22.296  -2.010  15.437  1.00 23.00           C  
ATOM   2714  CD1 TYR A 351      22.111  -1.964  16.816  1.00 29.44           C  
ATOM   2715  CD2 TYR A 351      22.780  -0.867  14.797  1.00 24.68           C  
ATOM   2716  CE1 TYR A 351      22.397  -0.813  17.549  1.00 32.21           C  
ATOM   2717  CE2 TYR A 351      23.067   0.295  15.523  1.00 26.92           C  
ATOM   2718  CZ  TYR A 351      22.876   0.314  16.897  1.00 28.47           C  
ATOM   2719  OH  TYR A 351      23.165   1.454  17.618  1.00 36.00           O  
ATOM   2720  N   HIS A 352      18.756  -2.030  14.975  1.00 25.59           N  
ATOM   2721  CA  HIS A 352      17.807  -0.999  14.567  1.00 26.43           C  
ATOM   2722  C   HIS A 352      18.285   0.350  15.094  1.00 27.36           C  
ATOM   2723  O   HIS A 352      18.545   0.490  16.289  1.00 31.30           O  
ATOM   2724  CB  HIS A 352      16.421  -1.306  15.146  1.00 30.85           C  
ATOM   2725  CG  HIS A 352      15.922  -2.683  14.839  1.00 33.13           C  
ATOM   2726  ND1 HIS A 352      15.482  -3.057  13.587  1.00 47.26           N  
ATOM   2727  CD2 HIS A 352      15.776  -3.772  15.630  1.00 38.28           C  
ATOM   2728  CE1 HIS A 352      15.094  -4.320  13.618  1.00 44.57           C  
ATOM   2729  NE2 HIS A 352      15.264  -4.777  14.845  1.00 44.12           N  
ATOM   2730  N   SER A 353      18.419   1.335  14.214  1.00 28.53           N  
ATOM   2731  CA  SER A 353      18.841   2.666  14.640  1.00 27.72           C  
ATOM   2732  C   SER A 353      18.307   3.740  13.698  1.00 28.04           C  
ATOM   2733  O   SER A 353      17.427   3.484  12.862  1.00 29.84           O  
ATOM   2734  CB  SER A 353      20.380   2.717  14.745  1.00 31.69           C  
ATOM   2735  OG  SER A 353      20.838   3.803  15.544  1.00 36.34           O  
ATOM   2736  N   SER A 354      18.809   4.954  13.888  1.00 27.92           N  
ATOM   2737  CA  SER A 354      18.551   6.068  12.994  1.00 27.94           C  
ATOM   2738  C   SER A 354      19.728   7.028  13.100  1.00 25.84           C  
ATOM   2739  O   SER A 354      20.447   7.016  14.093  1.00 29.36           O  
ATOM   2740  CB  SER A 354      17.239   6.775  13.375  1.00 30.62           C  
ATOM   2741  OG  SER A 354      17.345   7.421  14.635  1.00 33.59           O  
ATOM   2742  N   LEU A 355      19.934   7.857  12.080  1.00 27.47           N  
ATOM   2743  CA  LEU A 355      21.058   8.791  12.113  1.00 26.82           C  
ATOM   2744  C   LEU A 355      20.899   9.798  13.258  1.00 29.87           C  
ATOM   2745  O   LEU A 355      21.886  10.189  13.883  1.00 30.99           O  
ATOM   2746  CB  LEU A 355      21.242   9.483  10.765  1.00 29.91           C  
ATOM   2747  CG  LEU A 355      21.695   8.561   9.624  1.00 27.37           C  
ATOM   2748  CD1 LEU A 355      21.829   9.356   8.353  1.00 28.57           C  
ATOM   2749  CD2 LEU A 355      23.017   7.859   9.947  1.00 26.06           C  
ATOM   2750  N   GLY A 356      19.659  10.175  13.562  1.00 30.26           N  
ATOM   2751  CA  GLY A 356      19.390  11.022  14.718  1.00 34.06           C  
ATOM   2752  C   GLY A 356      19.842  10.429  16.045  1.00 34.74           C  
ATOM   2753  O   GLY A 356      20.298  11.156  16.924  1.00 39.87           O  
ATOM   2754  N   GLN A 357      19.709   9.112  16.197  1.00 35.08           N  
ATOM   2755  CA  GLN A 357      20.173   8.422  17.407  1.00 32.82           C  
ATOM   2756  C   GLN A 357      21.701   8.323  17.471  1.00 34.40           C  
ATOM   2757  O   GLN A 357      22.267   8.043  18.534  1.00 34.42           O  
ATOM   2758  CB  GLN A 357      19.556   7.024  17.513  1.00 34.51           C  
ATOM   2759  CG  GLN A 357      18.055   7.014  17.796  1.00 38.02           C  
ATOM   2760  CD  GLN A 357      17.444   5.625  17.632  1.00 36.96           C  
ATOM   2761  OE1 GLN A 357      17.506   4.778  18.540  1.00 52.95           O  
ATOM   2762  NE2 GLN A 357      16.850   5.384  16.476  1.00 39.99           N  
ATOM   2763  N   LEU A 358      22.355   8.543  16.331  1.00 32.53           N  
ATOM   2764  CA  LEU A 358      23.813   8.543  16.243  1.00 31.44           C  
ATOM   2765  C   LEU A 358      24.405   9.969  16.105  1.00 36.33           C  
ATOM   2766  O   LEU A 358      25.526  10.147  15.608  1.00 34.60           O  
ATOM   2767  CB  LEU A 358      24.243   7.653  15.076  1.00 29.67           C  
ATOM   2768  CG  LEU A 358      23.786   6.189  15.121  1.00 27.97           C  
ATOM   2769  CD1 LEU A 358      24.139   5.493  13.800  1.00 34.48           C  
ATOM   2770  CD2 LEU A 358      24.377   5.453  16.341  1.00 28.17           C  
ATOM   2771  N   ASN A 359      23.636  10.968  16.538  1.00 39.99           N  
ATOM   2772  CA  ASN A 359      24.090  12.367  16.681  1.00 44.86           C  
ATOM   2773  C   ASN A 359      24.348  13.121  15.373  1.00 40.78           C  
ATOM   2774  O   ASN A 359      25.171  14.040  15.339  1.00 47.36           O  
ATOM   2775  CB  ASN A 359      25.337  12.450  17.584  1.00 53.10           C  
ATOM   2776  CG  ASN A 359      25.614  13.873  18.094  1.00 66.79           C  
ATOM   2777  OD1 ASN A 359      24.696  14.672  18.285  1.00 81.28           O  
ATOM   2778  ND2 ASN A 359      26.891  14.188  18.306  1.00 80.72           N  
ATOM   2779  N   PHE A 360      23.632  12.770  14.309  1.00 37.00           N  
ATOM   2780  CA  PHE A 360      23.817  13.456  13.030  1.00 39.06           C  
ATOM   2781  C   PHE A 360      23.060  14.778  12.932  1.00 43.84           C  
ATOM   2782  O   PHE A 360      22.122  15.004  13.688  1.00 50.55           O  
ATOM   2783  CB  PHE A 360      23.496  12.522  11.866  1.00 36.97           C  
ATOM   2784  CG  PHE A 360      24.646  11.649  11.510  1.00 33.99           C  
ATOM   2785  CD1 PHE A 360      25.510  12.010  10.487  1.00 38.52           C  
ATOM   2786  CD2 PHE A 360      24.930  10.526  12.257  1.00 31.59           C  
ATOM   2787  CE1 PHE A 360      26.609  11.232  10.185  1.00 47.81           C  
ATOM   2788  CE2 PHE A 360      26.034   9.735  11.958  1.00 36.24           C  
ATOM   2789  CZ  PHE A 360      26.871  10.091  10.915  1.00 40.36           C  
ATOM   2790  N   THR A 361      23.513  15.654  12.023  1.00 53.11           N  
ATOM   2791  CA  THR A 361      22.922  16.997  11.831  1.00 54.28           C  
ATOM   2792  C   THR A 361      21.512  16.898  11.255  1.00 58.69           C  
ATOM   2793  O   THR A 361      21.285  16.165  10.275  1.00 57.16           O  
ATOM   2794  CB  THR A 361      23.772  17.897  10.876  1.00 58.09           C  
ATOM   2795  OG1 THR A 361      25.131  17.956  11.330  1.00 64.17           O  
ATOM   2796  CG2 THR A 361      23.192  19.337  10.794  1.00 61.97           C  
ATOM   2797  N   GLY A 362      20.586  17.649  11.860  1.00 62.12           N  
ATOM   2798  CA  GLY A 362      19.164  17.627  11.486  1.00 64.90           C  
ATOM   2799  C   GLY A 362      18.821  18.364  10.202  1.00 60.12           C  
ATOM   2800  O   GLY A 362      19.551  19.257   9.770  1.00 63.03           O  
ATOM   2801  N   SER A 363      17.705  17.964   9.592  1.00 54.82           N  
ATOM   2802  CA  SER A 363      17.196  18.522   8.322  1.00 57.18           C  
ATOM   2803  C   SER A 363      18.031  18.159   7.069  1.00 53.43           C  
ATOM   2804  O   SER A 363      17.600  18.408   5.943  1.00 59.88           O  
ATOM   2805  CB  SER A 363      16.958  20.042   8.424  1.00 66.36           C  
ATOM   2806  OG  SER A 363      18.150  20.790   8.240  1.00 75.52           O  
ATOM   2807  N   VAL A 364      19.210  17.573   7.256  1.00 46.32           N  
ATOM   2808  CA  VAL A 364      20.014  17.086   6.139  1.00 39.88           C  
ATOM   2809  C   VAL A 364      19.457  15.722   5.698  1.00 37.04           C  
ATOM   2810  O   VAL A 364      19.007  14.934   6.533  1.00 39.34           O  
ATOM   2811  CB  VAL A 364      21.505  16.965   6.542  1.00 40.30           C  
ATOM   2812  CG1 VAL A 364      22.333  16.367   5.413  1.00 38.81           C  
ATOM   2813  CG2 VAL A 364      22.063  18.329   6.956  1.00 46.27           C  
ATOM   2814  N   ILE A 365      19.453  15.473   4.388  1.00 32.39           N  
ATOM   2815  CA  ILE A 365      19.131  14.162   3.824  1.00 30.68           C  
ATOM   2816  C   ILE A 365      20.442  13.498   3.397  1.00 29.38           C  
ATOM   2817  O   ILE A 365      21.272  14.132   2.761  1.00 27.93           O  
ATOM   2818  CB  ILE A 365      18.216  14.271   2.590  1.00 34.78           C  
ATOM   2819  CG1 ILE A 365      16.920  15.016   2.931  1.00 41.36           C  
ATOM   2820  CG2 ILE A 365      17.900  12.886   2.035  1.00 36.64           C  
ATOM   2821  CD1 ILE A 365      16.042  15.265   1.724  1.00 58.75           C  
ATOM   2822  N   TYR A 366      20.602  12.219   3.726  1.00 29.61           N  
ATOM   2823  CA  TYR A 366      21.844  11.490   3.473  1.00 26.76           C  
ATOM   2824  C   TYR A 366      21.673  10.312   2.505  1.00 26.19           C  
ATOM   2825  O   TYR A 366      20.567   9.797   2.282  1.00 26.26           O  
ATOM   2826  CB  TYR A 366      22.403  10.942   4.792  1.00 26.14           C  
ATOM   2827  CG  TYR A 366      22.809  11.988   5.807  1.00 24.67           C  
ATOM   2828  CD1 TYR A 366      24.120  12.447   5.878  1.00 28.63           C  
ATOM   2829  CD2 TYR A 366      21.881  12.517   6.701  1.00 31.21           C  
ATOM   2830  CE1 TYR A 366      24.499  13.407   6.814  1.00 33.04           C  
ATOM   2831  CE2 TYR A 366      22.251  13.474   7.640  1.00 33.99           C  
ATOM   2832  CZ  TYR A 366      23.559  13.912   7.693  1.00 32.20           C  
ATOM   2833  OH  TYR A 366      23.928  14.859   8.616  1.00 40.18           O  
ATOM   2834  N   GLU A 367      22.794   9.907   1.925  1.00 24.25           N  
ATOM   2835  CA  GLU A 367      22.909   8.672   1.179  1.00 23.86           C  
ATOM   2836  C   GLU A 367      24.077   7.901   1.765  1.00 23.07           C  
ATOM   2837  O   GLU A 367      25.084   8.498   2.178  1.00 22.50           O  
ATOM   2838  CB  GLU A 367      23.164   8.983  -0.291  1.00 27.94           C  
ATOM   2839  CG  GLU A 367      23.393   7.784  -1.195  1.00 31.39           C  
ATOM   2840  CD  GLU A 367      23.353   8.192  -2.654  1.00 25.52           C  
ATOM   2841  OE1 GLU A 367      22.241   8.467  -3.159  1.00 30.97           O  
ATOM   2842  OE2 GLU A 367      24.433   8.274  -3.271  1.00 30.17           O1-
ATOM   2843  N   ALA A 368      23.923   6.581   1.833  1.00 23.95           N  
ATOM   2844  CA  ALA A 368      24.958   5.704   2.392  1.00 20.60           C  
ATOM   2845  C   ALA A 368      25.328   4.629   1.378  1.00 19.93           C  
ATOM   2846  O   ALA A 368      24.459   4.123   0.666  1.00 23.01           O  
ATOM   2847  CB  ALA A 368      24.499   5.063   3.690  1.00 22.95           C  
ATOM   2848  N   GLN A 369      26.618   4.326   1.292  1.00 21.09           N  
ATOM   2849  CA  GLN A 369      27.101   3.156   0.577  1.00 21.33           C  
ATOM   2850  C   GLN A 369      27.708   2.172   1.574  1.00 17.82           C  
ATOM   2851  O   GLN A 369      28.558   2.526   2.390  1.00 19.81           O  
ATOM   2852  CB  GLN A 369      28.167   3.508  -0.476  1.00 20.64           C  
ATOM   2853  CG  GLN A 369      28.530   2.302  -1.341  1.00 24.97           C  
ATOM   2854  CD  GLN A 369      29.327   2.641  -2.585  1.00 30.41           C  
ATOM   2855  OE1 GLN A 369      29.814   3.767  -2.759  1.00 30.75           O  
ATOM   2856  NE2 GLN A 369      29.463   1.656  -3.467  1.00 34.21           N  
ATOM   2857  N   ASP A 370      27.242   0.936   1.490  1.00 20.49           N  
ATOM   2858  CA  ASP A 370      27.772  -0.165   2.264  1.00 20.23           C  
ATOM   2859  C   ASP A 370      29.132  -0.482   1.648  1.00 19.34           C  
ATOM   2860  O   ASP A 370      29.224  -0.815   0.467  1.00 21.68           O  
ATOM   2861  CB  ASP A 370      26.819  -1.365   2.192  1.00 21.45           C  
ATOM   2862  CG  ASP A 370      27.271  -2.524   3.061  1.00 21.42           C  
ATOM   2863  OD1 ASP A 370      28.459  -2.906   2.946  1.00 22.38           O  
ATOM   2864  OD2 ASP A 370      26.442  -3.041   3.858  1.00 25.53           O1-
ATOM   2865  N   VAL A 371      30.181  -0.339   2.442  1.00 17.94           N  
ATOM   2866  CA  VAL A 371      31.554  -0.420   1.930  1.00 17.30           C  
ATOM   2867  C   VAL A 371      31.879  -1.831   1.428  1.00 20.50           C  
ATOM   2868  O   VAL A 371      32.595  -1.992   0.443  1.00 21.54           O  
ATOM   2869  CB  VAL A 371      32.570   0.069   2.974  1.00 19.48           C  
ATOM   2870  CG1 VAL A 371      34.015  -0.126   2.513  1.00 19.53           C  
ATOM   2871  CG2 VAL A 371      32.294   1.547   3.312  1.00 19.53           C  
ATOM   2872  N   TYR A 372      31.319  -2.851   2.072  1.00 20.65           N  
ATOM   2873  CA  TYR A 372      31.578  -4.234   1.651  1.00 21.05           C  
ATOM   2874  C   TYR A 372      30.650  -4.788   0.566  1.00 24.36           C  
ATOM   2875  O   TYR A 372      31.100  -5.514  -0.318  1.00 27.22           O  
ATOM   2876  CB  TYR A 372      31.621  -5.156   2.868  1.00 16.81           C  
ATOM   2877  CG  TYR A 372      32.911  -5.075   3.644  1.00 16.89           C  
ATOM   2878  CD1 TYR A 372      34.137  -5.354   3.025  1.00 19.45           C  
ATOM   2879  CD2 TYR A 372      32.941  -4.697   4.987  1.00 18.91           C  
ATOM   2880  CE1 TYR A 372      35.321  -5.284   3.715  1.00 19.23           C  
ATOM   2881  CE2 TYR A 372      34.140  -4.627   5.697  1.00 17.82           C  
ATOM   2882  CZ  TYR A 372      35.330  -4.916   5.053  1.00 16.42           C  
ATOM   2883  OH  TYR A 372      36.525  -4.866   5.730  1.00 17.92           O  
ATOM   2884  N   SER A 373      29.362  -4.480   0.622  1.00 19.60           N  
ATOM   2885  CA  SER A 373      28.443  -4.952  -0.406  1.00 20.20           C  
ATOM   2886  C   SER A 373      28.357  -4.038  -1.630  1.00 25.19           C  
ATOM   2887  O   SER A 373      28.048  -4.498  -2.716  1.00 29.74           O  
ATOM   2888  CB  SER A 373      27.046  -5.163   0.185  1.00 26.95           C  
ATOM   2889  OG  SER A 373      26.378  -3.928   0.364  1.00 25.85           O  
ATOM   2890  N   GLY A 374      28.640  -2.754  -1.431  1.00 25.42           N  
ATOM   2891  CA  GLY A 374      28.536  -1.753  -2.468  1.00 24.82           C  
ATOM   2892  C   GLY A 374      27.135  -1.202  -2.637  1.00 26.83           C  
ATOM   2893  O   GLY A 374      26.909  -0.313  -3.474  1.00 31.88           O  
ATOM   2894  N   ASP A 375      26.185  -1.727  -1.859  1.00 27.71           N  
ATOM   2895  CA  ASP A 375      24.786  -1.323  -1.979  1.00 28.58           C  
ATOM   2896  C   ASP A 375      24.576   0.104  -1.466  1.00 22.62           C  
ATOM   2897  O   ASP A 375      25.254   0.561  -0.541  1.00 23.55           O  
ATOM   2898  CB  ASP A 375      23.872  -2.292  -1.217  1.00 31.75           C  
ATOM   2899  CG  ASP A 375      23.784  -3.674  -1.874  1.00 40.95           C  
ATOM   2900  OD1 ASP A 375      24.238  -3.853  -3.027  1.00 40.17           O  
ATOM   2901  OD2 ASP A 375      23.245  -4.596  -1.229  1.00 41.47           O1-
ATOM   2902  N   ILE A 376      23.615   0.787  -2.072  1.00 28.85           N  
ATOM   2903  CA  ILE A 376      23.343   2.186  -1.774  1.00 26.40           C  
ATOM   2904  C   ILE A 376      21.984   2.318  -1.062  1.00 26.42           C  
ATOM   2905  O   ILE A 376      20.986   1.748  -1.509  1.00 32.66           O  
ATOM   2906  CB  ILE A 376      23.404   3.040  -3.076  1.00 30.84           C  
ATOM   2907  CG1 ILE A 376      24.871   3.145  -3.563  1.00 34.36           C  
ATOM   2908  CG2 ILE A 376      22.806   4.430  -2.843  1.00 33.44           C  
ATOM   2909  CD1 ILE A 376      25.013   3.434  -5.012  1.00 52.97           C  
ATOM   2910  N   ILE A 377      21.994   3.024   0.073  1.00 25.87           N  
ATOM   2911  CA  ILE A 377      20.806   3.337   0.861  1.00 30.18           C  
ATOM   2912  C   ILE A 377      20.605   4.852   0.767  1.00 34.19           C  
ATOM   2913  O   ILE A 377      21.413   5.624   1.274  1.00 29.39           O  
ATOM   2914  CB  ILE A 377      20.985   2.906   2.350  1.00 33.84           C  
ATOM   2915  CG1 ILE A 377      21.384   1.420   2.453  1.00 37.38           C  
ATOM   2916  CG2 ILE A 377      19.715   3.189   3.145  1.00 40.45           C  
ATOM   2917  CD1 ILE A 377      22.904   1.164   2.655  1.00 43.41           C  
ATOM   2918  N   SER A 378      19.536   5.292   0.121  1.00 38.47           N  
ATOM   2919  CA  SER A 378      19.393   6.712  -0.173  1.00 38.81           C  
ATOM   2920  C   SER A 378      18.162   7.312   0.490  1.00 41.23           C  
ATOM   2921  O   SER A 378      17.172   6.624   0.705  1.00 48.28           O  
ATOM   2922  CB  SER A 378      19.361   6.929  -1.687  1.00 44.96           C  
ATOM   2923  OG  SER A 378      19.618   8.286  -2.000  1.00 52.91           O  
ATOM   2924  N   GLY A 379      18.246   8.597   0.830  1.00 38.32           N  
ATOM   2925  CA  GLY A 379      17.109   9.328   1.387  1.00 37.36           C  
ATOM   2926  C   GLY A 379      16.918   9.138   2.877  1.00 36.64           C  
ATOM   2927  O   GLY A 379      15.788   9.134   3.375  1.00 42.02           O  
ATOM   2928  N   LEU A 380      18.032   8.998   3.589  1.00 31.77           N  
ATOM   2929  CA  LEU A 380      18.008   8.859   5.036  1.00 29.63           C  
ATOM   2930  C   LEU A 380      17.943  10.240   5.692  1.00 32.73           C  
ATOM   2931  O   LEU A 380      18.830  11.077   5.495  1.00 35.63           O  
ATOM   2932  CB  LEU A 380      19.254   8.127   5.509  1.00 27.44           C  
ATOM   2933  CG  LEU A 380      19.390   6.663   5.100  1.00 31.10           C  
ATOM   2934  CD1 LEU A 380      20.808   6.200   5.340  1.00 31.26           C  
ATOM   2935  CD2 LEU A 380      18.410   5.807   5.889  1.00 32.79           C  
ATOM   2936  N   ARG A 381      16.879  10.488   6.446  1.00 34.02           N  
ATOM   2937  CA  ARG A 381      16.800  11.680   7.288  1.00 33.05           C  
ATOM   2938  C   ARG A 381      17.178  11.237   8.687  1.00 30.74           C  
ATOM   2939  O   ARG A 381      17.254  10.031   8.957  1.00 32.87           O  
ATOM   2940  CB  ARG A 381      15.394  12.276   7.261  1.00 38.98           C  
ATOM   2941  CG  ARG A 381      14.813  12.441   5.862  1.00 47.12           C  
ATOM   2942  CD  ARG A 381      13.424  13.038   5.917  1.00 61.26           C  
ATOM   2943  NE  ARG A 381      13.482  14.496   5.996  1.00 71.84           N  
ATOM   2944  CZ  ARG A 381      13.494  15.318   4.948  1.00 74.33           C  
ATOM   2945  NH1 ARG A 381      13.440  14.844   3.704  1.00 76.73           N1+
ATOM   2946  NH2 ARG A 381      13.558  16.629   5.146  1.00 85.99           N  
ATOM   2947  N   ASP A 382      17.434  12.187   9.580  1.00 31.96           N  
ATOM   2948  CA  ASP A 382      17.798  11.828  10.955  1.00 32.73           C  
ATOM   2949  C   ASP A 382      16.752  10.903  11.580  1.00 32.84           C  
ATOM   2950  O   ASP A 382      17.096   9.982  12.298  1.00 33.14           O  
ATOM   2951  CB  ASP A 382      17.982  13.072  11.834  1.00 36.04           C  
ATOM   2952  CG  ASP A 382      19.380  13.650  11.759  1.00 42.99           C  
ATOM   2953  OD1 ASP A 382      20.223  13.143  10.980  1.00 47.27           O  
ATOM   2954  OD2 ASP A 382      19.636  14.618  12.502  1.00 50.30           O1-
ATOM   2955  N   GLU A 383      15.482  11.133  11.271  1.00 34.25           N  
ATOM   2956  CA  GLU A 383      14.395  10.372  11.884  1.00 34.71           C  
ATOM   2957  C   GLU A 383      14.124   9.007  11.229  1.00 32.31           C  
ATOM   2958  O   GLU A 383      13.336   8.216  11.756  1.00 38.07           O  
ATOM   2959  CB  GLU A 383      13.099  11.204  11.898  1.00 40.62           C  
ATOM   2960  CG  GLU A 383      12.548  11.550  10.513  1.00 46.96           C  
ATOM   2961  CD  GLU A 383      13.043  12.890   9.958  1.00 58.61           C  
ATOM   2962  OE1 GLU A 383      14.122  13.382  10.369  1.00 50.81           O  
ATOM   2963  OE2 GLU A 383      12.338  13.445   9.090  1.00 67.52           O1-
ATOM   2964  N   THR A 384      14.753   8.745  10.085  1.00 32.56           N  
ATOM   2965  CA  THR A 384      14.506   7.521   9.334  1.00 30.07           C  
ATOM   2966  C   THR A 384      15.079   6.301  10.084  1.00 29.92           C  
ATOM   2967  O   THR A 384      16.273   6.225  10.383  1.00 35.58           O  
ATOM   2968  CB  THR A 384      15.101   7.593   7.907  1.00 28.37           C  
ATOM   2969  OG1 THR A 384      14.632   8.773   7.239  1.00 33.26           O  
ATOM   2970  CG2 THR A 384      14.712   6.364   7.093  1.00 33.23           C  
ATOM   2971  N   ASN A 385      14.193   5.368  10.409  1.00 31.84           N  
ATOM   2972  CA  ASN A 385      14.582   4.108  11.003  1.00 30.82           C  
ATOM   2973  C   ASN A 385      15.249   3.236   9.943  1.00 35.46           C  
ATOM   2974  O   ASN A 385      14.770   3.146   8.812  1.00 39.39           O  
ATOM   2975  CB  ASN A 385      13.346   3.408  11.582  1.00 37.72           C  
ATOM   2976  CG  ASN A 385      12.847   4.059  12.868  1.00 39.20           C  
ATOM   2977  OD1 ASN A 385      13.583   4.790  13.528  1.00 43.32           O  
ATOM   2978  ND2 ASN A 385      11.591   3.789  13.230  1.00 61.79           N  
ATOM   2979  N   PHE A 386      16.387   2.637  10.289  1.00 30.55           N  
ATOM   2980  CA  PHE A 386      17.005   1.634   9.434  1.00 30.99           C  
ATOM   2981  C   PHE A 386      17.439   0.446  10.270  1.00 29.68           C  
ATOM   2982  O   PHE A 386      17.563   0.545  11.500  1.00 29.05           O  
ATOM   2983  CB  PHE A 386      18.187   2.217   8.640  1.00 31.60           C  
ATOM   2984  CG  PHE A 386      19.334   2.697   9.497  1.00 27.63           C  
ATOM   2985  CD1 PHE A 386      20.258   1.798  10.027  1.00 24.98           C  
ATOM   2986  CD2 PHE A 386      19.513   4.049   9.746  1.00 28.88           C  
ATOM   2987  CE1 PHE A 386      21.317   2.245  10.813  1.00 29.38           C  
ATOM   2988  CE2 PHE A 386      20.559   4.502  10.524  1.00 30.80           C  
ATOM   2989  CZ  PHE A 386      21.472   3.607  11.054  1.00 28.03           C  
ATOM   2990  N   THR A 387      17.656  -0.672   9.584  1.00 28.43           N  
ATOM   2991  CA  THR A 387      18.169  -1.897  10.182  1.00 26.45           C  
ATOM   2992  C   THR A 387      19.399  -2.348   9.405  1.00 29.27           C  
ATOM   2993  O   THR A 387      19.392  -2.353   8.174  1.00 29.78           O  
ATOM   2994  CB  THR A 387      17.097  -3.015  10.121  1.00 31.19           C  
ATOM   2995  OG1 THR A 387      15.940  -2.610  10.870  1.00 32.52           O  
ATOM   2996  CG2 THR A 387      17.641  -4.332  10.670  1.00 29.88           C  
ATOM   2997  N   VAL A 388      20.461  -2.691  10.125  1.00 23.17           N  
ATOM   2998  CA  VAL A 388      21.609  -3.380   9.531  1.00 26.39           C  
ATOM   2999  C   VAL A 388      21.773  -4.752  10.197  1.00 21.81           C  
ATOM   3000  O   VAL A 388      21.542  -4.898  11.388  1.00 26.16           O  
ATOM   3001  CB  VAL A 388      22.927  -2.552   9.626  1.00 25.74           C  
ATOM   3002  CG1 VAL A 388      22.827  -1.285   8.749  1.00 30.65           C  
ATOM   3003  CG2 VAL A 388      23.254  -2.192  11.058  1.00 27.52           C  
ATOM   3004  N   ILE A 389      22.148  -5.750   9.404  1.00 23.27           N  
ATOM   3005  CA  ILE A 389      22.340  -7.103   9.893  1.00 21.66           C  
ATOM   3006  C   ILE A 389      23.827  -7.314  10.068  1.00 22.22           C  
ATOM   3007  O   ILE A 389      24.576  -7.249   9.088  1.00 22.11           O  
ATOM   3008  CB  ILE A 389      21.767  -8.150   8.926  1.00 26.92           C  
ATOM   3009  CG1 ILE A 389      20.254  -7.932   8.746  1.00 34.62           C  
ATOM   3010  CG2 ILE A 389      22.102  -9.573   9.433  1.00 25.04           C  
ATOM   3011  CD1 ILE A 389      19.637  -8.839   7.729  1.00 43.61           C  
ATOM   3012  N   ILE A 390      24.242  -7.529  11.317  1.00 20.40           N  
ATOM   3013  CA  ILE A 390      25.665  -7.619  11.673  1.00 20.23           C  
ATOM   3014  C   ILE A 390      25.959  -9.032  12.182  1.00 20.54           C  
ATOM   3015  O   ILE A 390      25.285  -9.536  13.087  1.00 20.76           O  
ATOM   3016  CB  ILE A 390      26.095  -6.607  12.775  1.00 18.13           C  
ATOM   3017  CG1 ILE A 390      25.475  -5.209  12.556  1.00 19.51           C  
ATOM   3018  CG2 ILE A 390      27.645  -6.499  12.837  1.00 19.77           C  
ATOM   3019  CD1 ILE A 390      25.512  -4.337  13.829  1.00 17.41           C  
ATOM   3020  N   ASN A 391      26.981  -9.659  11.600  1.00 20.15           N  
ATOM   3021  CA  ASN A 391      27.359 -11.007  11.994  1.00 19.05           C  
ATOM   3022  C   ASN A 391      28.286 -10.989  13.200  1.00 18.60           C  
ATOM   3023  O   ASN A 391      28.960  -9.987  13.447  1.00 19.27           O  
ATOM   3024  CB  ASN A 391      27.984 -11.770  10.815  1.00 20.41           C  
ATOM   3025  CG  ASN A 391      27.004 -12.023   9.693  1.00 19.10           C  
ATOM   3026  OD1 ASN A 391      25.793 -12.137   9.918  1.00 22.28           O  
ATOM   3027  ND2 ASN A 391      27.523 -12.116   8.469  1.00 22.14           N  
ATOM   3028  N   PRO A 392      28.310 -12.087  13.974  1.00 18.80           N  
ATOM   3029  CA  PRO A 392      29.106 -12.084  15.192  1.00 17.92           C  
ATOM   3030  C   PRO A 392      30.604 -11.901  14.904  1.00 19.05           C  
ATOM   3031  O   PRO A 392      31.137 -12.489  13.958  1.00 21.71           O  
ATOM   3032  CB  PRO A 392      28.854 -13.473  15.800  1.00 26.07           C  
ATOM   3033  CG  PRO A 392      27.786 -14.060  15.086  1.00 21.50           C  
ATOM   3034  CD  PRO A 392      27.498 -13.311  13.845  1.00 20.01           C  
ATOM   3035  N   SER A 393      31.266 -11.103  15.731  1.00 17.39           N  
ATOM   3036  CA  SER A 393      32.676 -10.693  15.519  1.00 18.93           C  
ATOM   3037  C   SER A 393      32.880 -10.071  14.135  1.00 18.92           C  
ATOM   3038  O   SER A 393      33.959 -10.149  13.567  1.00 21.94           O  
ATOM   3039  CB  SER A 393      33.675 -11.827  15.821  1.00 20.95           C  
ATOM   3040  OG  SER A 393      33.530 -12.930  14.950  1.00 23.02           O  
ATOM   3041  N   GLY A 394      31.837  -9.396  13.650  1.00 18.11           N  
ATOM   3042  CA  GLY A 394      31.831  -8.775  12.330  1.00 17.59           C  
ATOM   3043  C   GLY A 394      31.313  -7.358  12.336  1.00 17.07           C  
ATOM   3044  O   GLY A 394      30.915  -6.826  13.376  1.00 17.29           O  
ATOM   3045  N   VAL A 395      31.294  -6.758  11.153  1.00 17.10           N  
ATOM   3046  CA  VAL A 395      30.892  -5.364  11.001  1.00 17.29           C  
ATOM   3047  C   VAL A 395      29.950  -5.173   9.821  1.00 17.23           C  
ATOM   3048  O   VAL A 395      29.855  -6.027   8.938  1.00 18.22           O  
ATOM   3049  CB  VAL A 395      32.103  -4.415  10.782  1.00 17.96           C  
ATOM   3050  CG1 VAL A 395      33.015  -4.404  12.012  1.00 19.67           C  
ATOM   3051  CG2 VAL A 395      32.853  -4.797   9.469  1.00 18.62           C  
ATOM   3052  N   VAL A 396      29.240  -4.044   9.859  1.00 17.38           N  
ATOM   3053  CA  VAL A 396      28.676  -3.423   8.683  1.00 17.09           C  
ATOM   3054  C   VAL A 396      29.300  -2.018   8.661  1.00 16.90           C  
ATOM   3055  O   VAL A 396      29.376  -1.343   9.684  1.00 19.12           O  
ATOM   3056  CB  VAL A 396      27.126  -3.348   8.724  1.00 18.31           C  
ATOM   3057  CG1 VAL A 396      26.591  -2.455   7.594  1.00 20.67           C  
ATOM   3058  CG2 VAL A 396      26.517  -4.765   8.628  1.00 20.69           C  
ATOM   3059  N   MET A 397      29.737  -1.579   7.480  1.00 18.03           N  
ATOM   3060  CA  MET A 397      30.380  -0.279   7.354  1.00 17.44           C  
ATOM   3061  C   MET A 397      29.690   0.538   6.293  1.00 17.53           C  
ATOM   3062  O   MET A 397      29.462   0.055   5.191  1.00 19.02           O  
ATOM   3063  CB  MET A 397      31.859  -0.423   6.975  1.00 20.50           C  
ATOM   3064  CG  MET A 397      32.574   0.898   6.934  1.00 21.22           C  
ATOM   3065  SD  MET A 397      34.344   0.637   6.618  1.00 20.50           S  
ATOM   3066  CE  MET A 397      35.002   2.279   6.995  1.00 23.61           C  
ATOM   3067  N   TRP A 398      29.367   1.783   6.642  1.00 18.67           N  
ATOM   3068  CA  TRP A 398      28.756   2.727   5.719  1.00 17.53           C  
ATOM   3069  C   TRP A 398      29.673   3.929   5.487  1.00 14.72           C  
ATOM   3070  O   TRP A 398      30.337   4.425   6.422  1.00 19.58           O  
ATOM   3071  CB  TRP A 398      27.461   3.284   6.325  1.00 18.88           C  
ATOM   3072  CG  TRP A 398      26.272   2.392   6.286  1.00 20.74           C  
ATOM   3073  CD1 TRP A 398      26.221   1.085   5.909  1.00 20.42           C  
ATOM   3074  CD2 TRP A 398      24.949   2.744   6.698  1.00 22.52           C  
ATOM   3075  NE1 TRP A 398      24.926   0.611   6.016  1.00 23.20           N  
ATOM   3076  CE2 TRP A 398      24.132   1.613   6.505  1.00 22.42           C  
ATOM   3077  CE3 TRP A 398      24.365   3.925   7.177  1.00 26.66           C  
ATOM   3078  CZ2 TRP A 398      22.761   1.627   6.770  1.00 26.13           C  
ATOM   3079  CZ3 TRP A 398      23.001   3.929   7.454  1.00 24.22           C  
ATOM   3080  CH2 TRP A 398      22.224   2.782   7.260  1.00 29.21           C  
ATOM   3081  N   TYR A 399      29.672   4.383   4.249  1.00 18.13           N  
ATOM   3082  CA  TYR A 399      30.195   5.685   3.850  1.00 18.24           C  
ATOM   3083  C   TYR A 399      28.963   6.562   3.591  1.00 17.43           C  
ATOM   3084  O   TYR A 399      28.171   6.269   2.684  1.00 20.19           O  
ATOM   3085  CB  TYR A 399      31.023   5.531   2.567  1.00 21.56           C  
ATOM   3086  CG  TYR A 399      31.541   6.821   1.978  1.00 20.72           C  
ATOM   3087  CD1 TYR A 399      32.434   7.635   2.690  1.00 19.43           C  
ATOM   3088  CD2 TYR A 399      31.162   7.219   0.698  1.00 24.04           C  
ATOM   3089  CE1 TYR A 399      32.915   8.846   2.125  1.00 23.43           C  
ATOM   3090  CE2 TYR A 399      31.637   8.404   0.138  1.00 24.56           C  
ATOM   3091  CZ  TYR A 399      32.517   9.204   0.860  1.00 22.08           C  
ATOM   3092  OH  TYR A 399      32.981  10.373   0.290  1.00 28.47           O  
ATOM   3093  N   LEU A 400      28.815   7.637   4.371  1.00 21.91           N  
ATOM   3094  CA  LEU A 400      27.593   8.429   4.433  1.00 24.76           C  
ATOM   3095  C   LEU A 400      27.898   9.872   4.047  1.00 20.16           C  
ATOM   3096  O   LEU A 400      28.915  10.428   4.495  1.00 22.54           O  
ATOM   3097  CB  LEU A 400      27.088   8.366   5.892  1.00 30.15           C  
ATOM   3098  CG  LEU A 400      25.823   9.017   6.402  1.00 32.18           C  
ATOM   3099  CD1 LEU A 400      24.646   8.091   6.243  1.00 36.26           C  
ATOM   3100  CD2 LEU A 400      25.997   9.408   7.866  1.00 37.59           C  
ATOM   3101  N   TYR A 401      27.024  10.487   3.253  1.00 19.44           N  
ATOM   3102  CA  TYR A 401      27.205  11.874   2.847  1.00 21.42           C  
ATOM   3103  C   TYR A 401      25.855  12.537   2.575  1.00 22.04           C  
ATOM   3104  O   TYR A 401      24.887  11.866   2.201  1.00 23.62           O  
ATOM   3105  CB  TYR A 401      28.070  11.950   1.575  1.00 23.27           C  
ATOM   3106  CG  TYR A 401      27.711  10.894   0.562  1.00 22.94           C  
ATOM   3107  CD1 TYR A 401      26.816  11.150  -0.462  1.00 24.97           C  
ATOM   3108  CD2 TYR A 401      28.227   9.612   0.664  1.00 27.49           C  
ATOM   3109  CE1 TYR A 401      26.467  10.156  -1.370  1.00 24.49           C  
ATOM   3110  CE2 TYR A 401      27.892   8.629  -0.243  1.00 25.79           C  
ATOM   3111  CZ  TYR A 401      27.014   8.890  -1.239  1.00 27.11           C  
ATOM   3112  OH  TYR A 401      26.714   7.870  -2.110  1.00 28.75           O  
ATOM   3113  N   PRO A 402      25.791  13.865   2.751  1.00 24.24           N  
ATOM   3114  CA  PRO A 402      24.578  14.588   2.401  1.00 24.31           C  
ATOM   3115  C   PRO A 402      24.283  14.556   0.901  1.00 24.97           C  
ATOM   3116  O   PRO A 402      25.218  14.515   0.082  1.00 27.94           O  
ATOM   3117  CB  PRO A 402      24.874  16.036   2.826  1.00 26.64           C  
ATOM   3118  CG  PRO A 402      26.090  16.021   3.615  1.00 31.42           C  
ATOM   3119  CD  PRO A 402      26.827  14.740   3.324  1.00 27.18           C  
ATOM   3120  N   ILE A 403      22.998  14.572   0.551  1.00 26.85           N  
ATOM   3121  CA  ILE A 403      22.573  14.720  -0.830  1.00 25.60           C  
ATOM   3122  C   ILE A 403      21.493  15.774  -0.968  1.00 29.95           C  
ATOM   3123  O   ILE A 403      20.808  16.121  -0.002  1.00 31.06           O  
ATOM   3124  CB  ILE A 403      22.044  13.395  -1.443  1.00 28.29           C  
ATOM   3125  CG1 ILE A 403      20.879  12.824  -0.618  1.00 35.38           C  
ATOM   3126  CG2 ILE A 403      23.174  12.376  -1.578  1.00 26.89           C  
ATOM   3127  CD1 ILE A 403      20.129  11.719  -1.322  1.00 36.14           C  
ATOM   3128  N   LYS A 404      21.376  16.274  -2.193  1.00 31.18           N  
ATOM   3129  CA  LYS A 404      20.256  17.082  -2.637  1.00 40.49           C  
ATOM   3130  C   LYS A 404      19.300  16.202  -3.451  1.00 54.63           C  
ATOM   3131  O   LYS A 404      19.709  15.183  -4.048  1.00 49.76           O  
ATOM   3132  CB  LYS A 404      20.794  18.219  -3.495  1.00 43.27           C  
ATOM   3133  CG  LYS A 404      21.730  19.160  -2.716  1.00 61.27           C  
ATOM   3134  CD  LYS A 404      23.022  19.508  -3.464  1.00 72.49           C  
ATOM   3135  CE  LYS A 404      22.915  20.803  -4.286  1.00 79.37           C  
ATOM   3136  NZ  LYS A 404      21.960  20.711  -5.430  1.00 87.01           N1+
TER   
HETATM 6362  C1  NAG A 501      74.488  -1.656  27.422  1.00 52.43           C  
HETATM 6363  C2  NAG A 501      73.899  -2.037  28.787  1.00 65.82           C  
HETATM 6364  C3  NAG A 501      74.881  -1.659  29.919  1.00 69.36           C  
HETATM 6365  C4  NAG A 501      76.360  -1.940  29.583  1.00 77.98           C  
HETATM 6366  C5  NAG A 501      76.685  -1.321  28.228  1.00 66.71           C  
HETATM 6367  C6  NAG A 501      78.143  -1.485  27.803  1.00 83.31           C  
HETATM 6368  C7  NAG A 501      71.362  -1.923  28.911  1.00 64.10           C  
HETATM 6369  C8  NAG A 501      70.195  -0.988  29.087  1.00 58.23           C  
HETATM 6370  N2  NAG A 501      72.597  -1.355  28.932  1.00 56.98           N  
HETATM 6371  O3  NAG A 501      74.550  -2.312  31.134  1.00 57.65           O  
HETATM 6372  O4  NAG A 501      77.252  -1.458  30.588  1.00 78.26           O  
HETATM 6373  O5  NAG A 501      75.859  -1.986  27.299  1.00 51.81           O  
HETATM 6374  O6  NAG A 501      78.402  -2.841  27.519  1.00 76.18           O  
HETATM 6375  O7  NAG A 501      71.100  -3.122  28.753  1.00 55.02           O  
HETATM 6376  C1  NAG A 502      78.203  -2.465  31.034  1.00 93.99           C  
HETATM 6377  C2  NAG A 502      79.322  -1.771  31.834  1.00 94.55           C  
HETATM 6378  C3  NAG A 502      80.139  -2.720  32.719  1.00101.83           C  
HETATM 6379  C4  NAG A 502      79.252  -3.736  33.427  1.00107.39           C  
HETATM 6380  C5  NAG A 502      78.418  -4.447  32.368  1.00103.76           C  
HETATM 6381  C6  NAG A 502      77.631  -5.615  32.965  1.00107.17           C  
HETATM 6382  C7  NAG A 502      80.051   0.224  30.581  1.00 93.05           C  
HETATM 6383  C8  NAG A 502      81.076   0.806  29.646  1.00 90.38           C  
HETATM 6384  N2  NAG A 502      80.225  -1.052  30.940  1.00 89.63           N  
HETATM 6385  O3  NAG A 502      80.858  -1.981  33.680  1.00104.41           O  
HETATM 6386  O4  NAG A 502      80.031  -4.656  34.181  1.00116.44           O  
HETATM 6387  O5  NAG A 502      77.556  -3.490  31.778  1.00 88.11           O  
HETATM 6388  O6  NAG A 502      76.442  -5.850  32.245  1.00103.35           O  
HETATM 6389  O7  NAG A 502      79.111   0.918  30.967  1.00 82.26           O  
HETATM 6390  C1  BMA A 503      79.938  -4.477  35.617  1.00123.28           C  
HETATM 6391  C2  BMA A 503      79.832  -5.854  36.276  1.00122.19           C  
HETATM 6392  C3  BMA A 503      79.839  -5.749  37.804  1.00122.86           C  
HETATM 6393  C4  BMA A 503      81.001  -4.887  38.295  1.00123.57           C  
HETATM 6394  C5  BMA A 503      81.009  -3.542  37.573  1.00122.68           C  
HETATM 6395  C6  BMA A 503      82.206  -2.686  37.984  1.00115.70           C  
HETATM 6396  O2  BMA A 503      80.912  -6.687  35.831  1.00122.50           O  
HETATM 6397  O3  BMA A 503      79.923  -7.057  38.386  1.00113.09           O  
HETATM 6398  O4  BMA A 503      80.900  -4.683  39.710  1.00122.84           O  
HETATM 6399  O5  BMA A 503      81.054  -3.753  36.153  1.00128.46           O  
HETATM 6400  O6  BMA A 503      82.256  -2.482  39.404  1.00 87.54           O  
HETATM 6401  C1  NAG A 504      63.905  18.911   8.161  1.00 33.60           C  
HETATM 6402  C2  NAG A 504      63.039  18.450   6.982  1.00 31.73           C  
HETATM 6403  C3  NAG A 504      62.320  19.636   6.360  1.00 33.29           C  
HETATM 6404  C4  NAG A 504      61.648  20.487   7.444  1.00 31.63           C  
HETATM 6405  C5  NAG A 504      62.615  20.830   8.572  1.00 37.07           C  
HETATM 6406  C6  NAG A 504      61.982  21.629   9.709  1.00 40.07           C  
HETATM 6407  C7  NAG A 504      63.943  16.424   5.894  1.00 31.77           C  
HETATM 6408  C8  NAG A 504      64.845  15.878   4.819  1.00 33.13           C  
HETATM 6409  N2  NAG A 504      63.858  17.768   5.984  1.00 29.85           N  
HETATM 6410  O3  NAG A 504      61.361  19.193   5.404  1.00 27.87           O  
HETATM 6411  O4  NAG A 504      61.243  21.703   6.867  1.00 34.15           O  
HETATM 6412  O5  NAG A 504      63.162  19.647   9.110  1.00 30.76           O  
HETATM 6413  O6  NAG A 504      60.958  20.909  10.358  1.00 45.35           O  
HETATM 6414  O7  NAG A 504      63.330  15.633   6.625  1.00 25.38           O  
HETATM 6415  C1  NAG A 505      59.820  21.904   6.856  1.00 34.90           C  
HETATM 6416  C2  NAG A 505      59.533  23.389   6.657  1.00 40.04           C  
HETATM 6417  C3  NAG A 505      58.034  23.660   6.553  1.00 38.75           C  
HETATM 6418  C4  NAG A 505      57.389  22.769   5.503  1.00 40.60           C  
HETATM 6419  C5  NAG A 505      57.793  21.322   5.798  1.00 33.03           C  
HETATM 6420  C6  NAG A 505      57.232  20.333   4.785  1.00 32.53           C  
HETATM 6421  C7  NAG A 505      61.273  24.815   7.615  1.00 55.18           C  
HETATM 6422  C8  NAG A 505      61.745  25.569   8.828  1.00 63.49           C  
HETATM 6423  N2  NAG A 505      60.119  24.158   7.742  1.00 45.49           N  
HETATM 6424  O3  NAG A 505      57.819  25.011   6.213  1.00 39.56           O  
HETATM 6425  O4  NAG A 505      55.980  22.890   5.617  1.00 33.76           O  
HETATM 6426  O5  NAG A 505      59.205  21.189   5.820  1.00 32.37           O  
HETATM 6427  O6  NAG A 505      57.767  20.648   3.523  1.00 34.84           O  
HETATM 6428  O7  NAG A 505      61.937  24.816   6.574  1.00 53.22           O  
HETATM 6429  C1  BMA A 506      55.299  23.471   4.508  1.00 36.34           C  
HETATM 6430  C2  BMA A 506      53.828  23.117   4.661  1.00 47.55           C  
HETATM 6431  C3  BMA A 506      53.000  23.693   3.507  1.00 63.72           C  
HETATM 6432  C4  BMA A 506      53.296  25.185   3.369  1.00 60.60           C  
HETATM 6433  C5  BMA A 506      54.801  25.437   3.304  1.00 59.66           C  
HETATM 6434  C6  BMA A 506      55.128  26.920   3.168  1.00 70.98           C  
HETATM 6435  O2  BMA A 506      53.375  23.648   5.911  1.00 38.78           O  
HETATM 6436  O3  BMA A 506      51.581  23.505   3.684  1.00 64.95           O  
HETATM 6437  O4  BMA A 506      52.671  25.680   2.181  1.00 58.06           O  
HETATM 6438  O5  BMA A 506      55.441  24.889   4.462  1.00 38.51           O  
HETATM 6439  O6  BMA A 506      55.290  27.536   4.447  1.00 80.38           O  
HETATM 6440  C1  MAN A 507      51.168  22.118   3.606  1.00 93.87           C  
HETATM 6441  C2  MAN A 507      50.551  21.823   2.239  1.00 98.08           C  
HETATM 6442  C3  MAN A 507      49.163  22.446   2.078  1.00102.94           C  
HETATM 6443  C4  MAN A 507      48.292  22.224   3.313  1.00101.68           C  
HETATM 6444  C5  MAN A 507      49.057  22.533   4.600  1.00100.98           C  
HETATM 6445  C6  MAN A 507      48.217  22.219   5.837  1.00 96.92           C  
HETATM 6446  O2  MAN A 507      50.483  20.426   2.044  1.00103.69           O  
HETATM 6447  O3  MAN A 507      48.528  21.916   0.930  1.00103.65           O  
HETATM 6448  O4  MAN A 507      47.156  23.057   3.228  1.00100.12           O  
HETATM 6449  O5  MAN A 507      50.255  21.776   4.632  1.00 96.19           O  
HETATM 6450  O6  MAN A 507      48.930  21.377   6.718  1.00 79.02           O  
HETATM 6451  C1  MAN A 508      55.995  28.793   4.301  1.00105.28           C  
HETATM 6452  C2  MAN A 508      57.510  28.565   4.442  1.00108.51           C  
HETATM 6453  C3  MAN A 508      57.990  28.475   5.901  1.00108.99           C  
HETATM 6454  C4  MAN A 508      57.206  29.356   6.880  1.00114.80           C  
HETATM 6455  C5  MAN A 508      55.709  29.354   6.569  1.00115.84           C  
HETATM 6456  C6  MAN A 508      54.922  30.304   7.466  1.00115.31           C  
HETATM 6457  O2  MAN A 508      58.239  29.539   3.714  1.00103.50           O  
HETATM 6458  O3  MAN A 508      59.373  28.753   5.982  1.00107.59           O  
HETATM 6459  O4  MAN A 508      57.416  28.880   8.191  1.00115.29           O  
HETATM 6460  O5  MAN A 508      55.531  29.755   5.226  1.00114.59           O  
HETATM 6461  O6  MAN A 508      53.570  30.323   7.055  1.00113.27           O  
HETATM 6462  C1  NAG A 509      10.995   4.307  14.439  1.00 82.22           C  
HETATM 6463  C2  NAG A 509       9.642   4.926  14.090  1.00 97.61           C  
HETATM 6464  C3  NAG A 509       8.769   5.156  15.324  1.00104.64           C  
HETATM 6465  C4  NAG A 509       8.802   3.991  16.308  1.00107.27           C  
HETATM 6466  C5  NAG A 509      10.248   3.593  16.588  1.00103.30           C  
HETATM 6467  C6  NAG A 509      10.367   2.436  17.586  1.00107.59           C  
HETATM 6468  C7  NAG A 509       9.505   6.486  12.189  1.00 86.64           C  
HETATM 6469  C8  NAG A 509       9.844   7.864  11.698  1.00 84.38           C  
HETATM 6470  N2  NAG A 509       9.878   6.206  13.437  1.00 79.87           N  
HETATM 6471  O3  NAG A 509       7.436   5.399  14.927  1.00109.09           O  
HETATM 6472  O4  NAG A 509       8.158   4.381  17.501  1.00107.36           O  
HETATM 6473  O5  NAG A 509      10.850   3.240  15.359  1.00 92.72           O  
HETATM 6474  O6  NAG A 509      10.493   1.192  16.934  1.00105.68           O  
HETATM 6475  O7  NAG A 509       8.918   5.690  11.457  1.00 93.74           O  
HETATM 6476  O7  DJN A 510      58.030  -1.930  18.092  1.00 19.67           O  
HETATM 6477  C7  DJN A 510      57.324  -2.552  18.888  1.00 19.34           C  
HETATM 6478  C8  DJN A 510      56.413  -1.871  19.895  1.00 18.81           C  
HETATM 6479  N2  DJN A 510      57.322  -3.888  18.896  1.00 16.03           N  
HETATM 6480  C2  DJN A 510      58.261  -4.680  18.114  1.00 17.95           C  
HETATM 6481  C3  DJN A 510      57.644  -5.576  17.075  1.00 16.62           C  
HETATM 6482  O3  DJN A 510      56.737  -4.876  16.214  1.00 16.44           O  
HETATM 6483  C4  DJN A 510      58.791  -6.190  16.272  1.00 17.24           C  
HETATM 6484  O4  DJN A 510      59.502  -5.149  15.595  1.00 16.01           O  
HETATM 6485  C5  DJN A 510      59.734  -6.934  17.211  1.00 15.46           C  
HETATM 6486  C6  DJN A 510      60.963  -7.448  16.434  1.00 18.02           C  
HETATM 6487  O6  DJN A 510      61.869  -8.103  17.341  1.00 18.03           O  
HETATM 6488  N5  DJN A 510      60.193  -6.203  18.397  1.00 16.58           N  
HETATM 6489  C1  DJN A 510      59.068  -5.552  19.082  1.00 20.63           C  
HETATM 6490  C1  CIT A 511      72.876 -16.820   8.564  1.00 44.35           C  
HETATM 6491  O1  CIT A 511      73.801 -16.050   8.893  1.00 44.71           O  
HETATM 6492  O2  CIT A 511      71.767 -16.387   8.182  1.00 37.13           O  
HETATM 6493  C2  CIT A 511      73.162 -18.311   8.651  1.00 46.49           C  
HETATM 6494  C3  CIT A 511      72.005 -19.211   8.211  1.00 41.18           C  
HETATM 6495  O7  CIT A 511      70.926 -19.017   9.143  1.00 33.30           O  
HETATM 6496  C4  CIT A 511      72.467 -20.670   8.257  1.00 47.09           C  
HETATM 6497  C5  CIT A 511      71.316 -21.651   8.180  1.00 53.56           C  
HETATM 6498  O3  CIT A 511      71.329 -22.611   8.987  1.00 55.36           O  
HETATM 6499  O4  CIT A 511      70.406 -21.486   7.325  1.00 39.85           O  
HETATM 6500  C6  CIT A 511      71.575 -18.872   6.794  1.00 44.87           C  
HETATM 6501  O5  CIT A 511      70.377 -18.588   6.562  1.00 37.93           O  
HETATM 6502  O6  CIT A 511      72.438 -18.883   5.889  1.00 43.16           O  
HETATM 6503  C1  GOL A 512      62.329 -12.395  -7.750  1.00 60.11           C  
HETATM 6504  O1  GOL A 512      62.507 -10.981  -7.738  1.00 35.00           O  
HETATM 6505  C2  GOL A 512      63.669 -13.135  -7.797  1.00 73.82           C  
HETATM 6506  O2  GOL A 512      64.410 -12.852  -6.632  1.00 80.26           O  
HETATM 6507  C3  GOL A 512      63.487 -14.653  -7.923  1.00 78.90           C  
HETATM 6508  O3  GOL A 512      62.862 -15.218  -6.781  1.00 55.59           O  
HETATM 6509  C1  GOL A 513      72.383 -11.770  16.583  1.00 79.42           C  
HETATM 6510  O1  GOL A 513      73.283 -11.939  15.511  1.00 64.61           O  
HETATM 6511  C2  GOL A 513      71.855 -13.110  17.086  1.00 83.91           C  
HETATM 6512  O2  GOL A 513      72.816 -14.116  16.877  1.00 83.67           O  
HETATM 6513  C3  GOL A 513      71.526 -13.009  18.572  1.00 85.02           C  
HETATM 6514  O3  GOL A 513      70.954 -14.207  19.047  1.00 83.10           O  
HETATM 6515  C1  GOL A 514      55.077  -5.398  23.969  1.00 47.32           C  
HETATM 6516  O1  GOL A 514      54.254  -6.049  23.028  1.00 26.84           O  
HETATM 6517  C2  GOL A 514      55.754  -4.252  23.244  1.00 50.10           C  
HETATM 6518  O2  GOL A 514      56.685  -4.791  22.322  1.00 45.69           O  
HETATM 6519  C3  GOL A 514      56.449  -3.356  24.256  1.00 46.27           C  
HETATM 6520  O3  GOL A 514      57.378  -4.133  24.965  1.00 46.77           O  
HETATM 6521  C   ACY A 515      60.293  -9.485  20.348  1.00 54.59           C  
HETATM 6522  O   ACY A 515      60.143  -8.235  20.471  1.00 27.95           O  
HETATM 6523  OXT ACY A 515      60.615 -10.075  19.280  1.00 42.27           O  
HETATM 6524  CH3 ACY A 515      60.077 -10.349  21.560  1.00 59.47           C  
HETATM 6525  C1  GOL A 516      25.166 -12.591  24.190  1.00 66.83           C  
HETATM 6526  O1  GOL A 516      24.167 -13.371  24.812  1.00 78.61           O  
HETATM 6527  C2  GOL A 516      25.850 -13.380  23.076  1.00 53.32           C  
HETATM 6528  O2  GOL A 516      27.047 -12.722  22.699  1.00 30.80           O  
HETATM 6529  C3  GOL A 516      26.124 -14.807  23.557  1.00 56.57           C  
HETATM 6530  O3  GOL A 516      27.045 -15.471  22.717  1.00 38.17           O  
HETATM 6531  C1  GOL A 517      35.973  -2.330  21.831  1.00 61.16           C  
HETATM 6532  O1  GOL A 517      35.625  -1.779  20.581  1.00 44.11           O  
HETATM 6533  C2  GOL A 517      35.618  -3.819  21.826  1.00 65.25           C  
HETATM 6534  O2  GOL A 517      34.601  -4.083  22.765  1.00 48.27           O  
HETATM 6535  C3  GOL A 517      36.836  -4.676  22.143  1.00 65.66           C  
HETATM 6536  O3  GOL A 517      37.484  -4.149  23.272  1.00 57.30           O  
HETATM 6537  C1  GOL A 518      69.110 -15.223  -0.580  1.00 60.29           C  
HETATM 6538  O1  GOL A 518      68.240 -14.096  -0.651  1.00 28.83           O  
HETATM 6539  C2  GOL A 518      68.569 -16.326   0.340  1.00 71.12           C  
HETATM 6540  O2  GOL A 518      69.645 -17.072   0.863  1.00 68.84           O  
HETATM 6541  C3  GOL A 518      67.614 -17.269  -0.394  1.00 74.52           C  
HETATM 6542  O3  GOL A 518      66.670 -17.847   0.497  1.00 65.94           O  
HETATM 6725  O   HOH A 601      32.653  -8.470   9.197  1.00 18.67           O  
HETATM 6726  O   HOH A 602      54.745   3.187  14.340  1.00 20.64           O  
HETATM 6727  O   HOH A 603      42.958 -20.282   9.135  1.00 18.70           O  
HETATM 6728  O   HOH A 604      75.995   2.456  10.256  1.00 21.53           O  
HETATM 6729  O   HOH A 605      52.365   5.060  30.374  1.00 25.59           O  
HETATM 6730  O   HOH A 606      50.171  -2.648  -8.405  1.00 22.92           O  
HETATM 6731  O   HOH A 607      29.620  -3.427   5.328  1.00 21.48           O  
HETATM 6732  O   HOH A 608      63.152  13.873  10.977  1.00 23.89           O  
HETATM 6733  O   HOH A 609      57.078   1.946  15.849  1.00 21.34           O  
HETATM 6734  O   HOH A 610      43.507   9.821   6.589  1.00 22.34           O  
HETATM 6735  O   HOH A 611      48.245 -14.680   2.507  1.00 22.58           O  
HETATM 6736  O   HOH A 612      53.236  19.374   4.604  1.00 52.12           O  
HETATM 6737  O   HOH A 613      69.862  -7.398  -0.177  1.00 22.97           O  
HETATM 6738  O   HOH A 614      48.649  -1.492  10.183  1.00 17.74           O  
HETATM 6739  O   HOH A 615      46.034  16.362  15.235  1.00 40.74           O  
HETATM 6740  O   HOH A 616      69.764  -1.378  15.518  1.00 17.41           O  
HETATM 6741  O   HOH A 617      36.478  18.767   3.029  1.00 45.72           O  
HETATM 6742  O   HOH A 618      62.545  -8.444   8.488  1.00 17.75           O  
HETATM 6743  O   HOH A 619      41.187 -15.471  19.803  1.00 15.75           O  
HETATM 6744  O   HOH A 620      54.016  17.082  12.707  1.00 35.41           O  
HETATM 6745  O   HOH A 621      73.906  -2.969  -2.479  1.00 21.52           O  
HETATM 6746  O   HOH A 622      18.342   7.622   9.643  1.00 29.89           O  
HETATM 6747  O   HOH A 623      25.949 -10.486  15.682  1.00 21.10           O  
HETATM 6748  O   HOH A 624      64.316  -4.920  26.292  1.00 30.55           O  
HETATM 6749  O   HOH A 625      58.080  -0.511   9.464  1.00 16.92           O  
HETATM 6750  O   HOH A 626      54.859  -2.625  14.053  1.00 17.55           O  
HETATM 6751  O   HOH A 627      36.020  -5.842   0.190  1.00 23.37           O  
HETATM 6752  O   HOH A 628      50.286 -15.734   5.213  1.00 20.27           O  
HETATM 6753  O   HOH A 629      51.708   0.582  25.920  1.00 26.34           O  
HETATM 6754  O   HOH A 630      50.489 -14.841  11.187  1.00 18.39           O  
HETATM 6755  O   HOH A 631      70.512   2.850  -2.991  1.00 21.70           O  
HETATM 6756  O   HOH A 632      45.971   7.652  13.732  1.00 18.63           O  
HETATM 6757  O   HOH A 633      56.673 -13.087  -6.215  1.00 25.80           O  
HETATM 6758  O   HOH A 634      48.141  -8.681   6.592  1.00 17.90           O  
HETATM 6759  O   HOH A 635      41.595 -16.114  17.165  1.00 15.12           O  
HETATM 6760  O   HOH A 636      61.489  -9.689  10.477  1.00 20.42           O  
HETATM 6761  O   HOH A 637      39.145 -16.745  -1.868  1.00 30.91           O  
HETATM 6762  O   HOH A 638      51.881  -9.168  22.089  1.00 21.89           O  
HETATM 6763  O   HOH A 639      60.988 -22.915   2.274  1.00 28.17           O  
HETATM 6764  O   HOH A 640      48.389  -8.533  21.423  1.00 21.82           O  
HETATM 6765  O   HOH A 641      52.396  12.895   2.382  1.00 41.55           O  
HETATM 6766  O   HOH A 642      51.716  16.211  25.182  1.00 35.38           O  
HETATM 6767  O   HOH A 643      64.085  12.986   6.787  1.00 25.76           O  
HETATM 6768  O   HOH A 644      39.390  12.187   8.194  1.00 20.33           O  
HETATM 6769  O   HOH A 645      80.157  -1.924   5.179  1.00 23.82           O  
HETATM 6770  O   HOH A 646      62.790  13.618  25.199  1.00 29.62           O  
HETATM 6771  O   HOH A 647      59.285 -16.974   8.257  1.00 23.64           O  
HETATM 6772  O   HOH A 648      44.263 -17.411  16.710  1.00 19.18           O  
HETATM 6773  O   HOH A 649      42.512  13.055  14.878  1.00 19.95           O  
HETATM 6774  O   HOH A 650      70.410   5.446  31.337  1.00 39.99           O  
HETATM 6775  O   HOH A 651      38.819   7.872  26.663  1.00 30.16           O  
HETATM 6776  O   HOH A 652      36.513  11.595  15.789  1.00 28.22           O  
HETATM 6777  O   HOH A 653      35.193  -8.251   1.355  1.00 21.91           O  
HETATM 6778  O   HOH A 654      35.067  17.418   9.761  1.00 52.49           O  
HETATM 6779  O   HOH A 655      75.349   9.238  17.255  1.00 23.06           O  
HETATM 6780  O   HOH A 656      34.242  -0.078  26.931  1.00 88.79           O  
HETATM 6781  O   HOH A 657      40.933  -9.482  24.136  1.00 29.40           O  
HETATM 6782  O   HOH A 658      46.256  15.031   4.368  1.00 23.64           O  
HETATM 6783  O   HOH A 659      39.325  14.088  23.376  1.00 27.64           O  
HETATM 6784  O   HOH A 660      44.975 -15.618   2.493  1.00 22.31           O  
HETATM 6785  O   HOH A 661      40.410 -16.899   2.456  1.00 26.90           O  
HETATM 6786  O   HOH A 662      74.287  -8.761  18.288  1.00 32.90           O  
HETATM 6787  O   HOH A 663      55.804  -9.622  18.303  1.00 17.86           O  
HETATM 6788  O   HOH A 664      42.530 -13.357   7.202  1.00 19.54           O  
HETATM 6789  O   HOH A 665      65.859 -16.715  14.972  1.00 25.73           O  
HETATM 6790  O   HOH A 666      56.308   0.593  11.367  1.00 18.32           O  
HETATM 6791  O   HOH A 667      28.776  -8.618   9.480  1.00 19.70           O  
HETATM 6792  O   HOH A 668      44.699 -18.165   3.078  1.00 32.56           O  
HETATM 6793  O   HOH A 669      75.817  -1.943  17.957  1.00 23.06           O  
HETATM 6794  O   HOH A 670      54.962  18.287   6.916  1.00 34.14           O  
HETATM 6795  O   HOH A 671      49.541 -10.719  -4.266  1.00 19.08           O  
HETATM 6796  O   HOH A 672      37.724  -5.141  -3.377  1.00 33.76           O  
HETATM 6797  O   HOH A 673      18.548  -3.122  17.646  1.00 36.86           O  
HETATM 6798  O   HOH A 674      47.527  -7.217  23.652  1.00 28.96           O  
HETATM 6799  O   HOH A 675      36.165 -10.647   0.501  1.00 22.51           O  
HETATM 6800  O   HOH A 676      72.734  12.953  10.232  1.00 26.23           O  
HETATM 6801  O   HOH A 677      52.936  18.620  18.631  1.00 42.23           O  
HETATM 6802  O   HOH A 678      74.112  -3.174   2.601  1.00 27.66           O  
HETATM 6803  O   HOH A 679      58.172  18.339  13.419  1.00 28.60           O  
HETATM 6804  O   HOH A 680      87.903   1.930   9.134  1.00 27.81           O  
HETATM 6805  O   HOH A 681      17.487  14.948   8.561  1.00 43.92           O  
HETATM 6806  O   HOH A 682      77.395   3.944   5.479  1.00 55.42           O  
HETATM 6807  O   HOH A 683      15.247   1.576  13.586  1.00 51.02           O  
HETATM 6808  O   HOH A 684      40.741   9.798   0.343  1.00 27.30           O  
HETATM 6809  O   HOH A 685      73.544  14.844  12.030  1.00 29.87           O  
HETATM 6810  O   HOH A 686      34.061  10.500  15.857  1.00 26.95           O  
HETATM 6811  O   HOH A 687      60.285   0.788   8.157  1.00 20.94           O  
HETATM 6812  O   HOH A 688      58.819 -12.877  -7.977  1.00 27.73           O  
HETATM 6813  O   HOH A 689      20.356  17.377   2.359  1.00 39.09           O  
HETATM 6814  O   HOH A 690      67.204   4.112  -5.721  1.00 25.37           O  
HETATM 6815  O   HOH A 691      76.324  -5.308  -3.934  1.00 24.44           O  
HETATM 6816  O   HOH A 692      54.281  10.703   2.079  1.00 27.19           O  
HETATM 6817  O   HOH A 693      45.325   4.571  14.632  1.00 21.09           O  
HETATM 6818  O   HOH A 694      68.791  10.798  -0.986  1.00 33.94           O  
HETATM 6819  O   HOH A 695      76.832  -7.757   4.484  1.00 20.48           O  
HETATM 6820  O   HOH A 696      75.929  -8.403   1.909  1.00 21.12           O  
HETATM 6821  O   HOH A 697      59.283  -5.827  22.738  1.00 23.96           O  
HETATM 6822  O   HOH A 698      61.541   1.621 -13.253  1.00 52.05           O  
HETATM 6823  O   HOH A 699      49.695  -4.249 -10.457  1.00 33.35           O  
HETATM 6824  O   HOH A 700      71.474   1.598  25.110  1.00 35.70           O  
HETATM 6825  O   HOH A 701      49.192  16.092  17.585  1.00 38.59           O  
HETATM 6826  O   HOH A 702      62.526  12.220   8.949  1.00 20.63           O  
HETATM 6827  O   HOH A 703      57.979 -21.330   7.566  1.00 33.03           O  
HETATM 6828  O   HOH A 704      52.895  -1.655  24.985  1.00 28.04           O  
HETATM 6829  O   HOH A 705      41.581 -17.728  -3.577  1.00 34.38           O  
HETATM 6830  O   HOH A 706      72.867  -3.219  32.906  1.00 46.85           O  
HETATM 6831  O   HOH A 707      57.667  -7.994  21.619  1.00 30.78           O  
HETATM 6832  O   HOH A 708      58.937   7.960   2.750  1.00 20.97           O  
HETATM 6833  O   HOH A 709      56.939  10.791  25.239  1.00 25.43           O  
HETATM 6834  O   HOH A 710      59.868  -2.542  10.256  1.00 24.08           O  
HETATM 6835  O   HOH A 711      34.624  12.099   1.494  1.00 31.19           O  
HETATM 6836  O   HOH A 712      61.597   7.960  28.249  1.00 31.20           O  
HETATM 6837  O   HOH A 713      43.073 -16.644  21.454  1.00 32.93           O  
HETATM 6838  O   HOH A 714      68.137 -15.091  15.440  1.00 28.28           O  
HETATM 6839  O   HOH A 715      39.105   1.407  19.511  1.00 31.33           O  
HETATM 6840  O   HOH A 716      70.942  14.152  16.111  1.00 28.98           O  
HETATM 6841  O   HOH A 717      31.569 -16.428   7.699  1.00 32.80           O  
HETATM 6842  O   HOH A 718      62.381   9.039   0.495  1.00 23.52           O  
HETATM 6843  O   HOH A 719      26.678  -8.559   7.663  1.00 31.31           O  
HETATM 6844  O   HOH A 720      40.810   4.105  -3.291  1.00 27.30           O  
HETATM 6845  O   HOH A 721      65.333 -19.127  12.551  1.00 30.88           O  
HETATM 6846  O   HOH A 722      73.951  10.046   4.419  1.00 33.26           O  
HETATM 6847  O   HOH A 723      32.444  -8.177   0.387  1.00 33.97           O  
HETATM 6848  O   HOH A 724      74.358  12.467   5.531  1.00 36.98           O  
HETATM 6849  O   HOH A 725      61.758 -16.213  -0.617  1.00 26.29           O  
HETATM 6850  O   HOH A 726      43.182  -4.220  26.333  1.00 31.32           O  
HETATM 6851  O   HOH A 727      59.813   5.092  -5.043  1.00 38.69           O  
HETATM 6852  O   HOH A 728      65.471  19.402   4.335  1.00 48.46           O  
HETATM 6853  O   HOH A 729      71.644  15.651  13.835  1.00 31.07           O  
HETATM 6854  O   HOH A 730      55.873 -11.729  19.871  1.00 25.55           O  
HETATM 6855  O   HOH A 731      64.708  16.175  17.415  1.00 33.03           O  
HETATM 6856  O   HOH A 732      43.474  15.595  12.252  1.00 35.64           O  
HETATM 6857  O   HOH A 733      68.816  18.065  12.380  1.00 39.56           O  
HETATM 6858  O   HOH A 734      35.315 -11.375  -1.863  1.00 31.79           O  
HETATM 6859  O   HOH A 735      30.230 -14.339   6.741  1.00 30.65           O  
HETATM 6860  O   HOH A 736      39.855   6.735  18.636  1.00 26.04           O  
HETATM 6861  O   HOH A 737      42.924  17.144  16.724  1.00 38.59           O  
HETATM 6862  O   HOH A 738      76.284  -1.800  -1.404  1.00 25.63           O  
HETATM 6863  O   HOH A 739      41.880   5.849  20.166  1.00 30.75           O  
HETATM 6864  O   HOH A 740      11.410   5.537   9.474  1.00 40.97           O  
HETATM 6865  O   HOH A 741      38.826   4.378  19.658  1.00 30.22           O  
HETATM 6866  O   HOH A 742      63.721  -3.749 -11.848  1.00 36.42           O  
HETATM 6867  O   HOH A 743      61.622   6.922  -2.834  1.00 36.16           O  
HETATM 6868  O   HOH A 744      28.005  10.924  14.745  1.00 35.47           O  
HETATM 6869  O   HOH A 745      57.673 -13.514  17.870  1.00 36.11           O  
HETATM 6870  O   HOH A 746      57.035   8.050  24.686  1.00 28.93           O  
HETATM 6871  O   HOH A 747      29.347  -6.062   6.116  1.00 26.86           O  
HETATM 6872  O   HOH A 748      24.155  -2.050   5.037  1.00 30.34           O  
HETATM 6873  O   HOH A 749      76.171   5.167  23.286  1.00 32.87           O  
HETATM 6874  O   HOH A 750      55.032  -0.599  28.253  1.00 35.11           O  
HETATM 6875  O   HOH A 751      63.276 -16.097   1.910  1.00 25.19           O  
HETATM 6876  O   HOH A 752      77.513   6.196   8.205  1.00 40.20           O  
HETATM 6877  O   HOH A 753      87.809  -5.178  11.915  1.00 31.72           O  
HETATM 6878  O   HOH A 754      72.709   4.041  24.206  1.00 32.23           O  
HETATM 6879  O   HOH A 755      73.141 -12.064  11.304  1.00 35.13           O  
HETATM 6880  O   HOH A 756      64.013 -10.012 -10.236  1.00 49.85           O  
HETATM 6881  O   HOH A 757      56.621 -12.776 -10.102  1.00 42.57           O  
HETATM 6882  O   HOH A 758      27.532 -14.577   5.977  1.00 40.86           O  
HETATM 6883  O   HOH A 759      30.716 -10.042   6.126  1.00 25.92           O  
HETATM 6884  O   HOH A 760      78.939  10.213  11.481  1.00 37.02           O  
HETATM 6885  O   HOH A 761      41.542  15.691  14.704  1.00 42.04           O  
HETATM 6886  O   HOH A 762      47.220  -3.532  28.869  1.00 50.42           O  
HETATM 6887  O   HOH A 763      64.571   7.392  -4.222  1.00 47.87           O  
HETATM 6888  O   HOH A 764      63.145  10.685  -1.568  1.00 36.42           O  
HETATM 6889  O   HOH A 765      75.343  15.299  16.129  1.00 72.19           O  
HETATM 6890  O   HOH A 766      46.438 -14.344  21.316  1.00 37.69           O  
HETATM 6891  O   HOH A 767      22.997  -4.539   6.607  1.00 37.25           O  
HETATM 6892  O   HOH A 768      36.148  14.292  16.010  1.00 42.01           O  
HETATM 6893  O   HOH A 769      64.279   3.869  -9.694  1.00 54.10           O  
HETATM 6894  O   HOH A 770      61.815  -6.322 -12.032  1.00 47.77           O  
HETATM 6895  O   HOH A 771      54.365  15.372   7.597  1.00 29.55           O  
HETATM 6896  O   HOH A 772      72.915   3.962  -2.556  1.00 36.51           O  
HETATM 6897  O   HOH A 773      52.016 -19.194   2.160  1.00 29.85           O  
HETATM 6898  O   HOH A 774       8.036   3.574  19.931  1.00 65.28           O  
HETATM 6899  O   HOH A 775      67.687 -14.320  17.946  1.00 32.84           O  
HETATM 6900  O   HOH A 776      68.848 -11.557  -5.897  1.00 45.21           O  
HETATM 6901  O   HOH A 777      41.066   8.855  27.903  1.00 47.49           O  
HETATM 6902  O   HOH A 778      33.972  17.766   5.783  1.00 39.10           O  
HETATM 6903  O   HOH A 779      37.149  10.593   2.028  1.00 38.70           O  
HETATM 6904  O   HOH A 780      58.021  11.459  27.617  1.00 39.28           O  
HETATM 6905  O   HOH A 781      74.965  -0.061  32.517  1.00 50.40           O  
HETATM 6906  O   HOH A 782      31.583  -7.682   6.754  1.00 30.29           O  
HETATM 6907  O   HOH A 783      73.323  14.293  17.505  1.00 39.68           O  
HETATM 6908  O   HOH A 784      38.156  11.332  29.665  1.00 55.29           O  
HETATM 6909  O   HOH A 785      26.744  -5.579   4.637  1.00 34.71           O  
HETATM 6910  O   HOH A 786      29.132   6.342  -2.586  1.00 34.65           O  
HETATM 6911  O   HOH A 787      59.617   9.464   0.537  1.00 26.25           O  
HETATM 6912  O   HOH A 788      53.763   6.549  -0.626  1.00 34.30           O  
HETATM 6913  O   HOH A 789      87.870  -0.977  13.725  1.00 44.06           O  
HETATM 6914  O   HOH A 790      55.164   8.295   1.070  1.00 26.57           O  
HETATM 6915  O   HOH A 791      26.940  14.938   8.767  1.00 41.50           O  
HETATM 6916  O   HOH A 792      68.974  19.259  10.091  1.00 38.13           O  
HETATM 6917  O   HOH A 793      35.937   5.234  25.644  1.00 39.90           O  
HETATM 6918  O   HOH A 794      46.755 -18.125  14.814  1.00 42.74           O  
HETATM 6919  O   HOH A 795      32.273  11.800  17.359  1.00 33.90           O  
HETATM 6920  O   HOH A 796      53.896  -8.365  23.862  1.00 45.77           O  
HETATM 6921  O   HOH A 797      44.328 -14.770  -4.920  1.00 36.25           O  
HETATM 6922  O   HOH A 798      45.441  14.109  23.995  1.00 27.55           O  
HETATM 6923  O   HOH A 799      81.705   1.138  18.754  1.00 64.74           O  
HETATM 6924  O   HOH A 800      41.072  17.851  18.361  1.00 50.07           O  
HETATM 6925  O   HOH A 801      60.335  -6.741  25.117  1.00 47.02           O  
HETATM 6926  O   HOH A 802      46.303 -19.121  -2.920  1.00 71.11           O  
HETATM 6927  O   HOH A 803      69.690 -24.880   8.748  1.00 58.07           O  
HETATM 6928  O   HOH A 804      24.859 -15.073   7.206  1.00 39.10           O  
HETATM 6929  O   HOH A 805      66.626   9.283  -4.388  1.00 51.25           O  
HETATM 6930  O   HOH A 806      75.415 -10.718  16.695  1.00 68.98           O  
HETATM 6931  O   HOH A 807      74.163  13.849   8.018  1.00 30.57           O  
HETATM 6932  O   HOH A 808      56.364  -9.277  23.427  1.00 47.42           O  
HETATM 6933  O   HOH A 809      31.340  14.033   9.811  1.00 48.14           O  
HETATM 6934  O   HOH A 810      63.835  -9.314  23.792  1.00 33.65           O  
HETATM 6935  O   HOH A 811      55.661  17.927  26.368  1.00 43.46           O  
HETATM 6936  O   HOH A 812      61.010  18.267  11.134  1.00 50.55           O  
HETATM 6937  O   HOH A 813      56.032  19.888  14.143  1.00 72.50           O  
HETATM 6938  O   HOH A 814      20.843 -15.315  21.170  1.00 42.40           O  
HETATM 6939  O   HOH A 815      51.014   2.725  -9.356  1.00 54.27           O  
HETATM 6940  O   HOH A 816      68.267  14.208  22.133  1.00 35.87           O  
HETATM 6941  O   HOH A 817      60.335 -15.085  -8.255  1.00 60.94           O  
HETATM 6942  O   HOH A 818      27.916  13.426  13.569  1.00 48.09           O  
HETATM 6943  O   HOH A 819      24.606  -6.526   6.195  1.00 39.32           O  
HETATM 6944  O   HOH A 820      79.394   8.864  18.122  1.00 40.05           O  
HETATM 6945  O   HOH A 821      43.975  18.263   5.665  1.00 46.78           O  
HETATM 6946  O   HOH A 822      76.913 -13.683   0.118  0.50 36.38           O  
HETATM 6947  O   HOH A 823      48.465 -11.078  22.291  1.00 52.86           O  
HETATM 6948  O   HOH A 824      60.557  10.701  28.909  1.00 54.53           O  
HETATM 6949  O   HOH A 825      80.105  -6.854  14.096  1.00 37.76           O  
HETATM 6950  O   HOH A 826      35.690   2.914  27.441  1.00 67.07           O  
HETATM 6951  O   HOH A 827      56.189   4.910  -4.151  1.00 29.79           O  
HETATM 6952  O   HOH A 828      28.170  12.767   6.961  1.00 32.32           O  
HETATM 6953  O   HOH A 829      44.090  11.092   0.061  1.00 35.55           O  
HETATM 6954  O   HOH A 830      53.644  21.957   7.944  1.00 47.50           O  
HETATM 6955  O   HOH A 831      67.978  18.762   5.967  1.00 36.97           O  
HETATM 6956  O   HOH A 832      53.956   0.159  32.107  1.00 55.91           O  
HETATM 6957  O   HOH A 833      19.469  -0.275  19.454  1.00 68.55           O  
HETATM 6958  O   HOH A 834      15.920   9.576  15.482  1.00 49.24           O  
HETATM 6959  O   HOH A 835      50.438  -0.540  28.071  1.00 36.19           O  
HETATM 6960  O   HOH A 836      19.943  -0.732   5.971  1.00 38.38           O  
HETATM 6961  O   HOH A 837      76.621  -9.509  14.726  1.00 45.86           O  
HETATM 6962  O   HOH A 838      76.751 -11.836   9.727  1.00 50.55           O  
HETATM 6963  O   HOH A 839      71.742  12.999  23.321  1.00 71.43           O  
HETATM 6964  O   HOH A 840      67.744 -20.700  12.766  1.00 55.00           O  
HETATM 6965  O   HOH A 841      39.273  15.890  18.699  1.00 36.39           O  
HETATM 6966  O   HOH A 842      48.957  17.880  11.102  1.00 47.33           O  
HETATM 6967  O   HOH A 843      65.491  12.618  -1.668  1.00 54.01           O  
HETATM 6968  O   HOH A 844      29.332  11.656  17.006  1.00 44.49           O  
HETATM 6969  O   HOH A 845      37.707  14.508  25.490  1.00 89.01           O  
HETATM 6970  O   HOH A 846      76.306  -5.768   1.137  1.00 34.46           O  
HETATM 6971  O   HOH A 847      46.881   3.812  -9.074  1.00 63.87           O  
HETATM 6972  O   HOH A 848      31.863 -13.050   0.895  1.00 43.18           O  
HETATM 6973  O   HOH A 849      59.362  12.053  -0.463  1.00 36.24           O  
HETATM 6974  O   HOH A 850      78.188  -7.635  15.889  1.00 47.80           O  
HETATM 6975  O   HOH A 851      50.817  18.007  16.501  1.00 49.29           O  
HETATM 6976  O   HOH A 852      56.071  -2.545 -12.185  1.00 41.38           O  
HETATM 6977  O   HOH A 853      26.332 -12.327   5.150  1.00 66.28           O  
HETATM 6978  O   HOH A 854      54.468   6.813  -3.452  1.00 44.41           O  
HETATM 6979  O   HOH A 855      50.324   4.176  -5.617  1.00 45.97           O  
HETATM 6980  O   HOH A 856      72.943  10.663   1.882  1.00 44.50           O  
HETATM 6981  O   HOH A 857      24.694  12.135  20.793  1.00 61.36           O  
HETATM 6982  O   HOH A 858      46.434  14.746   1.678  1.00 47.03           O  
HETATM 6983  O   HOH A 859      63.453  -7.466  25.667  1.00 51.71           O  
HETATM 6984  O   HOH A 860      33.644 -17.777   5.820  1.00 48.93           O  
HETATM 6985  O   HOH A 861      70.346  14.245   1.032  1.00 46.50           O  
HETATM 6986  O   HOH A 862      47.634  17.365   4.491  1.00 40.08           O  
HETATM 6987  O   HOH A 863      70.130 -16.978  15.769  1.00 57.63           O  
HETATM 6988  O   HOH A 864      64.650   6.491  -6.658  1.00 67.08           O  
HETATM 6989  O   HOH A 865      52.691  17.646   9.426  1.00 70.05           O  
HETATM 6990  O   HOH A 866      38.723   5.202  -4.851  1.00 45.92           O  
HETATM 6991  O   HOH A 867      73.603 -16.405  -0.015  1.00 39.99           O  
HETATM 6992  O   HOH A 868      64.122  -2.248 -13.944  1.00 59.64           O  
HETATM 6993  O   HOH A 869      31.163   7.932  -3.630  1.00 59.50           O  
HETATM 6994  O   HOH A 870      62.002  28.874   6.692  1.00 81.17           O  
HETATM 6995  O   HOH A 871      59.412  -1.585  28.633  1.00 50.47           O  
HETATM 6996  O   HOH A 872      76.582  -2.761   3.645  1.00 33.95           O  
HETATM 6997  O   HOH A 873      62.224 -13.522 -11.017  1.00 80.19           O  
HETATM 6998  O   HOH A 874      18.752  -7.371  21.947  1.00 59.08           O  
HETATM 6999  O   HOH A 875      71.081   9.310  -0.376  1.00 45.83           O  
HETATM 7000  O   HOH A 876      66.324  17.734   1.746  1.00 49.99           O  
HETATM 7001  O   HOH A 877      56.615   0.239  31.206  1.00 59.53           O  
HETATM 7002  O   HOH A 878      55.184  25.530   7.308  1.00 55.93           O  
HETATM 7003  O   HOH A 879      27.944  10.814  19.187  1.00 52.50           O  
HETATM 7004  O   HOH A 880      57.919 -11.742 -11.912  1.00 46.70           O  
HETATM 7005  O   HOH A 881       9.985   2.693  11.355  1.00 67.93           O  
HETATM 7006  O   HOH A 882      63.363 -18.761  -6.200  1.00 69.89           O  
HETATM 7007  O   HOH A 883      33.665  -5.357  -1.667  1.00 48.16           O  
HETATM 7008  O   HOH A 884      42.684  17.963   9.197  1.00 45.97           O  
HETATM 7009  O   HOH A 885      57.943  -7.233 -10.785  1.00 36.36           O  
HETATM 7010  O   HOH A 886      63.998 -20.526  -2.600  1.00 50.93           O  
HETATM 7011  O   HOH A 887      35.165   8.775  24.726  1.00 41.46           O  
HETATM 7012  O   HOH A 888      28.764  14.243  10.933  1.00107.74           O  
HETATM 7013  O   HOH A 889      70.131  16.016  18.070  1.00 38.97           O  
HETATM 7014  O   HOH A 890      15.808  16.888  -4.709  1.00 64.22           O  
HETATM 7015  O   HOH A 891      54.325   4.293  -7.196  1.00 43.29           O  
HETATM 7016  O   HOH A 892      59.013  22.467  11.413  1.00 62.23           O  
HETATM 7017  O   HOH A 893      60.475   9.193  -3.683  1.00 62.07           O  
HETATM 7018  O   HOH A 894      12.362   3.402   7.670  1.00 55.44           O  
HETATM 7019  O   HOH A 895      78.100 -15.465   1.626  1.00 47.46           O  
HETATM 7020  O   HOH A 896      47.277  19.209   9.195  1.00 51.22           O  
HETATM 7021  O   HOH A 897      58.328  18.232  25.439  1.00 49.02           O  
HETATM 7022  O   HOH A 898      89.700   0.877  13.805  1.00 62.47           O  
HETATM 7023  O   HOH A 899      75.575   2.142  27.637  1.00 73.34           O  
HETATM 7024  O   HOH A 900      12.062   9.112   6.923  1.00 55.75           O  
HETATM 7025  O   HOH A 901      39.001 -18.368   0.604  1.00 43.03           O  
HETATM 7026  O   HOH A 902      36.729 -15.782  -3.424  1.00 70.34           O  
HETATM 7027  O   HOH A 903      48.129  14.450  24.756  1.00 31.54           O  
HETATM 7028  O   HOH A 904      63.526 -28.081   9.924  1.00 74.69           O  
HETATM 7029  O   HOH A 905      60.457   5.107  -7.684  1.00 49.24           O  
HETATM 7030  O   HOH A 906      48.247 -21.619  -1.963  1.00 55.27           O  
HETATM 7031  O   HOH A 907      35.983   4.768  -3.926  1.00 41.84           O  
HETATM 7032  O   HOH A 908      63.509  17.491  19.287  1.00 50.10           O  
HETATM 7033  O   HOH A 909      39.188  15.827  15.885  1.00 46.10           O  
HETATM 7034  O   HOH A 910      58.302  -0.860 -12.746  1.00 61.48           O  
HETATM 7035  O   HOH A 911      33.142 -17.275   2.130  1.00 53.50           O  
HETATM 7036  O   HOH A 912      55.577 -20.727   6.129  1.00 42.10           O  
HETATM 7037  O   HOH A 913      76.564   8.008  24.304  1.00 59.57           O  
HETATM 7038  O   HOH A 914      53.442  -2.730 -12.860  1.00 63.45           O  
HETATM 7039  O   HOH A 915      74.971  16.491   8.273  1.00 48.77           O  
HETATM 7040  O   HOH A 916      67.539   7.629  -6.207  1.00 81.00           O  
HETATM 7041  O   HOH A 917      30.529 -13.527   3.806  1.00 38.47           O  
HETATM 7042  O   HOH A 918      56.025   3.001  38.920  1.00 81.92           O  
HETATM 7043  O   HOH A 919      55.631   9.416  -3.347  1.00 58.81           O  
HETATM 7044  O   HOH A 920      78.528   8.455   7.770  1.00 68.30           O  
HETATM 7045  O   HOH A 921      48.634   0.970  29.287  1.00 42.45           O  
HETATM 7046  O   HOH A 922      74.512  17.268  11.059  1.00 45.92           O  
HETATM 7047  O   HOH A 923      49.619  -5.018  28.077  1.00102.50           O  
HETATM 7048  O   HOH A 924      70.308  18.667   3.835  1.00 67.03           O  
HETATM 7049  O   HOH A 925      78.560  10.288  14.194  1.00 35.47           O  
HETATM 7050  O   HOH A 926      28.416  -9.784   4.404  1.00 54.90           O  
HETATM 7051  O   HOH A 927      25.796  10.986  24.355  1.00 87.43           O  
HETATM 7052  O   HOH A 928      23.971 -12.642   8.126  1.00 31.60           O  
HETATM 7053  O   HOH A 929      19.522 -15.766  23.319  1.00 68.94           O  
HETATM 7054  O   HOH A 930      73.031  19.244  11.908  1.00 56.37           O  
HETATM 7055  O   HOH A 931      31.328 -15.632   2.210  1.00 45.23           O  
HETATM 7056  O   HOH A 932      63.595 -30.734   9.586  1.00 74.99           O  
HETATM 7057  O   HOH A 933      24.699 -10.670   6.477  1.00 56.70           O  
HETATM 7058  O   HOH A 934      60.371 -10.741 -11.369  1.00 90.55           O  
HETATM 7059  O   HOH A 935      79.565 -14.628   4.275  1.00 52.01           O  
HETATM 7060  O   HOH A 936      60.355 -19.473  -6.898  1.00 67.40           O  
HETATM 7061  O   HOH A 937      42.586   6.463  31.497  1.00 72.31           O  
HETATM 7062  O   HOH A 938      52.474  -6.025 -14.172  1.00 62.52           O  
HETATM 7063  O   HOH A 939      57.840   8.950  -4.922  1.00 60.75           O  
HETATM 7064  O   HOH A 940      16.412  18.927  -3.047  1.00 60.33           O  
HETATM 7065  O   HOH A 941      45.103  17.198   0.697  1.00 43.53           O  
HETATM 7066  O   HOH A 942      23.831   1.586  26.088  1.00 70.20           O  
HETATM 7067  O   HOH A 943       6.804   8.521   5.727  1.00 73.77           O  
HETATM 7068  O   HOH A 944      10.388  -1.464  16.476  1.00 80.87           O  
HETATM 7069  O   HOH A 945      22.231  17.647  15.166  1.00 73.82           O  
HETATM 7070  O   HOH A 946      50.418  -7.562 -13.381  1.00 50.53           O  
HETATM 7071  O   HOH A 947      26.153  -0.299  27.559  1.00 57.57           O  
HETATM 7072  O   HOH A 948      44.370  -7.485  -8.387  1.00 72.09           O  
HETATM 7073  O   HOH A 949      17.301  17.760  -0.958  1.00 99.23           O  
HETATM 7074  O   HOH A 950      50.641  -0.289  19.000  1.00 16.13           O  
HETATM 7075  O   HOH A 951      53.802  -8.890  16.201  1.00 15.58           O  
HETATM 7076  O   HOH A 952      54.476  -6.223  16.293  1.00 16.55           O  
HETATM 7077  O   HOH A 953      48.932  -2.349  19.328  1.00 18.08           O  
HETATM 7078  O   HOH A 954      85.528  -3.744   7.886  1.00 21.21           O  
HETATM 7079  O   HOH A 955      53.094  14.035  30.859  1.00 24.83           O  
HETATM 7080  O   HOH A 956      51.496  13.496  28.683  1.00 26.37           O  
HETATM 7081  O   HOH A 957      85.910  -5.770   9.814  1.00 24.67           O  
HETATM 7082  O   HOH A 958      60.809 -16.198  14.761  1.00 26.94           O  
HETATM 7083  O   HOH A 959      34.604 -12.919  19.603  1.00 26.66           O  
HETATM 7084  O   HOH A 960      35.795 -17.608   7.976  1.00 29.36           O  
HETATM 7085  O   HOH A 961      46.161 -18.398   5.555  1.00 32.07           O  
HETATM 7086  O   HOH A 962      82.754  -2.773  14.391  1.00 34.16           O  
HETATM 7087  O   HOH A 963      50.453  13.939  26.198  1.00 32.88           O  
HETATM 7088  O   HOH A 964      48.248 -17.375   2.201  1.00 30.09           O  
HETATM 7089  O   HOH A 965      44.090  -7.070  27.068  1.00 41.88           O  
HETATM 7090  O   HOH A 966      48.565 -18.137   4.528  1.00 35.71           O  
HETATM 7091  O   HOH A 967      40.060 -16.069   7.256  1.00 32.48           O  
HETATM 7092  O   HOH A 968      17.087  -6.916  17.220  1.00 49.49           O  
HETATM 7093  O   HOH A 969      85.009   5.105   7.400  1.00 53.11           O  
HETATM 7094  O   HOH A 970      18.253  -9.797  15.724  1.00 36.42           O  
HETATM 7095  O   HOH A 971      42.511   6.342  -2.192  1.00 41.89           O  
HETATM 7096  O   HOH A 972      63.520  16.935  14.407  1.00 49.32           O  
HETATM 7097  O   HOH A 973      67.249  11.451  29.106  1.00 38.87           O  
HETATM 7098  O   HOH A 974      31.088  12.361  -1.270  1.00 43.58           O  
HETATM 7099  O   HOH A 975      67.630  -8.539  -9.855  1.00 36.80           O  
HETATM 7100  O   HOH A 976      61.351  13.344  27.384  1.00 34.61           O  
HETATM 7101  O   HOH A 977      50.950 -19.288   4.477  1.00 35.92           O  
HETATM 7102  O   HOH A 978      30.977   4.760  23.459  1.00 46.57           O  
HETATM 7103  O   HOH A 979      26.521  16.670  -0.590  1.00 42.67           O  
HETATM 7104  O   HOH A 980      43.028 -15.481   8.793  1.00 40.90           O  
HETATM 7105  O   HOH A 981      59.986 -12.848  18.883  1.00 55.12           O  
HETATM 7106  O   HOH A 982      45.040   5.623  -2.199  1.00 45.81           O  
HETATM 7107  O   HOH A 983      81.526   3.808  15.237  1.00 41.46           O  
HETATM 7108  O   HOH A 984      81.904  -5.153  15.315  1.00 41.94           O  
HETATM 7109  O   HOH A 985      80.300   5.187  17.532  1.00 39.34           O  
HETATM 7110  O   HOH A 986      45.755  17.743  20.462  1.00 46.62           O  
HETATM 7111  O   HOH A 987      62.728  15.979  23.838  1.00 37.42           O  
HETATM 7112  O   HOH A 988      71.465 -18.402   3.338  1.00 42.24           O  
HETATM 7113  O   HOH A 989      71.744  -4.717  27.049  1.00 41.21           O  
HETATM 7114  O   HOH A 990      81.378  -0.950  15.783  1.00 38.44           O  
HETATM 7115  O   HOH A 991      75.089 -10.601  -8.741  1.00 50.90           O  
HETATM 7116  O   HOH A 992      57.765   8.068  27.244  1.00 46.80           O  
HETATM 7117  O   HOH A 993      37.974 -18.341   7.538  1.00 44.53           O  
HETATM 7118  O   HOH A 994      76.152  -4.152  24.960  1.00 44.92           O  
HETATM 7119  O   HOH A 995      78.043  -4.887  16.447  1.00 45.54           O  
HETATM 7120  O   HOH A 996      65.157  10.667  34.395  1.00 54.69           O  
HETATM 7121  O   HOH A 997      76.263 -14.537   8.242  1.00 41.50           O  
HETATM 7122  O   HOH A 998      33.283   5.109  24.381  1.00 46.43           O  
HETATM 7123  O   HOH A 999      56.444 -22.671   2.065  1.00 38.98           O  
HETATM 7124  O   HOH A1000      54.650 -19.152  -0.461  1.00 33.67           O  
HETATM 7125  O   HOH A1001      55.484 -20.306   1.689  1.00 66.06           O  
HETATM 7126  O   HOH A1002      43.100   2.918  -3.970  1.00 48.33           O  
HETATM 7127  O   HOH A1003      73.616   7.324  -1.807  1.00 45.30           O  
HETATM 7128  O   HOH A1004      61.798 -18.816  13.327  1.00 49.56           O  
HETATM 7129  O   HOH A1005      42.310 -17.275  24.561  1.00 53.73           O  
HETATM 7130  O   HOH A1006      68.082  15.740  19.736  1.00 47.29           O  
HETATM 7131  O   HOH A1007      76.116  -6.921  18.816  1.00 46.38           O  
HETATM 7132  O   HOH A1008      35.883  19.603   5.417  1.00 45.20           O  
HETATM 7133  O   HOH A1009      63.212  -1.517  26.626  1.00 46.90           O  
HETATM 7134  O   HOH A1010      46.856  17.517  17.184  1.00 49.62           O  
HETATM 7135  O   HOH A1011      60.492  20.776   3.274  1.00 44.27           O  
HETATM 7136  O   HOH A1012      65.213   2.283 -11.902  1.00 48.45           O  
HETATM 7137  O   HOH A1013      20.778  -2.853  23.508  1.00 53.21           O  
HETATM 7138  O   HOH A1014      32.311 -11.243  19.001  1.00 45.15           O  
HETATM 7139  O   HOH A1015      44.284   3.801  32.120  1.00 51.96           O  
HETATM 7140  O   HOH A1016      30.195  10.467  -2.893  1.00 52.86           O  
HETATM 7141  O   HOH A1017      39.788  -7.005  25.283  1.00 58.76           O  
HETATM 7142  O   HOH A1018      21.369   3.617  18.044  1.00 53.74           O  
HETATM 7143  O   HOH A1019      45.788 -18.889   0.749  1.00 44.78           O  
HETATM 7144  O   HOH A1020      38.438  -3.406  -6.708  1.00 80.51           O  
HETATM 7145  O   HOH A1021      56.159 -15.860  -5.992  1.00 63.62           O  
HETATM 7146  O   HOH A1022      61.891  -4.162  26.820  1.00 47.23           O  
HETATM 7147  O   HOH A1023      37.647 -12.568  -5.411  1.00 64.64           O  
HETATM 7148  O   HOH A1024      69.193 -10.504  -8.631  1.00 53.39           O  
HETATM 7149  O   HOH A1025      49.978  -1.332 -12.801  1.00 47.75           O  
HETATM 7150  O   HOH A1026      71.115  17.986  14.072  1.00 45.29           O  
HETATM 7151  O   HOH A1027      75.445  -4.418  19.649  1.00 52.28           O  
HETATM 7152  O   HOH A1028      39.352 -14.200   5.517  1.00 27.74           O  
HETATM 7153  O   HOH A1029      44.587 -13.873  10.334  1.00 21.07           O  
HETATM 7154  O   HOH A1030      51.180  -1.036  11.614  1.00 18.26           O  
HETATM 7155  O   HOH A1031      53.903  -0.627  12.376  1.00 17.38           O  
HETATM 7156  O   HOH A1032      42.763 -16.271   6.044  1.00 34.10           O  
HETATM 7157  O   HOH A1033      63.437  -0.052  29.804  1.00 44.42           O  
HETATM 7158  O   HOH A1034      60.475  15.846  28.115  1.00 35.38           O  
HETATM 7159  O   HOH A1035      60.617 -18.495  -2.738  1.00 46.50           O  
HETATM 7160  O   HOH A1036      77.069   8.122  15.259  1.00 23.45           O  
HETATM 7161  O   HOH A1037      35.977  14.318  19.859  1.00 59.49           O  
HETATM 7162  O   HOH A1038      26.756   4.450  24.242  1.00 46.37           O  
HETATM 7163  O   HOH A1039      30.232  -4.625  22.805  1.00 42.11           O  
HETATM 7164  O   HOH A1040      49.557  10.865   1.206  1.00 37.81           O  
HETATM 7165  O   HOH A1041      73.115   1.477  28.656  1.00 43.98           O  
HETATM 7166  O   HOH A1042      25.730   9.485  19.437  1.00 60.22           O  
HETATM 7167  O   HOH A1043      62.280  16.071   9.652  1.00 27.90           O  
HETATM 7168  O   HOH A1044      20.988  -8.829  23.716  1.00 58.85           O  
HETATM 7169  O   HOH A1045      51.048   3.668  32.140  1.00 42.62           O  
HETATM 7170  O   HOH A1046      16.758  -0.565   6.748  1.00 44.97           O  
HETATM 7171  O   HOH A1047      25.421  -6.119  27.952  1.00 56.21           O  
HETATM 7172  O   HOH A1048      20.932  -2.637  20.114  1.00 48.24           O  
HETATM 7173  O   HOH A1049      76.667   0.627  25.783  1.00 89.72           O  
HETATM 7174  O   HOH A1050      46.912   7.275  -0.773  1.00 45.60           O  
HETATM 7175  O   HOH A1051      40.501  -2.718  -6.048  1.00 39.72           O  
HETATM 7176  O   HOH A1052      59.132   6.364  31.526  1.00 39.07           O  
HETATM 7177  O   HOH A1053      83.663  -6.141  11.336  1.00 51.43           O  
HETATM 7178  O   HOH A1054      61.436  16.558   3.792  1.00 49.43           O  
HETATM 7179  O   HOH A1055      54.094  16.865  25.090  1.00 47.07           O  
HETATM 7180  O   HOH A1056       8.181   8.120  17.186  1.00 75.47           O  
HETATM 7181  O   HOH A1057      71.575 -14.074  11.549  1.00 37.28           O  
HETATM 7182  O   HOH A1058      21.939  -0.332  25.733  1.00 63.37           O  
HETATM 7183  O   HOH A1059      31.445  -6.156  24.699  1.00 52.21           O  
HETATM 7184  O   HOH A1060      77.498   2.180  23.967  1.00 81.36           O  
HETATM 7185  O   HOH A1061      38.621  11.401  -0.085  1.00 49.30           O  
HETATM 7186  O   HOH A1062      43.816   3.565  -6.559  1.00 56.99           O  
HETATM 7187  O   HOH A1063      52.718 -15.736  -6.506  1.00 41.76           O  
HETATM 7188  O   HOH A1064      38.067 -15.820   3.593  1.00 38.30           O  
HETATM 7189  O   HOH A1065      77.007   0.190  19.791  1.00 42.32           O  
HETATM 7190  O   HOH A1066      24.228  -4.238   1.851  1.00 36.40           O  
HETATM 7191  O   HOH A1067      31.249 -14.902  24.234  1.00 54.15           O  
HETATM 7192  O   HOH A1068      47.749   7.501  33.272  1.00 38.39           O  
HETATM 7193  O   HOH A1069      34.468  11.188  27.212  1.00 58.96           O  
HETATM 7194  O   HOH A1070      61.110   6.982  33.695  1.00 61.93           O  
HETATM 7195  O   HOH A1071      16.825  14.642  -3.466  1.00 74.96           O  
HETATM 7196  O   HOH A1072      17.622   3.780  -1.289  1.00 55.09           O  
HETATM 7197  O   HOH A1073      18.942 -12.868  13.644  1.00 48.73           O  
HETATM 7198  O   HOH A1074      21.847 -12.188  17.473  1.00 36.55           O  
HETATM 7199  O   HOH A1075      43.057  -2.476  28.120  1.00 52.93           O  
HETATM 7200  O   HOH A1076      34.488 -13.936  -1.973  1.00 62.30           O  
HETATM 7201  O   HOH A1077      66.773 -19.944  -2.405  1.00 60.30           O  
HETATM 7202  O   HOH A1078      29.757   9.809  21.733  1.00 57.84           O  
HETATM 7203  O   HOH A1079      17.145   9.985  -2.236  1.00 51.32           O  
HETATM 7204  O   HOH A1080      57.184 -18.780   7.970  1.00 30.73           O  
HETATM 7205  O   HOH A1081      36.450  -1.046  28.178  1.00 71.55           O  
HETATM 7206  O   HOH A1082      71.619   8.533  28.680  1.00 80.59           O  
HETATM 7207  O   HOH A1083      36.936 -18.035   5.018  1.00 51.87           O  
HETATM 7208  O   HOH A1084      27.799  16.412   7.083  1.00 48.65           O  
HETATM 7209  O   HOH A1085      32.070   3.848  -4.535  1.00 49.37           O  
HETATM 7210  O   HOH A1086      33.444 -10.599  21.419  1.00 50.65           O  
HETATM 7211  O   HOH A1087      51.934 -10.983 -12.889  1.00 61.95           O  
HETATM 7212  O   HOH A1088      69.172  10.743  -4.008  1.00 48.72           O  
HETATM 7213  O   HOH A1089      50.512   9.437  -1.351  1.00 62.37           O  
HETATM 7214  O   HOH A1090      63.562   8.445  33.287  1.00 62.81           O  
HETATM 7215  O   HOH A1091      44.981   0.518  30.317  1.00 50.72           O  
HETATM 7216  O   HOH A1092      43.436  -3.917  -7.967  1.00 56.04           O  
HETATM 7217  O   HOH A1093      71.711 -15.218  14.284  1.00 77.52           O  
HETATM 7218  O   HOH A1094      77.611  -0.568  23.000  1.00 64.97           O  
HETATM 7219  O   HOH A1095      80.039  -0.231  22.797  1.00 73.02           O  
HETATM 7220  O   HOH A1096      31.503 -16.280   4.997  1.00181.31           O  
HETATM 7221  O   HOH A1097      34.884 -18.023   3.618  1.00 52.03           O  
HETATM 7222  O   HOH A1098      19.264  -4.934  24.109  1.00 60.71           O  
HETATM 7223  O   HOH A1099      22.036  -2.405   2.425  1.00 67.50           O  
HETATM 7224  O   HOH A1100      65.435  21.957   6.338  1.00 73.14           O  
HETATM 7225  O   HOH A1101      69.101 -13.523  -3.338  1.00 89.81           O  
HETATM 7226  O   HOH A1102      29.706  -8.336   1.772  1.00 72.26           O  
HETATM 7227  O   HOH A1103      76.514  11.598  18.071  1.00 44.02           O  
HETATM 7228  O   HOH A1104      32.493  15.615   8.029  1.00 41.57           O  
HETATM 7229  O   HOH A1105      53.572   6.296  28.976  1.00249.50           O  
HETATM 7230  O   HOH A1106      61.619  -0.792 -14.357  1.00 83.25           O  
HETATM 7231  O   HOH A1107      40.445   6.064  30.121  1.00 64.21           O  
HETATM 7232  O   HOH A1108      26.384  15.463  11.816  1.00 75.71           O  
HETATM 7233  O   HOH A1109      58.029  10.505  -2.850  1.00 82.21           O  
HETATM 7234  O   HOH A1110      64.959  22.076  11.726  1.00108.19           O  
HETATM 7235  O   HOH A1111      39.724  17.491   2.206  1.00 42.76           O  
HETATM 7236  O   HOH A1112      33.912  -9.388  18.655  1.00 41.98           O  
HETATM 7237  O   HOH A1113      15.084  15.885   9.174  1.00 59.33           O  
HETATM 7238  O   HOH A1114      62.636   9.551  31.078  1.00 53.83           O  
HETATM 7239  O   HOH A1115      42.403  18.711   3.417  1.00 49.65           O  
HETATM 7240  O   HOH A1116      61.685 -22.618   9.367  1.00 56.09           O  
HETATM 7241  O   HOH A1117      44.843  -1.990  -8.887  1.00 52.08           O  
HETATM 7242  O   HOH A1118      60.044  -3.068 -13.917  1.00 66.48           O  
HETATM 7243  O   HOH A1119      28.692 -12.314  24.934  1.00 43.20           O  
HETATM 7244  O   HOH A1120      67.235 -15.325  -4.855  1.00 60.81           O  
HETATM 7245  O   HOH A1121      41.656  -8.538  26.402  1.00 49.00           O  
HETATM 7246  O   HOH A1122      75.274   2.786  -1.943  1.00 47.03           O  
HETATM 7247  O   HOH A1123      19.537 -11.946  10.297  1.00 49.57           O  
HETATM 7248  O   HOH A1124      71.348  20.126   9.204  1.00 54.15           O  
HETATM 7249  O   HOH A1125      38.314   7.966  31.079  1.00 62.12           O  
HETATM 7250  O   HOH A1126      77.616  -0.892   5.374  1.00 26.49           O  
HETATM 7251  O   HOH A1127      77.190   0.651   2.821  1.00 39.32           O  
HETATM 7252  O   HOH A1128      51.597   4.875   1.796  1.00 25.13           O  
HETATM 7253  O   HOH A1129      50.987   7.445   2.756  1.00 38.53           O  
HETATM 7254  O   HOH A1130      49.742   5.438  -1.013  1.00 38.68           O  
HETATM 7255  O   HOH A1131      51.175   6.983   0.207  1.00 42.09           O  
ATOM   3138  N   LEU P  18     101.616  12.385  30.321  1.00 25.38           N  
ATOM   3139  CA  LEU P  18     100.216  11.879  30.537  1.00 22.34           C  
ATOM   3140  C   LEU P  18      99.993  10.620  29.685  1.00 22.56           C  
ATOM   3141  O   LEU P  18     100.201  10.634  28.446  1.00 24.43           O  
ATOM   3142  CB  LEU P  18      99.193  12.969  30.193  1.00 23.18           C  
ATOM   3143  CG  LEU P  18      97.697  12.652  30.126  1.00 22.81           C  
ATOM   3144  CD1 LEU P  18      97.174  12.108  31.464  1.00 27.83           C  
ATOM   3145  CD2 LEU P  18      96.904  13.898  29.701  1.00 23.08           C  
ATOM   3146  N   ASP P  19      99.571   9.543  30.351  1.00 24.10           N  
ATOM   3147  CA  ASP P  19      99.469   8.212  29.744  1.00 25.40           C  
ATOM   3148  C   ASP P  19      98.139   8.033  29.015  1.00 26.48           C  
ATOM   3149  O   ASP P  19      97.365   7.143  29.355  1.00 29.93           O  
ATOM   3150  CB  ASP P  19      99.632   7.136  30.840  1.00 30.29           C  
ATOM   3151  CG  ASP P  19      99.699   5.715  30.287  1.00 29.44           C  
ATOM   3152  OD1 ASP P  19     100.047   5.537  29.098  1.00 34.76           O  
ATOM   3153  OD2 ASP P  19      99.420   4.769  31.062  1.00 38.38           O1-
ATOM   3154  N   ASN P  20      97.900   8.876  28.011  1.00 23.92           N  
ATOM   3155  CA  ASN P  20      96.663   8.826  27.215  1.00 24.52           C  
ATOM   3156  C   ASN P  20      96.913   8.403  25.762  1.00 23.99           C  
ATOM   3157  O   ASN P  20      96.032   8.520  24.913  1.00 27.95           O  
ATOM   3158  CB  ASN P  20      95.912  10.165  27.270  1.00 27.25           C  
ATOM   3159  CG  ASN P  20      96.724  11.322  26.704  1.00 23.96           C  
ATOM   3160  OD1 ASN P  20      97.844  11.124  26.215  1.00 23.08           O  
ATOM   3161  ND2 ASN P  20      96.160  12.534  26.757  1.00 24.67           N  
ATOM   3162  N   GLY P  21      98.108   7.887  25.489  1.00 25.97           N  
ATOM   3163  CA  GLY P  21      98.465   7.412  24.153  1.00 28.13           C  
ATOM   3164  C   GLY P  21      98.846   8.500  23.166  1.00 27.32           C  
ATOM   3165  O   GLY P  21      99.227   8.201  22.027  1.00 33.03           O  
ATOM   3166  N   LEU P  22      98.770   9.759  23.594  1.00 21.84           N  
ATOM   3167  CA  LEU P  22      99.012  10.874  22.690  1.00 22.90           C  
ATOM   3168  C   LEU P  22     100.387  11.505  22.853  1.00 19.29           C  
ATOM   3169  O   LEU P  22     101.030  11.406  23.914  1.00 20.58           O  
ATOM   3170  CB  LEU P  22      97.950  11.953  22.880  1.00 19.71           C  
ATOM   3171  CG  LEU P  22      96.491  11.546  22.650  1.00 23.18           C  
ATOM   3172  CD1 LEU P  22      95.569  12.700  22.983  1.00 23.38           C  
ATOM   3173  CD2 LEU P  22      96.293  11.066  21.209  1.00 26.00           C  
ATOM   3174  N   LEU P  23     100.829  12.162  21.787  1.00 21.46           N  
ATOM   3175  CA  LEU P  23     102.046  12.973  21.777  1.00 19.56           C  
ATOM   3176  C   LEU P  23     103.258  12.187  22.254  1.00 18.56           C  
ATOM   3177  O   LEU P  23     104.059  12.640  23.090  1.00 20.16           O  
ATOM   3178  CB  LEU P  23     101.846  14.266  22.572  1.00 23.17           C  
ATOM   3179  CG  LEU P  23     100.703  15.150  22.057  1.00 20.85           C  
ATOM   3180  CD1 LEU P  23     100.739  16.490  22.751  1.00 18.93           C  
ATOM   3181  CD2 LEU P  23     100.624  15.303  20.540  1.00 27.54           C  
ATOM   3182  N   GLN P  24     103.410  10.999  21.684  1.00 21.43           N  
ATOM   3183  CA  GLN P  24     104.611  10.206  21.895  1.00 23.57           C  
ATOM   3184  C   GLN P  24     105.848  10.873  21.289  1.00 20.20           C  
ATOM   3185  O   GLN P  24     106.974  10.514  21.631  1.00 21.02           O  
ATOM   3186  CB  GLN P  24     104.406   8.798  21.335  1.00 23.56           C  
ATOM   3187  CG  GLN P  24     103.308   8.025  22.034  1.00 29.64           C  
ATOM   3188  CD  GLN P  24     103.516   7.936  23.540  1.00 34.40           C  
ATOM   3189  OE1 GLN P  24     102.692   8.418  24.321  1.00 56.06           O  
ATOM   3190  NE2 GLN P  24     104.625   7.329  23.954  1.00 32.02           N  
ATOM   3191  N   THR P  25     105.605  11.842  20.400  1.00 20.92           N  
ATOM   3192  CA  THR P  25     106.599  12.776  19.904  1.00 19.78           C  
ATOM   3193  C   THR P  25     106.010  14.185  20.127  1.00 19.09           C  
ATOM   3194  O   THR P  25     104.792  14.317  20.341  1.00 19.04           O  
ATOM   3195  CB  THR P  25     106.868  12.581  18.398  1.00 17.33           C  
ATOM   3196  OG1 THR P  25     105.666  12.770  17.651  1.00 20.28           O  
ATOM   3197  CG2 THR P  25     107.458  11.175  18.105  1.00 24.87           C  
ATOM   3198  N   PRO P  26     106.846  15.237  20.065  1.00 16.87           N  
ATOM   3199  CA  PRO P  26     106.255  16.541  20.382  1.00 16.16           C  
ATOM   3200  C   PRO P  26     105.180  16.945  19.384  1.00 17.14           C  
ATOM   3201  O   PRO P  26     105.288  16.606  18.217  1.00 21.32           O  
ATOM   3202  CB  PRO P  26     107.473  17.498  20.368  1.00 21.06           C  
ATOM   3203  CG  PRO P  26     108.642  16.618  20.681  1.00 19.49           C  
ATOM   3204  CD  PRO P  26     108.326  15.298  20.030  1.00 16.50           C  
ATOM   3205  N   PRO P  27     104.155  17.679  19.855  1.00 17.06           N  
ATOM   3206  CA  PRO P  27     103.119  18.098  18.940  1.00 18.27           C  
ATOM   3207  C   PRO P  27     103.664  19.098  17.931  1.00 17.34           C  
ATOM   3208  O   PRO P  27     104.518  19.938  18.277  1.00 18.36           O  
ATOM   3209  CB  PRO P  27     102.084  18.775  19.854  1.00 21.12           C  
ATOM   3210  CG  PRO P  27     102.840  19.211  21.040  1.00 20.62           C  
ATOM   3211  CD  PRO P  27     103.956  18.201  21.227  1.00 18.08           C  
ATOM   3212  N   MET P  28     103.174  18.983  16.701  1.00 17.51           N  
ATOM   3213  CA  MET P  28     103.486  19.907  15.620  1.00 19.44           C  
ATOM   3214  C   MET P  28     102.183  20.460  15.099  1.00 18.93           C  
ATOM   3215  O   MET P  28     101.203  19.724  14.933  1.00 20.33           O  
ATOM   3216  CB  MET P  28     104.194  19.204  14.483  1.00 20.32           C  
ATOM   3217  CG  MET P  28     105.503  18.571  14.838  1.00 19.03           C  
ATOM   3218  SD  MET P  28     106.249  17.604  13.502  1.00 20.68           S  
ATOM   3219  CE  MET P  28     106.376  18.834  12.196  1.00 21.82           C  
ATOM   3220  N   GLY P  29     102.171  21.761  14.820  1.00 18.29           N  
ATOM   3221  CA  GLY P  29     100.970  22.390  14.324  1.00 19.98           C  
ATOM   3222  C   GLY P  29     101.066  23.891  14.277  1.00 18.75           C  
ATOM   3223  O   GLY P  29     102.158  24.454  14.132  1.00 19.53           O  
ATOM   3224  N   TRP P  30      99.904  24.520  14.418  1.00 20.64           N  
ATOM   3225  CA  TRP P  30      99.730  25.961  14.259  1.00 18.70           C  
ATOM   3226  C   TRP P  30      98.805  26.401  15.393  1.00 22.45           C  
ATOM   3227  O   TRP P  30      97.812  25.714  15.690  1.00 22.81           O  
ATOM   3228  CB  TRP P  30      99.100  26.250  12.901  1.00 19.17           C  
ATOM   3229  CG  TRP P  30      98.903  27.697  12.603  1.00 21.35           C  
ATOM   3230  CD1 TRP P  30      99.738  28.520  11.900  1.00 22.47           C  
ATOM   3231  CD2 TRP P  30      97.773  28.489  12.971  1.00 21.84           C  
ATOM   3232  NE1 TRP P  30      99.195  29.784  11.824  1.00 25.04           N  
ATOM   3233  CE2 TRP P  30      97.990  29.789  12.477  1.00 25.16           C  
ATOM   3234  CE3 TRP P  30      96.590  28.222  13.677  1.00 25.82           C  
ATOM   3235  CZ2 TRP P  30      97.060  30.818  12.647  1.00 26.78           C  
ATOM   3236  CZ3 TRP P  30      95.680  29.238  13.851  1.00 26.89           C  
ATOM   3237  CH2 TRP P  30      95.911  30.518  13.332  1.00 27.64           C  
ATOM   3238  N   LEU P  31      99.160  27.507  16.043  1.00 19.44           N  
ATOM   3239  CA  LEU P  31      98.429  28.069  17.177  1.00 19.41           C  
ATOM   3240  C   LEU P  31      98.204  29.559  16.866  1.00 19.80           C  
ATOM   3241  O   LEU P  31      99.139  30.259  16.472  1.00 23.56           O  
ATOM   3242  CB  LEU P  31      99.264  27.912  18.441  1.00 22.28           C  
ATOM   3243  CG  LEU P  31      98.678  27.894  19.850  1.00 25.89           C  
ATOM   3244  CD1 LEU P  31      99.748  27.550  20.855  1.00 26.80           C  
ATOM   3245  CD2 LEU P  31      98.037  29.206  20.205  1.00 39.13           C  
ATOM   3246  N   ALA P  32      96.974  30.037  17.049  1.00 21.11           N  
ATOM   3247  CA  ALA P  32      96.611  31.386  16.592  1.00 21.47           C  
ATOM   3248  C   ALA P  32      97.270  32.542  17.355  1.00 18.62           C  
ATOM   3249  O   ALA P  32      97.391  33.641  16.821  1.00 23.04           O  
ATOM   3250  CB  ALA P  32      95.099  31.567  16.624  1.00 23.94           C  
ATOM   3251  N   TRP P  33      97.725  32.303  18.585  1.00 17.59           N  
ATOM   3252  CA  TRP P  33      97.928  33.405  19.527  1.00 18.64           C  
ATOM   3253  C   TRP P  33      99.044  34.389  19.157  1.00 19.15           C  
ATOM   3254  O   TRP P  33      98.821  35.597  19.146  1.00 19.89           O  
ATOM   3255  CB  TRP P  33      98.170  32.918  20.954  1.00 20.63           C  
ATOM   3256  CG  TRP P  33      98.355  34.050  21.893  1.00 20.36           C  
ATOM   3257  CD1 TRP P  33      99.525  34.428  22.505  1.00 20.08           C  
ATOM   3258  CD2 TRP P  33      97.363  34.994  22.321  1.00 21.04           C  
ATOM   3259  NE1 TRP P  33      99.320  35.546  23.269  1.00 22.17           N  
ATOM   3260  CE2 TRP P  33      97.998  35.914  23.174  1.00 21.05           C  
ATOM   3261  CE3 TRP P  33      96.003  35.142  22.069  1.00 19.58           C  
ATOM   3262  CZ2 TRP P  33      97.314  36.977  23.780  1.00 26.30           C  
ATOM   3263  CZ3 TRP P  33      95.319  36.203  22.662  1.00 24.18           C  
ATOM   3264  CH2 TRP P  33      95.972  37.100  23.516  1.00 21.40           C  
ATOM   3265  N   GLU P  34     100.253  33.912  18.909  1.00 18.80           N  
ATOM   3266  CA  GLU P  34     101.358  34.868  18.814  1.00 19.54           C  
ATOM   3267  C   GLU P  34     101.097  35.876  17.713  1.00 18.05           C  
ATOM   3268  O   GLU P  34     101.309  37.077  17.902  1.00 21.35           O  
ATOM   3269  CB  GLU P  34     102.701  34.169  18.595  1.00 18.75           C  
ATOM   3270  CG  GLU P  34     103.898  35.003  19.030  1.00 18.69           C  
ATOM   3271  CD  GLU P  34     104.184  36.177  18.110  1.00 21.18           C  
ATOM   3272  OE1 GLU P  34     104.139  36.006  16.860  1.00 20.87           O  
ATOM   3273  OE2 GLU P  34     104.457  37.262  18.648  1.00 20.54           O1-
ATOM   3274  N   ARG P  35     100.651  35.394  16.552  1.00 19.50           N  
ATOM   3275  CA  ARG P  35     100.507  36.260  15.374  1.00 18.48           C  
ATOM   3276  C   ARG P  35      99.184  37.037  15.331  1.00 19.82           C  
ATOM   3277  O   ARG P  35      99.129  38.166  14.813  1.00 20.85           O  
ATOM   3278  CB  ARG P  35     100.695  35.451  14.090  1.00 20.42           C  
ATOM   3279  CG  ARG P  35     100.462  36.239  12.797  1.00 19.14           C  
ATOM   3280  CD  ARG P  35     101.386  37.431  12.667  1.00 21.11           C  
ATOM   3281  NE  ARG P  35     101.123  38.146  11.431  1.00 22.92           N  
ATOM   3282  CZ  ARG P  35     100.098  38.985  11.231  1.00 24.89           C  
ATOM   3283  NH1 ARG P  35      99.246  39.276  12.209  1.00 26.10           N1+
ATOM   3284  NH2 ARG P  35      99.953  39.573  10.045  1.00 26.86           N  
ATOM   3285  N   PHE P  36      98.105  36.415  15.815  1.00 20.48           N  
ATOM   3286  CA  PHE P  36      96.762  36.981  15.586  1.00 22.43           C  
ATOM   3287  C   PHE P  36      96.111  37.487  16.879  1.00 24.97           C  
ATOM   3288  O   PHE P  36      95.160  38.272  16.828  1.00 23.40           O  
ATOM   3289  CB  PHE P  36      95.897  35.988  14.810  1.00 22.92           C  
ATOM   3290  CG  PHE P  36      96.391  35.740  13.419  1.00 22.68           C  
ATOM   3291  CD1 PHE P  36      96.162  36.669  12.418  1.00 26.87           C  
ATOM   3292  CD2 PHE P  36      97.130  34.613  13.116  1.00 23.73           C  
ATOM   3293  CE1 PHE P  36      96.642  36.468  11.148  1.00 24.32           C  
ATOM   3294  CE2 PHE P  36      97.605  34.393  11.827  1.00 23.75           C  
ATOM   3295  CZ  PHE P  36      97.358  35.325  10.842  1.00 25.90           C  
ATOM   3296  N   ARG P  37      96.642  37.037  18.021  1.00 22.75           N  
ATOM   3297  CA  ARG P  37      96.349  37.593  19.351  1.00 19.57           C  
ATOM   3298  C   ARG P  37      94.823  37.654  19.620  1.00 25.26           C  
ATOM   3299  O   ARG P  37      94.111  36.689  19.336  1.00 24.69           O  
ATOM   3300  CB  ARG P  37      97.030  38.957  19.557  1.00 24.63           C  
ATOM   3301  CG  ARG P  37      98.555  38.924  19.397  1.00 22.26           C  
ATOM   3302  CD  ARG P  37      99.257  38.356  20.628  1.00 22.10           C  
ATOM   3303  NE  ARG P  37     100.688  38.150  20.378  1.00 20.65           N  
ATOM   3304  CZ  ARG P  37     101.668  38.400  21.247  1.00 20.13           C  
ATOM   3305  NH1 ARG P  37     101.410  38.890  22.451  1.00 23.35           N1+
ATOM   3306  NH2 ARG P  37     102.933  38.164  20.903  1.00 20.64           N  
ATOM   3307  N   CYS P  38      94.336  38.780  20.139  1.00 22.63           N  
ATOM   3308  CA  CYS P  38      92.919  38.947  20.468  1.00 26.07           C  
ATOM   3309  C   CYS P  38      92.223  39.927  19.528  1.00 30.75           C  
ATOM   3310  O   CYS P  38      91.403  40.764  19.950  1.00 35.10           O  
ATOM   3311  CB  CYS P  38      92.759  39.388  21.924  1.00 25.27           C  
ATOM   3312  SG  CYS P  38      91.070  39.088  22.598  1.00 33.78           S  
ATOM   3313  N   ASN P  39      92.517  39.792  18.239  1.00 25.16           N  
ATOM   3314  CA  ASN P  39      91.892  40.626  17.225  1.00 27.44           C  
ATOM   3315  C   ASN P  39      90.502  40.112  16.882  1.00 33.31           C  
ATOM   3316  O   ASN P  39      90.339  39.113  16.162  1.00 30.79           O  
ATOM   3317  CB  ASN P  39      92.762  40.654  15.988  1.00 26.56           C  
ATOM   3318  CG  ASN P  39      92.228  41.569  14.906  1.00 32.43           C  
ATOM   3319  OD1 ASN P  39      91.218  42.270  15.092  1.00 42.30           O  
ATOM   3320  ND2 ASN P  39      92.901  41.568  13.758  1.00 30.69           N  
ATOM   3321  N   ILE P  40      89.498  40.821  17.384  1.00 34.78           N  
ATOM   3322  CA  ILE P  40      88.101  40.445  17.172  1.00 31.77           C  
ATOM   3323  C   ILE P  40      87.348  41.445  16.283  1.00 36.62           C  
ATOM   3324  O   ILE P  40      86.132  41.337  16.125  1.00 43.64           O  
ATOM   3325  CB  ILE P  40      87.373  40.246  18.537  1.00 33.80           C  
ATOM   3326  CG1 ILE P  40      87.362  41.547  19.356  1.00 40.78           C  
ATOM   3327  CG2 ILE P  40      88.065  39.158  19.334  1.00 32.69           C  
ATOM   3328  CD1 ILE P  40      86.266  41.608  20.415  1.00 48.73           C  
ATOM   3329  N   ASN P  41      88.066  42.400  15.689  1.00 38.84           N  
ATOM   3330  CA  ASN P  41      87.436  43.407  14.826  1.00 39.31           C  
ATOM   3331  C   ASN P  41      87.265  42.897  13.401  1.00 41.08           C  
ATOM   3332  O   ASN P  41      88.005  43.298  12.485  1.00 40.36           O  
ATOM   3333  CB  ASN P  41      88.250  44.704  14.817  1.00 40.16           C  
ATOM   3334  CG  ASN P  41      87.447  45.897  14.326  1.00 56.32           C  
ATOM   3335  OD1 ASN P  41      86.471  45.758  13.577  1.00 54.54           O  
ATOM   3336  ND2 ASN P  41      87.856  47.082  14.750  1.00 62.64           N  
ATOM   3337  N   CYS P  42      86.274  42.031  13.205  1.00 40.68           N  
ATOM   3338  CA  CYS P  42      86.037  41.472  11.870  1.00 43.27           C  
ATOM   3339  C   CYS P  42      85.435  42.484  10.919  1.00 46.25           C  
ATOM   3340  O   CYS P  42      85.600  42.348   9.710  1.00 52.99           O  
ATOM   3341  CB  CYS P  42      85.198  40.193  11.937  1.00 46.34           C  
ATOM   3342  SG  CYS P  42      85.990  38.912  12.968  1.00 50.89           S  
ATOM   3343  N   ASP P  43      84.771  43.502  11.462  1.00 50.37           N  
ATOM   3344  CA  ASP P  43      84.190  44.570  10.640  1.00 51.47           C  
ATOM   3345  C   ASP P  43      85.267  45.378   9.916  1.00 51.68           C  
ATOM   3346  O   ASP P  43      85.114  45.714   8.739  1.00 56.80           O  
ATOM   3347  CB  ASP P  43      83.340  45.518  11.496  1.00 56.10           C  
ATOM   3348  CG  ASP P  43      82.001  44.910  11.911  1.00 63.24           C  
ATOM   3349  OD1 ASP P  43      81.618  43.832  11.402  1.00 58.89           O  
ATOM   3350  OD2 ASP P  43      81.323  45.524  12.760  1.00 72.45           O1-
ATOM   3351  N   GLU P  44      86.349  45.694  10.625  1.00 46.47           N  
ATOM   3352  CA  GLU P  44      87.448  46.477  10.054  1.00 50.25           C  
ATOM   3353  C   GLU P  44      88.589  45.617   9.512  1.00 47.28           C  
ATOM   3354  O   GLU P  44      89.367  46.092   8.681  1.00 48.48           O  
ATOM   3355  CB  GLU P  44      88.020  47.446  11.094  1.00 59.46           C  
ATOM   3356  CG  GLU P  44      87.058  48.542  11.533  1.00 70.86           C  
ATOM   3357  CD  GLU P  44      87.771  49.707  12.202  1.00 79.47           C  
ATOM   3358  OE1 GLU P  44      88.761  49.465  12.932  1.00 85.21           O  
ATOM   3359  OE2 GLU P  44      87.345  50.864  11.990  1.00 85.64           O1-
ATOM   3360  N   ASP P  45      88.687  44.372   9.981  1.00 39.15           N  
ATOM   3361  CA  ASP P  45      89.835  43.516   9.679  1.00 42.57           C  
ATOM   3362  C   ASP P  45      89.404  42.045   9.472  1.00 39.13           C  
ATOM   3363  O   ASP P  45      89.853  41.149  10.169  1.00 35.25           O  
ATOM   3364  CB  ASP P  45      90.865  43.652  10.816  1.00 41.02           C  
ATOM   3365  CG  ASP P  45      92.259  43.183  10.428  1.00 39.62           C  
ATOM   3366  OD1 ASP P  45      92.549  43.001   9.222  1.00 48.57           O  
ATOM   3367  OD2 ASP P  45      93.078  43.004  11.355  1.00 35.02           O1-
ATOM   3368  N   PRO P  46      88.525  41.799   8.489  1.00 39.74           N  
ATOM   3369  CA  PRO P  46      87.952  40.457   8.302  1.00 40.84           C  
ATOM   3370  C   PRO P  46      88.954  39.318   8.017  1.00 42.34           C  
ATOM   3371  O   PRO P  46      88.652  38.149   8.291  1.00 39.79           O  
ATOM   3372  CB  PRO P  46      86.998  40.650   7.110  1.00 46.85           C  
ATOM   3373  CG  PRO P  46      87.496  41.872   6.407  1.00 47.57           C  
ATOM   3374  CD  PRO P  46      88.024  42.759   7.485  1.00 45.47           C  
ATOM   3375  N   LYS P  47      90.131  39.652   7.490  1.00 38.72           N  
ATOM   3376  CA  LYS P  47      91.086  38.636   7.039  1.00 37.75           C  
ATOM   3377  C   LYS P  47      91.959  38.119   8.182  1.00 33.57           C  
ATOM   3378  O   LYS P  47      92.519  37.019   8.100  1.00 33.12           O  
ATOM   3379  CB  LYS P  47      91.963  39.208   5.921  1.00 48.97           C  
ATOM   3380  CG  LYS P  47      92.349  38.203   4.833  1.00 62.43           C  
ATOM   3381  CD  LYS P  47      91.165  37.777   3.960  1.00 70.30           C  
ATOM   3382  CE  LYS P  47      90.450  38.968   3.310  1.00 83.50           C  
ATOM   3383  NZ  LYS P  47      91.389  39.992   2.751  1.00 89.39           N1+
ATOM   3384  N   ASN P  48      92.068  38.916   9.244  1.00 29.94           N  
ATOM   3385  CA  ASN P  48      93.013  38.642  10.313  1.00 27.91           C  
ATOM   3386  C   ASN P  48      92.368  38.521  11.681  1.00 24.43           C  
ATOM   3387  O   ASN P  48      93.048  38.257  12.660  1.00 28.69           O  
ATOM   3388  CB  ASN P  48      94.088  39.745  10.330  1.00 28.14           C  
ATOM   3389  CG  ASN P  48      94.846  39.816   9.032  1.00 31.51           C  
ATOM   3390  OD1 ASN P  48      95.462  38.835   8.618  1.00 32.17           O  
ATOM   3391  ND2 ASN P  48      94.782  40.972   8.354  1.00 35.82           N  
ATOM   3392  N   CYS P  49      91.050  38.666  11.764  1.00 32.02           N  
ATOM   3393  CA  CYS P  49      90.391  38.538  13.053  1.00 34.16           C  
ATOM   3394  C   CYS P  49      90.248  37.052  13.444  1.00 30.63           C  
ATOM   3395  O   CYS P  49      90.317  36.141  12.602  1.00 31.54           O  
ATOM   3396  CB  CYS P  49      89.032  39.255  13.060  1.00 37.75           C  
ATOM   3397  SG  CYS P  49      87.790  38.460  12.055  1.00 42.08           S  
ATOM   3398  N   ILE P  50      90.081  36.826  14.733  1.00 28.06           N  
ATOM   3399  CA  ILE P  50      89.843  35.491  15.283  1.00 28.79           C  
ATOM   3400  C   ILE P  50      88.436  35.032  14.874  1.00 26.49           C  
ATOM   3401  O   ILE P  50      87.457  35.521  15.391  1.00 30.45           O  
ATOM   3402  CB  ILE P  50      90.014  35.503  16.822  1.00 28.20           C  
ATOM   3403  CG1 ILE P  50      91.452  35.918  17.206  1.00 27.49           C  
ATOM   3404  CG2 ILE P  50      89.725  34.110  17.426  1.00 27.66           C  
ATOM   3405  CD1 ILE P  50      92.544  35.065  16.552  1.00 28.33           C  
ATOM   3406  N   SER P  51      88.356  34.098  13.925  1.00 28.76           N  
ATOM   3407  CA  SER P  51      87.083  33.721  13.323  1.00 25.98           C  
ATOM   3408  C   SER P  51      87.180  32.366  12.653  1.00 29.01           C  
ATOM   3409  O   SER P  51      88.278  31.891  12.346  1.00 26.71           O  
ATOM   3410  CB  SER P  51      86.644  34.745  12.270  1.00 33.90           C  
ATOM   3411  OG  SER P  51      87.389  34.587  11.074  1.00 35.29           O  
ATOM   3412  N   GLU P  52      86.029  31.751  12.400  1.00 30.61           N  
ATOM   3413  CA  GLU P  52      86.037  30.450  11.749  1.00 31.83           C  
ATOM   3414  C   GLU P  52      86.733  30.512  10.386  1.00 29.92           C  
ATOM   3415  O   GLU P  52      87.402  29.559  10.003  1.00 31.75           O  
ATOM   3416  CB  GLU P  52      84.620  29.850  11.651  1.00 38.69           C  
ATOM   3417  CG  GLU P  52      83.695  30.542  10.725  1.00 44.17           C  
ATOM   3418  CD  GLU P  52      82.413  29.748  10.503  1.00 50.34           C  
ATOM   3419  OE1 GLU P  52      81.866  29.190  11.487  1.00 38.96           O  
ATOM   3420  OE2 GLU P  52      81.953  29.689   9.339  1.00 50.70           O1-
ATOM   3421  N   GLN P  53      86.570  31.630   9.668  1.00 30.98           N  
ATOM   3422  CA  GLN P  53      87.203  31.829   8.356  1.00 32.67           C  
ATOM   3423  C   GLN P  53      88.720  31.711   8.477  1.00 28.72           C  
ATOM   3424  O   GLN P  53      89.377  31.064   7.655  1.00 32.40           O  
ATOM   3425  CB  GLN P  53      86.849  33.213   7.810  1.00 36.21           C  
ATOM   3426  CG  GLN P  53      87.389  33.511   6.415  1.00 43.79           C  
ATOM   3427  CD  GLN P  53      86.962  34.887   5.907  1.00 49.92           C  
ATOM   3428  OE1 GLN P  53      85.814  35.080   5.528  1.00 59.64           O  
ATOM   3429  NE2 GLN P  53      87.891  35.843   5.899  1.00 50.05           N  
ATOM   3430  N   LEU P  54      89.271  32.339   9.504  1.00 28.66           N  
ATOM   3431  CA  LEU P  54      90.719  32.278   9.732  1.00 27.38           C  
ATOM   3432  C   LEU P  54      91.213  30.833   9.880  1.00 29.18           C  
ATOM   3433  O   LEU P  54      92.174  30.401   9.212  1.00 28.30           O  
ATOM   3434  CB  LEU P  54      91.099  33.082  10.979  1.00 29.06           C  
ATOM   3435  CG  LEU P  54      92.606  33.271  11.203  1.00 27.17           C  
ATOM   3436  CD1 LEU P  54      93.245  34.232  10.176  1.00 32.29           C  
ATOM   3437  CD2 LEU P  54      92.926  33.709  12.636  1.00 25.16           C  
ATOM   3438  N   PHE P  55      90.527  30.084  10.734  1.00 27.79           N  
ATOM   3439  CA  PHE P  55      90.868  28.700  10.979  1.00 26.08           C  
ATOM   3440  C   PHE P  55      90.692  27.810   9.769  1.00 27.71           C  
ATOM   3441  O   PHE P  55      91.561  26.973   9.487  1.00 25.93           O  
ATOM   3442  CB  PHE P  55      90.133  28.199  12.220  1.00 28.74           C  
ATOM   3443  CG  PHE P  55      90.583  28.897  13.468  1.00 23.10           C  
ATOM   3444  CD1 PHE P  55      91.801  28.566  14.051  1.00 24.50           C  
ATOM   3445  CD2 PHE P  55      89.845  29.924  14.033  1.00 23.73           C  
ATOM   3446  CE1 PHE P  55      92.280  29.241  15.213  1.00 25.58           C  
ATOM   3447  CE2 PHE P  55      90.298  30.597  15.180  1.00 27.99           C  
ATOM   3448  CZ  PHE P  55      91.522  30.269  15.759  1.00 29.96           C  
ATOM   3449  N   MET P  56      89.611  28.021   9.023  1.00 29.80           N  
ATOM   3450  CA AMET P  56      89.368  27.260   7.801  0.50 26.05           C  
ATOM   3451  CA BMET P  56      89.379  27.242   7.815  0.50 27.90           C  
ATOM   3452  C   MET P  56      90.439  27.521   6.747  1.00 26.25           C  
ATOM   3453  O   MET P  56      90.954  26.586   6.131  1.00 30.96           O  
ATOM   3454  CB AMET P  56      87.983  27.573   7.242  0.50 28.68           C  
ATOM   3455  CB BMET P  56      87.960  27.468   7.289  0.50 32.46           C  
ATOM   3456  CG AMET P  56      86.870  27.083   8.144  0.50 35.83           C  
ATOM   3457  CG BMET P  56      86.916  26.752   8.137  0.50 43.68           C  
ATOM   3458  SD AMET P  56      85.252  27.378   7.439  0.50 38.67           S  
ATOM   3459  SD BMET P  56      85.225  27.011   7.591  0.50 57.16           S  
ATOM   3460  CE AMET P  56      85.097  25.926   6.399  0.50 46.65           C  
ATOM   3461  CE BMET P  56      84.861  28.595   8.343  0.50 54.33           C  
ATOM   3462  N   GLU P  57      90.781  28.792   6.543  1.00 27.16           N  
ATOM   3463  CA  GLU P  57      91.847  29.168   5.586  1.00 27.91           C  
ATOM   3464  C   GLU P  57      93.221  28.588   5.979  1.00 25.35           C  
ATOM   3465  O   GLU P  57      93.977  28.096   5.122  1.00 27.66           O  
ATOM   3466  CB  GLU P  57      91.929  30.701   5.431  1.00 29.09           C  
ATOM   3467  CG  GLU P  57      90.708  31.298   4.710  1.00 33.32           C  
ATOM   3468  CD  GLU P  57      90.731  32.832   4.584  1.00 39.58           C  
ATOM   3469  OE1 GLU P  57      91.753  33.456   4.937  1.00 45.26           O  
ATOM   3470  OE2 GLU P  57      89.713  33.404   4.114  1.00 46.21           O1-
ATOM   3471  N   MET P  58      93.542  28.623   7.266  1.00 25.87           N  
ATOM   3472  CA  MET P  58      94.791  28.022   7.777  1.00 27.40           C  
ATOM   3473  C   MET P  58      94.798  26.510   7.600  1.00 28.50           C  
ATOM   3474  O   MET P  58      95.821  25.953   7.210  1.00 26.13           O  
ATOM   3475  CB  MET P  58      95.058  28.383   9.234  1.00 28.07           C  
ATOM   3476  CG  MET P  58      95.388  29.817   9.481  1.00 33.18           C  
ATOM   3477  SD  MET P  58      96.734  30.539   8.485  1.00 26.71           S  
ATOM   3478  CE  MET P  58      96.382  32.211   8.987  1.00 30.28           C  
ATOM   3479  N   ALA P  59      93.650  25.859   7.833  1.00 25.30           N  
ATOM   3480  CA  ALA P  59      93.517  24.417   7.581  1.00 23.25           C  
ATOM   3481  C   ALA P  59      93.761  24.094   6.114  1.00 27.91           C  
ATOM   3482  O   ALA P  59      94.490  23.135   5.796  1.00 28.51           O  
ATOM   3483  CB  ALA P  59      92.139  23.912   8.027  1.00 29.82           C  
ATOM   3484  N   ASP P  60      93.182  24.890   5.215  1.00 31.00           N  
ATOM   3485  CA  ASP P  60      93.398  24.696   3.780  1.00 29.10           C  
ATOM   3486  C   ASP P  60      94.868  24.794   3.416  1.00 26.78           C  
ATOM   3487  O   ASP P  60      95.398  23.976   2.666  1.00 30.87           O  
ATOM   3488  CB  ASP P  60      92.614  25.719   2.952  1.00 29.40           C  
ATOM   3489  CG  ASP P  60      91.110  25.564   3.074  1.00 36.23           C  
ATOM   3490  OD1 ASP P  60      90.639  24.468   3.452  1.00 37.58           O  
ATOM   3491  OD2 ASP P  60      90.400  26.554   2.779  1.00 41.36           O1-
ATOM   3492  N   ARG P  61      95.555  25.768   3.996  1.00 23.84           N  
ATOM   3493  CA  ARG P  61      96.986  25.930   3.745  1.00 28.57           C  
ATOM   3494  C   ARG P  61      97.785  24.766   4.323  1.00 26.22           C  
ATOM   3495  O   ARG P  61      98.758  24.306   3.716  1.00 24.82           O  
ATOM   3496  CB  ARG P  61      97.502  27.261   4.304  1.00 28.04           C  
ATOM   3497  CG  ARG P  61      96.826  28.495   3.733  1.00 26.76           C  
ATOM   3498  CD  ARG P  61      97.453  29.030   2.461  1.00 30.86           C  
ATOM   3499  NE  ARG P  61      97.638  28.045   1.395  1.00 36.34           N  
ATOM   3500  CZ  ARG P  61      96.673  27.585   0.596  1.00 37.61           C  
ATOM   3501  NH1 ARG P  61      95.410  27.991   0.733  1.00 38.40           N1+
ATOM   3502  NH2 ARG P  61      96.974  26.694  -0.354  1.00 31.11           N  
ATOM   3503  N   MET P  62      97.383  24.275   5.488  1.00 23.87           N  
ATOM   3504  CA  MET P  62      98.075  23.148   6.099  1.00 26.27           C  
ATOM   3505  C   MET P  62      97.914  21.877   5.256  1.00 25.05           C  
ATOM   3506  O   MET P  62      98.868  21.124   5.075  1.00 26.57           O  
ATOM   3507  CB  MET P  62      97.622  22.945   7.554  1.00 25.15           C  
ATOM   3508  CG  MET P  62      98.042  24.069   8.465  1.00 25.00           C  
ATOM   3509  SD  MET P  62      97.517  23.811  10.154  1.00 25.97           S  
ATOM   3510  CE  MET P  62      98.752  22.640  10.741  1.00 29.01           C  
ATOM   3511  N   ALA P  63      96.726  21.672   4.687  1.00 25.30           N  
ATOM   3512  CA  ALA P  63      96.428  20.519   3.830  1.00 29.09           C  
ATOM   3513  C   ALA P  63      97.059  20.624   2.447  1.00 28.12           C  
ATOM   3514  O   ALA P  63      97.417  19.603   1.838  1.00 34.62           O  
ATOM   3515  CB  ALA P  63      94.901  20.337   3.688  1.00 30.34           C  
ATOM   3516  N   GLN P  64      97.188  21.839   1.929  1.00 27.66           N  
ATOM   3517  CA  GLN P  64      97.580  22.008   0.515  1.00 29.79           C  
ATOM   3518  C   GLN P  64      99.057  22.336   0.337  1.00 31.85           C  
ATOM   3519  O   GLN P  64      99.634  22.007  -0.703  1.00 33.34           O  
ATOM   3520  CB  GLN P  64      96.788  23.125  -0.139  1.00 34.20           C  
ATOM   3521  CG  GLN P  64      95.346  22.801  -0.388  1.00 37.45           C  
ATOM   3522  CD  GLN P  64      94.566  23.981  -0.953  1.00 39.27           C  
ATOM   3523  OE1 GLN P  64      95.111  24.820  -1.676  1.00 43.15           O  
ATOM   3524  NE2 GLN P  64      93.283  24.047  -0.623  1.00 54.73           N  
ATOM   3525  N   ASP P  65      99.681  22.957   1.336  1.00 31.71           N  
ATOM   3526  CA  ASP P  65     100.992  23.520   1.103  1.00 26.19           C  
ATOM   3527  C   ASP P  65     102.090  22.692   1.751  1.00 30.35           C  
ATOM   3528  O   ASP P  65     103.179  23.211   2.040  1.00 30.41           O  
ATOM   3529  CB  ASP P  65     101.038  24.954   1.652  1.00 27.23           C  
ATOM   3530  CG  ASP P  65     100.132  25.915   0.870  1.00 29.05           C  
ATOM   3531  OD1 ASP P  65      99.460  25.540  -0.129  1.00 36.06           O  
ATOM   3532  OD2 ASP P  65     100.106  27.095   1.300  1.00 34.93           O1-
ATOM   3533  N   GLY P  66     101.828  21.403   1.995  1.00 27.27           N  
ATOM   3534  CA  GLY P  66     102.850  20.539   2.643  1.00 27.69           C  
ATOM   3535  C   GLY P  66     102.940  20.380   4.154  1.00 24.03           C  
ATOM   3536  O   GLY P  66     103.602  19.450   4.652  1.00 26.49           O  
ATOM   3537  N   TRP P  67     102.278  21.255   4.904  1.00 23.37           N  
ATOM   3538  CA  TRP P  67     102.421  21.262   6.355  1.00 22.81           C  
ATOM   3539  C   TRP P  67     101.987  19.948   6.969  1.00 24.20           C  
ATOM   3540  O   TRP P  67     102.742  19.313   7.682  1.00 23.75           O  
ATOM   3541  CB  TRP P  67     101.604  22.415   6.937  1.00 20.71           C  
ATOM   3542  CG  TRP P  67     102.052  23.754   6.387  1.00 26.79           C  
ATOM   3543  CD1 TRP P  67     101.425  24.528   5.500  1.00 25.25           C  
ATOM   3544  CD2 TRP P  67     103.264  24.412   6.690  1.00 19.54           C  
ATOM   3545  NE1 TRP P  67     102.168  25.637   5.204  1.00 21.20           N  
ATOM   3546  CE2 TRP P  67     103.300  25.617   5.965  1.00 18.18           C  
ATOM   3547  CE3 TRP P  67     104.303  24.122   7.548  1.00 22.97           C  
ATOM   3548  CZ2 TRP P  67     104.372  26.530   6.052  1.00 23.82           C  
ATOM   3549  CZ3 TRP P  67     105.389  25.032   7.671  1.00 21.23           C  
ATOM   3550  CH2 TRP P  67     105.409  26.219   6.892  1.00 23.53           C  
ATOM   3551  N   ARG P  68     100.765  19.536   6.682  1.00 23.54           N  
ATOM   3552  CA  ARG P  68     100.250  18.263   7.208  1.00 25.20           C  
ATOM   3553  C   ARG P  68     101.122  17.090   6.794  1.00 27.49           C  
ATOM   3554  O   ARG P  68     101.441  16.229   7.621  1.00 30.95           O  
ATOM   3555  CB  ARG P  68      98.818  18.060   6.736  1.00 27.84           C  
ATOM   3556  CG  ARG P  68      98.197  16.725   7.112  1.00 30.07           C  
ATOM   3557  CD  ARG P  68      96.980  16.444   6.236  1.00 30.15           C  
ATOM   3558  NE  ARG P  68      97.353  16.146   4.846  1.00 29.71           N  
ATOM   3559  CZ  ARG P  68      96.586  16.299   3.770  1.00 34.59           C  
ATOM   3560  NH1 ARG P  68      95.336  16.759   3.853  1.00 36.27           N1+
ATOM   3561  NH2 ARG P  68      97.095  15.985   2.583  1.00 39.67           N  
ATOM   3562  N   ASP P  69     101.519  17.063   5.528  1.00 28.41           N  
ATOM   3563  CA  ASP P  69     102.327  15.957   5.018  1.00 27.25           C  
ATOM   3564  C   ASP P  69     103.694  15.863   5.737  1.00 23.67           C  
ATOM   3565  O   ASP P  69     104.249  14.753   5.856  1.00 29.31           O  
ATOM   3566  CB  ASP P  69     102.474  16.052   3.487  1.00 35.97           C  
ATOM   3567  CG  ASP P  69     101.127  15.909   2.726  1.00 43.31           C  
ATOM   3568  OD1 ASP P  69     100.120  15.369   3.256  1.00 38.07           O  
ATOM   3569  OD2 ASP P  69     101.084  16.338   1.551  1.00 49.75           O1-
ATOM   3570  N   MET P  70     104.215  16.994   6.248  1.00 26.45           N  
ATOM   3571  CA  MET P  70     105.497  17.033   6.957  1.00 27.06           C  
ATOM   3572  C   MET P  70     105.334  16.799   8.461  1.00 21.00           C  
ATOM   3573  O   MET P  70     106.324  16.671   9.170  1.00 24.95           O  
ATOM   3574  CB  MET P  70     106.220  18.363   6.715  1.00 26.66           C  
ATOM   3575  CG  MET P  70     106.685  18.572   5.255  1.00 26.87           C  
ATOM   3576  SD  MET P  70     107.740  17.225   4.661  1.00 35.51           S  
ATOM   3577  CE  MET P  70     109.070  17.300   5.864  1.00 46.82           C  
ATOM   3578  N   GLY P  71     104.087  16.722   8.932  1.00 24.41           N  
ATOM   3579  CA  GLY P  71     103.792  16.338  10.307  1.00 24.17           C  
ATOM   3580  C   GLY P  71     103.040  17.377  11.122  1.00 23.08           C  
ATOM   3581  O   GLY P  71     102.665  17.112  12.269  1.00 24.09           O  
ATOM   3582  N   TYR P  72     102.809  18.556  10.542  1.00 24.11           N  
ATOM   3583  CA  TYR P  72     102.105  19.622  11.244  1.00 21.45           C  
ATOM   3584  C   TYR P  72     100.619  19.310  11.198  1.00 23.25           C  
ATOM   3585  O   TYR P  72      99.960  19.555  10.186  1.00 26.02           O  
ATOM   3586  CB  TYR P  72     102.387  21.008  10.635  1.00 22.29           C  
ATOM   3587  CG  TYR P  72     103.802  21.518  10.836  1.00 19.99           C  
ATOM   3588  CD1 TYR P  72     104.186  22.191  12.007  1.00 18.94           C  
ATOM   3589  CD2 TYR P  72     104.784  21.284   9.878  1.00 19.91           C  
ATOM   3590  CE1 TYR P  72     105.466  22.644  12.178  1.00 17.95           C  
ATOM   3591  CE2 TYR P  72     106.081  21.744  10.057  1.00 19.13           C  
ATOM   3592  CZ  TYR P  72     106.424  22.396  11.231  1.00 17.84           C  
ATOM   3593  OH  TYR P  72     107.707  22.846  11.382  1.00 20.12           O  
ATOM   3594  N   THR P  73     100.099  18.739  12.287  1.00 21.56           N  
ATOM   3595  CA  THR P  73      98.735  18.209  12.271  1.00 24.25           C  
ATOM   3596  C   THR P  73      97.739  18.967  13.144  1.00 23.21           C  
ATOM   3597  O   THR P  73      96.544  18.868  12.911  1.00 25.63           O  
ATOM   3598  CB  THR P  73      98.722  16.737  12.699  1.00 21.95           C  
ATOM   3599  OG1 THR P  73      99.333  16.621  13.993  1.00 27.64           O  
ATOM   3600  CG2 THR P  73      99.479  15.877  11.697  1.00 28.08           C  
ATOM   3601  N   TYR P  74      98.209  19.724  14.135  1.00 22.32           N  
ATOM   3602  CA  TYR P  74      97.300  20.456  15.017  1.00 20.08           C  
ATOM   3603  C   TYR P  74      97.017  21.864  14.498  1.00 20.14           C  
ATOM   3604  O   TYR P  74      97.915  22.563  14.037  1.00 23.57           O  
ATOM   3605  CB  TYR P  74      97.834  20.516  16.449  1.00 21.60           C  
ATOM   3606  CG  TYR P  74      97.733  19.201  17.167  1.00 21.16           C  
ATOM   3607  CD1 TYR P  74      96.572  18.843  17.838  1.00 23.04           C  
ATOM   3608  CD2 TYR P  74      98.776  18.291  17.137  1.00 21.70           C  
ATOM   3609  CE1 TYR P  74      96.478  17.620  18.506  1.00 21.52           C  
ATOM   3610  CE2 TYR P  74      98.680  17.062  17.776  1.00 23.03           C  
ATOM   3611  CZ  TYR P  74      97.532  16.727  18.460  1.00 21.71           C  
ATOM   3612  OH  TYR P  74      97.441  15.491  19.097  1.00 23.83           O  
ATOM   3613  N  ALEU P  75      95.757  22.275  14.612  0.50 22.63           N  
ATOM   3614  N  BLEU P  75      95.747  22.250  14.555  0.50 21.17           N  
ATOM   3615  CA ALEU P  75      95.320  23.624  14.261  0.50 22.37           C  
ATOM   3616  CA BLEU P  75      95.326  23.620  14.288  0.50 20.52           C  
ATOM   3617  C  ALEU P  75      94.543  24.138  15.465  0.50 25.41           C  
ATOM   3618  C  BLEU P  75      94.594  24.062  15.530  0.50 21.35           C  
ATOM   3619  O  ALEU P  75      93.385  23.730  15.668  0.50 26.54           O  
ATOM   3620  O  BLEU P  75      93.517  23.522  15.835  0.50 20.90           O  
ATOM   3621  CB ALEU P  75      94.435  23.577  13.013  0.50 23.43           C  
ATOM   3622  CB BLEU P  75      94.390  23.688  13.091  0.50 21.27           C  
ATOM   3623  CG ALEU P  75      93.879  24.888  12.427  0.50 31.32           C  
ATOM   3624  CG BLEU P  75      93.797  25.083  12.828  0.50 22.70           C  
ATOM   3625  CD1ALEU P  75      93.323  25.772  13.530  0.50 32.11           C  
ATOM   3626  CD1BLEU P  75      94.799  26.010  12.172  0.50 26.13           C  
ATOM   3627  CD2ALEU P  75      94.914  25.649  11.611  0.50 33.27           C  
ATOM   3628  CD2BLEU P  75      92.528  24.983  11.979  0.50 26.31           C  
ATOM   3629  N   ASN P  76      95.181  25.020  16.250  1.00 23.53           N  
ATOM   3630  CA  ASN P  76      94.725  25.358  17.611  1.00 20.66           C  
ATOM   3631  C   ASN P  76      94.216  26.767  17.782  1.00 21.97           C  
ATOM   3632  O   ASN P  76      94.910  27.751  17.495  1.00 22.71           O  
ATOM   3633  CB  ASN P  76      95.814  25.111  18.664  1.00 20.92           C  
ATOM   3634  CG  ASN P  76      96.226  23.659  18.772  1.00 21.95           C  
ATOM   3635  OD1 ASN P  76      95.673  22.777  18.112  1.00 21.40           O  
ATOM   3636  ND2 ASN P  76      97.246  23.416  19.578  1.00 23.06           N  
ATOM   3637  N   ILE P  77      92.977  26.830  18.258  1.00 23.44           N  
ATOM   3638  CA  ILE P  77      92.327  28.035  18.707  1.00 23.18           C  
ATOM   3639  C   ILE P  77      92.899  28.403  20.066  1.00 22.89           C  
ATOM   3640  O   ILE P  77      93.132  27.535  20.910  1.00 24.02           O  
ATOM   3641  CB  ILE P  77      90.784  27.817  18.843  1.00 22.62           C  
ATOM   3642  CG1 ILE P  77      90.165  27.324  17.531  1.00 24.60           C  
ATOM   3643  CG2 ILE P  77      90.111  29.090  19.329  1.00 26.79           C  
ATOM   3644  CD1 ILE P  77      88.755  26.706  17.696  1.00 26.96           C  
ATOM   3645  N   ASP P  78      93.148  29.698  20.266  1.00 23.36           N  
ATOM   3646  CA  ASP P  78      93.612  30.221  21.560  1.00 22.86           C  
ATOM   3647  C   ASP P  78      92.520  31.134  22.145  1.00 24.94           C  
ATOM   3648  O   ASP P  78      91.332  30.913  21.881  1.00 22.69           O  
ATOM   3649  CB  ASP P  78      94.995  30.891  21.418  1.00 21.27           C  
ATOM   3650  CG  ASP P  78      95.803  30.906  22.742  1.00 25.19           C  
ATOM   3651  OD1 ASP P  78      95.706  31.913  23.481  1.00 22.75           O  
ATOM   3652  OD2 ASP P  78      96.516  29.908  23.035  1.00 23.02           O1-
ATOM   3653  N   ASP P  79      92.905  32.147  22.917  1.00 21.60           N  
ATOM   3654  CA  ASP P  79      91.942  32.995  23.621  1.00 25.10           C  
ATOM   3655  C   ASP P  79      91.072  33.791  22.633  1.00 25.48           C  
ATOM   3656  O   ASP P  79      91.395  33.907  21.442  1.00 28.45           O  
ATOM   3657  CB  ASP P  79      92.711  33.919  24.563  1.00 24.99           C  
ATOM   3658  CG  ASP P  79      91.878  34.482  25.711  1.00 28.79           C  
ATOM   3659  OD1 ASP P  79      90.625  34.339  25.743  1.00 26.60           O  
ATOM   3660  OD2 ASP P  79      92.519  35.090  26.598  1.00 25.84           O1-
ATOM   3661  N   CYS P  80      89.937  34.273  23.143  1.00 27.72           N  
ATOM   3662  CA  CYS P  80      88.999  35.181  22.442  1.00 28.29           C  
ATOM   3663  C   CYS P  80      88.011  34.521  21.446  1.00 31.32           C  
ATOM   3664  O   CYS P  80      87.450  35.212  20.600  1.00 30.81           O  
ATOM   3665  CB  CYS P  80      89.752  36.369  21.794  1.00 35.67           C  
ATOM   3666  SG  CYS P  80      91.008  37.053  22.931  1.00 32.50           S  
ATOM   3667  N   TRP P  81      87.753  33.214  21.580  1.00 26.80           N  
ATOM   3668  CA  TRP P  81      86.803  32.517  20.686  1.00 25.44           C  
ATOM   3669  C   TRP P  81      85.383  32.470  21.259  1.00 28.01           C  
ATOM   3670  O   TRP P  81      84.413  32.213  20.526  1.00 29.22           O  
ATOM   3671  CB  TRP P  81      87.282  31.092  20.360  1.00 27.45           C  
ATOM   3672  CG  TRP P  81      87.333  30.162  21.541  1.00 28.28           C  
ATOM   3673  CD1 TRP P  81      88.398  29.938  22.369  1.00 26.08           C  
ATOM   3674  CD2 TRP P  81      86.282  29.307  22.005  1.00 27.80           C  
ATOM   3675  NE1 TRP P  81      88.070  29.005  23.329  1.00 25.59           N  
ATOM   3676  CE2 TRP P  81      86.773  28.610  23.130  1.00 25.57           C  
ATOM   3677  CE3 TRP P  81      84.960  29.073  21.583  1.00 29.14           C  
ATOM   3678  CZ2 TRP P  81      86.000  27.693  23.832  1.00 31.92           C  
ATOM   3679  CZ3 TRP P  81      84.196  28.156  22.283  1.00 29.12           C  
ATOM   3680  CH2 TRP P  81      84.715  27.485  23.403  1.00 32.43           C  
ATOM   3681  N   ILE P  82      85.264  32.740  22.555  1.00 27.13           N  
ATOM   3682  CA  ILE P  82      84.058  32.415  23.303  1.00 29.20           C  
ATOM   3683  C   ILE P  82      83.046  33.533  23.171  1.00 31.81           C  
ATOM   3684  O   ILE P  82      83.403  34.706  23.278  1.00 34.46           O  
ATOM   3685  CB  ILE P  82      84.354  32.176  24.802  1.00 29.72           C  
ATOM   3686  CG1 ILE P  82      85.374  31.047  24.963  1.00 28.39           C  
ATOM   3687  CG2 ILE P  82      83.050  31.820  25.555  1.00 30.73           C  
ATOM   3688  CD1 ILE P  82      85.944  30.925  26.374  1.00 29.12           C  
ATOM   3689  N   GLY P  83      81.788  33.153  22.935  1.00 35.06           N  
ATOM   3690  CA  GLY P  83      80.669  34.096  22.893  1.00 34.47           C  
ATOM   3691  C   GLY P  83      80.064  34.286  24.270  1.00 36.53           C  
ATOM   3692  O   GLY P  83      79.774  35.402  24.691  1.00 39.40           O  
ATOM   3693  N   GLY P  84      79.868  33.179  24.968  1.00 34.12           N  
ATOM   3694  CA  GLY P  84      79.287  33.187  26.305  1.00 38.50           C  
ATOM   3695  C   GLY P  84      78.928  31.769  26.711  1.00 40.72           C  
ATOM   3696  O   GLY P  84      79.381  30.797  26.095  1.00 40.74           O  
ATOM   3697  N   ARG P  85      78.108  31.656  27.748  1.00 36.62           N  
ATOM   3698  CA  ARG P  85      77.548  30.382  28.156  1.00 35.52           C  
ATOM   3699  C   ARG P  85      76.034  30.437  27.934  1.00 40.33           C  
ATOM   3700  O   ARG P  85      75.410  31.472  28.174  1.00 39.15           O  
ATOM   3701  CB  ARG P  85      77.868  30.107  29.622  1.00 37.86           C  
ATOM   3702  CG  ARG P  85      79.321  29.746  29.888  1.00 37.15           C  
ATOM   3703  CD  ARG P  85      79.550  29.351  31.341  1.00 38.05           C  
ATOM   3704  NE  ARG P  85      80.968  29.089  31.588  1.00 33.62           N  
ATOM   3705  CZ  ARG P  85      81.608  27.957  31.299  1.00 38.63           C  
ATOM   3706  NH1 ARG P  85      80.973  26.932  30.734  1.00 37.32           N1+
ATOM   3707  NH2 ARG P  85      82.907  27.858  31.558  1.00 34.10           N  
ATOM   3708  N   ASP P  86      75.448  29.341  27.451  1.00 34.45           N  
ATOM   3709  CA  ASP P  86      74.011  29.291  27.219  1.00 41.41           C  
ATOM   3710  C   ASP P  86      73.260  29.158  28.555  1.00 41.44           C  
ATOM   3711  O   ASP P  86      73.875  29.181  29.626  1.00 40.13           O  
ATOM   3712  CB  ASP P  86      73.639  28.191  26.195  1.00 41.59           C  
ATOM   3713  CG  ASP P  86      73.776  26.768  26.739  1.00 44.68           C  
ATOM   3714  OD1 ASP P  86      74.029  26.580  27.947  1.00 44.22           O  
ATOM   3715  OD2 ASP P  86      73.613  25.825  25.928  1.00 49.93           O1-
ATOM   3716  N   ALA P  87      71.937  29.033  28.487  1.00 42.52           N  
ATOM   3717  CA  ALA P  87      71.120  28.981  29.692  1.00 43.28           C  
ATOM   3718  C   ALA P  87      71.412  27.773  30.594  1.00 45.61           C  
ATOM   3719  O   ALA P  87      71.058  27.794  31.776  1.00 42.48           O  
ATOM   3720  CB  ALA P  87      69.645  29.015  29.320  1.00 49.10           C  
ATOM   3721  N   SER P  88      72.029  26.730  30.032  1.00 43.79           N  
ATOM   3722  CA  SER P  88      72.437  25.532  30.789  1.00 40.51           C  
ATOM   3723  C   SER P  88      73.918  25.553  31.181  1.00 41.36           C  
ATOM   3724  O   SER P  88      74.422  24.592  31.762  1.00 45.01           O  
ATOM   3725  CB  SER P  88      72.151  24.262  29.975  1.00 42.57           C  
ATOM   3726  OG  SER P  88      70.776  24.168  29.624  1.00 48.58           O  
ATOM   3727  N   GLY P  89      74.611  26.650  30.858  1.00 43.06           N  
ATOM   3728  CA  GLY P  89      76.019  26.821  31.223  1.00 42.72           C  
ATOM   3729  C   GLY P  89      77.029  26.293  30.219  1.00 37.75           C  
ATOM   3730  O   GLY P  89      78.218  26.280  30.508  1.00 40.34           O  
ATOM   3731  N   ARG P  90      76.561  25.851  29.052  1.00 37.71           N  
ATOM   3732  CA  ARG P  90      77.421  25.293  28.012  1.00 34.33           C  
ATOM   3733  C   ARG P  90      78.095  26.431  27.240  1.00 36.40           C  
ATOM   3734  O   ARG P  90      77.433  27.384  26.803  1.00 41.29           O  
ATOM   3735  CB  ARG P  90      76.598  24.418  27.058  1.00 39.70           C  
ATOM   3736  CG  ARG P  90      77.368  23.613  25.997  1.00 42.34           C  
ATOM   3737  CD  ARG P  90      76.347  22.886  25.085  1.00 47.80           C  
ATOM   3738  NE  ARG P  90      76.934  21.992  24.083  1.00 41.77           N  
ATOM   3739  CZ  ARG P  90      77.441  20.781  24.338  1.00 43.46           C  
ATOM   3740  NH1 ARG P  90      77.474  20.297  25.578  1.00 44.19           N1+
ATOM   3741  NH2 ARG P  90      77.935  20.047  23.342  1.00 41.68           N  
ATOM   3742  N   LEU P  91      79.413  26.335  27.083  1.00 36.58           N  
ATOM   3743  CA  LEU P  91      80.155  27.302  26.286  1.00 32.14           C  
ATOM   3744  C   LEU P  91      79.591  27.395  24.873  1.00 32.98           C  
ATOM   3745  O   LEU P  91      79.201  26.376  24.275  1.00 34.93           O  
ATOM   3746  CB  LEU P  91      81.639  26.910  26.217  1.00 33.57           C  
ATOM   3747  CG  LEU P  91      82.458  27.119  27.496  1.00 33.66           C  
ATOM   3748  CD1 LEU P  91      83.809  26.360  27.430  1.00 32.82           C  
ATOM   3749  CD2 LEU P  91      82.660  28.601  27.767  1.00 34.86           C  
ATOM   3750  N   MET P  92      79.566  28.621  24.352  1.00 35.23           N  
ATOM   3751  CA  MET P  92      79.231  28.884  22.962  1.00 34.54           C  
ATOM   3752  C   MET P  92      80.350  29.728  22.360  1.00 29.23           C  
ATOM   3753  O   MET P  92      80.866  30.629  23.027  1.00 31.90           O  
ATOM   3754  CB  MET P  92      77.924  29.685  22.841  1.00 40.48           C  
ATOM   3755  CG  MET P  92      76.741  29.119  23.595  1.00 43.60           C  
ATOM   3756  SD  MET P  92      75.319  30.255  23.592  1.00 46.53           S  
ATOM   3757  CE  MET P  92      75.959  31.632  24.568  1.00 49.21           C  
ATOM   3758  N   PRO P  93      80.712  29.458  21.091  1.00 30.30           N  
ATOM   3759  CA  PRO P  93      81.620  30.383  20.421  1.00 30.48           C  
ATOM   3760  C   PRO P  93      80.894  31.674  20.056  1.00 32.96           C  
ATOM   3761  O   PRO P  93      79.653  31.702  20.040  1.00 35.68           O  
ATOM   3762  CB  PRO P  93      82.013  29.621  19.146  1.00 29.19           C  
ATOM   3763  CG  PRO P  93      80.803  28.796  18.834  1.00 32.79           C  
ATOM   3764  CD  PRO P  93      80.277  28.370  20.193  1.00 31.39           C  
ATOM   3765  N   ASP P  94      81.649  32.732  19.769  1.00 35.09           N  
ATOM   3766  CA  ASP P  94      81.038  33.991  19.329  1.00 34.15           C  
ATOM   3767  C   ASP P  94      80.279  33.720  18.038  1.00 34.37           C  
ATOM   3768  O   ASP P  94      80.870  33.311  17.030  1.00 36.47           O  
ATOM   3769  CB  ASP P  94      82.098  35.071  19.124  1.00 37.64           C  
ATOM   3770  CG  ASP P  94      81.498  36.435  18.839  1.00 33.44           C  
ATOM   3771  OD1 ASP P  94      80.834  36.599  17.792  1.00 48.32           O  
ATOM   3772  OD2 ASP P  94      81.698  37.349  19.660  1.00 48.15           O1-
ATOM   3773  N   PRO P  95      78.954  33.925  18.064  1.00 34.89           N  
ATOM   3774  CA  PRO P  95      78.114  33.574  16.917  1.00 38.69           C  
ATOM   3775  C   PRO P  95      78.377  34.400  15.657  1.00 41.52           C  
ATOM   3776  O   PRO P  95      78.127  33.917  14.543  1.00 43.27           O  
ATOM   3777  CB  PRO P  95      76.691  33.812  17.440  1.00 42.14           C  
ATOM   3778  CG  PRO P  95      76.841  34.794  18.558  1.00 44.75           C  
ATOM   3779  CD  PRO P  95      78.184  34.549  19.159  1.00 35.18           C  
ATOM   3780  N   LYS P  96      78.873  35.626  15.833  1.00 39.23           N  
ATOM   3781  CA  LYS P  96      79.191  36.501  14.698  1.00 41.64           C  
ATOM   3782  C   LYS P  96      80.486  36.076  14.007  1.00 39.14           C  
ATOM   3783  O   LYS P  96      80.635  36.249  12.802  1.00 45.88           O  
ATOM   3784  CB  LYS P  96      79.282  37.968  15.148  1.00 43.08           C  
ATOM   3785  CG  LYS P  96      77.950  38.538  15.620  1.00 50.47           C  
ATOM   3786  CD  LYS P  96      78.094  39.944  16.198  1.00 61.44           C  
ATOM   3787  CE  LYS P  96      76.751  40.487  16.674  1.00 66.22           C  
ATOM   3788  NZ  LYS P  96      76.870  41.856  17.254  1.00 72.32           N1+
ATOM   3789  N   ARG P  97      81.409  35.505  14.777  1.00 34.60           N  
ATOM   3790  CA  ARG P  97      82.724  35.089  14.269  1.00 32.17           C  
ATOM   3791  C   ARG P  97      82.843  33.585  13.981  1.00 34.83           C  
ATOM   3792  O   ARG P  97      83.641  33.177  13.116  1.00 31.09           O  
ATOM   3793  CB  ARG P  97      83.796  35.559  15.248  1.00 32.91           C  
ATOM   3794  CG  ARG P  97      83.838  37.088  15.298  1.00 36.14           C  
ATOM   3795  CD  ARG P  97      84.980  37.669  16.116  1.00 32.23           C  
ATOM   3796  NE  ARG P  97      84.769  37.561  17.564  1.00 33.80           N  
ATOM   3797  CZ  ARG P  97      85.471  36.785  18.395  1.00 33.52           C  
ATOM   3798  NH1 ARG P  97      86.451  35.987  17.960  1.00 33.40           N1+
ATOM   3799  NH2 ARG P  97      85.180  36.795  19.692  1.00 32.00           N  
ATOM   3800  N   PHE P  98      82.028  32.778  14.666  1.00 30.96           N  
ATOM   3801  CA  PHE P  98      81.950  31.333  14.424  1.00 29.25           C  
ATOM   3802  C   PHE P  98      80.494  30.946  14.106  1.00 31.78           C  
ATOM   3803  O   PHE P  98      79.866  30.196  14.859  1.00 35.36           O  
ATOM   3804  CB  PHE P  98      82.490  30.563  15.641  1.00 31.10           C  
ATOM   3805  CG  PHE P  98      83.951  30.839  15.939  1.00 30.08           C  
ATOM   3806  CD1 PHE P  98      84.938  29.969  15.495  1.00 29.85           C  
ATOM   3807  CD2 PHE P  98      84.336  31.975  16.648  1.00 29.62           C  
ATOM   3808  CE1 PHE P  98      86.288  30.211  15.772  1.00 29.37           C  
ATOM   3809  CE2 PHE P  98      85.687  32.230  16.906  1.00 31.11           C  
ATOM   3810  CZ  PHE P  98      86.654  31.351  16.467  1.00 27.11           C  
ATOM   3811  N   PRO P  99      79.941  31.470  12.992  1.00 36.15           N  
ATOM   3812  CA  PRO P  99      78.513  31.276  12.725  1.00 39.89           C  
ATOM   3813  C   PRO P  99      78.056  29.819  12.542  1.00 41.08           C  
ATOM   3814  O   PRO P  99      76.876  29.527  12.750  1.00 38.07           O  
ATOM   3815  CB  PRO P  99      78.284  32.076  11.429  1.00 44.78           C  
ATOM   3816  CG  PRO P  99      79.612  32.182  10.799  1.00 44.90           C  
ATOM   3817  CD  PRO P  99      80.572  32.298  11.950  1.00 41.87           C  
ATOM   3818  N   HIS P 100      78.965  28.925  12.147  1.00 37.58           N  
ATOM   3819  CA  HIS P 100      78.596  27.527  11.930  1.00 37.00           C  
ATOM   3820  C   HIS P 100      78.794  26.661  13.174  1.00 39.86           C  
ATOM   3821  O   HIS P 100      78.339  25.521  13.210  1.00 42.33           O  
ATOM   3822  CB  HIS P 100      79.362  26.942  10.742  1.00 38.96           C  
ATOM   3823  CG  HIS P 100      78.997  27.560   9.424  1.00 40.66           C  
ATOM   3824  ND1 HIS P 100      77.975  27.085   8.631  1.00 57.81           N  
ATOM   3825  CD2 HIS P 100      79.517  28.623   8.766  1.00 42.35           C  
ATOM   3826  CE1 HIS P 100      77.886  27.823   7.538  1.00 64.80           C  
ATOM   3827  NE2 HIS P 100      78.812  28.763   7.595  1.00 55.47           N  
ATOM   3828  N   GLY P 101      79.456  27.209  14.189  1.00 39.73           N  
ATOM   3829  CA  GLY P 101      79.734  26.476  15.419  1.00 37.58           C  
ATOM   3830  C   GLY P 101      81.030  25.682  15.372  1.00 36.85           C  
ATOM   3831  O   GLY P 101      81.614  25.472  14.304  1.00 34.86           O  
ATOM   3832  N   ILE P 102      81.463  25.215  16.537  1.00 33.54           N  
ATOM   3833  CA  ILE P 102      82.740  24.479  16.661  1.00 30.81           C  
ATOM   3834  C   ILE P 102      82.697  23.055  16.083  1.00 31.58           C  
ATOM   3835  O   ILE P 102      83.656  22.645  15.434  1.00 34.22           O  
ATOM   3836  CB  ILE P 102      83.277  24.484  18.117  1.00 31.43           C  
ATOM   3837  CG1 ILE P 102      83.483  25.931  18.600  1.00 30.10           C  
ATOM   3838  CG2 ILE P 102      84.596  23.682  18.243  1.00 33.18           C  
ATOM   3839  CD1 ILE P 102      84.433  26.772  17.698  1.00 28.45           C  
ATOM   3840  N   PRO P 103      81.577  22.311  16.269  1.00 31.43           N  
ATOM   3841  CA  PRO P 103      81.509  20.998  15.627  1.00 30.84           C  
ATOM   3842  C   PRO P 103      81.745  21.050  14.113  1.00 32.09           C  
ATOM   3843  O   PRO P 103      82.443  20.184  13.565  1.00 33.78           O  
ATOM   3844  CB  PRO P 103      80.082  20.523  15.953  1.00 33.66           C  
ATOM   3845  CG  PRO P 103      79.770  21.169  17.257  1.00 31.79           C  
ATOM   3846  CD  PRO P 103      80.461  22.513  17.216  1.00 31.12           C  
ATOM   3847  N   PHE P 104      81.171  22.057  13.451  1.00 34.44           N  
ATOM   3848  CA  PHE P 104      81.365  22.261  12.012  1.00 34.35           C  
ATOM   3849  C   PHE P 104      82.846  22.453  11.707  1.00 29.50           C  
ATOM   3850  O   PHE P 104      83.391  21.875  10.759  1.00 36.70           O  
ATOM   3851  CB  PHE P 104      80.540  23.472  11.544  1.00 37.35           C  
ATOM   3852  CG  PHE P 104      80.811  23.900  10.122  1.00 45.75           C  
ATOM   3853  CD1 PHE P 104      80.059  23.390   9.072  1.00 51.71           C  
ATOM   3854  CD2 PHE P 104      81.793  24.852   9.840  1.00 43.76           C  
ATOM   3855  CE1 PHE P 104      80.300  23.798   7.756  1.00 53.67           C  
ATOM   3856  CE2 PHE P 104      82.035  25.256   8.539  1.00 49.53           C  
ATOM   3857  CZ  PHE P 104      81.285  24.730   7.493  1.00 57.09           C  
ATOM   3858  N   LEU P 105      83.492  23.276  12.514  1.00 29.88           N  
ATOM   3859  CA  LEU P 105      84.908  23.562  12.333  1.00 29.47           C  
ATOM   3860  C   LEU P 105      85.776  22.322  12.584  1.00 32.50           C  
ATOM   3861  O   LEU P 105      86.696  22.024  11.807  1.00 30.46           O  
ATOM   3862  CB  LEU P 105      85.331  24.709  13.252  1.00 31.77           C  
ATOM   3863  CG  LEU P 105      86.757  25.232  13.062  1.00 27.45           C  
ATOM   3864  CD1 LEU P 105      87.012  25.688  11.636  1.00 32.42           C  
ATOM   3865  CD2 LEU P 105      87.003  26.354  14.061  1.00 32.82           C  
ATOM   3866  N   ALA P 106      85.484  21.597  13.661  1.00 29.41           N  
ATOM   3867  CA  ALA P 106      86.172  20.339  13.936  1.00 28.14           C  
ATOM   3868  C   ALA P 106      86.005  19.350  12.786  1.00 32.27           C  
ATOM   3869  O   ALA P 106      86.980  18.711  12.365  1.00 34.30           O  
ATOM   3870  CB  ALA P 106      85.701  19.728  15.283  1.00 28.63           C  
ATOM   3871  N   ASP P 107      84.781  19.241  12.257  1.00 34.71           N  
ATOM   3872  CA  ASP P 107      84.514  18.355  11.131  1.00 31.26           C  
ATOM   3873  C   ASP P 107      85.331  18.744   9.914  1.00 28.71           C  
ATOM   3874  O   ASP P 107      85.853  17.880   9.194  1.00 37.71           O  
ATOM   3875  CB  ASP P 107      83.034  18.403  10.742  1.00 35.65           C  
ATOM   3876  CG  ASP P 107      82.117  17.759  11.764  1.00 37.88           C  
ATOM   3877  OD1 ASP P 107      82.617  17.148  12.737  1.00 38.75           O  
ATOM   3878  OD2 ASP P 107      80.880  17.875  11.579  1.00 44.15           O1-
ATOM   3879  N   TYR P 108      85.396  20.046   9.654  1.00 30.96           N  
ATOM   3880  CA  TYR P 108      86.131  20.560   8.510  1.00 32.83           C  
ATOM   3881  C   TYR P 108      87.611  20.232   8.645  1.00 32.89           C  
ATOM   3882  O   TYR P 108      88.246  19.705   7.725  1.00 33.23           O  
ATOM   3883  CB  TYR P 108      85.954  22.072   8.407  1.00 32.62           C  
ATOM   3884  CG  TYR P 108      86.537  22.629   7.137  1.00 38.68           C  
ATOM   3885  CD1 TYR P 108      85.849  22.524   5.932  1.00 45.69           C  
ATOM   3886  CD2 TYR P 108      87.787  23.235   7.130  1.00 34.96           C  
ATOM   3887  CE1 TYR P 108      86.385  23.024   4.752  1.00 44.83           C  
ATOM   3888  CE2 TYR P 108      88.339  23.726   5.965  1.00 31.64           C  
ATOM   3889  CZ  TYR P 108      87.628  23.631   4.770  1.00 40.28           C  
ATOM   3890  OH  TYR P 108      88.104  24.116   3.565  1.00 50.04           O  
ATOM   3891  N   VAL P 109      88.150  20.541   9.811  1.00 33.41           N  
ATOM   3892  CA  VAL P 109      89.546  20.270  10.111  1.00 31.12           C  
ATOM   3893  C   VAL P 109      89.832  18.768  10.006  1.00 30.83           C  
ATOM   3894  O   VAL P 109      90.820  18.362   9.383  1.00 30.04           O  
ATOM   3895  CB  VAL P 109      89.915  20.872  11.490  1.00 28.99           C  
ATOM   3896  CG1 VAL P 109      91.282  20.444  11.975  1.00 37.95           C  
ATOM   3897  CG2 VAL P 109      89.839  22.394  11.427  1.00 34.54           C  
ATOM   3898  N   HIS P 110      88.960  17.939  10.575  1.00 32.35           N  
ATOM   3899  CA  HIS P 110      89.112  16.490  10.450  1.00 29.73           C  
ATOM   3900  C   HIS P 110      89.050  15.992   8.999  1.00 29.10           C  
ATOM   3901  O   HIS P 110      89.748  15.041   8.648  1.00 30.31           O  
ATOM   3902  CB  HIS P 110      88.046  15.762  11.263  1.00 32.57           C  
ATOM   3903  CG  HIS P 110      88.127  15.989  12.742  1.00 30.76           C  
ATOM   3904  ND1 HIS P 110      89.305  16.250  13.402  1.00 34.35           N  
ATOM   3905  CD2 HIS P 110      87.168  15.937  13.694  1.00 28.43           C  
ATOM   3906  CE1 HIS P 110      89.065  16.359  14.698  1.00 25.57           C  
ATOM   3907  NE2 HIS P 110      87.772  16.183  14.899  1.00 34.53           N  
ATOM   3908  N   SER P 111      88.214  16.609   8.160  1.00 31.27           N  
ATOM   3909  CA  SER P 111      88.091  16.202   6.756  1.00 37.16           C  
ATOM   3910  C   SER P 111      89.385  16.372   5.954  1.00 34.31           C  
ATOM   3911  O   SER P 111      89.554  15.740   4.899  1.00 34.38           O  
ATOM   3912  CB  SER P 111      86.968  16.973   6.062  1.00 38.92           C  
ATOM   3913  OG  SER P 111      87.402  18.276   5.713  1.00 39.41           O  
ATOM   3914  N   LEU P 112      90.288  17.212   6.467  1.00 29.44           N  
ATOM   3915  CA  LEU P 112      91.578  17.509   5.836  1.00 31.26           C  
ATOM   3916  C   LEU P 112      92.734  16.756   6.489  1.00 35.50           C  
ATOM   3917  O   LEU P 112      93.904  17.000   6.167  1.00 30.60           O  
ATOM   3918  CB  LEU P 112      91.852  19.017   5.901  1.00 33.71           C  
ATOM   3919  CG  LEU P 112      90.821  19.894   5.183  1.00 40.76           C  
ATOM   3920  CD1 LEU P 112      91.065  21.362   5.489  1.00 40.77           C  
ATOM   3921  CD2 LEU P 112      90.809  19.654   3.663  1.00 53.11           C  
ATOM   3922  N   GLY P 113      92.412  15.846   7.410  1.00 31.39           N  
ATOM   3923  CA  GLY P 113      93.428  15.040   8.086  1.00 29.75           C  
ATOM   3924  C   GLY P 113      94.168  15.781   9.182  1.00 30.52           C  
ATOM   3925  O   GLY P 113      95.301  15.418   9.523  1.00 28.64           O  
ATOM   3926  N   LEU P 114      93.519  16.802   9.742  1.00 25.25           N  
ATOM   3927  CA  LEU P 114      94.099  17.634  10.783  1.00 26.36           C  
ATOM   3928  C   LEU P 114      93.330  17.432  12.089  1.00 23.68           C  
ATOM   3929  O   LEU P 114      92.263  16.787  12.120  1.00 27.61           O  
ATOM   3930  CB  LEU P 114      94.050  19.113  10.355  1.00 26.31           C  
ATOM   3931  CG  LEU P 114      94.826  19.459   9.079  1.00 25.88           C  
ATOM   3932  CD1 LEU P 114      94.410  20.845   8.579  1.00 31.42           C  
ATOM   3933  CD2 LEU P 114      96.343  19.402   9.366  1.00 25.91           C  
ATOM   3934  N   LYS P 115      93.899  17.960  13.168  1.00 23.23           N  
ATOM   3935  CA  LYS P 115      93.329  17.877  14.484  1.00 24.79           C  
ATOM   3936  C   LYS P 115      93.035  19.282  14.995  1.00 24.35           C  
ATOM   3937  O   LYS P 115      93.762  20.229  14.685  1.00 28.14           O  
ATOM   3938  CB  LYS P 115      94.290  17.112  15.401  1.00 23.94           C  
ATOM   3939  CG  LYS P 115      94.411  15.633  15.009  1.00 28.83           C  
ATOM   3940  CD  LYS P 115      95.254  14.829  15.997  1.00 32.02           C  
ATOM   3941  CE  LYS P 115      95.394  13.366  15.572  1.00 43.85           C  
ATOM   3942  NZ  LYS P 115      94.104  12.639  15.662  1.00 51.09           N1+
ATOM   3943  N   LEU P 116      91.962  19.429  15.762  1.00 25.05           N  
ATOM   3944  CA  LEU P 116      91.545  20.743  16.257  1.00 23.61           C  
ATOM   3945  C   LEU P 116      91.844  20.908  17.726  1.00 22.57           C  
ATOM   3946  O   LEU P 116      91.391  20.116  18.542  1.00 24.84           O  
ATOM   3947  CB  LEU P 116      90.038  20.997  16.024  1.00 26.26           C  
ATOM   3948  CG  LEU P 116      89.541  22.397  16.438  1.00 26.02           C  
ATOM   3949  CD1 LEU P 116      90.063  23.480  15.465  1.00 28.76           C  
ATOM   3950  CD2 LEU P 116      87.988  22.463  16.515  1.00 29.49           C  
ATOM   3951  N   GLY P 117      92.581  21.975  18.052  1.00 21.08           N  
ATOM   3952  CA  GLY P 117      92.833  22.340  19.420  1.00 19.60           C  
ATOM   3953  C   GLY P 117      91.995  23.522  19.832  1.00 21.99           C  
ATOM   3954  O   GLY P 117      91.626  24.355  19.009  1.00 24.03           O  
ATOM   3955  N   ILE P 118      91.666  23.566  21.116  1.00 21.43           N  
ATOM   3956  CA  ILE P 118      90.911  24.667  21.671  1.00 24.73           C  
ATOM   3957  C   ILE P 118      91.555  25.140  22.979  1.00 21.71           C  
ATOM   3958  O   ILE P 118      92.524  24.556  23.475  1.00 24.61           O  
ATOM   3959  CB  ILE P 118      89.385  24.268  21.822  1.00 23.52           C  
ATOM   3960  CG1 ILE P 118      88.469  25.496  21.734  1.00 27.01           C  
ATOM   3961  CG2 ILE P 118      89.168  23.461  23.147  1.00 27.96           C  
ATOM   3962  CD1 ILE P 118      87.044  25.182  21.311  1.00 29.16           C  
ATOM   3963  N   TYR P 119      90.982  26.183  23.547  1.00 24.11           N  
ATOM   3964  CA  TYR P 119      91.556  26.928  24.651  1.00 22.54           C  
ATOM   3965  C   TYR P 119      90.489  27.195  25.695  1.00 25.98           C  
ATOM   3966  O   TYR P 119      89.327  27.491  25.348  1.00 24.90           O  
ATOM   3967  CB  TYR P 119      92.126  28.251  24.118  1.00 23.57           C  
ATOM   3968  CG  TYR P 119      92.480  29.292  25.172  1.00 20.23           C  
ATOM   3969  CD1 TYR P 119      93.802  29.509  25.559  1.00 24.58           C  
ATOM   3970  CD2 TYR P 119      91.499  30.066  25.780  1.00 25.36           C  
ATOM   3971  CE1 TYR P 119      94.138  30.458  26.528  1.00 24.13           C  
ATOM   3972  CE2 TYR P 119      91.822  31.002  26.761  1.00 23.47           C  
ATOM   3973  CZ  TYR P 119      93.145  31.200  27.125  1.00 26.76           C  
ATOM   3974  OH  TYR P 119      93.446  32.141  28.089  1.00 25.46           O  
ATOM   3975  N   ALA P 120      90.895  27.103  26.959  1.00 24.18           N  
ATOM   3976  CA  ALA P 120      90.074  27.504  28.095  1.00 26.66           C  
ATOM   3977  C   ALA P 120      91.001  28.030  29.179  1.00 24.50           C  
ATOM   3978  O   ALA P 120      92.227  27.882  29.091  1.00 25.74           O  
ATOM   3979  CB  ALA P 120      89.237  26.322  28.622  1.00 27.64           C  
ATOM   3980  N   ASP P 121      90.421  28.622  30.214  1.00 25.62           N  
ATOM   3981  CA  ASP P 121      91.210  29.151  31.324  1.00 23.37           C  
ATOM   3982  C   ASP P 121      90.695  28.631  32.664  1.00 29.48           C  
ATOM   3983  O   ASP P 121      89.515  28.751  32.970  1.00 29.75           O  
ATOM   3984  CB  ASP P 121      91.201  30.674  31.280  1.00 28.22           C  
ATOM   3985  CG  ASP P 121      92.083  31.299  32.338  1.00 25.83           C  
ATOM   3986  OD1 ASP P 121      91.751  31.175  33.539  1.00 30.35           O  
ATOM   3987  OD2 ASP P 121      93.082  31.953  31.976  1.00 28.78           O1-
ATOM   3988  N   MET P 122      91.612  28.057  33.439  1.00 26.59           N  
ATOM   3989  CA  MET P 122      91.349  27.560  34.792  1.00 27.20           C  
ATOM   3990  C   MET P 122      91.332  28.765  35.735  1.00 32.81           C  
ATOM   3991  O   MET P 122      92.350  29.159  36.303  1.00 33.10           O  
ATOM   3992  CB  MET P 122      92.432  26.546  35.203  1.00 29.75           C  
ATOM   3993  CG  MET P 122      92.239  25.829  36.521  1.00 32.69           C  
ATOM   3994  SD  MET P 122      90.698  24.898  36.597  1.00 40.38           S  
ATOM   3995  CE  MET P 122      89.802  25.927  37.755  1.00 45.75           C  
ATOM   3996  N   GLY P 123      90.162  29.365  35.870  1.00 32.82           N  
ATOM   3997  CA  GLY P 123      90.021  30.606  36.622  1.00 31.78           C  
ATOM   3998  C   GLY P 123      88.697  31.258  36.295  1.00 32.78           C  
ATOM   3999  O   GLY P 123      87.873  30.688  35.571  1.00 33.22           O  
ATOM   4000  N   ASN P 124      88.497  32.456  36.821  1.00 31.40           N  
ATOM   4001  CA  ASN P 124      87.239  33.188  36.643  1.00 31.24           C  
ATOM   4002  C   ASN P 124      86.984  33.678  35.227  1.00 33.07           C  
ATOM   4003  O   ASN P 124      85.828  33.711  34.775  1.00 33.80           O  
ATOM   4004  CB  ASN P 124      87.195  34.384  37.589  1.00 31.71           C  
ATOM   4005  CG  ASN P 124      86.982  33.989  39.035  1.00 37.41           C  
ATOM   4006  OD1 ASN P 124      86.542  32.875  39.344  1.00 41.67           O  
ATOM   4007  ND2 ASN P 124      87.289  34.910  39.937  1.00 45.66           N  
ATOM   4008  N   PHE P 125      88.055  34.076  34.544  1.00 32.04           N  
ATOM   4009  CA  PHE P 125      87.984  34.531  33.153  1.00 31.27           C  
ATOM   4010  C   PHE P 125      89.232  34.079  32.437  1.00 30.04           C  
ATOM   4011  O   PHE P 125      90.218  33.749  33.090  1.00 32.42           O  
ATOM   4012  CB  PHE P 125      87.908  36.068  33.062  1.00 33.52           C  
ATOM   4013  CG  PHE P 125      86.804  36.667  33.886  1.00 35.65           C  
ATOM   4014  CD1 PHE P 125      87.052  37.156  35.167  1.00 32.16           C  
ATOM   4015  CD2 PHE P 125      85.512  36.738  33.384  1.00 34.64           C  
ATOM   4016  CE1 PHE P 125      86.025  37.682  35.939  1.00 38.32           C  
ATOM   4017  CE2 PHE P 125      84.483  37.281  34.145  1.00 46.08           C  
ATOM   4018  CZ  PHE P 125      84.745  37.757  35.425  1.00 40.31           C  
ATOM   4019  N   THR P 126      89.189  34.076  31.101  1.00 29.93           N  
ATOM   4020  CA  THR P 126      90.400  33.914  30.311  1.00 27.71           C  
ATOM   4021  C   THR P 126      91.258  35.159  30.513  1.00 30.07           C  
ATOM   4022  O   THR P 126      90.781  36.173  31.027  1.00 31.36           O  
ATOM   4023  CB  THR P 126      90.124  33.705  28.811  1.00 26.71           C  
ATOM   4024  OG1 THR P 126      89.746  34.948  28.183  1.00 26.74           O  
ATOM   4025  CG2 THR P 126      89.056  32.641  28.592  1.00 27.21           C  
ATOM   4026  N   CYS P 127      92.534  35.081  30.144  1.00 27.83           N  
ATOM   4027  CA  CYS P 127      93.420  36.222  30.344  1.00 30.23           C  
ATOM   4028  C   CYS P 127      92.871  37.498  29.675  1.00 25.92           C  
ATOM   4029  O   CYS P 127      93.068  38.571  30.199  1.00 30.03           O  
ATOM   4030  CB  CYS P 127      94.841  35.934  29.862  1.00 30.60           C  
ATOM   4031  SG  CYS P 127      95.681  34.599  30.728  1.00 35.06           S  
ATOM   4032  N   MET P 128      92.172  37.366  28.536  1.00 28.44           N  
ATOM   4033  CA  MET P 128      91.578  38.527  27.835  1.00 27.32           C  
ATOM   4034  C   MET P 128      90.136  38.836  28.278  1.00 31.04           C  
ATOM   4035  O   MET P 128      89.472  39.680  27.667  1.00 28.21           O  
ATOM   4036  CB  MET P 128      91.639  38.340  26.315  1.00 27.20           C  
ATOM   4037  CG  MET P 128      93.060  38.331  25.754  1.00 30.42           C  
ATOM   4038  SD  MET P 128      93.985  39.822  26.157  1.00 33.57           S  
ATOM   4039  CE  MET P 128      93.035  41.072  25.298  1.00 44.47           C  
ATOM   4040  N   GLY P 129      89.664  38.162  29.331  1.00 29.12           N  
ATOM   4041  CA  GLY P 129      88.387  38.489  29.979  1.00 31.52           C  
ATOM   4042  C   GLY P 129      87.169  37.718  29.497  1.00 33.06           C  
ATOM   4043  O   GLY P 129      86.030  38.093  29.804  1.00 33.86           O  
ATOM   4044  N   TYR P 130      87.398  36.647  28.739  1.00 30.39           N  
ATOM   4045  CA  TYR P 130      86.308  35.818  28.248  1.00 27.90           C  
ATOM   4046  C   TYR P 130      85.878  34.844  29.355  1.00 32.19           C  
ATOM   4047  O   TYR P 130      86.567  34.724  30.369  1.00 32.44           O  
ATOM   4048  CB  TYR P 130      86.716  35.135  26.928  1.00 31.53           C  
ATOM   4049  CG  TYR P 130      86.829  36.138  25.789  1.00 31.01           C  
ATOM   4050  CD1 TYR P 130      85.840  36.225  24.817  1.00 34.22           C  
ATOM   4051  CD2 TYR P 130      87.907  37.016  25.702  1.00 29.94           C  
ATOM   4052  CE1 TYR P 130      85.916  37.159  23.775  1.00 35.34           C  
ATOM   4053  CE2 TYR P 130      87.992  37.959  24.674  1.00 33.53           C  
ATOM   4054  CZ  TYR P 130      86.991  38.021  23.706  1.00 29.95           C  
ATOM   4055  OH  TYR P 130      87.047  38.947  22.674  1.00 36.96           O  
ATOM   4056  N   PRO P 131      84.716  34.183  29.192  1.00 33.38           N  
ATOM   4057  CA  PRO P 131      84.263  33.310  30.280  1.00 33.47           C  
ATOM   4058  C   PRO P 131      85.303  32.275  30.714  1.00 29.84           C  
ATOM   4059  O   PRO P 131      85.859  31.547  29.871  1.00 29.41           O  
ATOM   4060  CB  PRO P 131      83.034  32.625  29.693  1.00 35.22           C  
ATOM   4061  CG  PRO P 131      82.492  33.634  28.715  1.00 36.51           C  
ATOM   4062  CD  PRO P 131      83.699  34.316  28.132  1.00 36.42           C  
ATOM   4063  N   GLY P 132      85.540  32.224  32.025  1.00 31.86           N  
ATOM   4064  CA  GLY P 132      86.464  31.283  32.634  1.00 34.10           C  
ATOM   4065  C   GLY P 132      85.891  29.903  32.893  1.00 31.39           C  
ATOM   4066  O   GLY P 132      84.677  29.735  33.069  1.00 34.98           O  
ATOM   4067  N   THR P 133      86.781  28.919  32.931  1.00 30.12           N  
ATOM   4068  CA  THR P 133      86.433  27.563  33.297  1.00 29.40           C  
ATOM   4069  C   THR P 133      86.757  27.449  34.774  1.00 30.55           C  
ATOM   4070  O   THR P 133      87.864  27.091  35.175  1.00 38.21           O  
ATOM   4071  CB  THR P 133      87.174  26.510  32.448  1.00 30.97           C  
ATOM   4072  OG1 THR P 133      86.755  26.631  31.084  1.00 27.55           O  
ATOM   4073  CG2 THR P 133      86.874  25.072  32.941  1.00 31.07           C  
ATOM   4074  N   THR P 134      85.764  27.786  35.586  1.00 35.07           N  
ATOM   4075  CA  THR P 134      85.896  27.710  37.023  1.00 33.49           C  
ATOM   4076  C   THR P 134      85.834  26.235  37.423  1.00 31.68           C  
ATOM   4077  O   THR P 134      85.493  25.370  36.609  1.00 30.81           O  
ATOM   4078  CB  THR P 134      84.751  28.479  37.698  1.00 40.01           C  
ATOM   4079  OG1 THR P 134      83.499  27.979  37.206  1.00 42.90           O  
ATOM   4080  CG2 THR P 134      84.852  29.970  37.372  1.00 42.65           C  
ATOM   4081  N   LEU P 135      86.165  25.942  38.669  1.00 30.95           N  
ATOM   4082  CA  LEU P 135      86.092  24.556  39.146  1.00 30.62           C  
ATOM   4083  C   LEU P 135      84.716  23.908  38.905  1.00 32.63           C  
ATOM   4084  O   LEU P 135      84.652  22.715  38.584  1.00 35.06           O  
ATOM   4085  CB  LEU P 135      86.458  24.460  40.628  1.00 33.65           C  
ATOM   4086  CG  LEU P 135      87.915  24.767  41.000  1.00 35.73           C  
ATOM   4087  CD1 LEU P 135      88.066  24.872  42.511  1.00 41.59           C  
ATOM   4088  CD2 LEU P 135      88.901  23.731  40.417  1.00 37.80           C  
ATOM   4089  N   ASP P 136      83.644  24.697  39.046  1.00 36.29           N  
ATOM   4090  CA  ASP P 136      82.267  24.206  38.858  1.00 34.93           C  
ATOM   4091  C   ASP P 136      81.959  23.855  37.403  1.00 37.02           C  
ATOM   4092  O   ASP P 136      80.972  23.158  37.138  1.00 39.03           O  
ATOM   4093  CB  ASP P 136      81.239  25.258  39.309  1.00 46.48           C  
ATOM   4094  CG  ASP P 136      81.240  25.492  40.811  1.00 58.58           C  
ATOM   4095  OD1 ASP P 136      81.778  24.650  41.565  1.00 64.17           O  
ATOM   4096  OD2 ASP P 136      80.693  26.536  41.234  1.00 71.01           O1-
ATOM   4097  N   LYS P 137      82.776  24.368  36.471  1.00 33.06           N  
ATOM   4098  CA  LYS P 137      82.557  24.161  35.042  1.00 31.99           C  
ATOM   4099  C   LYS P 137      83.560  23.215  34.384  1.00 31.93           C  
ATOM   4100  O   LYS P 137      83.435  22.915  33.184  1.00 33.80           O  
ATOM   4101  CB  LYS P 137      82.616  25.506  34.320  1.00 32.98           C  
ATOM   4102  CG  LYS P 137      81.558  26.526  34.765  1.00 36.74           C  
ATOM   4103  CD  LYS P 137      80.171  26.067  34.382  1.00 36.80           C  
ATOM   4104  CE  LYS P 137      79.104  27.072  34.801  1.00 49.47           C  
ATOM   4105  NZ  LYS P 137      77.785  26.459  34.633  1.00 62.12           N1+
ATOM   4106  N   VAL P 138      84.547  22.748  35.146  1.00 32.90           N  
ATOM   4107  CA  VAL P 138      85.603  21.889  34.586  1.00 30.48           C  
ATOM   4108  C   VAL P 138      85.013  20.682  33.853  1.00 30.45           C  
ATOM   4109  O   VAL P 138      85.351  20.438  32.694  1.00 31.62           O  
ATOM   4110  CB  VAL P 138      86.636  21.450  35.674  1.00 29.47           C  
ATOM   4111  CG1 VAL P 138      87.538  20.289  35.182  1.00 31.13           C  
ATOM   4112  CG2 VAL P 138      87.478  22.645  36.115  1.00 31.86           C  
ATOM   4113  N   VAL P 139      84.129  19.931  34.518  1.00 33.29           N  
ATOM   4114  CA  VAL P 139      83.566  18.737  33.917  1.00 29.35           C  
ATOM   4115  C   VAL P 139      82.683  19.065  32.713  1.00 30.91           C  
ATOM   4116  O   VAL P 139      82.822  18.445  31.648  1.00 33.81           O  
ATOM   4117  CB  VAL P 139      82.784  17.892  34.962  1.00 34.43           C  
ATOM   4118  CG1 VAL P 139      82.019  16.775  34.276  1.00 35.76           C  
ATOM   4119  CG2 VAL P 139      83.748  17.341  36.012  1.00 35.24           C  
ATOM   4120  N   GLN P 140      81.778  20.030  32.872  1.00 31.28           N  
ATOM   4121  CA  GLN P 140      80.885  20.416  31.778  1.00 34.97           C  
ATOM   4122  C   GLN P 140      81.668  20.857  30.544  1.00 31.98           C  
ATOM   4123  O   GLN P 140      81.324  20.516  29.410  1.00 32.41           O  
ATOM   4124  CB  GLN P 140      79.930  21.539  32.211  1.00 36.15           C  
ATOM   4125  CG  GLN P 140      78.922  21.918  31.124  1.00 37.71           C  
ATOM   4126  CD  GLN P 140      77.825  22.848  31.611  1.00 45.60           C  
ATOM   4127  OE1 GLN P 140      77.894  23.390  32.720  1.00 39.64           O  
ATOM   4128  NE2 GLN P 140      76.796  23.041  30.773  1.00 42.34           N  
ATOM   4129  N   ASP P 141      82.731  21.608  30.760  1.00 30.81           N  
ATOM   4130  CA  ASP P 141      83.516  22.103  29.637  1.00 31.32           C  
ATOM   4131  C   ASP P 141      84.294  20.970  28.965  1.00 29.96           C  
ATOM   4132  O   ASP P 141      84.356  20.909  27.724  1.00 30.23           O  
ATOM   4133  CB  ASP P 141      84.424  23.249  30.086  1.00 31.21           C  
ATOM   4134  CG  ASP P 141      83.642  24.536  30.388  1.00 30.80           C  
ATOM   4135  OD1 ASP P 141      84.282  25.508  30.845  1.00 36.40           O  
ATOM   4136  OD2 ASP P 141      82.389  24.579  30.187  1.00 38.47           O1-
ATOM   4137  N   ALA P 142      84.871  20.067  29.764  1.00 29.93           N  
ATOM   4138  CA  ALA P 142      85.516  18.863  29.219  1.00 27.15           C  
ATOM   4139  C   ALA P 142      84.549  18.055  28.358  1.00 26.44           C  
ATOM   4140  O   ALA P 142      84.891  17.639  27.236  1.00 29.53           O  
ATOM   4141  CB  ALA P 142      86.105  17.977  30.352  1.00 30.47           C  
ATOM   4142  N   GLN P 143      83.344  17.825  28.881  1.00 31.64           N  
ATOM   4143  CA  GLN P 143      82.322  17.064  28.159  1.00 30.65           C  
ATOM   4144  C   GLN P 143      81.924  17.763  26.853  1.00 29.36           C  
ATOM   4145  O   GLN P 143      81.747  17.110  25.821  1.00 32.87           O  
ATOM   4146  CB  GLN P 143      81.093  16.817  29.058  1.00 31.10           C  
ATOM   4147  CG  GLN P 143      81.380  15.868  30.229  1.00 36.33           C  
ATOM   4148  CD  GLN P 143      80.274  15.805  31.275  1.00 41.06           C  
ATOM   4149  OE1 GLN P 143      80.134  14.798  31.983  1.00 50.75           O  
ATOM   4150  NE2 GLN P 143      79.500  16.868  31.391  1.00 37.71           N  
ATOM   4151  N   THR P 144      81.818  19.091  26.898  1.00 29.89           N  
ATOM   4152  CA  THR P 144      81.505  19.906  25.713  1.00 30.68           C  
ATOM   4153  C   THR P 144      82.576  19.761  24.629  1.00 30.99           C  
ATOM   4154  O   THR P 144      82.272  19.508  23.444  1.00 30.67           O  
ATOM   4155  CB  THR P 144      81.361  21.395  26.109  1.00 32.71           C  
ATOM   4156  OG1 THR P 144      80.305  21.532  27.072  1.00 33.75           O  
ATOM   4157  CG2 THR P 144      81.076  22.283  24.879  1.00 32.12           C  
ATOM   4158  N   PHE P 145      83.831  19.907  25.043  1.00 28.96           N  
ATOM   4159  CA  PHE P 145      84.954  19.769  24.129  1.00 26.01           C  
ATOM   4160  C   PHE P 145      84.985  18.385  23.486  1.00 23.89           C  
ATOM   4161  O   PHE P 145      85.156  18.286  22.257  1.00 28.36           O  
ATOM   4162  CB  PHE P 145      86.290  20.110  24.814  1.00 27.73           C  
ATOM   4163  CG  PHE P 145      86.373  21.522  25.342  1.00 27.83           C  
ATOM   4164  CD1 PHE P 145      85.752  22.582  24.680  1.00 26.39           C  
ATOM   4165  CD2 PHE P 145      87.092  21.796  26.490  1.00 32.57           C  
ATOM   4166  CE1 PHE P 145      85.839  23.880  25.172  1.00 28.89           C  
ATOM   4167  CE2 PHE P 145      87.183  23.079  26.986  1.00 32.94           C  
ATOM   4168  CZ  PHE P 145      86.548  24.133  26.327  1.00 31.26           C  
ATOM   4169  N   ALA P 146      84.780  17.325  24.276  1.00 27.73           N  
ATOM   4170  CA  ALA P 146      84.757  15.971  23.704  1.00 25.67           C  
ATOM   4171  C   ALA P 146      83.593  15.812  22.728  1.00 25.56           C  
ATOM   4172  O   ALA P 146      83.749  15.208  21.653  1.00 31.74           O  
ATOM   4173  CB  ALA P 146      84.734  14.885  24.805  1.00 29.29           C  
ATOM   4174  N   GLU P 147      82.442  16.373  23.084  1.00 30.79           N  
ATOM   4175  CA  GLU P 147      81.254  16.293  22.223  1.00 29.40           C  
ATOM   4176  C   GLU P 147      81.459  17.007  20.894  1.00 33.13           C  
ATOM   4177  O   GLU P 147      80.982  16.551  19.855  1.00 34.46           O  
ATOM   4178  CB  GLU P 147      80.031  16.841  22.954  1.00 37.05           C  
ATOM   4179  CG  GLU P 147      79.454  15.842  23.941  1.00 42.69           C  
ATOM   4180  CD  GLU P 147      78.612  16.481  25.037  1.00 51.21           C  
ATOM   4181  OE1 GLU P 147      78.381  15.799  26.067  1.00 51.26           O  
ATOM   4182  OE2 GLU P 147      78.188  17.651  24.875  1.00 53.51           O1-
ATOM   4183  N   TRP P 148      82.195  18.109  20.935  1.00 33.40           N  
ATOM   4184  CA  TRP P 148      82.574  18.842  19.725  1.00 30.59           C  
ATOM   4185  C   TRP P 148      83.636  18.133  18.871  1.00 30.15           C  
ATOM   4186  O   TRP P 148      83.866  18.513  17.722  1.00 31.81           O  
ATOM   4187  CB  TRP P 148      83.070  20.230  20.101  1.00 31.77           C  
ATOM   4188  CG  TRP P 148      82.018  21.160  20.657  1.00 30.96           C  
ATOM   4189  CD1 TRP P 148      80.656  20.974  20.674  1.00 34.75           C  
ATOM   4190  CD2 TRP P 148      82.248  22.451  21.235  1.00 32.03           C  
ATOM   4191  NE1 TRP P 148      80.034  22.068  21.242  1.00 34.63           N  
ATOM   4192  CE2 TRP P 148      80.989  22.988  21.590  1.00 31.19           C  
ATOM   4193  CE3 TRP P 148      83.397  23.205  21.492  1.00 29.60           C  
ATOM   4194  CZ2 TRP P 148      80.853  24.251  22.197  1.00 36.88           C  
ATOM   4195  CZ3 TRP P 148      83.261  24.458  22.097  1.00 35.27           C  
ATOM   4196  CH2 TRP P 148      81.997  24.970  22.434  1.00 36.69           C  
ATOM   4197  N   LYS P 149      84.283  17.124  19.459  1.00 30.59           N  
ATOM   4198  CA  LYS P 149      85.325  16.302  18.821  1.00 29.77           C  
ATOM   4199  C   LYS P 149      86.648  17.082  18.691  1.00 26.16           C  
ATOM   4200  O   LYS P 149      87.415  16.899  17.729  1.00 30.37           O  
ATOM   4201  CB  LYS P 149      84.874  15.691  17.485  1.00 30.99           C  
ATOM   4202  CG  LYS P 149      83.601  14.818  17.579  1.00 40.28           C  
ATOM   4203  CD  LYS P 149      83.264  14.212  16.217  1.00 48.29           C  
ATOM   4204  CE  LYS P 149      81.891  13.522  16.187  1.00 59.26           C  
ATOM   4205  NZ  LYS P 149      81.876  12.214  16.897  1.00 60.42           N1+
ATOM   4206  N   VAL P 150      86.889  17.949  19.679  1.00 25.44           N  
ATOM   4207  CA  VAL P 150      88.189  18.607  19.907  1.00 26.25           C  
ATOM   4208  C   VAL P 150      89.276  17.567  20.200  1.00 28.85           C  
ATOM   4209  O   VAL P 150      88.990  16.515  20.789  1.00 26.40           O  
ATOM   4210  CB  VAL P 150      88.061  19.604  21.091  1.00 30.51           C  
ATOM   4211  CG1 VAL P 150      89.387  20.011  21.647  1.00 42.28           C  
ATOM   4212  CG2 VAL P 150      87.248  20.849  20.669  1.00 30.20           C  
ATOM   4213  N   ASP P 151      90.511  17.871  19.796  1.00 27.43           N  
ATOM   4214  CA  ASP P 151      91.642  16.930  19.913  1.00 25.29           C  
ATOM   4215  C   ASP P 151      92.739  17.370  20.873  1.00 24.65           C  
ATOM   4216  O   ASP P 151      93.605  16.568  21.254  1.00 24.34           O  
ATOM   4217  CB  ASP P 151      92.237  16.683  18.527  1.00 22.36           C  
ATOM   4218  CG  ASP P 151      91.206  16.160  17.534  1.00 26.87           C  
ATOM   4219  OD1 ASP P 151      90.662  15.029  17.719  1.00 27.98           O  
ATOM   4220  OD2 ASP P 151      90.928  16.892  16.573  1.00 29.62           O1-
ATOM   4221  N   MET P 152      92.704  18.642  21.265  1.00 20.87           N  
ATOM   4222  CA  MET P 152      93.691  19.183  22.169  1.00 19.00           C  
ATOM   4223  C   MET P 152      93.055  20.319  22.926  1.00 19.90           C  
ATOM   4224  O   MET P 152      92.195  21.023  22.380  1.00 22.10           O  
ATOM   4225  CB  MET P 152      94.918  19.684  21.389  1.00 22.80           C  
ATOM   4226  CG  MET P 152      96.017  20.302  22.240  1.00 22.13           C  
ATOM   4227  SD  MET P 152      97.546  20.361  21.280  1.00 25.91           S
[truncated: 437,883 more chars]
