# Supplementary material for: Growing Glycans in Rosetta: Accurate de novo glycan modeling, density fitting, and rational sequon design
Source: PLoS Comput Biol. 2024 Jun 24;20(6):e1011895. doi: 10.1371/journal.pcbi.1011895 (PMC11288642; doi:10.1371/journal.pcbi.1011895)
Supplement: S1 Data — Please see README for a full description of each component. Briefly, these include the following scripts: create_substituted_JD.py—Used to create substituted job description file for rosetta_scripts_jd3; create_symmetry_mates.py—This was used to create symmetry mates with a 12 A radius; density_build_example.xml—An an example of a main job definition file before being substituted for each glycan; density_build_example_substituted.xml—Substituted version; glycan_bm_plots.py—Tools used for plotting all benchmark experiments from Rosetta JSON files.; glycan_conformer_table.txt—The resultant glycan conformer table used in Rosetta and benchmarked against; glycan_tree_relax.xml—Main script used for de novo benchmarking.; glycan_tree_relax_dens.xml—Main script used for density building.; glycan_tree_relax_with_solvation.xml—Script used for running the GTM with explicit waters; glycan_water_mediated_hbonds.xml—Script for calculating water mediated hydrogen bonds; pdb_roots_density_sym.txt—Benchmark glycan list used for create_substituted_JD.py; refine_with_map_dih2.xml—Script used for refining input structures into the rosetta energy function using density. (ZIP) [file pcbi.1011895.s027.zip › supplemental_data/symmetrized_structures/min_symm_structures/3gml_min.pdb]

ATOM      1  N   ASN A   7      -9.353 -34.271   8.682  1.00 36.17           N  
ATOM      2  CA  ASN A   7      -8.417 -33.122   8.958  1.00 35.50           C  
ATOM      3  C   ASN A   7      -9.159 -31.831   8.596  1.00 34.36           C  
ATOM      4  O   ASN A   7     -10.060 -31.865   7.729  1.00 35.38           O  
ATOM      5  CB  ASN A   7      -7.101 -33.219   8.164  1.00 37.23           C  
ATOM      6  CG  ASN A   7      -6.304 -34.534   8.439  1.00 40.06           C  
ATOM      7  OD1 ASN A   7      -6.735 -35.419   9.206  1.00 43.50           O  
ATOM      8  ND2 ASN A   7      -5.158 -34.672   7.772  1.00 43.22           N  
ATOM      9  N   TYR A   8      -8.869 -30.748   9.312  1.00 31.41           N  
ATOM     10  CA  TYR A   8      -9.401 -29.403   8.987  1.00 28.57           C  
ATOM     11  C   TYR A   8      -8.286 -28.411   9.150  1.00 27.04           C  
ATOM     12  O   TYR A   8      -7.615 -28.394  10.185  1.00 26.80           O  
ATOM     13  CB  TYR A   8     -10.491 -28.948   9.936  1.00 28.41           C  
ATOM     14  CG  TYR A   8     -11.794 -29.558   9.645  1.00 30.65           C  
ATOM     15  CD1 TYR A   8     -12.200 -30.683  10.331  1.00 33.04           C  
ATOM     16  CD2 TYR A   8     -12.640 -29.011   8.686  1.00 35.33           C  
ATOM     17  CE1 TYR A   8     -13.416 -31.262  10.069  1.00 36.55           C  
ATOM     18  CE2 TYR A   8     -13.865 -29.594   8.413  1.00 37.10           C  
ATOM     19  CZ  TYR A   8     -14.235 -30.708   9.110  1.00 36.95           C  
ATOM     20  OH  TYR A   8     -15.428 -31.293   8.852  1.00 42.78           O  
ATOM     21  N   THR A   9      -8.119 -27.557   8.156  1.00 25.21           N  
ATOM     22  CA  THR A   9      -7.083 -26.544   8.242  1.00 24.16           C  
ATOM     23  C   THR A   9      -7.764 -25.228   8.475  1.00 22.44           C  
ATOM     24  O   THR A   9      -8.627 -24.800   7.661  1.00 19.40           O  
ATOM     25  CB  THR A   9      -6.260 -26.486   6.988  1.00 25.03           C  
ATOM     26  OG1 THR A   9      -5.595 -27.736   6.848  1.00 28.79           O  
ATOM     27  CG2 THR A   9      -5.172 -25.439   7.129  1.00 25.14           C  
ATOM     28  N   PHE A  10      -7.354 -24.561   9.550  1.00 18.41           N  
ATOM     29  CA  PHE A  10      -7.798 -23.183   9.821  1.00 19.14           C  
ATOM     30  C   PHE A  10      -6.768 -22.203   9.317  1.00 18.45           C  
ATOM     31  O   PHE A  10      -5.611 -22.324   9.737  1.00 18.08           O  
ATOM     32  CB  PHE A  10      -7.859 -23.045  11.361  1.00 19.72           C  
ATOM     33  CG  PHE A  10      -8.343 -21.725  11.825  1.00 17.22           C  
ATOM     34  CD1 PHE A  10      -9.698 -21.359  11.674  1.00 15.62           C  
ATOM     35  CD2 PHE A  10      -7.475 -20.890  12.550  1.00 20.51           C  
ATOM     36  CE1 PHE A  10     -10.132 -20.150  12.105  1.00 18.93           C  
ATOM     37  CE2 PHE A  10      -7.909 -19.686  13.001  1.00 22.33           C  
ATOM     38  CZ  PHE A  10      -9.227 -19.297  12.814  1.00 22.72           C  
ATOM     39  N  AARG A  11      -7.105 -21.289   8.406  0.50 17.15           N  
ATOM     40  N  BARG A  11      -7.209 -21.297   8.416  0.50 18.22           N  
ATOM     41  CA AARG A  11      -6.082 -20.379   7.895  0.50 16.08           C  
ATOM     42  CA BARG A  11      -6.407 -20.299   7.691  0.50 18.11           C  
ATOM     43  C  AARG A  11      -6.611 -18.965   7.896  0.50 16.36           C  
ATOM     44  C  BARG A  11      -6.785 -18.895   8.110  0.50 18.16           C  
ATOM     45  O  AARG A  11      -7.730 -18.699   7.338  0.50 12.31           O  
ATOM     46  O  BARG A  11      -7.949 -18.520   8.005  0.50 16.69           O  
ATOM     47  CB AARG A  11      -5.658 -20.739   6.456  0.50 14.37           C  
ATOM     48  CB BARG A  11      -6.695 -20.371   6.156  0.50 17.24           C  
ATOM     49  CG AARG A  11      -5.497 -22.146   6.071  0.50 18.67           C  
ATOM     50  CG BARG A  11      -6.107 -21.541   5.417  0.50 23.03           C  
ATOM     51  CD AARG A  11      -5.686 -22.294   4.504  0.50 23.18           C  
ATOM     52  CD BARG A  11      -6.431 -21.522   3.873  0.50 24.24           C  
ATOM     53  NE AARG A  11      -4.946 -23.421   3.949  0.50 24.91           N  
ATOM     54  NE BARG A  11      -7.768 -22.037   3.517  0.50 29.74           N  
ATOM     55  CZ AARG A  11      -5.445 -24.627   3.673  0.50 27.62           C  
ATOM     56  CZ BARG A  11      -8.395 -21.776   2.355  0.50 28.02           C  
ATOM     57  NH1AARG A  11      -6.705 -24.925   3.900  0.50 24.39           N1+
ATOM     58  NH1BARG A  11      -7.812 -21.005   1.456  0.50 29.91           N1+
ATOM     59  NH2AARG A  11      -4.645 -25.571   3.178  0.50 30.96           N  
ATOM     60  NH2BARG A  11      -9.606 -22.260   2.088  0.50 22.84           N  
ATOM     61  N   CYS A  12      -5.817 -18.094   8.542  1.00 15.53           N  
ATOM     62  CA  CYS A  12      -6.054 -16.667   8.651  1.00 16.14           C  
ATOM     63  C   CYS A  12      -5.214 -16.048   7.576  1.00 16.50           C  
ATOM     64  O   CYS A  12      -3.984 -16.225   7.631  1.00 18.38           O  
ATOM     65  CB  CYS A  12      -5.532 -16.152   9.985  1.00 17.18           C  
ATOM     66  SG  CYS A  12      -6.531 -16.828  11.367  1.00 22.30           S  
ATOM     67  N   LEU A  13      -5.822 -15.381   6.605  1.00 14.48           N  
ATOM     68  CA  LEU A  13      -5.096 -14.872   5.446  1.00 14.79           C  
ATOM     69  C   LEU A  13      -5.158 -13.372   5.456  1.00 15.89           C  
ATOM     70  O   LEU A  13      -6.268 -12.728   5.305  1.00 16.65           O  
ATOM     71  CB  LEU A  13      -5.748 -15.352   4.141  1.00 13.01           C  
ATOM     72  CG  LEU A  13      -5.881 -16.876   4.060  1.00 14.10           C  
ATOM     73  CD1 LEU A  13      -6.510 -17.187   2.649  1.00 16.91           C  
ATOM     74  CD2 LEU A  13      -4.541 -17.667   4.311  1.00 18.42           C  
ATOM     75  N   GLN A  14      -3.988 -12.781   5.567  1.00 14.40           N  
ATOM     76  CA  GLN A  14      -3.883 -11.321   5.627  1.00 14.53           C  
ATOM     77  C   GLN A  14      -3.292 -10.792   4.346  1.00 17.35           C  
ATOM     78  O   GLN A  14      -2.306 -11.368   3.846  1.00 16.37           O  
ATOM     79  CB  GLN A  14      -2.959 -10.935   6.790  1.00 15.20           C  
ATOM     80  CG  GLN A  14      -2.707  -9.391   6.849  1.00 14.34           C  
ATOM     81  CD  GLN A  14      -1.565  -9.081   7.838  1.00 18.92           C  
ATOM     82  OE1 GLN A  14      -1.328  -9.844   8.779  1.00 22.61           O  
ATOM     83  NE2 GLN A  14      -0.779  -8.057   7.526  1.00 16.83           N  
ATOM     84  N   MET A  15      -3.902  -9.769   3.729  1.00 15.09           N  
ATOM     85  CA  MET A  15      -3.316  -9.235   2.521  1.00 17.23           C  
ATOM     86  C   MET A  15      -3.136  -7.707   2.706  1.00 17.45           C  
ATOM     87  O   MET A  15      -4.110  -6.941   2.965  1.00 17.23           O  
ATOM     88  CB  MET A  15      -4.122  -9.753   1.258  1.00 20.66           C  
ATOM     89  CG  MET A  15      -5.502  -9.481   1.134  1.00 26.30           C  
ATOM     90  SD  MET A  15      -6.404 -11.024   0.515  1.00 26.05           S  
ATOM     91  CE  MET A  15      -7.135 -11.503   2.097  1.00 24.75           C  
ATOM     92  N   SER A  16      -1.876  -7.240   2.638  1.00 14.91           N  
ATOM     93  CA  SER A  16      -1.632  -5.826   2.920  1.00 15.86           C  
ATOM     94  C   SER A  16      -0.978  -5.215   1.697  1.00 15.85           C  
ATOM     95  O   SER A  16       0.048  -5.743   1.183  1.00 17.56           O  
ATOM     96  CB  SER A  16      -0.674  -5.668   4.159  1.00 16.25           C  
ATOM     97  OG  SER A  16      -1.304  -6.210   5.267  1.00 19.09           O  
ATOM     98  N   SER A  17      -1.484  -4.076   1.245  1.00 17.10           N  
ATOM     99  CA  SER A  17      -0.963  -3.380   0.087  1.00 17.73           C  
ATOM    100  C   SER A  17      -0.455  -1.994   0.512  1.00 18.25           C  
ATOM    101  O   SER A  17      -1.111  -1.271   1.246  1.00 19.87           O  
ATOM    102  CB  SER A  17      -2.051  -3.202  -1.001  1.00 18.79           C  
ATOM    103  OG  SER A  17      -2.582  -4.480  -1.326  1.00 24.97           O  
ATOM    104  N   PHE A  18       0.757  -1.681   0.133  1.00 17.80           N  
ATOM    105  CA  PHE A  18       1.331  -0.333   0.412  1.00 19.86           C  
ATOM    106  C   PHE A  18       1.637   0.369  -0.910  1.00 22.98           C  
ATOM    107  O   PHE A  18       2.587   0.015  -1.607  1.00 23.50           O  
ATOM    108  CB  PHE A  18       2.620  -0.468   1.269  1.00 19.14           C  
ATOM    109  CG  PHE A  18       2.396  -1.116   2.639  1.00 21.94           C  
ATOM    110  CD1 PHE A  18       2.244  -2.494   2.737  1.00 18.16           C  
ATOM    111  CD2 PHE A  18       2.318  -0.340   3.820  1.00 17.54           C  
ATOM    112  CE1 PHE A  18       2.037  -3.138   3.979  1.00 20.10           C  
ATOM    113  CE2 PHE A  18       2.085  -0.955   5.049  1.00 19.58           C  
ATOM    114  CZ  PHE A  18       1.960  -2.383   5.118  1.00 18.67           C  
ATOM    115  N   ALA A  19       0.845   1.390  -1.254  1.00 26.06           N  
ATOM    116  CA  ALA A  19       0.935   2.022  -2.587  1.00 28.55           C  
ATOM    117  C   ALA A  19       2.020   3.054  -2.613  1.00 30.07           C  
ATOM    118  O   ALA A  19       2.696   3.204  -3.623  1.00 32.45           O  
ATOM    119  CB  ALA A  19      -0.400   2.677  -2.991  1.00 27.86           C  
ATOM    120  N   ASN A  20       2.179   3.774  -1.493  1.00 31.62           N  
ATOM    121  CA  ASN A  20       3.166   4.811  -1.319  1.00 32.47           C  
ATOM    122  C   ASN A  20       3.141   5.224   0.162  1.00 32.57           C  
ATOM    123  O   ASN A  20       2.355   4.663   0.944  1.00 33.05           O  
ATOM    124  CB  ASN A  20       2.808   6.012  -2.187  1.00 33.59           C  
ATOM    125  CG  ASN A  20       1.359   6.428  -2.011  1.00 37.66           C  
ATOM    126  OD1 ASN A  20       0.866   6.577  -0.883  1.00 33.34           O  
ATOM    127  ND2 ASN A  20       0.672   6.618  -3.123  1.00 44.15           N  
ATOM    128  N   ARG A  21       3.989   6.172   0.568  1.00 32.35           N  
ATOM    129  CA  ARG A  21       4.059   6.578   1.981  1.00 31.96           C  
ATOM    130  C   ARG A  21       2.711   6.940   2.622  1.00 30.61           C  
ATOM    131  O   ARG A  21       2.584   6.900   3.846  1.00 30.26           O  
ATOM    132  CB  ARG A  21       5.007   7.771   2.174  1.00 33.40           C  
ATOM    133  CG  ARG A  21       6.441   7.400   2.390  1.00 37.84           C  
ATOM    134  CD  ARG A  21       7.274   8.632   2.839  1.00 46.25           C  
ATOM    135  NE  ARG A  21       8.638   8.240   3.225  1.00 49.43           N  
ATOM    136  CZ  ARG A  21       9.696   9.053   3.206  1.00 51.77           C  
ATOM    137  NH1 ARG A  21       9.565  10.315   2.822  1.00 53.92           N1+
ATOM    138  NH2 ARG A  21      10.896   8.607   3.564  1.00 52.36           N  
ATOM    139  N   SER A  22       1.739   7.347   1.818  1.00 28.57           N  
ATOM    140  CA  SER A  22       0.480   7.838   2.352  1.00 29.31           C  
ATOM    141  C   SER A  22      -0.722   6.911   2.210  1.00 29.38           C  
ATOM    142  O   SER A  22      -1.831   7.314   2.561  1.00 30.86           O  
ATOM    143  CB  SER A  22       0.099   9.155   1.646  1.00 29.41           C  
ATOM    144  OG  SER A  22       1.067  10.170   1.881  1.00 29.12           O  
ATOM    145  N   TRP A  23      -0.563   5.716   1.638  1.00 27.64           N  
ATOM    146  CA  TRP A  23      -1.725   4.887   1.300  1.00 25.86           C  
ATOM    147  C   TRP A  23      -1.391   3.430   1.527  1.00 24.69           C  
ATOM    148  O   TRP A  23      -0.451   2.891   0.930  1.00 22.90           O  
ATOM    149  CB  TRP A  23      -2.116   5.015  -0.185  1.00 26.59           C  
ATOM    150  CG  TRP A  23      -3.441   4.354  -0.589  1.00 26.56           C  
ATOM    151  CD1 TRP A  23      -4.646   4.999  -0.740  1.00 29.70           C  
ATOM    152  CD2 TRP A  23      -3.695   2.959  -0.926  1.00 29.42           C  
ATOM    153  NE1 TRP A  23      -5.619   4.100  -1.107  1.00 29.37           N  
ATOM    154  CE2 TRP A  23      -5.074   2.848  -1.224  1.00 28.44           C  
ATOM    155  CE3 TRP A  23      -2.908   1.798  -0.957  1.00 28.81           C  
ATOM    156  CZ2 TRP A  23      -5.668   1.650  -1.573  1.00 26.69           C  
ATOM    157  CZ3 TRP A  23      -3.510   0.587  -1.314  1.00 26.99           C  
ATOM    158  CH2 TRP A  23      -4.878   0.529  -1.634  1.00 30.69           C  
ATOM    159  N   SER A  24      -2.179   2.768   2.343  1.00 23.46           N  
ATOM    160  CA  SER A  24      -1.970   1.315   2.477  1.00 22.19           C  
ATOM    161  C   SER A  24      -3.262   0.777   2.963  1.00 21.04           C  
ATOM    162  O   SER A  24      -4.130   1.565   3.430  1.00 22.09           O  
ATOM    163  CB  SER A  24      -0.887   1.013   3.499  1.00 23.60           C  
ATOM    164  OG  SER A  24      -1.417   1.182   4.797  1.00 25.83           O  
ATOM    165  N   ARG A  25      -3.442  -0.527   2.860  1.00 19.85           N  
ATOM    166  CA  ARG A  25      -4.612  -1.075   3.430  1.00 18.33           C  
ATOM    167  C   ARG A  25      -4.316  -2.539   3.755  1.00 18.21           C  
ATOM    168  O   ARG A  25      -3.512  -3.198   3.073  1.00 18.75           O  
ATOM    169  CB  ARG A  25      -5.829  -0.928   2.504  1.00 20.52           C  
ATOM    170  CG  ARG A  25      -5.888  -1.776   1.292  1.00 23.59           C  
ATOM    171  CD  ARG A  25      -7.267  -1.484   0.539  1.00 25.21           C  
ATOM    172  NE  ARG A  25      -8.406  -2.190   1.191  1.00 27.64           N  
ATOM    173  CZ  ARG A  25      -9.553  -1.610   1.539  1.00 28.06           C  
ATOM    174  NH1 ARG A  25      -9.763  -0.336   1.236  1.00 32.34           N1+
ATOM    175  NH2 ARG A  25     -10.494  -2.278   2.177  1.00 23.58           N  
ATOM    176  N   THR A  26      -4.979  -3.023   4.778  1.00 17.33           N  
ATOM    177  CA  THR A  26      -4.831  -4.411   5.191  1.00 16.75           C  
ATOM    178  C   THR A  26      -6.203  -5.029   5.296  1.00 16.00           C  
ATOM    179  O   THR A  26      -7.086  -4.431   5.912  1.00 19.29           O  
ATOM    180  CB  THR A  26      -4.101  -4.514   6.560  1.00 16.14           C  
ATOM    181  OG1 THR A  26      -2.744  -4.062   6.380  1.00 18.45           O  
ATOM    182  CG2 THR A  26      -4.128  -5.978   7.112  1.00 16.98           C  
ATOM    183  N   ASP A  27      -6.415  -6.187   4.671  1.00 16.14           N  
ATOM    184  CA  ASP A  27      -7.708  -6.885   4.705  1.00 16.32           C  
ATOM    185  C   ASP A  27      -7.405  -8.332   4.998  1.00 17.61           C  
ATOM    186  O   ASP A  27      -6.390  -8.907   4.477  1.00 19.80           O  
ATOM    187  CB  ASP A  27      -8.430  -6.800   3.361  1.00 15.74           C  
ATOM    188  CG  ASP A  27      -8.701  -5.321   2.957  1.00 19.07           C  
ATOM    189  OD1 ASP A  27      -7.968  -4.795   2.101  1.00 24.62           O  
ATOM    190  OD2 ASP A  27      -9.599  -4.700   3.538  1.00 21.95           O1-
ATOM    191  N  ASER A  28      -8.250  -8.957   5.794  0.50 17.69           N  
ATOM    192  N  BSER A  28      -8.245  -8.952   5.807  0.50 17.16           N  
ATOM    193  CA ASER A  28      -8.077 -10.403   6.082  0.50 17.16           C  
ATOM    194  CA BSER A  28      -8.092 -10.409   6.082  0.50 15.94           C  
ATOM    195  C  ASER A  28      -9.328 -11.217   5.888  0.50 16.76           C  
ATOM    196  C  BSER A  28      -9.337 -11.217   5.877  0.50 16.17           C  
ATOM    197  O  ASER A  28     -10.462 -10.682   5.983  0.50 17.36           O  
ATOM    198  O  BSER A  28     -10.472 -10.681   5.960  0.50 16.77           O  
ATOM    199  CB ASER A  28      -7.543 -10.634   7.492  0.50 18.20           C  
ATOM    200  CB BSER A  28      -7.558 -10.682   7.485  0.50 16.86           C  
ATOM    201  OG ASER A  28      -8.327  -9.918   8.425  0.50 20.22           O  
ATOM    202  OG BSER A  28      -6.322 -10.033   7.657  0.50 14.44           O  
ATOM    203  N   VAL A  29      -9.132 -12.504   5.637  1.00 16.64           N  
ATOM    204  CA  VAL A  29     -10.225 -13.472   5.601  1.00 14.78           C  
ATOM    205  C   VAL A  29      -9.792 -14.685   6.336  1.00 17.68           C  
ATOM    206  O   VAL A  29      -8.558 -14.966   6.446  1.00 18.43           O  
ATOM    207  CB  VAL A  29     -10.641 -13.905   4.141  1.00 17.02           C  
ATOM    208  CG1 VAL A  29     -11.239 -12.710   3.409  1.00 16.49           C  
ATOM    209  CG2 VAL A  29      -9.417 -14.478   3.337  1.00 17.05           C  
ATOM    210  N   VAL A  30     -10.759 -15.426   6.872  1.00 14.39           N  
ATOM    211  CA  VAL A  30     -10.412 -16.569   7.712  1.00 13.98           C  
ATOM    212  C   VAL A  30     -11.272 -17.722   7.227  1.00 17.67           C  
ATOM    213  O   VAL A  30     -12.487 -17.506   7.039  1.00 16.45           O  
ATOM    214  CB  VAL A  30     -10.706 -16.255   9.223  1.00 15.41           C  
ATOM    215  CG1 VAL A  30     -10.332 -17.411  10.023  1.00 14.51           C  
ATOM    216  CG2 VAL A  30      -9.944 -14.982   9.664  1.00 13.97           C  
ATOM    217  N   TRP A  31     -10.674 -18.907   7.066  1.00 14.15           N  
ATOM    218  CA  TRP A  31     -11.348 -20.081   6.529  1.00 16.73           C  
ATOM    219  C   TRP A  31     -11.186 -21.202   7.539  1.00 16.66           C  
ATOM    220  O   TRP A  31     -10.095 -21.385   8.097  1.00 18.48           O  
ATOM    221  CB  TRP A  31     -10.592 -20.543   5.268  1.00 14.98           C  
ATOM    222  CG  TRP A  31     -10.732 -19.548   4.163  1.00 15.87           C  
ATOM    223  CD1 TRP A  31      -9.860 -18.526   3.874  1.00 17.62           C  
ATOM    224  CD2 TRP A  31     -11.807 -19.436   3.195  1.00 16.90           C  
ATOM    225  NE1 TRP A  31     -10.325 -17.805   2.773  1.00 19.42           N  
ATOM    226  CE2 TRP A  31     -11.515 -18.323   2.361  1.00 18.88           C  
ATOM    227  CE3 TRP A  31     -12.994 -20.160   2.962  1.00 17.16           C  
ATOM    228  CZ2 TRP A  31     -12.341 -17.932   1.293  1.00 18.35           C  
ATOM    229  CZ3 TRP A  31     -13.819 -19.785   1.884  1.00 17.27           C  
ATOM    230  CH2 TRP A  31     -13.514 -18.635   1.095  1.00 19.12           C  
ATOM    231  N   LEU A  32     -12.223 -22.008   7.730  1.00 17.06           N  
ATOM    232  CA  LEU A  32     -12.019 -23.278   8.392  1.00 16.31           C  
ATOM    233  C   LEU A  32     -12.333 -24.323   7.308  1.00 16.68           C  
ATOM    234  O   LEU A  32     -13.477 -24.410   6.819  1.00 14.20           O  
ATOM    235  CB  LEU A  32     -12.931 -23.428   9.653  1.00 15.89           C  
ATOM    236  CG  LEU A  32     -12.908 -24.787  10.330  1.00 20.40           C  
ATOM    237  CD1 LEU A  32     -11.494 -25.137  10.825  1.00 20.09           C  
ATOM    238  CD2 LEU A  32     -13.923 -24.771  11.495  1.00 18.24           C  
ATOM    239  N   GLY A  33     -11.298 -25.042   6.866  1.00 17.28           N  
ATOM    240  CA  GLY A  33     -11.419 -25.876   5.641  1.00 17.82           C  
ATOM    241  C   GLY A  33     -11.837 -24.978   4.483  1.00 16.96           C  
ATOM    242  O   GLY A  33     -11.187 -23.940   4.184  1.00 17.36           O  
ATOM    243  N   ASP A  34     -12.921 -25.341   3.802  1.00 15.62           N  
ATOM    244  CA  ASP A  34     -13.351 -24.499   2.673  1.00 16.58           C  
ATOM    245  C   ASP A  34     -14.518 -23.562   3.014  1.00 16.01           C  
ATOM    246  O   ASP A  34     -15.209 -23.116   2.108  1.00 16.20           O  
ATOM    247  CB  ASP A  34     -13.736 -25.416   1.442  1.00 14.46           C  
ATOM    248  CG  ASP A  34     -14.794 -26.480   1.803  1.00 18.76           C  
ATOM    249  OD1 ASP A  34     -15.433 -26.354   2.906  1.00 18.87           O  
ATOM    250  OD2 ASP A  34     -15.065 -27.353   0.975  1.00 15.61           O1-
ATOM    251  N   LEU A  35     -14.779 -23.308   4.305  1.00 15.15           N  
ATOM    252  CA  LEU A  35     -15.895 -22.419   4.683  1.00 15.49           C  
ATOM    253  C   LEU A  35     -15.339 -21.149   5.356  1.00 14.24           C  
ATOM    254  O   LEU A  35     -14.538 -21.268   6.292  1.00 16.43           O  
ATOM    255  CB  LEU A  35     -16.824 -23.140   5.682  1.00 16.42           C  
ATOM    256  CG  LEU A  35     -17.594 -24.404   5.271  1.00 15.35           C  
ATOM    257  CD1 LEU A  35     -18.470 -24.826   6.487  1.00 17.30           C  
ATOM    258  CD2 LEU A  35     -18.372 -24.121   3.971  1.00 17.43           C  
ATOM    259  N   GLN A  36     -15.725 -19.970   4.865  1.00 15.82           N  
ATOM    260  CA  GLN A  36     -15.248 -18.715   5.456  1.00 15.57           C  
ATOM    261  C   GLN A  36     -15.933 -18.445   6.779  1.00 17.97           C  
ATOM    262  O   GLN A  36     -17.147 -18.573   6.903  1.00 15.33           O  
ATOM    263  CB  GLN A  36     -15.490 -17.550   4.513  1.00 16.51           C  
ATOM    264  CG  GLN A  36     -14.925 -16.249   5.031  1.00 16.72           C  
ATOM    265  CD  GLN A  36     -15.142 -15.122   4.042  1.00 18.27           C  
ATOM    266  OE1 GLN A  36     -15.757 -15.320   2.984  1.00 20.43           O  
ATOM    267  NE2 GLN A  36     -14.604 -13.960   4.341  1.00 14.11           N  
ATOM    268  N   THR A  37     -15.118 -18.089   7.765  1.00 16.51           N  
ATOM    269  CA  THR A  37     -15.644 -17.821   9.160  1.00 16.76           C  
ATOM    270  C   THR A  37     -15.557 -16.341   9.586  1.00 16.17           C  
ATOM    271  O   THR A  37     -16.379 -15.878  10.383  1.00 15.92           O  
ATOM    272  CB  THR A  37     -14.917 -18.670  10.172  1.00 17.05           C  
ATOM    273  OG1 THR A  37     -13.504 -18.436  10.072  1.00 15.68           O  
ATOM    274  CG2 THR A  37     -15.160 -20.123   9.932  1.00 19.33           C  
ATOM    275  N   HIS A  38     -14.645 -15.576   9.017  1.00 14.02           N  
ATOM    276  CA  HIS A  38     -14.472 -14.125   9.345  1.00 14.50           C  
ATOM    277  C   HIS A  38     -14.005 -13.356   8.167  1.00 15.84           C  
ATOM    278  O   HIS A  38     -13.392 -13.947   7.242  1.00 16.97           O  
ATOM    279  CB  HIS A  38     -13.392 -13.927  10.481  1.00 15.17           C  
ATOM    280  CG  HIS A  38     -13.614 -14.798  11.699  1.00 16.64           C  
ATOM    281  ND1 HIS A  38     -13.392 -16.160  11.722  1.00 15.68           N  
ATOM    282  CD2 HIS A  38     -14.107 -14.493  12.919  1.00 17.04           C  
ATOM    283  CE1 HIS A  38     -13.691 -16.648  12.915  1.00 15.28           C  
ATOM    284  NE2 HIS A  38     -14.152 -15.660  13.653  1.00 17.62           N  
ATOM    285  N   ARG A  39     -14.233 -12.052   8.206  1.00 15.46           N  
ATOM    286  CA  ARG A  39     -13.554 -11.095   7.344  1.00 17.41           C  
ATOM    287  C   ARG A  39     -13.149  -9.912   8.207  1.00 18.03           C  
ATOM    288  O   ARG A  39     -13.812  -9.559   9.178  1.00 16.20           O  
ATOM    289  CB  ARG A  39     -14.438 -10.577   6.170  1.00 14.88           C  
ATOM    290  CG  ARG A  39     -15.803  -9.835   6.560  1.00 18.97           C  
ATOM    291  CD  ARG A  39     -16.495  -9.214   5.273  1.00 18.02           C  
ATOM    292  NE  ARG A  39     -16.907 -10.339   4.429  1.00 19.35           N  
ATOM    293  CZ  ARG A  39     -18.029 -11.003   4.578  1.00 20.32           C  
ATOM    294  NH1 ARG A  39     -18.919 -10.618   5.540  1.00 19.08           N1+
ATOM    295  NH2 ARG A  39     -18.254 -12.067   3.813  1.00 20.41           N  
ATOM    296  N   TRP A  40     -12.054  -9.290   7.832  1.00 17.28           N  
ATOM    297  CA  TRP A  40     -11.704  -8.051   8.479  1.00 15.47           C  
ATOM    298  C   TRP A  40     -11.222  -7.085   7.436  1.00 16.57           C  
ATOM    299  O   TRP A  40     -10.075  -7.131   7.007  1.00 15.70           O  
ATOM    300  CB  TRP A  40     -10.681  -8.312   9.586  1.00 15.36           C  
ATOM    301  CG  TRP A  40     -10.487  -7.108  10.470  1.00 16.79           C  
ATOM    302  CD1 TRP A  40     -11.351  -6.050  10.617  1.00 15.92           C  
ATOM    303  CD2 TRP A  40      -9.388  -6.874  11.379  1.00 15.57           C  
ATOM    304  NE1 TRP A  40     -10.827  -5.162  11.554  1.00 20.45           N  
ATOM    305  CE2 TRP A  40      -9.625  -5.649  12.017  1.00 19.35           C  
ATOM    306  CE3 TRP A  40      -8.181  -7.571  11.652  1.00 17.32           C  
ATOM    307  CZ2 TRP A  40      -8.737  -5.100  12.951  1.00 18.93           C  
ATOM    308  CZ3 TRP A  40      -7.311  -7.003  12.619  1.00 18.34           C  
ATOM    309  CH2 TRP A  40      -7.598  -5.794  13.220  1.00 18.39           C  
ATOM    310  N   SER A  41     -12.152  -6.224   7.016  1.00 14.68           N  
ATOM    311  CA  SER A  41     -11.859  -5.179   6.045  1.00 16.16           C  
ATOM    312  C   SER A  41     -10.984  -4.096   6.652  1.00 15.25           C  
ATOM    313  O   SER A  41     -11.091  -3.766   7.829  1.00 17.07           O  
ATOM    314  CB  SER A  41     -13.212  -4.478   5.596  1.00 17.14           C  
ATOM    315  OG  SER A  41     -12.837  -3.385   4.765  1.00 22.11           O  
ATOM    316  N   ASN A  42     -10.113  -3.490   5.848  1.00 16.61           N  
ATOM    317  CA  ASN A  42      -9.424  -2.312   6.303  1.00 16.91           C  
ATOM    318  C   ASN A  42     -10.409  -1.246   6.771  1.00 18.80           C  
ATOM    319  O   ASN A  42     -10.071  -0.520   7.668  1.00 18.42           O  
ATOM    320  CB  ASN A  42      -8.594  -1.719   5.178  1.00 18.34           C  
ATOM    321  CG  ASN A  42      -7.591  -0.730   5.688  1.00 20.80           C  
ATOM    322  OD1 ASN A  42      -6.496  -1.101   6.103  1.00 18.91           O  
ATOM    323  ND2 ASN A  42      -7.970   0.575   5.684  1.00 18.43           N  
ATOM    324  N   ASP A  43     -11.591  -1.189   6.162  1.00 18.10           N  
ATOM    325  CA  ASP A  43     -12.592  -0.091   6.419  1.00 19.23           C  
ATOM    326  C   ASP A  43     -13.246  -0.268   7.778  1.00 18.11           C  
ATOM    327  O   ASP A  43     -14.016   0.586   8.244  1.00 19.61           O  
ATOM    328  CB  ASP A  43     -13.714  -0.173   5.380  1.00 21.37           C  
ATOM    329  CG  ASP A  43     -13.276   0.293   3.998  1.00 26.09           C  
ATOM    330  OD1 ASP A  43     -14.008  -0.023   3.045  1.00 37.01           O  
ATOM    331  OD2 ASP A  43     -12.242   0.999   3.865  1.00 29.41           O1-
ATOM    332  N   SER A  44     -12.998  -1.401   8.400  1.00 17.53           N  
ATOM    333  CA  SER A  44     -13.692  -1.757   9.625  1.00 17.54           C  
ATOM    334  C   SER A  44     -12.808  -1.740  10.848  1.00 17.65           C  
ATOM    335  O   SER A  44     -11.725  -2.282  10.862  1.00 16.60           O  
ATOM    336  CB  SER A  44     -14.299  -3.139   9.516  1.00 19.72           C  
ATOM    337  OG  SER A  44     -14.952  -3.438  10.741  1.00 21.70           O  
ATOM    338  N   ALA A  45     -13.325  -1.190  11.921  1.00 17.68           N  
ATOM    339  CA  ALA A  45     -12.582  -1.196  13.175  1.00 19.72           C  
ATOM    340  C   ALA A  45     -12.535  -2.591  13.785  1.00 18.73           C  
ATOM    341  O   ALA A  45     -11.615  -2.917  14.525  1.00 19.88           O  
ATOM    342  CB  ALA A  45     -13.216  -0.243  14.161  1.00 18.12           C  
ATOM    343  N   THR A  46     -13.544  -3.394  13.523  1.00 19.76           N  
ATOM    344  CA  THR A  46     -13.614  -4.707  14.164  1.00 21.00           C  
ATOM    345  C   THR A  46     -13.792  -5.871  13.151  1.00 21.45           C  
ATOM    346  O   THR A  46     -14.268  -5.684  12.013  1.00 20.48           O  
ATOM    347  CB  THR A  46     -14.815  -4.814  15.098  1.00 22.09           C  
ATOM    348  OG1 THR A  46     -16.015  -4.634  14.346  1.00 24.45           O  
ATOM    349  CG2 THR A  46     -14.766  -3.742  16.241  1.00 23.82           C  
ATOM    350  N   ILE A  47     -13.499  -7.068  13.642  1.00 20.85           N  
ATOM    351  CA  ILE A  47     -13.467  -8.237  12.839  1.00 20.80           C  
ATOM    352  C   ILE A  47     -14.887  -8.684  12.692  1.00 20.33           C  
ATOM    353  O   ILE A  47     -15.634  -8.721  13.683  1.00 19.54           O  
ATOM    354  CB  ILE A  47     -12.654  -9.339  13.560  1.00 21.85           C  
ATOM    355  CG1 ILE A  47     -11.183  -8.955  13.724  1.00 21.42           C  
ATOM    356  CG2 ILE A  47     -12.790 -10.698  12.872  1.00 22.50           C  
ATOM    357  CD1 ILE A  47     -10.554  -9.851  14.837  1.00 22.28           C  
ATOM    358  N   SER A  48     -15.290  -9.014  11.470  1.00 17.96           N  
ATOM    359  CA  SER A  48     -16.687  -9.305  11.138  1.00 18.40           C  
ATOM    360  C   SER A  48     -16.887 -10.822  11.131  1.00 18.70           C  
ATOM    361  O   SER A  48     -16.033 -11.582  10.643  1.00 18.31           O  
ATOM    362  CB  SER A  48     -17.004  -8.703   9.788  1.00 20.30           C  
ATOM    363  OG  SER A  48     -16.838  -7.289   9.900  1.00 25.39           O  
ATOM    364  N   PHE A  49     -18.012 -11.281  11.666  1.00 17.76           N  
ATOM    365  CA  PHE A  49     -18.385 -12.712  11.606  1.00 17.95           C  
ATOM    366  C   PHE A  49     -19.110 -13.062  10.334  1.00 17.39           C  
ATOM    367  O   PHE A  49     -20.033 -12.311   9.901  1.00 19.88           O  
ATOM    368  CB  PHE A  49     -19.349 -13.073  12.767  1.00 17.62           C  
ATOM    369  CG  PHE A  49     -18.763 -12.872  14.119  1.00 17.05           C  
ATOM    370  CD1 PHE A  49     -17.389 -12.922  14.352  1.00 17.02           C  
ATOM    371  CD2 PHE A  49     -19.606 -12.683  15.205  1.00 19.22           C  
ATOM    372  CE1 PHE A  49     -16.880 -12.742  15.679  1.00 17.42           C  
ATOM    373  CE2 PHE A  49     -19.089 -12.486  16.460  1.00 17.66           C  
ATOM    374  CZ  PHE A  49     -17.731 -12.513  16.700  1.00 14.86           C  
ATOM    375  N   THR A  50     -18.715 -14.174   9.696  1.00 16.50           N  
ATOM    376  CA  THR A  50     -19.457 -14.679   8.522  1.00 15.80           C  
ATOM    377  C   THR A  50     -20.279 -15.925   8.775  1.00 17.11           C  
ATOM    378  O   THR A  50     -20.978 -16.346   7.870  1.00 18.82           O  
ATOM    379  CB  THR A  50     -18.549 -14.889   7.292  1.00 17.31           C  
ATOM    380  OG1 THR A  50     -17.599 -15.923   7.559  1.00 15.29           O  
ATOM    381  CG2 THR A  50     -17.752 -13.540   7.069  1.00 16.42           C  
ATOM    382  N   LYS A  51     -20.304 -16.423  10.019  1.00 16.66           N  
ATOM    383  CA  LYS A  51     -21.173 -17.521  10.445  1.00 16.89           C  
ATOM    384  C   LYS A  51     -21.753 -17.151  11.815  1.00 15.48           C  
ATOM    385  O   LYS A  51     -21.179 -16.311  12.522  1.00 15.26           O  
ATOM    386  CB  LYS A  51     -20.326 -18.820  10.560  1.00 14.68           C  
ATOM    387  CG  LYS A  51     -19.721 -19.295   9.143  1.00 15.70           C  
ATOM    388  CD  LYS A  51     -20.812 -19.995   8.285  1.00 14.99           C  
ATOM    389  CE  LYS A  51     -20.084 -20.501   7.009  1.00 16.81           C  
ATOM    390  NZ  LYS A  51     -19.770 -19.341   6.061  1.00 17.15           N1+
ATOM    391  N   PRO A  52     -22.885 -17.776  12.199  1.00 15.59           N  
ATOM    392  CA  PRO A  52     -23.490 -17.607  13.539  1.00 15.28           C  
ATOM    393  C   PRO A  52     -22.583 -18.212  14.593  1.00 14.36           C  
ATOM    394  O   PRO A  52     -22.675 -17.814  15.730  1.00 16.07           O  
ATOM    395  CB  PRO A  52     -24.800 -18.419  13.494  1.00 16.47           C  
ATOM    396  CG  PRO A  52     -24.771 -19.178  12.213  1.00 16.28           C  
ATOM    397  CD  PRO A  52     -23.624 -18.693  11.324  1.00 16.75           C  
ATOM    398  N   TRP A  53     -21.663 -19.083  14.186  1.00 15.56           N  
ATOM    399  CA  TRP A  53     -20.718 -19.747  15.125  1.00 14.76           C  
ATOM    400  C   TRP A  53     -19.264 -19.219  15.016  1.00 15.84           C  
ATOM    401  O   TRP A  53     -18.352 -19.822  15.591  1.00 15.94           O  
ATOM    402  CB  TRP A  53     -20.755 -21.260  14.892  1.00 16.16           C  
ATOM    403  CG  TRP A  53     -20.720 -21.679  13.431  1.00 15.65           C  
ATOM    404  CD1 TRP A  53     -21.799 -21.969  12.613  1.00 17.43           C  
ATOM    405  CD2 TRP A  53     -19.526 -21.972  12.637  1.00 15.54           C  
ATOM    406  NE1 TRP A  53     -21.341 -22.363  11.341  1.00 17.54           N  
ATOM    407  CE2 TRP A  53     -19.954 -22.364  11.360  1.00 16.06           C  
ATOM    408  CE3 TRP A  53     -18.152 -21.932  12.900  1.00 19.37           C  
ATOM    409  CZ2 TRP A  53     -19.056 -22.714  10.352  1.00 16.30           C  
ATOM    410  CZ3 TRP A  53     -17.270 -22.290  11.891  1.00 20.87           C  
ATOM    411  CH2 TRP A  53     -17.740 -22.682  10.636  1.00 18.11           C  
ATOM    412  N   SER A  54     -19.062 -18.049  14.390  1.00 15.74           N  
ATOM    413  CA  SER A  54     -17.721 -17.487  14.225  1.00 15.55           C  
ATOM    414  C   SER A  54     -16.976 -17.122  15.504  1.00 15.82           C  
ATOM    415  O   SER A  54     -15.757 -17.010  15.473  1.00 17.08           O  
ATOM    416  CB  SER A  54     -17.735 -16.289  13.302  1.00 18.23           C  
ATOM    417  OG  SER A  54     -18.128 -16.694  12.003  1.00 16.62           O  
ATOM    418  N   GLN A  55     -17.689 -16.960  16.626  1.00 15.38           N  
ATOM    419  CA  GLN A  55     -16.993 -16.699  17.863  1.00 16.29           C  
ATOM    420  C   GLN A  55     -16.550 -18.010  18.537  1.00 16.66           C  
ATOM    421  O   GLN A  55     -15.964 -17.964  19.611  1.00 19.45           O  
ATOM    422  CB  GLN A  55     -17.914 -15.900  18.810  1.00 15.10           C  
ATOM    423  CG  GLN A  55     -17.199 -15.139  19.961  1.00 15.49           C  
ATOM    424  CD  GLN A  55     -18.155 -14.160  20.621  1.00 22.72           C  
ATOM    425  OE1 GLN A  55     -18.869 -13.410  19.936  1.00 18.80           O  
ATOM    426  NE2 GLN A  55     -18.205 -14.184  21.945  1.00 22.70           N  
ATOM    427  N   GLY A  56     -16.877 -19.164  17.972  1.00 17.48           N  
ATOM    428  CA  GLY A  56     -16.434 -20.435  18.538  1.00 17.01           C  
ATOM    429  C   GLY A  56     -17.088 -20.526  19.944  1.00 20.69           C  
ATOM    430  O   GLY A  56     -18.256 -20.147  20.135  1.00 20.70           O  
ATOM    431  N   LYS A  57     -16.294 -20.957  20.910  1.00 21.47           N  
ATOM    432  CA  LYS A  57     -16.754 -21.070  22.312  1.00 22.38           C  
ATOM    433  C   LYS A  57     -16.208 -19.961  23.238  1.00 22.92           C  
ATOM    434  O   LYS A  57     -16.321 -20.061  24.472  1.00 23.17           O  
ATOM    435  CB  LYS A  57     -16.372 -22.456  22.841  1.00 22.66           C  
ATOM    436  CG  LYS A  57     -17.243 -23.564  22.229  1.00 25.22           C  
ATOM    437  CD  LYS A  57     -16.742 -24.950  22.609  1.00 28.01           C  
ATOM    438  CE  LYS A  57     -17.516 -25.510  23.819  1.00 31.06           C  
ATOM    439  NZ  LYS A  57     -16.634 -26.507  24.425  1.00 35.83           N1+
ATOM    440  N   LEU A  58     -15.646 -18.913  22.664  1.00 22.69           N  
ATOM    441  CA  LEU A  58     -15.152 -17.785  23.445  1.00 23.24           C  
ATOM    442  C   LEU A  58     -16.309 -16.896  23.911  1.00 23.63           C  
ATOM    443  O   LEU A  58     -17.309 -16.675  23.147  1.00 23.27           O  
ATOM    444  CB  LEU A  58     -14.191 -16.954  22.588  1.00 22.07           C  
ATOM    445  CG  LEU A  58     -12.939 -17.649  22.015  1.00 22.41           C  
ATOM    446  CD1 LEU A  58     -11.985 -16.603  21.527  1.00 24.07           C  
ATOM    447  CD2 LEU A  58     -12.226 -18.439  23.031  1.00 27.26           C  
ATOM    448  N   SER A  59     -16.189 -16.409  25.164  1.00 24.90           N  
ATOM    449  CA  SER A  59     -17.130 -15.422  25.744  1.00 25.02           C  
ATOM    450  C   SER A  59     -16.935 -14.056  25.075  1.00 26.31           C  
ATOM    451  O   SER A  59     -15.889 -13.795  24.431  1.00 25.38           O  
ATOM    452  CB  SER A  59     -16.826 -15.232  27.229  1.00 25.12           C  
ATOM    453  OG  SER A  59     -15.493 -14.762  27.376  1.00 22.93           O  
ATOM    454  N   ASN A  60     -17.945 -13.195  25.176  1.00 26.53           N  
ATOM    455  CA  ASN A  60     -17.800 -11.849  24.595  1.00 26.60           C  
ATOM    456  C   ASN A  60     -16.522 -11.158  25.099  1.00 25.67           C  
ATOM    457  O   ASN A  60     -15.768 -10.483  24.348  1.00 24.08           O  
ATOM    458  CB  ASN A  60     -19.004 -10.971  24.928  1.00 27.06           C  
ATOM    459  CG  ASN A  60     -20.258 -11.369  24.183  1.00 27.37           C  
ATOM    460  OD1 ASN A  60     -20.283 -12.339  23.415  1.00 25.06           O  
ATOM    461  ND2 ASN A  60     -21.333 -10.628  24.431  1.00 26.68           N  
ATOM    462  N   GLN A  61     -16.249 -11.320  26.384  1.00 25.54           N  
ATOM    463  CA  GLN A  61     -14.992 -10.764  26.914  1.00 25.30           C  
ATOM    464  C   GLN A  61     -13.728 -11.448  26.331  1.00 24.49           C  
ATOM    465  O   GLN A  61     -12.710 -10.798  26.042  1.00 23.21           O  
ATOM    466  CB  GLN A  61     -14.989 -10.733  28.470  1.00 25.00           C  
ATOM    467  CG  GLN A  61     -13.623 -10.319  29.074  1.00 29.89           C  
ATOM    468  CD  GLN A  61     -13.575 -10.389  30.609  1.00 34.68           C  
ATOM    469  OE1 GLN A  61     -14.451 -10.971  31.250  1.00 37.40           O  
ATOM    470  NE2 GLN A  61     -12.543  -9.791  31.202  1.00 36.14           N  
ATOM    471  N   GLN A  62     -13.753 -12.755  26.139  1.00 24.16           N  
ATOM    472  CA  GLN A  62     -12.504 -13.375  25.678  1.00 24.87           C  
ATOM    473  C   GLN A  62     -12.341 -12.947  24.185  1.00 22.19           C  
ATOM    474  O   GLN A  62     -11.274 -12.653  23.726  1.00 22.56           O  
ATOM    475  CB  GLN A  62     -12.575 -14.910  25.743  1.00 25.95           C  
ATOM    476  CG  GLN A  62     -12.867 -15.577  27.092  1.00 31.02           C  
ATOM    477  CD  GLN A  62     -13.122 -17.073  26.867  1.00 37.15           C  
ATOM    478  OE1 GLN A  62     -14.258 -17.551  26.981  1.00 34.01           O  
ATOM    479  NE2 GLN A  62     -12.070 -17.796  26.427  1.00 38.26           N  
ATOM    480  N   TRP A  63     -13.449 -12.853  23.482  1.00 21.44           N  
ATOM    481  CA  TRP A  63     -13.391 -12.461  22.078  1.00 20.89           C  
ATOM    482  C   TRP A  63     -12.872 -11.033  21.996  1.00 20.07           C  
ATOM    483  O   TRP A  63     -12.071 -10.730  21.161  1.00 18.47           O  
ATOM    484  CB  TRP A  63     -14.762 -12.595  21.407  1.00 20.78           C  
ATOM    485  CG  TRP A  63     -14.704 -12.126  19.979  1.00 19.28           C  
ATOM    486  CD1 TRP A  63     -15.185 -10.936  19.476  1.00 20.33           C  
ATOM    487  CD2 TRP A  63     -14.034 -12.788  18.880  1.00 20.11           C  
ATOM    488  NE1 TRP A  63     -14.847 -10.825  18.136  1.00 18.40           N  
ATOM    489  CE2 TRP A  63     -14.173 -11.965  17.749  1.00 20.99           C  
ATOM    490  CE3 TRP A  63     -13.372 -14.018  18.748  1.00 17.91           C  
ATOM    491  CZ2 TRP A  63     -13.654 -12.327  16.487  1.00 19.97           C  
ATOM    492  CZ3 TRP A  63     -12.822 -14.370  17.474  1.00 19.69           C  
ATOM    493  CH2 TRP A  63     -13.003 -13.543  16.388  1.00 18.73           C  
ATOM    494  N   GLU A  64     -13.354 -10.145  22.868  1.00 20.32           N  
ATOM    495  CA  GLU A  64     -12.943  -8.735  22.835  1.00 21.74           C  
ATOM    496  C   GLU A  64     -11.448  -8.625  23.013  1.00 21.35           C  
ATOM    497  O   GLU A  64     -10.830  -7.749  22.423  1.00 21.67           O  
ATOM    498  CB  GLU A  64     -13.636  -7.909  23.952  1.00 20.85           C  
ATOM    499  CG  GLU A  64     -15.020  -7.428  23.592  1.00 30.24           C  
ATOM    500  CD  GLU A  64     -15.071  -6.698  22.252  1.00 36.65           C  
ATOM    501  OE1 GLU A  64     -14.290  -5.734  22.051  1.00 40.86           O  
ATOM    502  OE2 GLU A  64     -15.901  -7.077  21.409  1.00 37.63           O1-
ATOM    503  N   LYS A  65     -10.871  -9.478  23.867  1.00 21.33           N  
ATOM    504  CA  LYS A  65      -9.425  -9.399  24.154  1.00 21.12           C  
ATOM    505  C   LYS A  65      -8.638  -9.861  22.976  1.00 20.84           C  
ATOM    506  O   LYS A  65      -7.608  -9.289  22.680  1.00 20.45           O  
ATOM    507  CB  LYS A  65      -9.008 -10.272  25.337  1.00 21.41           C  
ATOM    508  CG  LYS A  65      -9.257  -9.640  26.685  1.00 25.75           C  
ATOM    509  CD  LYS A  65      -9.291 -10.745  27.722  1.00 27.42           C  
ATOM    510  CE  LYS A  65      -9.934 -10.314  28.972  1.00 32.25           C  
ATOM    511  NZ  LYS A  65      -9.346 -11.218  29.982  1.00 34.83           N1+
ATOM    512  N   LEU A  66      -9.096 -10.943  22.351  1.00 20.89           N  
ATOM    513  CA  LEU A  66      -8.381 -11.479  21.178  1.00 21.19           C  
ATOM    514  C   LEU A  66      -8.532 -10.445  20.065  1.00 20.66           C  
ATOM    515  O   LEU A  66      -7.586 -10.141  19.366  1.00 20.79           O  
ATOM    516  CB  LEU A  66      -9.002 -12.832  20.830  1.00 22.63           C  
ATOM    517  CG  LEU A  66      -8.482 -13.746  19.747  1.00 25.64           C  
ATOM    518  CD1 LEU A  66      -7.030 -14.164  20.169  1.00 28.76           C  
ATOM    519  CD2 LEU A  66      -9.433 -14.943  19.707  1.00 29.05           C  
ATOM    520  N   GLN A  67      -9.716  -9.849  19.894  1.00 19.80           N  
ATOM    521  CA  GLN A  67      -9.825  -8.787  18.878  1.00 19.76           C  
ATOM    522  C   GLN A  67      -8.953  -7.565  19.181  1.00 20.39           C  
ATOM    523  O   GLN A  67      -8.373  -6.937  18.294  1.00 19.19           O  
ATOM    524  CB  GLN A  67     -11.289  -8.333  18.739  1.00 20.55           C  
ATOM    525  CG  GLN A  67     -11.489  -7.102  17.865  1.00 21.82           C  
ATOM    526  CD  GLN A  67     -12.984  -6.854  17.617  1.00 25.45           C  
ATOM    527  OE1 GLN A  67     -13.568  -7.164  16.541  1.00 24.71           O  
ATOM    528  NE2 GLN A  67     -13.624  -6.352  18.646  1.00 21.47           N  
ATOM    529  N   HIS A  68      -8.903  -7.172  20.456  1.00 20.59           N  
ATOM    530  CA  HIS A  68      -8.014  -6.078  20.856  1.00 20.52           C  
ATOM    531  C   HIS A  68      -6.567  -6.322  20.467  1.00 20.47           C  
ATOM    532  O   HIS A  68      -5.864  -5.442  19.965  1.00 18.67           O  
ATOM    533  CB  HIS A  68      -8.092  -5.859  22.389  1.00 21.01           C  
ATOM    534  CG  HIS A  68      -7.078  -4.869  22.905  1.00 25.34           C  
ATOM    535  ND1 HIS A  68      -7.216  -3.503  22.739  1.00 29.13           N  
ATOM    536  CD2 HIS A  68      -5.896  -5.049  23.557  1.00 28.48           C  
ATOM    537  CE1 HIS A  68      -6.178  -2.882  23.278  1.00 27.64           C  
ATOM    538  NE2 HIS A  68      -5.359  -3.796  23.778  1.00 29.90           N  
ATOM    539  N   MET A  69      -6.106  -7.519  20.738  1.00 19.74           N  
ATOM    540  CA  MET A  69      -4.743  -7.838  20.333  1.00 21.50           C  
ATOM    541  C   MET A  69      -4.495  -7.670  18.816  1.00 20.20           C  
ATOM    542  O   MET A  69      -3.454  -7.173  18.394  1.00 20.86           O  
ATOM    543  CB  MET A  69      -4.425  -9.252  20.768  1.00 22.31           C  
ATOM    544  CG  MET A  69      -2.994  -9.626  20.420  1.00 28.88           C  
ATOM    545  SD  MET A  69      -3.015 -11.401  20.351  1.00 43.80           S  
ATOM    546  CE  MET A  69      -3.705 -11.650  21.991  1.00 36.39           C  
ATOM    547  N   PHE A  70      -5.454  -8.094  17.990  1.00 19.63           N  
ATOM    548  CA  PHE A  70      -5.295  -7.969  16.535  1.00 18.88           C  
ATOM    549  C   PHE A  70      -5.466  -6.538  16.124  1.00 18.36           C  
ATOM    550  O   PHE A  70      -4.854  -6.093  15.155  1.00 17.83           O  
ATOM    551  CB  PHE A  70      -6.304  -8.881  15.821  1.00 18.52           C  
ATOM    552  CG  PHE A  70      -5.869 -10.305  15.810  1.00 20.72           C  
ATOM    553  CD1 PHE A  70      -4.667 -10.656  15.187  1.00 21.29           C  
ATOM    554  CD2 PHE A  70      -6.611 -11.289  16.420  1.00 22.30           C  
ATOM    555  CE1 PHE A  70      -4.227 -11.975  15.162  1.00 25.36           C  
ATOM    556  CE2 PHE A  70      -6.191 -12.648  16.376  1.00 23.53           C  
ATOM    557  CZ  PHE A  70      -4.959 -12.982  15.732  1.00 22.94           C  
ATOM    558  N   GLN A  71      -6.297  -5.783  16.863  1.00 18.10           N  
ATOM    559  CA  GLN A  71      -6.416  -4.391  16.542  1.00 18.31           C  
ATOM    560  C   GLN A  71      -5.079  -3.686  16.766  1.00 18.46           C  
ATOM    561  O   GLN A  71      -4.650  -2.880  15.927  1.00 20.35           O  
ATOM    562  CB  GLN A  71      -7.519  -3.700  17.388  1.00 18.62           C  
ATOM    563  CG  GLN A  71      -8.917  -3.968  16.827  1.00 17.59           C  
ATOM    564  CD  GLN A  71      -9.949  -3.510  17.803  1.00 20.32           C  
ATOM    565  OE1 GLN A  71      -9.676  -3.440  19.003  1.00 20.72           O  
ATOM    566  NE2 GLN A  71     -11.138  -3.182  17.308  1.00 21.83           N  
ATOM    567  N   VAL A  72      -4.441  -3.966  17.884  1.00 18.29           N  
ATOM    568  CA  VAL A  72      -3.094  -3.412  18.126  1.00 18.52           C  
ATOM    569  C   VAL A  72      -2.068  -3.888  17.063  1.00 17.77           C  
ATOM    570  O   VAL A  72      -1.257  -3.113  16.510  1.00 18.02           O  
ATOM    571  CB  VAL A  72      -2.552  -3.701  19.530  1.00 18.76           C  
ATOM    572  CG1 VAL A  72      -1.105  -3.112  19.640  1.00 18.38           C  
ATOM    573  CG2 VAL A  72      -3.394  -2.994  20.578  1.00 17.99           C  
ATOM    574  N   TYR A  73      -2.171  -5.159  16.733  1.00 17.78           N  
ATOM    575  CA  TYR A  73      -1.280  -5.725  15.674  1.00 18.52           C  
ATOM    576  C   TYR A  73      -1.467  -5.022  14.322  1.00 17.88           C  
ATOM    577  O   TYR A  73      -0.508  -4.624  13.691  1.00 15.04           O  
ATOM    578  CB  TYR A  73      -1.523  -7.228  15.539  1.00 17.70           C  
ATOM    579  CG  TYR A  73      -0.995  -7.784  14.207  1.00 17.39           C  
ATOM    580  CD1 TYR A  73       0.348  -8.073  14.038  1.00 17.25           C  
ATOM    581  CD2 TYR A  73      -1.852  -7.984  13.134  1.00 19.42           C  
ATOM    582  CE1 TYR A  73       0.823  -8.476  12.865  1.00 16.48           C  
ATOM    583  CE2 TYR A  73      -1.366  -8.467  11.938  1.00 20.00           C  
ATOM    584  CZ  TYR A  73      -0.032  -8.691  11.820  1.00 19.26           C  
ATOM    585  OH  TYR A  73       0.480  -9.173  10.620  1.00 19.56           O  
ATOM    586  N   ARG A  74      -2.725  -4.821  13.882  1.00 17.74           N  
ATOM    587  CA  ARG A  74      -2.910  -4.239  12.553  1.00 17.50           C  
ATOM    588  C   ARG A  74      -2.258  -2.874  12.477  1.00 16.52           C  
ATOM    589  O   ARG A  74      -1.568  -2.606  11.510  1.00 14.72           O  
ATOM    590  CB  ARG A  74      -4.385  -4.174  12.133  1.00 17.67           C  
ATOM    591  CG  ARG A  74      -4.590  -3.537  10.813  1.00 18.32           C  
ATOM    592  CD  ARG A  74      -6.057  -3.723  10.312  1.00 22.44           C  
ATOM    593  NE  ARG A  74      -6.921  -2.811  11.040  1.00 25.84           N  
ATOM    594  CZ  ARG A  74      -8.220  -2.604  10.758  1.00 25.00           C  
ATOM    595  NH1 ARG A  74      -8.803  -3.283   9.780  1.00 23.49           N1+
ATOM    596  NH2 ARG A  74      -8.927  -1.722  11.461  1.00 22.53           N  
ATOM    597  N   VAL A  75      -2.470  -1.998  13.495  1.00 16.43           N  
ATOM    598  CA  VAL A  75      -1.834  -0.695  13.485  1.00 15.73           C  
ATOM    599  C   VAL A  75      -0.281  -0.823  13.577  1.00 16.55           C  
ATOM    600  O   VAL A  75       0.440  -0.106  12.869  1.00 16.59           O  
ATOM    601  CB  VAL A  75      -2.350   0.168  14.706  1.00 16.17           C  
ATOM    602  CG1 VAL A  75      -1.542   1.453  14.862  1.00 18.91           C  
ATOM    603  CG2 VAL A  75      -3.861   0.527  14.520  1.00 16.54           C  
ATOM    604  N   SER A  76       0.193  -1.720  14.440  1.00 17.67           N  
ATOM    605  CA  SER A  76       1.637  -1.901  14.733  1.00 17.84           C  
ATOM    606  C   SER A  76       2.355  -2.399  13.472  1.00 18.08           C  
ATOM    607  O   SER A  76       3.360  -1.807  13.039  1.00 17.36           O  
ATOM    608  CB  SER A  76       1.825  -2.903  15.894  1.00 18.05           C  
ATOM    609  OG  SER A  76       1.375  -2.302  17.159  1.00 20.32           O  
ATOM    610  N   PHE A  77       1.736  -3.405  12.844  1.00 18.20           N  
ATOM    611  CA  PHE A  77       2.221  -3.970  11.574  1.00 17.50           C  
ATOM    612  C   PHE A  77       2.348  -2.882  10.507  1.00 17.72           C  
ATOM    613  O   PHE A  77       3.351  -2.773   9.792  1.00 16.60           O  
ATOM    614  CB  PHE A  77       1.263  -5.071  11.057  1.00 17.33           C  
ATOM    615  CG  PHE A  77       1.628  -5.567   9.687  1.00 21.55           C  
ATOM    616  CD1 PHE A  77       0.978  -5.075   8.527  1.00 21.21           C  
ATOM    617  CD2 PHE A  77       2.669  -6.526   9.543  1.00 21.95           C  
ATOM    618  CE1 PHE A  77       1.375  -5.498   7.239  1.00 17.80           C  
ATOM    619  CE2 PHE A  77       3.035  -7.002   8.273  1.00 18.63           C  
ATOM    620  CZ  PHE A  77       2.462  -6.459   7.147  1.00 19.26           C  
ATOM    621  N   THR A  78       1.274  -2.102  10.327  1.00 16.01           N  
ATOM    622  CA  THR A  78       1.329  -1.071   9.337  1.00 16.43           C  
ATOM    623  C   THR A  78       2.454   0.002   9.615  1.00 16.83           C  
ATOM    624  O   THR A  78       3.201   0.381   8.725  1.00 15.47           O  
ATOM    625  CB  THR A  78      -0.037  -0.355   9.261  1.00 17.31           C  
ATOM    626  OG1 THR A  78      -1.053  -1.331   8.939  1.00 19.30           O  
ATOM    627  CG2 THR A  78       0.018   0.698   8.194  1.00 19.76           C  
ATOM    628  N   ARG A  79       2.611   0.414  10.864  1.00 17.31           N  
ATOM    629  CA  ARG A  79       3.654   1.431  11.185  1.00 19.15           C  
ATOM    630  C   ARG A  79       5.052   0.831  10.944  1.00 18.44           C  
ATOM    631  O   ARG A  79       5.926   1.488  10.353  1.00 18.16           O  
ATOM    632  CB  ARG A  79       3.425   1.949  12.623  1.00 17.94           C  
ATOM    633  CG  ARG A  79       4.524   2.891  13.255  1.00 25.58           C  
ATOM    634  CD  ARG A  79       4.260   2.959  14.796  1.00 33.15           C  
ATOM    635  NE  ARG A  79       4.121   1.591  15.281  1.00 40.16           N  
ATOM    636  CZ  ARG A  79       5.138   0.794  15.612  1.00 43.89           C  
ATOM    637  NH1 ARG A  79       6.392   1.268  15.615  1.00 47.20           N1+
ATOM    638  NH2 ARG A  79       4.907  -0.470  15.973  1.00 40.33           N  
ATOM    639  N   ASP A  80       5.207  -0.431  11.351  1.00 18.97           N  
ATOM    640  CA  ASP A  80       6.475  -1.195  11.224  1.00 19.37           C  
ATOM    641  C   ASP A  80       6.922  -1.249   9.761  1.00 18.64           C  
ATOM    642  O   ASP A  80       8.056  -0.909   9.431  1.00 17.93           O  
ATOM    643  CB  ASP A  80       6.288  -2.601  11.733  1.00 21.81           C  
ATOM    644  CG  ASP A  80       6.347  -2.704  13.263  1.00 25.76           C  
ATOM    645  OD1 ASP A  80       6.567  -1.728  13.982  1.00 29.54           O  
ATOM    646  OD2 ASP A  80       6.142  -3.828  13.753  1.00 36.59           O1-
ATOM    647  N   ILE A  81       6.011  -1.614   8.864  1.00 17.73           N  
ATOM    648  CA  ILE A  81       6.374  -1.692   7.442  1.00 17.63           C  
ATOM    649  C   ILE A  81       6.651  -0.306   6.886  1.00 17.36           C  
ATOM    650  O   ILE A  81       7.647  -0.114   6.166  1.00 18.26           O  
ATOM    651  CB  ILE A  81       5.278  -2.392   6.602  1.00 17.11           C  
ATOM    652  CG1 ILE A  81       5.025  -3.799   7.122  1.00 20.25           C  
ATOM    653  CG2 ILE A  81       5.621  -2.264   5.103  1.00 16.62           C  
ATOM    654  CD1 ILE A  81       6.244  -4.705   7.051  1.00 15.49           C  
ATOM    655  N   GLN A  82       5.818   0.677   7.235  1.00 17.99           N  
ATOM    656  CA  GLN A  82       6.046   2.044   6.731  1.00 18.20           C  
ATOM    657  C   GLN A  82       7.413   2.585   7.264  1.00 17.70           C  
ATOM    658  O   GLN A  82       8.125   3.278   6.543  1.00 19.44           O  
ATOM    659  CB  GLN A  82       4.897   3.001   7.097  1.00 19.66           C  
ATOM    660  CG  GLN A  82       3.639   2.733   6.270  1.00 22.52           C  
ATOM    661  CD  GLN A  82       2.420   3.470   6.761  1.00 34.09           C  
ATOM    662  OE1 GLN A  82       2.297   3.825   7.959  1.00 36.76           O  
ATOM    663  NE2 GLN A  82       1.473   3.693   5.842  1.00 35.28           N  
ATOM    664  N   GLU A  83       7.785   2.219   8.496  1.00 16.77           N  
ATOM    665  CA  GLU A  83       9.106   2.651   9.047  1.00 17.51           C  
ATOM    666  C   GLU A  83      10.282   1.952   8.356  1.00 17.10           C  
ATOM    667  O   GLU A  83      11.311   2.548   8.047  1.00 17.34           O  
ATOM    668  CB  GLU A  83       9.131   2.304  10.533  1.00 19.99           C  
ATOM    669  CG  GLU A  83       8.269   3.312  11.366  1.00 23.85           C  
ATOM    670  CD  GLU A  83       8.620   4.783  11.107  1.00 37.12           C  
ATOM    671  OE1 GLU A  83       9.826   5.167  11.231  1.00 40.48           O  
ATOM    672  OE2 GLU A  83       7.683   5.578  10.787  1.00 40.31           O1-
ATOM    673  N   LEU A  84      10.086   0.664   8.084  1.00 16.63           N  
ATOM    674  CA  LEU A  84      11.107  -0.085   7.401  1.00 17.33           C  
ATOM    675  C   LEU A  84      11.341   0.482   6.021  1.00 17.39           C  
ATOM    676  O   LEU A  84      12.448   0.642   5.604  1.00 17.84           O  
ATOM    677  CB  LEU A  84      10.667  -1.542   7.294  1.00 17.14           C  
ATOM    678  CG  LEU A  84      11.675  -2.467   6.644  1.00 19.78           C  
ATOM    679  CD1 LEU A  84      12.968  -2.398   7.412  1.00 23.02           C  
ATOM    680  CD2 LEU A  84      11.043  -3.929   6.646  1.00 22.77           C  
ATOM    681  N   VAL A  85      10.297   0.745   5.269  1.00 18.34           N  
ATOM    682  CA  VAL A  85      10.504   1.335   3.925  1.00 18.81           C  
ATOM    683  C   VAL A  85      11.230   2.676   3.988  1.00 19.48           C  
ATOM    684  O   VAL A  85      12.127   2.937   3.198  1.00 19.26           O  
ATOM    685  CB  VAL A  85       9.193   1.491   3.196  1.00 19.57           C  
ATOM    686  CG1 VAL A  85       9.415   2.139   1.808  1.00 20.26           C  
ATOM    687  CG2 VAL A  85       8.545   0.085   3.060  1.00 19.41           C  
ATOM    688  N   LYS A  86      10.885   3.504   4.961  1.00 19.34           N  
ATOM    689  CA  LYS A  86      11.574   4.783   5.122  1.00 19.99           C  
ATOM    690  C   LYS A  86      13.051   4.554   5.376  1.00 19.36           C  
ATOM    691  O   LYS A  86      13.905   5.225   4.835  1.00 19.57           O  
ATOM    692  CB  LYS A  86      11.019   5.556   6.326  1.00 20.25           C  
ATOM    693  CG  LYS A  86       9.686   6.275   6.095  1.00 26.80           C  
ATOM    694  CD  LYS A  86       9.241   6.943   7.445  1.00 30.67           C  
ATOM    695  CE  LYS A  86       7.737   7.216   7.526  1.00 36.11           C  
ATOM    696  NZ  LYS A  86       7.464   8.632   7.085  1.00 37.40           N1+
ATOM    697  N   MET A  87      13.351   3.592   6.240  1.00 20.66           N  
ATOM    698  CA  MET A  87      14.718   3.394   6.654  1.00 21.02           C  
ATOM    699  C   MET A  87      15.510   2.842   5.466  1.00 22.37           C  
ATOM    700  O   MET A  87      16.671   3.127   5.337  1.00 22.29           O  
ATOM    701  CB  MET A  87      14.772   2.437   7.852  1.00 20.76           C  
ATOM    702  CG  MET A  87      16.173   2.018   8.253  1.00 23.42           C  
ATOM    703  SD  MET A  87      16.002   1.063   9.809  1.00 33.38           S  
ATOM    704  CE  MET A  87      17.656   0.450  10.080  1.00 29.56           C  
ATOM    705  N   MET A  88      14.881   2.013   4.619  1.00 25.71           N  
ATOM    706  CA  MET A  88      15.599   1.374   3.494  1.00 27.98           C  
ATOM    707  C   MET A  88      15.687   2.278   2.251  1.00 30.74           C  
ATOM    708  O   MET A  88      16.483   2.040   1.331  1.00 29.85           O  
ATOM    709  CB  MET A  88      14.904   0.056   3.127  1.00 29.41           C  
ATOM    710  CG  MET A  88      15.049  -0.977   4.186  1.00 31.89           C  
ATOM    711  SD  MET A  88      16.777  -1.535   4.151  1.00 44.79           S  
ATOM    712  CE  MET A  88      16.829  -2.056   2.427  1.00 41.72           C  
ATOM    713  N   SER A  89      14.875   3.341   2.260  1.00 32.47           N  
ATOM    714  CA  SER A  89      14.753   4.269   1.117  1.00 35.31           C  
ATOM    715  C   SER A  89      16.100   4.716   0.538  1.00 36.62           C  
ATOM    716  O   SER A  89      17.011   5.078   1.299  1.00 36.45           O  
ATOM    717  CB  SER A  89      13.899   5.476   1.522  1.00 35.16           C  
ATOM    718  OG  SER A  89      13.755   6.397   0.446  1.00 38.13           O  
ATOM    719  N   PRO A  90      16.242   4.701  -0.819  1.00 38.07           N  
ATOM    720  CA  PRO A  90      15.200   4.358  -1.794  1.00 38.91           C  
ATOM    721  C   PRO A  90      15.456   2.983  -2.367  1.00 39.86           C  
ATOM    722  O   PRO A  90      15.071   2.723  -3.510  1.00 40.38           O  
ATOM    723  CB  PRO A  90      15.465   5.367  -2.918  1.00 38.58           C  
ATOM    724  CG  PRO A  90      17.030   5.406  -2.951  1.00 38.84           C  
ATOM    725  CD  PRO A  90      17.501   5.044  -1.515  1.00 38.29           C  
ATOM    726  N   LYS A  91      16.106   2.109  -1.607  1.00 40.46           N  
ATOM    727  CA  LYS A  91      16.461   0.808  -2.133  1.00 41.83           C  
ATOM    728  C   LYS A  91      15.230  -0.091  -2.319  1.00 42.14           C  
ATOM    729  O   LYS A  91      15.214  -0.958  -3.192  1.00 42.39           O  
ATOM    730  CB  LYS A  91      17.496   0.130  -1.243  1.00 42.68           C  
ATOM    731  CG  LYS A  91      18.829   0.836  -1.140  1.00 44.70           C  
ATOM    732  CD  LYS A  91      19.801   0.013  -0.269  1.00 49.90           C  
ATOM    733  CE  LYS A  91      21.227   0.579  -0.292  1.00 51.43           C  
ATOM    734  NZ  LYS A  91      22.194  -0.362   0.388  1.00 53.80           N1+
ATOM    735  N   GLU A  92      14.184   0.116  -1.531  1.00 42.53           N  
ATOM    736  CA  GLU A  92      12.972  -0.690  -1.709  1.00 43.74           C  
ATOM    737  C   GLU A  92      11.736   0.153  -2.054  1.00 43.59           C  
ATOM    738  O   GLU A  92      10.992   0.603  -1.195  1.00 44.83           O  
ATOM    739  CB  GLU A  92      12.741  -1.601  -0.502  1.00 44.31           C  
ATOM    740  CG  GLU A  92      13.813  -2.694  -0.377  1.00 46.15           C  
ATOM    741  CD  GLU A  92      13.789  -3.686  -1.553  1.00 46.37           C  
ATOM    742  OE1 GLU A  92      12.693  -4.094  -1.996  1.00 47.48           O  
ATOM    743  OE2 GLU A  92      14.874  -4.054  -2.030  1.00 47.76           O1-
ATOM    744  N   ASP A  93      11.523   0.386  -3.334  1.00 43.21           N  
ATOM    745  CA  ASP A  93      10.500   1.340  -3.710  1.00 42.93           C  
ATOM    746  C   ASP A  93       9.111   0.722  -3.429  1.00 41.13           C  
ATOM    747  O   ASP A  93       8.976  -0.497  -3.237  1.00 40.88           O  
ATOM    748  CB  ASP A  93      10.676   1.824  -5.188  1.00 44.30           C  
ATOM    749  CG  ASP A  93      11.773   2.952  -5.368  1.00 48.19           C  
ATOM    750  OD1 ASP A  93      12.490   3.333  -4.396  1.00 51.19           O  
ATOM    751  OD2 ASP A  93      11.913   3.483  -6.511  1.00 52.61           O1-
ATOM    752  N   TYR A  94       8.094   1.581  -3.349  1.00 38.85           N  
ATOM    753  CA  TYR A  94       6.698   1.161  -3.277  1.00 35.70           C  
ATOM    754  C   TYR A  94       6.422   0.855  -4.768  1.00 34.06           C  
ATOM    755  O   TYR A  94       7.214   1.268  -5.639  1.00 34.70           O  
ATOM    756  CB  TYR A  94       5.831   2.323  -2.714  1.00 35.33           C  
ATOM    757  CG  TYR A  94       5.739   2.472  -1.167  1.00 35.03           C  
ATOM    758  CD1 TYR A  94       6.144   3.659  -0.501  1.00 38.47           C  
ATOM    759  CD2 TYR A  94       5.249   1.447  -0.376  1.00 37.41           C  
ATOM    760  CE1 TYR A  94       6.038   3.804   0.935  1.00 35.40           C  
ATOM    761  CE2 TYR A  94       5.132   1.567   1.046  1.00 39.22           C  
ATOM    762  CZ  TYR A  94       5.523   2.752   1.710  1.00 41.38           C  
ATOM    763  OH  TYR A  94       5.374   2.815   3.134  1.00 37.61           O  
ATOM    764  N   PRO A  95       5.356   0.104  -5.104  1.00 30.73           N  
ATOM    765  CA  PRO A  95       4.329  -0.527  -4.249  1.00 27.88           C  
ATOM    766  C   PRO A  95       4.800  -1.833  -3.593  1.00 25.96           C  
ATOM    767  O   PRO A  95       5.732  -2.516  -4.083  1.00 26.28           O  
ATOM    768  CB  PRO A  95       3.153  -0.770  -5.217  1.00 27.08           C  
ATOM    769  CG  PRO A  95       3.770  -0.788  -6.615  1.00 28.61           C  
ATOM    770  CD  PRO A  95       4.998   0.072  -6.543  1.00 30.23           C  
ATOM    771  N   ILE A  96       4.220  -2.171  -2.453  1.00 21.95           N  
ATOM    772  CA  ILE A  96       4.661  -3.331  -1.775  1.00 19.70           C  
ATOM    773  C   ILE A  96       3.392  -4.137  -1.439  1.00 18.99           C  
ATOM    774  O   ILE A  96       2.363  -3.554  -1.077  1.00 18.55           O  
ATOM    775  CB  ILE A  96       5.421  -2.964  -0.495  1.00 19.68           C  
ATOM    776  CG1 ILE A  96       6.864  -2.497  -0.824  1.00 22.87           C  
ATOM    777  CG2 ILE A  96       5.403  -4.120   0.545  1.00 21.21           C  
ATOM    778  CD1 ILE A  96       7.583  -1.950   0.422  1.00 22.14           C  
ATOM    779  N  AGLU A  97       3.471  -5.459  -1.604  0.50 17.21           N  
ATOM    780  N  BGLU A  97       3.441  -5.452  -1.622  0.50 17.82           N  
ATOM    781  CA AGLU A  97       2.359  -6.365  -1.274  0.50 16.29           C  
ATOM    782  CA BGLU A  97       2.327  -6.303  -1.198  0.50 17.34           C  
ATOM    783  C  AGLU A  97       2.907  -7.369  -0.260  0.50 16.13           C  
ATOM    784  C  BGLU A  97       2.926  -7.305  -0.237  0.50 16.77           C  
ATOM    785  O  AGLU A  97       3.945  -8.013  -0.513  0.50 17.01           O  
ATOM    786  O  BGLU A  97       4.011  -7.870  -0.499  0.50 17.27           O  
ATOM    787  CB AGLU A  97       1.846  -7.134  -2.547  0.50 16.06           C  
ATOM    788  CB BGLU A  97       1.658  -7.048  -2.395  0.50 18.03           C  
ATOM    789  CG AGLU A  97       1.356  -6.268  -3.726  0.50 14.10           C  
ATOM    790  CG BGLU A  97       0.610  -8.079  -1.959  0.50 19.16           C  
ATOM    791  CD AGLU A  97       0.056  -5.492  -3.449  0.50 17.11           C  
ATOM    792  CD BGLU A  97      -0.682  -7.473  -1.399  0.50 18.61           C  
ATOM    793  OE1AGLU A  97      -0.607  -5.805  -2.453  0.50 15.95           O  
ATOM    794  OE1BGLU A  97      -1.014  -6.319  -1.703  0.50 17.62           O  
ATOM    795  OE2AGLU A  97      -0.273  -4.548  -4.201  0.50 13.55           O1-
ATOM    796  OE2BGLU A  97      -1.399  -8.161  -0.667  0.50 14.46           O1-
ATOM    797  N   ILE A  98       2.271  -7.475   0.905  1.00 15.76           N  
ATOM    798  CA  ILE A  98       2.688  -8.454   1.905  1.00 16.41           C  
ATOM    799  C   ILE A  98       1.497  -9.303   2.219  1.00 17.42           C  
ATOM    800  O   ILE A  98       0.385  -8.771   2.357  1.00 18.16           O  
ATOM    801  CB  ILE A  98       3.217  -7.799   3.165  1.00 17.66           C  
ATOM    802  CG1 ILE A  98       4.435  -6.929   2.823  1.00 19.90           C  
ATOM    803  CG2 ILE A  98       3.507  -8.882   4.214  1.00 18.38           C  
ATOM    804  CD1 ILE A  98       4.899  -6.040   4.106  1.00 21.66           C  
ATOM    805  N   GLN A  99       1.688 -10.600   2.238  1.00 14.27           N  
ATOM    806  CA  GLN A  99       0.627 -11.572   2.579  1.00 15.15           C  
ATOM    807  C   GLN A  99       1.053 -12.386   3.769  1.00 15.48           C  
ATOM    808  O   GLN A  99       2.254 -12.762   3.909  1.00 16.36           O  
ATOM    809  CB  GLN A  99       0.368 -12.473   1.374  1.00 12.51           C  
ATOM    810  CG  GLN A  99      -0.236 -11.684   0.165  1.00 16.32           C  
ATOM    811  CD  GLN A  99      -0.069 -12.527  -1.095  1.00 18.71           C  
ATOM    812  OE1 GLN A  99       0.945 -12.387  -1.774  1.00 18.30           O  
ATOM    813  NE2 GLN A  99      -0.951 -13.495  -1.324  1.00 15.19           N  
ATOM    814  N   LEU A 100       0.149 -12.650   4.687  1.00 13.63           N  
ATOM    815  CA  LEU A 100       0.488 -13.582   5.734  1.00 14.71           C  
ATOM    816  C   LEU A 100      -0.543 -14.698   5.798  1.00 15.57           C  
ATOM    817  O   LEU A 100      -1.743 -14.412   5.596  1.00 15.78           O  
ATOM    818  CB  LEU A 100       0.587 -12.783   7.017  1.00 16.37           C  
ATOM    819  CG  LEU A 100       0.766 -13.457   8.339  1.00 19.44           C  
ATOM    820  CD1 LEU A 100       1.432 -12.486   9.418  1.00 17.10           C  
ATOM    821  CD2 LEU A 100      -0.635 -14.016   8.864  1.00 21.15           C  
ATOM    822  N   SER A 101      -0.125 -15.951   5.999  1.00 13.26           N  
ATOM    823  CA  SER A 101      -1.030 -17.096   6.151  1.00 16.57           C  
ATOM    824  C   SER A 101      -0.652 -17.748   7.452  1.00 17.49           C  
ATOM    825  O   SER A 101       0.473 -18.212   7.620  1.00 14.96           O  
ATOM    826  CB  SER A 101      -0.800 -18.051   4.989  1.00 17.31           C  
ATOM    827  OG  SER A 101      -1.446 -19.319   5.238  1.00 19.83           O  
ATOM    828  N   ALA A 102      -1.576 -17.795   8.412  1.00 16.11           N  
ATOM    829  CA  ALA A 102      -1.249 -18.261   9.766  1.00 14.97           C  
ATOM    830  C   ALA A 102      -2.438 -19.166  10.210  1.00 18.22           C  
ATOM    831  O   ALA A 102      -3.600 -18.910   9.867  1.00 18.12           O  
ATOM    832  CB  ALA A 102      -1.061 -17.043  10.733  1.00 17.37           C  
ATOM    833  N   GLY A 103      -2.176 -20.195  10.973  1.00 16.62           N  
ATOM    834  CA  GLY A 103      -3.263 -21.034  11.409  1.00 17.64           C  
ATOM    835  C   GLY A 103      -2.784 -22.374  11.909  1.00 17.88           C  
ATOM    836  O   GLY A 103      -1.628 -22.522  12.381  1.00 16.08           O  
ATOM    837  N   CYS A 104      -3.658 -23.393  11.845  1.00 19.11           N  
ATOM    838  CA  CYS A 104      -3.247 -24.667  12.368  1.00 22.34           C  
ATOM    839  C   CYS A 104      -4.063 -25.724  11.653  1.00 24.78           C  
ATOM    840  O   CYS A 104      -5.186 -25.451  11.174  1.00 21.99           O  
ATOM    841  CB  CYS A 104      -3.412 -24.721  13.897  1.00 23.87           C  
ATOM    842  SG  CYS A 104      -5.044 -24.098  14.575  1.00 29.19           S  
ATOM    843  N   GLU A 105      -3.424 -26.858  11.457  1.00 25.42           N  
ATOM    844  CA  GLU A 105      -4.077 -28.040  10.941  1.00 29.83           C  
ATOM    845  C   GLU A 105      -4.426 -28.990  12.084  1.00 31.06           C  
ATOM    846  O   GLU A 105      -3.580 -29.346  12.889  1.00 29.95           O  
ATOM    847  CB  GLU A 105      -3.199 -28.731   9.897  1.00 29.77           C  
ATOM    848  CG  GLU A 105      -4.040 -29.628   8.968  1.00 35.01           C  
ATOM    849  CD  GLU A 105      -3.232 -30.446   7.979  1.00 40.18           C  
ATOM    850  OE1 GLU A 105      -2.003 -30.379   8.031  1.00 44.24           O  
ATOM    851  OE2 GLU A 105      -3.832 -31.194   7.162  1.00 44.48           O1-
ATOM    852  N   MET A 106      -5.701 -29.367  12.166  1.00 33.46           N  
ATOM    853  CA  MET A 106      -6.209 -30.295  13.195  1.00 37.14           C  
ATOM    854  C   MET A 106      -6.370 -31.714  12.647  1.00 38.64           C  
ATOM    855  O   MET A 106      -7.071 -31.902  11.648  1.00 36.95           O  
ATOM    856  CB  MET A 106      -7.601 -29.846  13.665  1.00 36.96           C  
ATOM    857  CG  MET A 106      -7.763 -28.356  13.860  1.00 39.87           C  
ATOM    858  SD  MET A 106      -6.716 -27.758  15.213  1.00 42.95           S  
ATOM    859  CE  MET A 106      -7.560 -28.372  16.685  1.00 43.12           C  
ATOM    860  N   TYR A 107      -5.734 -32.686  13.307  1.00 41.77           N  
ATOM    861  CA  TYR A 107      -5.931 -34.124  13.035  1.00 44.45           C  
ATOM    862  C   TYR A 107      -6.467 -34.862  14.253  1.00 45.99           C  
ATOM    863  O   TYR A 107      -6.467 -34.334  15.381  1.00 46.28           O  
ATOM    864  CB  TYR A 107      -4.625 -34.852  12.672  1.00 44.58           C  
ATOM    865  CG  TYR A 107      -3.581 -33.988  12.041  1.00 45.44           C  
ATOM    866  CD1 TYR A 107      -3.535 -33.804  10.651  1.00 46.01           C  
ATOM    867  CD2 TYR A 107      -2.635 -33.343  12.834  1.00 46.33           C  
ATOM    868  CE1 TYR A 107      -2.568 -32.987  10.082  1.00 47.92           C  
ATOM    869  CE2 TYR A 107      -1.675 -32.532  12.277  1.00 46.29           C  
ATOM    870  CZ  TYR A 107      -1.648 -32.355  10.913  1.00 46.66           C  
ATOM    871  OH  TYR A 107      -0.686 -31.544  10.396  1.00 47.52           O  
ATOM    872  N   PRO A 108      -6.887 -36.118  14.024  1.00 47.56           N  
ATOM    873  CA  PRO A 108      -7.214 -37.143  15.028  1.00 47.75           C  
ATOM    874  C   PRO A 108      -6.445 -36.959  16.349  1.00 48.04           C  
ATOM    875  O   PRO A 108      -5.253 -36.608  16.344  1.00 48.43           O  
ATOM    876  CB  PRO A 108      -6.771 -38.435  14.334  1.00 48.03           C  
ATOM    877  CG  PRO A 108      -6.991 -38.150  12.817  1.00 48.14           C  
ATOM    878  CD  PRO A 108      -7.049 -36.630  12.645  1.00 47.71           C  
ATOM    879  N   GLY A 109      -7.110 -37.250  17.467  1.00 47.97           N  
ATOM    880  CA  GLY A 109      -6.579 -36.928  18.790  1.00 47.81           C  
ATOM    881  C   GLY A 109      -7.083 -35.526  19.060  1.00 47.86           C  
ATOM    882  O   GLY A 109      -8.173 -35.162  18.613  1.00 48.50           O  
ATOM    883  N   ASN A 110      -6.318 -34.727  19.788  1.00 47.06           N  
ATOM    884  CA  ASN A 110      -6.552 -33.282  19.723  1.00 45.87           C  
ATOM    885  C   ASN A 110      -5.380 -32.616  19.002  1.00 44.00           C  
ATOM    886  O   ASN A 110      -5.399 -31.383  18.742  1.00 43.92           O  
ATOM    887  CB  ASN A 110      -6.836 -32.666  21.100  1.00 46.74           C  
ATOM    888  CG  ASN A 110      -8.261 -32.976  21.607  1.00 49.43           C  
ATOM    889  OD1 ASN A 110      -9.264 -32.763  20.894  1.00 51.66           O  
ATOM    890  ND2 ASN A 110      -8.352 -33.481  22.848  1.00 51.60           N  
ATOM    891  N   ALA A 111      -4.398 -33.466  18.659  1.00 40.44           N  
ATOM    892  CA  ALA A 111      -3.181 -33.126  17.881  1.00 37.73           C  
ATOM    893  C   ALA A 111      -3.351 -32.071  16.762  1.00 35.38           C  
ATOM    894  O   ALA A 111      -4.360 -32.056  16.034  1.00 34.49           O  
ATOM    895  CB  ALA A 111      -2.584 -34.395  17.276  1.00 37.87           C  
ATOM    896  N   SER A 112      -2.348 -31.217  16.614  1.00 32.58           N  
ATOM    897  CA  SER A 112      -2.371 -30.192  15.569  1.00 30.56           C  
ATOM    898  C   SER A 112      -0.968 -29.686  15.307  1.00 29.34           C  
ATOM    899  O   SER A 112      -0.067 -29.873  16.152  1.00 27.41           O  
ATOM    900  CB  SER A 112      -3.238 -28.996  15.974  1.00 31.17           C  
ATOM    901  OG  SER A 112      -2.703 -28.337  17.111  1.00 31.26           O  
ATOM    902  N   GLU A 113      -0.789 -29.068  14.122  1.00 26.90           N  
ATOM    903  CA  GLU A 113       0.431 -28.384  13.774  1.00 27.10           C  
ATOM    904  C   GLU A 113       0.076 -26.953  13.317  1.00 24.47           C  
ATOM    905  O   GLU A 113      -0.899 -26.758  12.621  1.00 24.22           O  
ATOM    906  CB  GLU A 113       1.219 -29.135  12.700  1.00 28.43           C  
ATOM    907  CG  GLU A 113       1.982 -28.171  11.761  1.00 36.08           C  
ATOM    908  CD  GLU A 113       3.377 -28.642  11.338  1.00 43.47           C  
ATOM    909  OE1 GLU A 113       3.679 -29.839  11.523  1.00 49.06           O  
ATOM    910  OE2 GLU A 113       4.164 -27.790  10.820  1.00 47.04           O1-
ATOM    911  N   SER A 114       0.874 -25.958  13.705  1.00 20.81           N  
ATOM    912  CA  SER A 114       0.541 -24.586  13.377  1.00 19.40           C  
ATOM    913  C   SER A 114       1.564 -24.025  12.420  1.00 19.02           C  
ATOM    914  O   SER A 114       2.656 -24.601  12.267  1.00 19.22           O  
ATOM    915  CB  SER A 114       0.475 -23.709  14.626  1.00 19.58           C  
ATOM    916  OG  SER A 114      -0.587 -24.208  15.471  0.50 14.48           O  
ATOM    917  N   PHE A 115       1.241 -22.887  11.814  1.00 16.97           N  
ATOM    918  CA  PHE A 115       2.145 -22.313  10.850  1.00 17.81           C  
ATOM    919  C   PHE A 115       1.904 -20.827  10.770  1.00 15.96           C  
ATOM    920  O   PHE A 115       0.815 -20.305  11.114  1.00 15.99           O  
ATOM    921  CB  PHE A 115       1.885 -22.935   9.448  1.00 17.76           C  
ATOM    922  CG  PHE A 115       0.456 -22.820   9.020  1.00 17.80           C  
ATOM    923  CD1 PHE A 115      -0.445 -23.823   9.302  1.00 20.48           C  
ATOM    924  CD2 PHE A 115       0.007 -21.661   8.355  1.00 15.57           C  
ATOM    925  CE1 PHE A 115      -1.789 -23.686   8.946  1.00 21.50           C  
ATOM    926  CE2 PHE A 115      -1.410 -21.553   7.986  1.00 18.01           C  
ATOM    927  CZ  PHE A 115      -2.234 -22.587   8.268  1.00 20.69           C  
ATOM    928  N   LEU A 116       2.949 -20.101  10.356  1.00 15.59           N  
ATOM    929  CA  LEU A 116       2.827 -18.699  10.064  1.00 14.29           C  
ATOM    930  C   LEU A 116       3.852 -18.419   9.000  1.00 16.86           C  
ATOM    931  O   LEU A 116       5.048 -18.381   9.270  1.00 15.28           O  
ATOM    932  CB  LEU A 116       3.095 -17.792  11.323  1.00 14.84           C  
ATOM    933  CG  LEU A 116       2.709 -16.298  11.300  1.00 16.96           C  
ATOM    934  CD1 LEU A 116       2.832 -15.733  12.766  1.00 17.84           C  
ATOM    935  CD2 LEU A 116       3.602 -15.485  10.350  1.00 17.15           C  
ATOM    936  N   HIS A 117       3.348 -18.206   7.788  1.00 14.10           N  
ATOM    937  CA  HIS A 117       4.200 -17.860   6.627  1.00 15.53           C  
ATOM    938  C   HIS A 117       3.869 -16.475   6.079  1.00 17.02           C  
ATOM    939  O   HIS A 117       2.699 -15.950   6.179  1.00 17.00           O  
ATOM    940  CB  HIS A 117       3.956 -18.887   5.512  1.00 13.77           C  
ATOM    941  CG  HIS A 117       4.400 -20.260   5.855  1.00 18.78           C  
ATOM    942  ND1 HIS A 117       4.530 -21.253   4.900  1.00 25.01           N  
ATOM    943  CD2 HIS A 117       4.896 -20.777   6.999  1.00 16.38           C  
ATOM    944  CE1 HIS A 117       4.966 -22.362   5.475  1.00 25.11           C  
ATOM    945  NE2 HIS A 117       5.166 -22.111   6.756  1.00 19.96           N  
ATOM    946  N   VAL A 118       4.922 -15.775   5.585  1.00 14.41           N  
ATOM    947  CA  VAL A 118       4.784 -14.419   5.116  1.00 14.71           C  
ATOM    948  C   VAL A 118       5.407 -14.310   3.695  1.00 15.41           C  
ATOM    949  O   VAL A 118       6.533 -14.819   3.480  1.00 15.15           O  
ATOM    950  CB  VAL A 118       5.570 -13.435   5.993  1.00 15.95           C  
ATOM    951  CG1 VAL A 118       5.513 -12.014   5.456  1.00 16.89           C  
ATOM    952  CG2 VAL A 118       5.012 -13.431   7.429  1.00 17.43           C  
ATOM    953  N   ALA A 119       4.685 -13.669   2.770  1.00 13.57           N  
ATOM    954  CA  ALA A 119       5.202 -13.479   1.396  1.00 12.77           C  
ATOM    955  C   ALA A 119       5.324 -12.017   1.160  1.00 15.03           C  
ATOM    956  O   ALA A 119       4.580 -11.256   1.715  1.00 16.60           O  
ATOM    957  CB  ALA A 119       4.218 -14.144   0.369  1.00 13.81           C  
ATOM    958  N   PHE A 120       6.280 -11.626   0.330  1.00 14.88           N  
ATOM    959  CA  PHE A 120       6.561 -10.249  -0.030  1.00 14.39           C  
ATOM    960  C   PHE A 120       6.608 -10.233  -1.564  1.00 15.64           C  
ATOM    961  O   PHE A 120       7.367 -10.965  -2.191  1.00 15.29           O  
ATOM    962  CB  PHE A 120       7.943  -9.873   0.530  1.00 17.54           C  
ATOM    963  CG  PHE A 120       8.457  -8.606   0.027  1.00 16.69           C  
ATOM    964  CD1 PHE A 120       7.825  -7.387   0.345  1.00 19.49           C  
ATOM    965  CD2 PHE A 120       9.623  -8.582  -0.728  1.00 21.16           C  
ATOM    966  CE1 PHE A 120       8.373  -6.120  -0.162  1.00 18.77           C  
ATOM    967  CE2 PHE A 120      10.134  -7.392  -1.178  1.00 20.05           C  
ATOM    968  CZ  PHE A 120       9.507  -6.166  -0.906  1.00 23.88           C  
ATOM    969  N   GLN A 121       5.869  -9.339  -2.168  1.00 15.21           N  
ATOM    970  CA  GLN A 121       5.726  -9.273  -3.632  1.00 17.75           C  
ATOM    971  C   GLN A 121       5.361 -10.638  -4.203  1.00 18.78           C  
ATOM    972  O   GLN A 121       5.865 -11.033  -5.278  1.00 18.40           O  
ATOM    973  CB  GLN A 121       7.027  -8.729  -4.288  1.00 17.66           C  
ATOM    974  CG  GLN A 121       7.596  -7.437  -3.617  1.00 21.88           C  
ATOM    975  CD  GLN A 121       6.637  -6.236  -3.732  1.00 22.98           C  
ATOM    976  OE1 GLN A 121       5.446  -6.330  -3.402  1.00 23.33           O  
ATOM    977  NE2 GLN A 121       7.152  -5.092  -4.207  1.00 23.71           N  
ATOM    978  N   GLY A 122       4.471 -11.358  -3.534  1.00 18.01           N  
ATOM    979  CA  GLY A 122       4.014 -12.640  -4.083  1.00 18.05           C  
ATOM    980  C   GLY A 122       4.918 -13.863  -3.856  1.00 17.51           C  
ATOM    981  O   GLY A 122       4.625 -14.986  -4.378  1.00 17.74           O  
ATOM    982  N   LYS A 123       5.992 -13.670  -3.090  1.00 15.77           N  
ATOM    983  CA  LYS A 123       6.933 -14.789  -2.894  1.00 15.15           C  
ATOM    984  C   LYS A 123       7.183 -15.006  -1.385  1.00 13.67           C  
ATOM    985  O   LYS A 123       7.400 -14.079  -0.642  1.00 13.97           O  
ATOM    986  CB  LYS A 123       8.231 -14.504  -3.621  1.00 17.01           C  
ATOM    987  CG  LYS A 123       9.270 -15.617  -3.503  1.00 23.73           C  
ATOM    988  CD  LYS A 123       9.988 -15.845  -4.848  1.00 30.51           C  
ATOM    989  CE  LYS A 123      11.014 -17.008  -4.685  1.00 27.03           C  
ATOM    990  NZ  LYS A 123      11.186 -17.923  -5.895  1.00 35.09           N1+
ATOM    991  N   TYR A 124       7.062 -16.267  -0.959  1.00 14.81           N  
ATOM    992  CA  TYR A 124       7.355 -16.674   0.436  1.00 13.15           C  
ATOM    993  C   TYR A 124       8.753 -16.252   0.879  1.00 13.26           C  
ATOM    994  O   TYR A 124       9.759 -16.625   0.234  1.00 12.87           O  
ATOM    995  CB  TYR A 124       7.227 -18.163   0.507  1.00 13.63           C  
ATOM    996  CG  TYR A 124       7.472 -18.858   1.807  1.00 14.39           C  
ATOM    997  CD1 TYR A 124       7.088 -18.295   3.072  1.00 14.00           C  
ATOM    998  CD2 TYR A 124       8.053 -20.145   1.797  1.00 14.24           C  
ATOM    999  CE1 TYR A 124       7.307 -19.018   4.246  1.00 15.81           C  
ATOM   1000  CE2 TYR A 124       8.318 -20.849   2.982  1.00 16.41           C  
ATOM   1001  CZ  TYR A 124       7.902 -20.269   4.208  1.00 19.06           C  
ATOM   1002  OH  TYR A 124       8.085 -20.989   5.384  1.00 15.60           O  
ATOM   1003  N   VAL A 125       8.820 -15.460   1.954  1.00 13.58           N  
ATOM   1004  CA  VAL A 125      10.159 -14.996   2.423  1.00 13.55           C  
ATOM   1005  C   VAL A 125      10.484 -15.292   3.917  1.00 14.10           C  
ATOM   1006  O   VAL A 125      11.668 -15.314   4.313  1.00 14.35           O  
ATOM   1007  CB  VAL A 125      10.375 -13.487   2.189  1.00 12.27           C  
ATOM   1008  CG1 VAL A 125      10.635 -13.168   0.655  1.00 16.80           C  
ATOM   1009  CG2 VAL A 125       9.204 -12.616   2.731  1.00 15.47           C  
ATOM   1010  N   VAL A 126       9.431 -15.354   4.749  1.00 14.08           N  
ATOM   1011  CA  VAL A 126       9.647 -15.404   6.198  1.00 12.87           C  
ATOM   1012  C   VAL A 126       8.691 -16.374   6.808  1.00 15.28           C  
ATOM   1013  O   VAL A 126       7.510 -16.467   6.370  1.00 15.05           O  
ATOM   1014  CB  VAL A 126       9.411 -13.957   6.861  1.00 14.82           C  
ATOM   1015  CG1 VAL A 126       9.297 -14.008   8.361  1.00 16.83           C  
ATOM   1016  CG2 VAL A 126      10.570 -13.006   6.479  1.00 14.81           C  
ATOM   1017  N   ARG A 127       9.104 -17.092   7.849  1.00 14.78           N  
ATOM   1018  CA  ARG A 127       8.137 -17.833   8.657  1.00 14.84           C  
ATOM   1019  C   ARG A 127       8.442 -17.626  10.131  1.00 17.57           C  
ATOM   1020  O   ARG A 127       9.555 -17.127  10.476  1.00 16.39           O  
ATOM   1021  CB  ARG A 127       8.182 -19.330   8.361  1.00 15.31           C  
ATOM   1022  CG  ARG A 127       9.514 -20.005   8.760  1.00 18.02           C  
ATOM   1023  CD  ARG A 127       9.408 -21.436   8.424  1.00 22.40           C  
ATOM   1024  NE  ARG A 127      10.615 -22.119   8.769  1.00 24.28           N  
ATOM   1025  CZ  ARG A 127      10.684 -23.445   8.869  1.00 28.41           C  
ATOM   1026  NH1 ARG A 127       9.598 -24.195   8.696  1.00 28.37           N1+
ATOM   1027  NH2 ARG A 127      11.815 -24.001   9.172  1.00 29.67           N  
ATOM   1028  N   PHE A 128       7.448 -17.959  10.994  1.00 15.09           N  
ATOM   1029  CA  PHE A 128       7.753 -18.064  12.427  1.00 13.88           C  
ATOM   1030  C   PHE A 128       7.911 -19.543  12.681  1.00 13.53           C  
ATOM   1031  O   PHE A 128       7.040 -20.291  12.277  1.00 17.85           O  
ATOM   1032  CB  PHE A 128       6.598 -17.555  13.281  1.00 14.73           C  
ATOM   1033  CG  PHE A 128       7.019 -17.420  14.753  1.00 13.65           C  
ATOM   1034  CD1 PHE A 128       7.656 -16.253  15.207  1.00 14.78           C  
ATOM   1035  CD2 PHE A 128       6.842 -18.479  15.627  1.00 16.16           C  
ATOM   1036  CE1 PHE A 128       8.094 -16.175  16.529  1.00 16.75           C  
ATOM   1037  CE2 PHE A 128       7.239 -18.396  16.941  1.00 19.09           C  
ATOM   1038  CZ  PHE A 128       7.842 -17.229  17.413  1.00 16.37           C  
ATOM   1039  N   TRP A 129       8.960 -19.998  13.359  1.00 15.09           N  
ATOM   1040  CA  TRP A 129       9.093 -21.416  13.604  1.00 16.93           C  
ATOM   1041  C   TRP A 129       9.744 -21.622  14.975  1.00 17.20           C  
ATOM   1042  O   TRP A 129      10.822 -21.094  15.199  1.00 18.99           O  
ATOM   1043  CB  TRP A 129       9.954 -22.105  12.476  1.00 17.67           C  
ATOM   1044  CG  TRP A 129       9.956 -23.678  12.516  1.00 21.93           C  
ATOM   1045  CD1 TRP A 129      11.039 -24.487  12.722  1.00 26.63           C  
ATOM   1046  CD2 TRP A 129       8.837 -24.565  12.297  1.00 28.26           C  
ATOM   1047  NE1 TRP A 129      10.654 -25.807  12.664  1.00 27.48           N  
ATOM   1048  CE2 TRP A 129       9.325 -25.888  12.393  1.00 29.13           C  
ATOM   1049  CE3 TRP A 129       7.487 -24.367  11.991  1.00 32.93           C  
ATOM   1050  CZ2 TRP A 129       8.505 -27.021  12.247  1.00 31.31           C  
ATOM   1051  CZ3 TRP A 129       6.658 -25.512  11.833  1.00 34.17           C  
ATOM   1052  CH2 TRP A 129       7.184 -26.818  11.973  1.00 34.96           C  
ATOM   1053  N   GLY A 130       9.092 -22.403  15.855  1.00 19.81           N  
ATOM   1054  CA  GLY A 130       9.703 -22.697  17.174  1.00 19.48           C  
ATOM   1055  C   GLY A 130       9.547 -21.461  18.054  1.00 19.89           C  
ATOM   1056  O   GLY A 130       8.439 -21.178  18.541  1.00 19.50           O  
ATOM   1057  N   THR A 131      10.643 -20.724  18.224  1.00 18.60           N  
ATOM   1058  CA  THR A 131      10.542 -19.503  19.027  1.00 19.54           C  
ATOM   1059  C   THR A 131      11.003 -18.275  18.271  1.00 19.83           C  
ATOM   1060  O   THR A 131      11.177 -17.178  18.853  1.00 21.25           O  
ATOM   1061  CB  THR A 131      11.375 -19.601  20.344  1.00 18.80           C  
ATOM   1062  OG1 THR A 131      12.762 -19.712  20.019  1.00 18.06           O  
ATOM   1063  CG2 THR A 131      10.938 -20.764  21.123  1.00 17.97           C  
ATOM   1064  N   SER A 132      11.223 -18.408  16.972  1.00 20.55           N  
ATOM   1065  CA  SER A 132      11.707 -17.160  16.321  1.00 18.20           C  
ATOM   1066  C   SER A 132      11.207 -17.011  14.895  1.00 18.04           C  
ATOM   1067  O   SER A 132      10.804 -18.004  14.247  1.00 18.27           O  
ATOM   1068  CB  SER A 132      13.241 -17.093  16.314  1.00 21.75           C  
ATOM   1069  OG  SER A 132      13.676 -18.202  15.566  1.00 24.93           O  
ATOM   1070  N   TRP A 133      11.350 -15.786  14.406  1.00 15.50           N  
ATOM   1071  CA  TRP A 133      11.118 -15.482  12.975  1.00 16.94           C  
ATOM   1072  C   TRP A 133      12.375 -15.834  12.174  1.00 16.06           C  
ATOM   1073  O   TRP A 133      13.483 -15.731  12.681  1.00 17.51           O  
ATOM   1074  CB  TRP A 133      10.886 -14.003  12.804  1.00 16.59           C  
ATOM   1075  CG  TRP A 133       9.692 -13.501  13.598  1.00 15.14           C  
ATOM   1076  CD1 TRP A 133       9.709 -12.983  14.866  1.00 18.25           C  
ATOM   1077  CD2 TRP A 133       8.349 -13.438  13.142  1.00 13.05           C  
ATOM   1078  NE1 TRP A 133       8.423 -12.602  15.212  1.00 16.18           N  
ATOM   1079  CE2 TRP A 133       7.590 -12.873  14.180  1.00 16.91           C  
ATOM   1080  CE3 TRP A 133       7.710 -13.800  11.953  1.00 16.70           C  
ATOM   1081  CZ2 TRP A 133       6.183 -12.604  14.051  1.00 19.64           C  
ATOM   1082  CZ3 TRP A 133       6.306 -13.554  11.834  1.00 18.11           C  
ATOM   1083  CH2 TRP A 133       5.597 -12.988  12.869  1.00 18.35           C  
ATOM   1084  N  AGLN A 134      12.199 -16.235  10.925  0.50 15.47           N  
ATOM   1085  N  BGLN A 134      12.174 -16.341  10.945  0.50 15.95           N  
ATOM   1086  CA AGLN A 134      13.377 -16.577  10.142  0.50 15.20           C  
ATOM   1087  CA BGLN A 134      13.265 -16.961  10.145  0.50 16.42           C  
ATOM   1088  C  AGLN A 134      13.065 -16.164   8.736  0.50 14.81           C  
ATOM   1089  C  BGLN A 134      13.097 -16.568   8.669  0.50 15.80           C  
ATOM   1090  O  AGLN A 134      11.909 -16.057   8.299  0.50 12.87           O  
ATOM   1091  O  BGLN A 134      12.003 -16.814   8.136  0.50 13.91           O  
ATOM   1092  CB AGLN A 134      13.623 -18.089  10.202  0.50 15.81           C  
ATOM   1093  CB BGLN A 134      13.136 -18.494  10.240  0.50 16.46           C  
ATOM   1094  CG AGLN A 134      13.307 -18.590  11.635  0.50 16.09           C  
ATOM   1095  CG BGLN A 134      12.474 -19.129   9.063  0.50 19.83           C  
ATOM   1096  CD AGLN A 134      13.374 -20.044  11.928  0.50 19.31           C  
ATOM   1097  CD BGLN A 134      13.042 -20.528   8.721  0.50 22.93           C  
ATOM   1098  OE1AGLN A 134      13.468 -20.931  11.045  0.50 18.49           O  
ATOM   1099  OE1BGLN A 134      13.213 -21.369   9.603  0.50 24.13           O  
ATOM   1100  NE2AGLN A 134      13.303 -20.335  13.254  0.50 16.86           N  
ATOM   1101  NE2BGLN A 134      13.326 -20.767   7.427  0.50 24.80           N  
ATOM   1102  N   THR A 135      14.139 -15.989   8.002  1.00 14.50           N  
ATOM   1103  CA  THR A 135      14.010 -15.708   6.590  1.00 14.59           C  
ATOM   1104  C   THR A 135      14.139 -17.062   5.966  1.00 15.57           C  
ATOM   1105  O   THR A 135      14.938 -17.912   6.447  1.00 21.47           O  
ATOM   1106  CB  THR A 135      15.095 -14.712   6.050  1.00 13.83           C  
ATOM   1107  OG1 THR A 135      16.354 -15.113   6.520  1.00 17.41           O  
ATOM   1108  CG2 THR A 135      14.847 -13.290   6.548  1.00 17.86           C  
ATOM   1109  N   VAL A 136      13.457 -17.314   4.866  1.00 13.87           N  
ATOM   1110  CA  VAL A 136      13.590 -18.627   4.265  1.00 13.67           C  
ATOM   1111  C   VAL A 136      14.740 -18.581   3.233  1.00 13.92           C  
ATOM   1112  O   VAL A 136      15.088 -17.532   2.741  1.00 15.97           O  
ATOM   1113  CB  VAL A 136      12.294 -19.152   3.655  1.00 16.40           C  
ATOM   1114  CG1 VAL A 136      11.088 -18.988   4.684  1.00 16.84           C  
ATOM   1115  CG2 VAL A 136      11.937 -18.466   2.384  1.00 17.99           C  
ATOM   1116  N   PRO A 137      15.350 -19.730   2.968  1.00 13.10           N  
ATOM   1117  CA  PRO A 137      16.483 -19.621   2.040  1.00 13.32           C  
ATOM   1118  C   PRO A 137      16.047 -19.085   0.639  1.00 14.32           C  
ATOM   1119  O   PRO A 137      14.979 -19.423   0.138  1.00 14.43           O  
ATOM   1120  CB  PRO A 137      17.028 -21.030   1.981  1.00 14.21           C  
ATOM   1121  CG  PRO A 137      16.419 -21.773   3.212  1.00 14.56           C  
ATOM   1122  CD  PRO A 137      15.094 -21.088   3.456  1.00 13.44           C  
ATOM   1123  N   GLY A 138      16.811 -18.168   0.079  1.00 12.36           N  
ATOM   1124  CA  GLY A 138      16.375 -17.587  -1.202  1.00 14.49           C  
ATOM   1125  C   GLY A 138      15.800 -16.197  -0.982  1.00 14.63           C  
ATOM   1126  O   GLY A 138      15.735 -15.426  -1.908  1.00 15.81           O  
ATOM   1127  N   ALA A 139      15.403 -15.880   0.241  1.00 12.38           N  
ATOM   1128  CA  ALA A 139      14.816 -14.563   0.507  1.00 14.43           C  
ATOM   1129  C   ALA A 139      15.876 -13.497   0.365  1.00 14.14           C  
ATOM   1130  O   ALA A 139      17.074 -13.765   0.581  1.00 15.22           O  
ATOM   1131  CB  ALA A 139      14.297 -14.538   1.922  1.00 13.77           C  
ATOM   1132  N   PRO A 140      15.472 -12.251   0.037  1.00 15.48           N  
ATOM   1133  CA  PRO A 140      16.484 -11.189  -0.178  1.00 15.93           C  
ATOM   1134  C   PRO A 140      17.237 -10.864   1.115  1.00 15.80           C  
ATOM   1135  O   PRO A 140      16.679 -10.910   2.206  1.00 14.42           O  
ATOM   1136  CB  PRO A 140      15.643  -9.964  -0.508  1.00 16.85           C  
ATOM   1137  CG  PRO A 140      14.343 -10.411  -0.875  1.00 18.00           C  
ATOM   1138  CD  PRO A 140      14.121 -11.823  -0.351  1.00 16.66           C  
ATOM   1139  N   SER A 141      18.515 -10.566   0.995  1.00 14.96           N  
ATOM   1140  CA  SER A 141      19.322 -10.497   2.193  1.00 13.58           C  
ATOM   1141  C   SER A 141      18.984  -9.232   3.030  1.00 13.32           C  
ATOM   1142  O   SER A 141      19.335  -9.216   4.179  1.00 13.92           O  
ATOM   1143  CB  SER A 141      20.799 -10.565   1.862  1.00 16.70           C  
ATOM   1144  OG  SER A 141      21.111  -9.505   1.067  1.00 15.67           O  
ATOM   1145  N   TRP A 142      18.348  -8.203   2.445  1.00 13.46           N  
ATOM   1146  CA  TRP A 142      17.996  -7.017   3.222  1.00 14.15           C  
ATOM   1147  C   TRP A 142      16.957  -7.329   4.275  1.00 14.63           C  
ATOM   1148  O   TRP A 142      16.824  -6.538   5.187  1.00 15.71           O  
ATOM   1149  CB  TRP A 142      17.565  -5.774   2.374  1.00 13.86           C  
ATOM   1150  CG  TRP A 142      16.317  -6.009   1.639  1.00 20.19           C  
ATOM   1151  CD1 TRP A 142      16.149  -6.573   0.389  1.00 22.28           C  
ATOM   1152  CD2 TRP A 142      15.020  -5.690   2.118  1.00 25.35           C  
ATOM   1153  NE1 TRP A 142      14.791  -6.587   0.067  1.00 22.24           N  
ATOM   1154  CE2 TRP A 142      14.090  -6.080   1.128  1.00 27.83           C  
ATOM   1155  CE3 TRP A 142      14.556  -5.076   3.295  1.00 29.49           C  
ATOM   1156  CZ2 TRP A 142      12.725  -5.887   1.285  1.00 33.78           C  
ATOM   1157  CZ3 TRP A 142      13.189  -4.867   3.444  1.00 35.13           C  
ATOM   1158  CH2 TRP A 142      12.298  -5.267   2.440  1.00 35.50           C  
ATOM   1159  N   LEU A 143      16.295  -8.494   4.198  1.00 13.24           N  
ATOM   1160  CA  LEU A 143      15.330  -8.860   5.251  1.00 14.80           C  
ATOM   1161  C   LEU A 143      16.011  -9.389   6.525  1.00 14.55           C  
ATOM   1162  O   LEU A 143      15.372  -9.523   7.583  1.00 14.88           O  
ATOM   1163  CB  LEU A 143      14.349  -9.940   4.766  1.00 14.80           C  
ATOM   1164  CG  LEU A 143      13.367  -9.403   3.730  1.00 19.10           C  
ATOM   1165  CD1 LEU A 143      12.666 -10.577   2.986  1.00 22.77           C  
ATOM   1166  CD2 LEU A 143      12.322  -8.405   4.439  1.00 25.33           C  
ATOM   1167  N   ASP A 144      17.278  -9.741   6.458  1.00 13.47           N  
ATOM   1168  CA  ASP A 144      17.872 -10.402   7.614  1.00 15.59           C  
ATOM   1169  C   ASP A 144      17.905  -9.510   8.833  1.00 16.27           C  
ATOM   1170  O   ASP A 144      17.555  -9.964   9.925  1.00 16.55           O  
ATOM   1171  CB  ASP A 144      19.315 -10.832   7.320  1.00 14.46           C  
ATOM   1172  CG  ASP A 144      19.387 -11.999   6.326  1.00 17.77           C  
ATOM   1173  OD1 ASP A 144      18.364 -12.639   6.106  1.00 19.84           O  
ATOM   1174  OD2 ASP A 144      20.469 -12.293   5.759  1.00 18.17           O1-
ATOM   1175  N   LEU A 145      18.352  -8.254   8.677  1.00 15.60           N  
ATOM   1176  CA  LEU A 145      18.474  -7.291   9.790  1.00 17.60           C  
ATOM   1177  C   LEU A 145      17.096  -6.935  10.448  1.00 16.87           C  
ATOM   1178  O   LEU A 145      16.998  -7.005  11.664  1.00 16.01           O  
ATOM   1179  CB  LEU A 145      19.131  -5.982   9.326  1.00 16.66           C  
ATOM   1180  CG  LEU A 145      19.497  -4.982  10.454  1.00 19.91           C  
ATOM   1181  CD1 LEU A 145      20.281  -5.601  11.600  1.00 21.27           C  
ATOM   1182  CD2 LEU A 145      20.291  -3.774   9.801  1.00 26.11           C  
ATOM   1183  N   PRO A 146      16.075  -6.547   9.673  1.00 16.90           N  
ATOM   1184  CA  PRO A 146      14.728  -6.366  10.301  1.00 15.94           C  
ATOM   1185  C   PRO A 146      14.207  -7.605  11.011  1.00 18.82           C  
ATOM   1186  O   PRO A 146      13.533  -7.522  12.052  1.00 17.07           O  
ATOM   1187  CB  PRO A 146      13.797  -6.084   9.129  1.00 18.69           C  
ATOM   1188  CG  PRO A 146      14.633  -6.000   7.942  1.00 16.26           C  
ATOM   1189  CD  PRO A 146      16.078  -6.215   8.234  1.00 16.82           C  
ATOM   1190  N   ILE A 147      14.499  -8.776  10.475  1.00 15.84           N  
ATOM   1191  CA  ILE A 147      14.012 -10.014  11.175  1.00 14.93           C  
ATOM   1192  C   ILE A 147      14.815 -10.208  12.503  1.00 14.67           C  
ATOM   1193  O   ILE A 147      14.284 -10.637  13.545  1.00 14.80           O  
ATOM   1194  CB  ILE A 147      14.114 -11.224  10.252  1.00 14.67           C  
ATOM   1195  CG1 ILE A 147      13.042 -11.189   9.152  1.00 16.16           C  
ATOM   1196  CG2 ILE A 147      14.144 -12.547  10.979  1.00 17.50           C  
ATOM   1197  CD1 ILE A 147      11.534 -11.043   9.580  1.00 20.49           C  
ATOM   1198  N   LYS A 148      16.101  -9.931  12.460  1.00 12.42           N  
ATOM   1199  CA  LYS A 148      16.914 -10.008  13.674  1.00 13.99           C  
ATOM   1200  C   LYS A 148      16.329  -9.078  14.744  1.00 15.74           C  
ATOM   1201  O   LYS A 148      16.162  -9.474  15.927  1.00 15.18           O  
ATOM   1202  CB  LYS A 148      18.413  -9.685  13.333  1.00 14.92           C  
ATOM   1203  CG  LYS A 148      19.437  -9.857  14.435  1.00 19.31           C  
ATOM   1204  CD  LYS A 148      19.473  -8.708  15.314  1.00 22.85           C  
ATOM   1205  CE  LYS A 148      20.917  -8.568  15.931  1.00 29.69           C  
ATOM   1206  NZ  LYS A 148      20.959  -7.378  16.804  1.00 26.85           N1+
ATOM   1207  N   VAL A 149      16.006  -7.844  14.339  1.00 15.38           N  
ATOM   1208  CA  VAL A 149      15.474  -6.870  15.271  1.00 17.91           C  
ATOM   1209  C   VAL A 149      14.092  -7.324  15.766  1.00 16.47           C  
ATOM   1210  O   VAL A 149      13.788  -7.217  16.996  1.00 16.25           O  
ATOM   1211  CB  VAL A 149      15.380  -5.484  14.606  1.00 19.12           C  
ATOM   1212  CG1 VAL A 149      14.580  -4.499  15.457  1.00 23.57           C  
ATOM   1213  CG2 VAL A 149      16.809  -4.966  14.287  1.00 19.32           C  
ATOM   1214  N   LEU A 150      13.265  -7.866  14.875  1.00 15.78           N  
ATOM   1215  CA  LEU A 150      11.987  -8.381  15.320  1.00 16.81           C  
ATOM   1216  C   LEU A 150      12.201  -9.522  16.337  1.00 16.78           C  
ATOM   1217  O   LEU A 150      11.450  -9.658  17.359  1.00 14.26           O  
ATOM   1218  CB  LEU A 150      11.116  -8.756  14.075  1.00 18.03           C  
ATOM   1219  CG  LEU A 150       9.823  -9.473  14.379  1.00 20.71           C  
ATOM   1220  CD1 LEU A 150       8.928  -8.425  14.978  1.00 22.86           C  
ATOM   1221  CD2 LEU A 150       9.277 -10.044  12.996  1.00 20.27           C  
ATOM   1222  N   ASN A 151      13.199 -10.384  16.102  1.00 14.55           N  
ATOM   1223  CA  ASN A 151      13.490 -11.424  17.098  1.00 15.17           C  
ATOM   1224  C   ASN A 151      13.891 -10.974  18.496  1.00 15.07           C  
ATOM   1225  O   ASN A 151      13.849 -11.784  19.442  1.00 16.93           O  
ATOM   1226  CB  ASN A 151      14.516 -12.411  16.533  1.00 16.42           C  
ATOM   1227  CG  ASN A 151      13.871 -13.423  15.648  1.00 20.14           C  
ATOM   1228  OD1 ASN A 151      12.727 -13.811  15.910  1.00 18.87           O  
ATOM   1229  ND2 ASN A 151      14.608 -13.919  14.608  1.00 15.37           N  
ATOM   1230  N   ALA A 152      14.316  -9.726  18.652  1.00 14.01           N  
ATOM   1231  CA  ALA A 152      14.738  -9.199  19.942  1.00 15.77           C  
ATOM   1232  C   ALA A 152      13.500  -8.792  20.746  1.00 16.10           C  
ATOM   1233  O   ALA A 152      13.619  -8.585  21.941  1.00 16.46           O  
ATOM   1234  CB  ALA A 152      15.690  -7.954  19.714  1.00 15.61           C  
ATOM   1235  N   ASP A 153      12.336  -8.713  20.089  1.00 15.01           N  
ATOM   1236  CA  ASP A 153      11.112  -8.296  20.734  1.00 14.54           C  
ATOM   1237  C   ASP A 153      10.499  -9.537  21.402  1.00 12.49           C  
ATOM   1238  O   ASP A 153       9.758 -10.310  20.774  1.00 12.94           O  
ATOM   1239  CB  ASP A 153      10.179  -7.637  19.723  1.00 14.13           C  
ATOM   1240  CG  ASP A 153       8.836  -7.221  20.337  1.00 18.59           C  
ATOM   1241  OD1 ASP A 153       8.593  -7.562  21.500  1.00 18.60           O  
ATOM   1242  OD2 ASP A 153       7.987  -6.685  19.609  1.00 17.84           O1-
ATOM   1243  N   GLN A 154      10.889  -9.749  22.675  1.00 12.99           N  
ATOM   1244  CA  GLN A 154      10.530 -11.006  23.328  1.00 14.13           C  
ATOM   1245  C   GLN A 154       9.031 -11.077  23.516  1.00 14.62           C  
ATOM   1246  O   GLN A 154       8.456 -12.177  23.559  1.00 14.72           O  
ATOM   1247  CB  GLN A 154      11.141 -11.063  24.736  1.00 12.35           C  
ATOM   1248  CG  GLN A 154      12.627 -11.396  24.800  1.00 16.98           C  
ATOM   1249  CD  GLN A 154      13.117 -11.305  26.251  1.00 19.30           C  
ATOM   1250  OE1 GLN A 154      13.569 -10.245  26.720  1.00 20.90           O  
ATOM   1251  NE2 GLN A 154      12.974 -12.393  26.974  1.00 22.72           N  
ATOM   1252  N   GLY A 155       8.417  -9.931  23.792  1.00 14.23           N  
ATOM   1253  CA  GLY A 155       6.955  -9.891  24.035  1.00 15.12           C  
ATOM   1254  C   GLY A 155       6.176 -10.392  22.805  1.00 15.42           C  
ATOM   1255  O   GLY A 155       5.223 -11.151  22.887  1.00 14.63           O  
ATOM   1256  N   THR A 156       6.606  -9.939  21.630  1.00 12.76           N  
ATOM   1257  CA  THR A 156       5.943 -10.337  20.425  1.00 13.32           C  
ATOM   1258  C   THR A 156       6.208 -11.803  20.213  1.00 11.60           C  
ATOM   1259  O   THR A 156       5.297 -12.515  19.801  1.00 13.34           O  
ATOM   1260  CB  THR A 156       6.399  -9.497  19.225  1.00 13.22           C  
ATOM   1261  OG1 THR A 156       5.812  -8.180  19.316  1.00 16.23           O  
ATOM   1262  CG2 THR A 156       5.975 -10.164  17.953  1.00 14.47           C  
ATOM   1263  N   SER A 157       7.433 -12.281  20.469  1.00 12.45           N  
ATOM   1264  CA  SER A 157       7.740 -13.693  20.241  1.00 13.36           C  
ATOM   1265  C   SER A 157       6.847 -14.575  21.181  1.00 13.50           C  
ATOM   1266  O   SER A 157       6.324 -15.644  20.846  1.00 12.10           O  
ATOM   1267  CB  SER A 157       9.262 -13.958  20.496  1.00 14.98           C  
ATOM   1268  OG  SER A 157       9.560 -15.356  20.340  1.00 19.51           O  
ATOM   1269  N   ALA A 158       6.698 -14.115  22.406  1.00 12.37           N  
ATOM   1270  CA  ALA A 158       5.872 -14.891  23.366  1.00 13.77           C  
ATOM   1271  C   ALA A 158       4.412 -14.942  22.965  1.00 14.44           C  
ATOM   1272  O   ALA A 158       3.702 -15.990  23.142  1.00 14.32           O  
ATOM   1273  CB  ALA A 158       6.046 -14.273  24.753  1.00 12.48           C  
ATOM   1274  N   THR A 159       3.909 -13.791  22.522  1.00 14.09           N  
ATOM   1275  CA  THR A 159       2.550 -13.722  22.019  1.00 15.44           C  
ATOM   1276  C   THR A 159       2.350 -14.644  20.823  1.00 13.24           C  
ATOM   1277  O   THR A 159       1.344 -15.343  20.733  1.00 13.11           O  
ATOM   1278  CB  THR A 159       2.201 -12.281  21.613  1.00 14.35           C  
ATOM   1279  OG1 THR A 159       2.318 -11.468  22.755  1.00 17.09           O  
ATOM   1280  CG2 THR A 159       0.745 -12.153  21.122  1.00 16.79           C  
ATOM   1281  N   VAL A 160       3.279 -14.602  19.874  1.00 14.56           N  
ATOM   1282  CA  VAL A 160       3.122 -15.459  18.678  1.00 14.46           C  
ATOM   1283  C   VAL A 160       3.193 -16.927  19.001  1.00 13.98           C  
ATOM   1284  O   VAL A 160       2.327 -17.684  18.529  1.00 15.19           O  
ATOM   1285  CB  VAL A 160       4.133 -15.062  17.591  1.00 15.08           C  
ATOM   1286  CG1 VAL A 160       4.115 -16.100  16.408  1.00 19.93           C  
ATOM   1287  CG2 VAL A 160       3.796 -13.676  17.058  1.00 14.86           C  
ATOM   1288  N   GLN A 161       4.159 -17.341  19.862  1.00 13.27           N  
ATOM   1289  CA  GLN A 161       4.244 -18.708  20.348  1.00 13.99           C  
ATOM   1290  C   GLN A 161       2.907 -19.151  21.028  1.00 16.23           C  
ATOM   1291  O   GLN A 161       2.394 -20.227  20.735  1.00 16.67           O  
ATOM   1292  CB  GLN A 161       5.350 -18.849  21.394  1.00 13.29           C  
ATOM   1293  CG  GLN A 161       6.751 -18.661  20.744  1.00 17.23           C  
ATOM   1294  CD  GLN A 161       7.824 -18.808  21.808  1.00 17.27           C  
ATOM   1295  OE1 GLN A 161       7.781 -19.746  22.611  1.00 19.46           O  
ATOM   1296  NE2 GLN A 161       8.737 -17.838  21.877  1.00 16.32           N  
ATOM   1297  N   MET A 162       2.340 -18.299  21.880  1.00 16.27           N  
ATOM   1298  CA  MET A 162       1.036 -18.601  22.480  1.00 15.93           C  
ATOM   1299  C   MET A 162      -0.028 -18.778  21.381  1.00 15.99           C  
ATOM   1300  O   MET A 162      -0.793 -19.741  21.423  1.00 16.01           O  
ATOM   1301  CB  MET A 162       0.607 -17.452  23.408  1.00 15.18           C  
ATOM   1302  CG  MET A 162      -0.856 -17.523  23.944  1.00 18.07           C  
ATOM   1303  SD  MET A 162      -1.287 -15.963  24.822  1.00 20.09           S  
ATOM   1304  CE  MET A 162      -1.750 -15.056  23.315  1.00 22.59           C  
ATOM   1305  N   LEU A 163      -0.104 -17.825  20.473  1.00 14.80           N  
ATOM   1306  CA  LEU A 163      -1.156 -17.848  19.430  1.00 17.36           C  
ATOM   1307  C   LEU A 163      -1.078 -19.108  18.607  1.00 17.18           C  
ATOM   1308  O   LEU A 163      -2.103 -19.732  18.381  1.00 17.93           O  
ATOM   1309  CB  LEU A 163      -1.081 -16.579  18.549  1.00 17.08           C  
ATOM   1310  CG  LEU A 163      -1.621 -15.352  19.248  1.00 17.03           C  
ATOM   1311  CD1 LEU A 163      -1.257 -14.133  18.364  1.00 18.48           C  
ATOM   1312  CD2 LEU A 163      -3.126 -15.465  19.506  1.00 22.11           C  
ATOM   1313  N   LEU A 164       0.126 -19.502  18.196  1.00 17.17           N  
ATOM   1314  CA  LEU A 164       0.348 -20.643  17.307  1.00 17.45           C  
ATOM   1315  C   LEU A 164       0.175 -21.941  18.081  1.00 19.28           C  
ATOM   1316  O   LEU A 164      -0.612 -22.806  17.674  1.00 21.78           O  
ATOM   1317  CB  LEU A 164       1.743 -20.609  16.690  1.00 17.52           C  
ATOM   1318  CG  LEU A 164       1.921 -19.445  15.705  1.00 17.94           C  
ATOM   1319  CD1 LEU A 164       3.338 -19.404  15.231  1.00 21.77           C  
ATOM   1320  CD2 LEU A 164       0.952 -19.600  14.513  1.00 23.82           C  
ATOM   1321  N   ASN A 165       0.852 -22.041  19.226  1.00 19.16           N  
ATOM   1322  CA  ASN A 165       0.908 -23.315  19.969  1.00 19.04           C  
ATOM   1323  C   ASN A 165      -0.364 -23.540  20.770  1.00 20.06           C  
ATOM   1324  O   ASN A 165      -0.725 -24.672  20.992  1.00 21.91           O  
ATOM   1325  CB  ASN A 165       2.060 -23.327  20.965  1.00 17.62           C  
ATOM   1326  CG  ASN A 165       3.431 -23.283  20.323  1.00 18.44           C  
ATOM   1327  OD1 ASN A 165       3.565 -23.025  19.114  1.00 19.90           O  
ATOM   1328  ND2 ASN A 165       4.464 -23.513  21.151  1.00 17.54           N  
ATOM   1329  N   ASP A 166      -1.057 -22.479  21.181  1.00 19.99           N  
ATOM   1330  CA  ASP A 166      -2.189 -22.633  22.110  1.00 20.44           C  
ATOM   1331  C   ASP A 166      -3.515 -22.028  21.683  1.00 19.48           C  
ATOM   1332  O   ASP A 166      -4.533 -22.732  21.693  1.00 19.05           O  
ATOM   1333  CB  ASP A 166      -1.772 -22.148  23.509  1.00 19.42           C  
ATOM   1334  CG  ASP A 166      -0.529 -22.870  24.018  1.00 24.86           C  
ATOM   1335  OD1 ASP A 166      -0.521 -24.114  24.097  1.00 26.18           O  
ATOM   1336  OD2 ASP A 166       0.472 -22.198  24.344  1.00 24.87           O1-
ATOM   1337  N   THR A 167      -3.569 -20.721  21.455  1.00 18.31           N  
ATOM   1338  CA  THR A 167      -4.860 -20.059  21.136  1.00 18.67           C  
ATOM   1339  C   THR A 167      -5.478 -20.692  19.910  1.00 19.47           C  
ATOM   1340  O   THR A 167      -6.677 -20.979  19.893  1.00 18.90           O  
ATOM   1341  CB  THR A 167      -4.621 -18.558  20.824  1.00 19.29           C  
ATOM   1342  OG1 THR A 167      -3.681 -18.032  21.768  1.00 18.21           O  
ATOM   1343  CG2 THR A 167      -5.906 -17.720  20.878  1.00 18.27           C  
ATOM   1344  N   CYS A 168      -4.667 -20.911  18.866  1.00 19.27           N  
ATOM   1345  CA  CYS A 168      -5.193 -21.477  17.573  1.00 19.76           C  
ATOM   1346  C   CYS A 168      -5.883 -22.810  17.730  1.00 19.91           C  
ATOM   1347  O   CYS A 168      -7.081 -22.912  17.465  1.00 18.38           O  
ATOM   1348  CB  CYS A 168      -4.073 -21.580  16.526  1.00 20.33           C  
ATOM   1349  SG  CYS A 168      -4.728 -21.916  14.799  1.00 24.18           S  
ATOM   1350  N   PRO A 169      -5.160 -23.861  18.186  1.00 20.38           N  
ATOM   1351  CA  PRO A 169      -5.915 -25.123  18.267  1.00 20.09           C  
ATOM   1352  C   PRO A 169      -7.076 -25.055  19.271  1.00 20.53           C  
ATOM   1353  O   PRO A 169      -8.112 -25.607  18.998  1.00 20.20           O  
ATOM   1354  CB  PRO A 169      -4.874 -26.159  18.771  1.00 19.74           C  
ATOM   1355  CG  PRO A 169      -3.618 -25.309  19.140  1.00 22.26           C  
ATOM   1356  CD  PRO A 169      -3.701 -24.039  18.402  1.00 21.13           C  
ATOM   1357  N   LEU A 170      -6.920 -24.366  20.389  1.00 19.79           N  
ATOM   1358  CA  LEU A 170      -8.082 -24.203  21.311  1.00 20.11           C  
ATOM   1359  C   LEU A 170      -9.310 -23.546  20.647  1.00 19.33           C  
ATOM   1360  O   LEU A 170     -10.446 -24.021  20.778  1.00 20.37           O  
ATOM   1361  CB  LEU A 170      -7.657 -23.393  22.524  1.00 19.38           C  
ATOM   1362  CG  LEU A 170      -8.737 -22.952  23.556  1.00 24.79           C  
ATOM   1363  CD1 LEU A 170      -9.467 -24.121  24.241  1.00 28.19           C  
ATOM   1364  CD2 LEU A 170      -8.127 -21.989  24.606  1.00 29.22           C  
ATOM   1365  N   PHE A 171      -9.081 -22.418  20.002  1.00 18.24           N  
ATOM   1366  CA  PHE A 171     -10.158 -21.683  19.321  1.00 18.12           C  
ATOM   1367  C   PHE A 171     -10.833 -22.566  18.271  1.00 17.23           C  
ATOM   1368  O   PHE A 171     -12.072 -22.590  18.118  1.00 15.96           O  
ATOM   1369  CB  PHE A 171      -9.570 -20.480  18.583  1.00 17.97           C  
ATOM   1370  CG  PHE A 171     -10.629 -19.713  17.870  1.00 18.71           C  
ATOM   1371  CD1 PHE A 171     -11.688 -19.171  18.611  1.00 17.63           C  
ATOM   1372  CD2 PHE A 171     -10.607 -19.568  16.481  1.00 20.66           C  
ATOM   1373  CE1 PHE A 171     -12.751 -18.466  17.921  1.00 19.58           C  
ATOM   1374  CE2 PHE A 171     -11.648 -18.892  15.822  1.00 23.49           C  
ATOM   1375  CZ  PHE A 171     -12.704 -18.324  16.574  1.00 18.20           C  
ATOM   1376  N   VAL A 172     -10.013 -23.250  17.488  1.00 17.22           N  
ATOM   1377  CA  VAL A 172     -10.556 -24.079  16.401  1.00 17.84           C  
ATOM   1378  C   VAL A 172     -11.368 -25.257  16.952  1.00 18.75           C  
ATOM   1379  O   VAL A 172     -12.377 -25.680  16.320  1.00 17.63           O  
ATOM   1380  CB  VAL A 172      -9.429 -24.553  15.466  1.00 19.22           C  
ATOM   1381  CG1 VAL A 172      -9.999 -25.455  14.379  1.00 20.70           C  
ATOM   1382  CG2 VAL A 172      -8.772 -23.315  14.794  1.00 17.25           C  
ATOM   1383  N   ARG A 173     -10.923 -25.852  18.061  1.00 17.47           N  
ATOM   1384  CA  ARG A 173     -11.800 -26.903  18.737  1.00 17.78           C  
ATOM   1385  C   ARG A 173     -13.166 -26.351  19.076  1.00 19.20           C  
ATOM   1386  O   ARG A 173     -14.168 -27.015  18.857  1.00 18.94           O  
ATOM   1387  CB  ARG A 173     -11.119 -27.539  19.975  1.00 19.03           C  
ATOM   1388  CG  ARG A 173      -9.901 -28.305  19.521  1.00 23.94           C  
ATOM   1389  CD  ARG A 173      -9.075 -29.079  20.562  1.00 36.83           C  
ATOM   1390  NE  ARG A 173      -8.348 -30.086  19.777  1.00 45.51           N  
ATOM   1391  CZ  ARG A 173      -8.812 -30.599  18.622  1.00 48.85           C  
ATOM   1392  NH1 ARG A 173     -10.003 -30.231  18.146  1.00 51.25           N1+
ATOM   1393  NH2 ARG A 173      -8.107 -31.498  17.938  1.00 50.62           N  
ATOM   1394  N   GLY A 174     -13.214 -25.105  19.530  1.00 20.23           N  
ATOM   1395  CA  GLY A 174     -14.509 -24.454  19.822  1.00 19.63           C  
ATOM   1396  C   GLY A 174     -15.286 -24.222  18.528  1.00 19.71           C  
ATOM   1397  O   GLY A 174     -16.498 -24.428  18.480  1.00 18.43           O  
ATOM   1398  N   LEU A 175     -14.598 -23.843  17.457  1.00 17.94           N  
ATOM   1399  CA  LEU A 175     -15.292 -23.610  16.162  1.00 19.08           C  
ATOM   1400  C   LEU A 175     -15.878 -24.912  15.613  1.00 20.54           C  
ATOM   1401  O   LEU A 175     -16.993 -24.948  15.110  1.00 19.65           O  
ATOM   1402  CB  LEU A 175     -14.329 -23.090  15.087  1.00 17.06           C  
ATOM   1403  CG  LEU A 175     -13.941 -21.625  15.150  1.00 18.60           C  
ATOM   1404  CD1 LEU A 175     -12.971 -21.316  13.907  1.00 16.52           C  
ATOM   1405  CD2 LEU A 175     -15.082 -20.552  15.210  1.00 18.40           C  
ATOM   1406  N   LEU A 176     -15.087 -25.977  15.690  1.00 21.34           N  
ATOM   1407  CA  LEU A 176     -15.556 -27.238  15.136  1.00 22.80           C  
ATOM   1408  C   LEU A 176     -16.772 -27.748  15.910  1.00 23.54           C  
ATOM   1409  O   LEU A 176     -17.664 -28.390  15.319  1.00 23.35           O  
ATOM   1410  CB  LEU A 176     -14.421 -28.300  15.185  1.00 24.39           C  
ATOM   1411  CG  LEU A 176     -13.230 -28.256  14.195  1.00 26.30           C  
ATOM   1412  CD1 LEU A 176     -12.174 -29.131  14.746  1.00 30.22           C  
ATOM   1413  CD2 LEU A 176     -13.609 -28.732  12.751  1.00 26.62           C  
ATOM   1414  N   GLU A 177     -16.836 -27.471  17.218  1.00 21.93           N  
ATOM   1415  CA  GLU A 177     -18.033 -27.788  17.999  1.00 21.83           C  
ATOM   1416  C   GLU A 177     -19.226 -26.876  17.672  1.00 21.08           C  
ATOM   1417  O   GLU A 177     -20.347 -27.348  17.440  1.00 20.76           O  
ATOM   1418  CB  GLU A 177     -17.731 -27.755  19.517  1.00 22.76           C  
ATOM   1419  CG  GLU A 177     -18.998 -27.955  20.386  1.00 25.40           C  
ATOM   1420  CD  GLU A 177     -18.746 -27.802  21.895  1.00 32.73           C  
ATOM   1421  OE1 GLU A 177     -17.631 -28.161  22.382  1.00 34.80           O  
ATOM   1422  OE2 GLU A 177     -19.674 -27.321  22.610  1.00 32.97           O1-
ATOM   1423  N   ALA A 178     -18.988 -25.573  17.637  1.00 20.24           N  
ATOM   1424  CA  ALA A 178     -20.110 -24.634  17.452  1.00 21.44           C  
ATOM   1425  C   ALA A 178     -20.672 -24.690  16.025  1.00 20.96           C  
ATOM   1426  O   ALA A 178     -21.896 -24.449  15.810  1.00 22.71           O  
ATOM   1427  CB  ALA A 178     -19.665 -23.184  17.809  1.00 20.02           C  
ATOM   1428  N   GLY A 179     -19.790 -24.998  15.063  1.00 20.12           N  
ATOM   1429  CA  GLY A 179     -20.160 -25.044  13.636  1.00 20.39           C  
ATOM   1430  C   GLY A 179     -20.445 -26.416  13.040  1.00 20.99           C  
ATOM   1431  O   GLY A 179     -20.499 -26.584  11.816  1.00 19.71           O  
ATOM   1432  N   LYS A 180     -20.670 -27.391  13.925  1.00 21.19           N  
ATOM   1433  CA  LYS A 180     -20.796 -28.767  13.524  1.00 21.81           C  
ATOM   1434  C   LYS A 180     -21.800 -28.989  12.399  1.00 21.81           C  
ATOM   1435  O   LYS A 180     -21.500 -29.631  11.399  1.00 20.98           O  
ATOM   1436  CB  LYS A 180     -21.242 -29.596  14.750  1.00 22.03           C  
ATOM   1437  CG  LYS A 180     -20.956 -31.051  14.580  1.00 26.02           C  
ATOM   1438  CD  LYS A 180     -21.439 -31.815  15.828  1.00 30.12           C  
ATOM   1439  CE  LYS A 180     -21.723 -33.296  15.513  1.00 33.29           C  
ATOM   1440  NZ  LYS A 180     -20.402 -33.912  15.114  1.00 34.89           N1+
ATOM   1441  N   SER A 181     -23.014 -28.468  12.568  1.00 21.67           N  
ATOM   1442  CA  SER A 181     -24.020 -28.688  11.536  1.00 23.58           C  
ATOM   1443  C   SER A 181     -23.687 -28.040  10.209  1.00 22.84           C  
ATOM   1444  O   SER A 181     -24.057 -28.585   9.154  1.00 22.32           O  
ATOM   1445  CB  SER A 181     -25.461 -28.356  12.025  1.00 24.98           C  
ATOM   1446  OG  SER A 181     -25.637 -26.948  12.050  1.00 31.02           O  
ATOM   1447  N   ASP A 182     -22.964 -26.922  10.201  1.00 23.04           N  
ATOM   1448  CA  ASP A 182     -22.556 -26.363   8.934  1.00 22.74           C  
ATOM   1449  C   ASP A 182     -21.394 -27.167   8.329  1.00 21.74           C  
ATOM   1450  O   ASP A 182     -21.379 -27.462   7.119  1.00 22.45           O  
ATOM   1451  CB  ASP A 182     -22.126 -24.925   9.090  1.00 23.32           C  
ATOM   1452  CG  ASP A 182     -23.260 -23.962   9.015  1.00 28.35           C  
ATOM   1453  OD1 ASP A 182     -24.444 -24.372   8.774  1.00 28.66           O  
ATOM   1454  OD2 ASP A 182     -22.949 -22.763   9.132  1.00 28.98           O1-
ATOM   1455  N   LEU A 183     -20.425 -27.540   9.171  1.00 20.32           N  
ATOM   1456  CA  LEU A 183     -19.237 -28.274   8.713  1.00 19.91           C  
ATOM   1457  C   LEU A 183     -19.574 -29.671   8.189  1.00 19.80           C  
ATOM   1458  O   LEU A 183     -18.937 -30.148   7.233  1.00 19.54           O  
ATOM   1459  CB  LEU A 183     -18.172 -28.363   9.845  1.00 20.55           C  
ATOM   1460  CG  LEU A 183     -17.685 -27.004  10.326  1.00 18.63           C  
ATOM   1461  CD1 LEU A 183     -17.145 -27.022  11.760  1.00 18.99           C  
ATOM   1462  CD2 LEU A 183     -16.604 -26.514   9.314  1.00 20.15           C  
ATOM   1463  N   GLU A 184     -20.595 -30.301   8.752  1.00 18.24           N  
ATOM   1464  CA  GLU A 184     -20.995 -31.621   8.329  1.00 18.13           C  
ATOM   1465  C   GLU A 184     -22.179 -31.595   7.366  1.00 16.77           C  
ATOM   1466  O   GLU A 184     -22.864 -32.609   7.098  1.00 15.20           O  
ATOM   1467  CB  GLU A 184     -21.324 -32.452   9.572  1.00 19.42           C  
ATOM   1468  CG  GLU A 184     -20.163 -32.477  10.531  1.00 23.10           C  
ATOM   1469  CD  GLU A 184     -20.511 -33.280  11.762  1.00 31.12           C  
ATOM   1470  OE1 GLU A 184     -21.687 -33.687  11.917  1.00 34.58           O  
ATOM   1471  OE2 GLU A 184     -19.613 -33.494  12.584  1.00 37.36           O1-
ATOM   1472  N   LYS A 185     -22.463 -30.431   6.804  1.00 16.68           N  
ATOM   1473  CA  LYS A 185     -23.602 -30.410   5.877  1.00 17.19           C  
ATOM   1474  C   LYS A 185     -23.402 -31.308   4.638  1.00 17.54           C  
ATOM   1475  O   LYS A 185     -22.266 -31.529   4.234  1.00 17.55           O  
ATOM   1476  CB  LYS A 185     -23.996 -28.991   5.524  1.00 18.50           C  
ATOM   1477  CG  LYS A 185     -22.960 -28.271   4.689  1.00 20.22           C  
ATOM   1478  CD  LYS A 185     -23.495 -27.024   3.952  1.00 21.53           C  
ATOM   1479  CE  LYS A 185     -22.480 -26.532   2.941  1.00 23.49           C  
ATOM   1480  NZ  LYS A 185     -22.944 -25.309   2.192  1.00 21.26           N1+
ATOM   1481  N   GLN A 186     -24.510 -31.808   4.056  1.00 17.03           N  
ATOM   1482  CA  GLN A 186     -24.496 -32.599   2.837  1.00 16.50           C  
ATOM   1483  C   GLN A 186     -25.413 -31.908   1.833  1.00 17.90           C  
ATOM   1484  O   GLN A 186     -26.617 -31.728   2.113  1.00 17.57           O  
ATOM   1485  CB  GLN A 186     -25.036 -34.024   3.090  1.00 16.85           C  
ATOM   1486  CG  GLN A 186     -24.156 -34.916   4.021  1.00 17.15           C  
ATOM   1487  CD  GLN A 186     -22.858 -35.315   3.320  1.00 16.87           C  
ATOM   1488  OE1 GLN A 186     -22.830 -35.464   2.085  1.00 16.84           O  
ATOM   1489  NE2 GLN A 186     -21.791 -35.477   4.083  1.00 15.50           N  
ATOM   1490  N   GLU A 187     -24.856 -31.471   0.703  1.00 16.46           N  
ATOM   1491  CA  GLU A 187     -25.654 -30.905  -0.355  1.00 16.03           C  
ATOM   1492  C   GLU A 187     -25.476 -31.755  -1.603  1.00 16.68           C  
ATOM   1493  O   GLU A 187     -24.374 -32.133  -1.956  1.00 15.43           O  
ATOM   1494  CB  GLU A 187     -25.210 -29.492  -0.670  1.00 16.42           C  
ATOM   1495  CG  GLU A 187     -25.312 -28.474   0.558  1.00 15.68           C  
ATOM   1496  CD  GLU A 187     -26.726 -28.224   1.054  1.00 25.02           C  
ATOM   1497  OE1 GLU A 187     -26.799 -27.876   2.217  1.00 28.98           O  
ATOM   1498  OE2 GLU A 187     -27.739 -28.388   0.342  1.00 27.18           O1-
ATOM   1499  N   LYS A 188     -26.579 -32.046  -2.288  1.00 19.30           N  
ATOM   1500  CA  LYS A 188     -26.562 -32.945  -3.486  1.00 17.66           C  
ATOM   1501  C   LYS A 188     -26.208 -32.252  -4.779  1.00 19.62           C  
ATOM   1502  O   LYS A 188     -26.690 -31.196  -5.081  1.00 24.55           O  
ATOM   1503  CB  LYS A 188     -27.947 -33.641  -3.680  1.00 17.83           C  
ATOM   1504  CG  LYS A 188     -28.389 -34.463  -2.432  1.00 18.25           C  
ATOM   1505  CD  LYS A 188     -29.777 -35.116  -2.668  1.00 19.09           C  
ATOM   1506  CE  LYS A 188     -30.326 -35.607  -1.341  1.00 22.18           C  
ATOM   1507  NZ  LYS A 188     -31.596 -36.323  -1.539  1.00 22.46           N1+
ATOM   1508  N   PRO A 189     -25.379 -32.877  -5.547  1.00 20.55           N  
ATOM   1509  CA  PRO A 189     -25.001 -32.419  -6.874  1.00 22.92           C  
ATOM   1510  C   PRO A 189     -26.207 -32.555  -7.815  1.00 22.05           C  
ATOM   1511  O   PRO A 189     -27.066 -33.448  -7.608  1.00 20.06           O  
ATOM   1512  CB  PRO A 189     -23.936 -33.417  -7.276  1.00 21.28           C  
ATOM   1513  CG  PRO A 189     -24.128 -34.570  -6.480  1.00 24.01           C  
ATOM   1514  CD  PRO A 189     -24.813 -34.171  -5.207  1.00 19.90           C  
ATOM   1515  N   VAL A 190     -26.232 -31.704  -8.838  1.00 23.16           N  
ATOM   1516  CA  VAL A 190     -27.081 -31.935 -10.048  1.00 23.12           C  
ATOM   1517  C   VAL A 190     -26.084 -32.073 -11.167  1.00 21.22           C  
ATOM   1518  O   VAL A 190     -25.008 -31.535 -11.068  1.00 22.48           O  
ATOM   1519  CB  VAL A 190     -27.970 -30.705 -10.247  1.00 24.33           C  
ATOM   1520  CG1 VAL A 190     -28.968 -30.821 -11.415  1.00 22.47           C  
ATOM   1521  CG2 VAL A 190     -28.744 -30.469  -8.932  1.00 31.58           C  
ATOM   1522  N   ALA A 191     -26.379 -32.831 -12.196  1.00 19.50           N  
ATOM   1523  CA  ALA A 191     -25.409 -33.039 -13.291  1.00 20.10           C  
ATOM   1524  C   ALA A 191     -26.127 -32.751 -14.599  1.00 18.61           C  
ATOM   1525  O   ALA A 191     -27.359 -32.917 -14.666  1.00 19.40           O  
ATOM   1526  CB  ALA A 191     -24.865 -34.464 -13.280  1.00 20.43           C  
ATOM   1527  N   TRP A 192     -25.374 -32.356 -15.629  1.00 15.86           N  
ATOM   1528  CA  TRP A 192     -25.948 -32.245 -16.978  1.00 16.89           C  
ATOM   1529  C   TRP A 192     -24.833 -32.462 -18.004  1.00 17.07           C  
ATOM   1530  O   TRP A 192     -23.638 -32.329 -17.662  1.00 16.50           O  
ATOM   1531  CB  TRP A 192     -26.576 -30.814 -17.182  1.00 16.26           C  
ATOM   1532  CG  TRP A 192     -25.666 -29.567 -17.142  1.00 18.35           C  
ATOM   1533  CD1 TRP A 192     -25.147 -28.859 -18.204  1.00 19.35           C  
ATOM   1534  CD2 TRP A 192     -25.267 -28.873 -15.965  1.00 17.16           C  
ATOM   1535  NE1 TRP A 192     -24.431 -27.755 -17.756  1.00 19.09           N  
ATOM   1536  CE2 TRP A 192     -24.510 -27.727 -16.379  1.00 19.81           C  
ATOM   1537  CE3 TRP A 192     -25.469 -29.112 -14.585  1.00 18.75           C  
ATOM   1538  CZ2 TRP A 192     -23.972 -26.847 -15.480  1.00 16.97           C  
ATOM   1539  CZ3 TRP A 192     -24.942 -28.166 -13.681  1.00 18.20           C  
ATOM   1540  CH2 TRP A 192     -24.197 -27.085 -14.144  1.00 17.30           C  
ATOM   1541  N   LEU A 193     -25.230 -32.845 -19.224  1.00 16.85           N  
ATOM   1542  CA  LEU A 193     -24.283 -33.175 -20.285  1.00 18.28           C  
ATOM   1543  C   LEU A 193     -24.301 -32.121 -21.360  1.00 18.92           C  
ATOM   1544  O   LEU A 193     -25.322 -31.511 -21.601  1.00 20.14           O  
ATOM   1545  CB  LEU A 193     -24.616 -34.540 -20.932  1.00 17.73           C  
ATOM   1546  CG  LEU A 193     -24.814 -35.639 -19.884  1.00 19.39           C  
ATOM   1547  CD1 LEU A 193     -25.027 -36.896 -20.754  1.00 17.99           C  
ATOM   1548  CD2 LEU A 193     -23.589 -35.677 -18.956  1.00 19.67           C  
ATOM   1549  N   SER A 194     -23.164 -31.891 -21.999  1.00 19.81           N  
ATOM   1550  CA  SER A 194     -23.133 -31.060 -23.197  1.00 19.59           C  
ATOM   1551  C   SER A 194     -21.960 -31.535 -24.047  1.00 22.22           C  
ATOM   1552  O   SER A 194     -21.172 -32.444 -23.663  1.00 21.38           O  
ATOM   1553  CB  SER A 194     -22.948 -29.574 -22.809  1.00 21.04           C  
ATOM   1554  OG  SER A 194     -21.656 -29.389 -22.290  1.00 20.03           O  
ATOM   1555  N   SER A 195     -21.851 -30.981 -25.235  1.00 24.04           N  
ATOM   1556  CA  SER A 195     -20.619 -31.139 -25.986  1.00 25.89           C  
ATOM   1557  C   SER A 195     -20.541 -29.918 -26.865  1.00 26.04           C  
ATOM   1558  O   SER A 195     -21.555 -29.558 -27.473  1.00 27.27           O  
ATOM   1559  CB  SER A 195     -20.652 -32.414 -26.820  1.00 26.21           C  
ATOM   1560  OG  SER A 195     -21.824 -32.406 -27.589  1.00 29.12           O  
ATOM   1561  N   HIS A 203     -13.848 -36.589 -34.162  1.00 35.39           N  
ATOM   1562  CA  HIS A 203     -13.883 -36.862 -32.737  1.00 36.35           C  
ATOM   1563  C   HIS A 203     -14.369 -35.643 -31.944  1.00 36.05           C  
ATOM   1564  O   HIS A 203     -14.294 -34.495 -32.404  1.00 36.27           O  
ATOM   1565  CB  HIS A 203     -12.508 -37.357 -32.239  1.00 36.51           C  
ATOM   1566  CG  HIS A 203     -11.482 -36.270 -32.083  1.00 38.71           C  
ATOM   1567  ND1 HIS A 203     -10.536 -35.990 -33.051  1.00 39.23           N  
ATOM   1568  CD2 HIS A 203     -11.250 -35.399 -31.067  1.00 38.86           C  
ATOM   1569  CE1 HIS A 203      -9.771 -34.991 -32.640  1.00 40.16           C  
ATOM   1570  NE2 HIS A 203     -10.183 -34.614 -31.440  1.00 40.25           N  
ATOM   1571  N   ARG A 204     -14.874 -35.877 -30.736  1.00 35.19           N  
ATOM   1572  CA  ARG A 204     -15.355 -34.763 -29.970  1.00 34.68           C  
ATOM   1573  C   ARG A 204     -15.466 -34.986 -28.464  1.00 32.55           C  
ATOM   1574  O   ARG A 204     -15.221 -36.080 -27.959  1.00 31.79           O  
ATOM   1575  CB  ARG A 204     -16.643 -34.193 -30.571  1.00 35.77           C  
ATOM   1576  CG  ARG A 204     -17.863 -35.085 -30.543  1.00 37.78           C  
ATOM   1577  CD  ARG A 204     -19.036 -34.146 -30.581  1.00 40.12           C  
ATOM   1578  NE  ARG A 204     -20.310 -34.792 -30.805  1.00 41.30           N  
ATOM   1579  CZ  ARG A 204     -21.464 -34.214 -30.509  1.00 43.63           C  
ATOM   1580  NH1 ARG A 204     -21.462 -33.002 -29.970  1.00 46.57           N1+
ATOM   1581  NH2 ARG A 204     -22.611 -34.838 -30.726  1.00 45.15           N  
ATOM   1582  N   GLN A 205     -15.812 -33.913 -27.766  1.00 31.14           N  
ATOM   1583  CA  GLN A 205     -15.575 -33.818 -26.352  1.00 29.87           C  
ATOM   1584  C   GLN A 205     -16.898 -33.906 -25.619  1.00 28.00           C  
ATOM   1585  O   GLN A 205     -17.688 -32.968 -25.672  1.00 28.69           O  
ATOM   1586  CB  GLN A 205     -14.961 -32.441 -26.094  1.00 30.93           C  
ATOM   1587  CG  GLN A 205     -13.783 -32.399 -25.171  1.00 34.46           C  
ATOM   1588  CD  GLN A 205     -13.704 -31.044 -24.482  1.00 40.64           C  
ATOM   1589  OE1 GLN A 205     -14.362 -30.094 -24.909  1.00 44.09           O  
ATOM   1590  NE2 GLN A 205     -12.922 -30.953 -23.420  1.00 39.92           N  
ATOM   1591  N   LEU A 206     -17.173 -34.998 -24.919  1.00 25.93           N  
ATOM   1592  CA  LEU A 206     -18.381 -34.981 -24.114  1.00 24.48           C  
ATOM   1593  C   LEU A 206     -18.055 -34.345 -22.753  1.00 22.52           C  
ATOM   1594  O   LEU A 206     -16.990 -34.607 -22.169  1.00 21.40           O  
ATOM   1595  CB  LEU A 206     -19.005 -36.366 -23.936  1.00 22.97           C  
ATOM   1596  CG  LEU A 206     -19.274 -37.145 -25.232  1.00 27.20           C  
ATOM   1597  CD1 LEU A 206     -19.851 -38.506 -24.891  1.00 26.89           C  
ATOM   1598  CD2 LEU A 206     -20.224 -36.356 -26.129  1.00 27.30           C  
ATOM   1599  N   VAL A 207     -18.964 -33.510 -22.253  1.00 21.77           N  
ATOM   1600  CA  VAL A 207     -18.694 -32.844 -20.966  1.00 19.34           C  
ATOM   1601  C   VAL A 207     -19.777 -33.203 -19.972  1.00 19.68           C  
ATOM   1602  O   VAL A 207     -20.960 -32.977 -20.221  1.00 20.66           O  
ATOM   1603  CB  VAL A 207     -18.603 -31.306 -21.071  1.00 19.07           C  
ATOM   1604  CG1 VAL A 207     -18.164 -30.780 -19.711  1.00 17.11           C  
ATOM   1605  CG2 VAL A 207     -17.588 -30.855 -22.204  1.00 18.82           C  
ATOM   1606  N   CYS A 208     -19.375 -33.693 -18.809  1.00 17.36           N  
ATOM   1607  CA  CYS A 208     -20.336 -33.908 -17.773  1.00 18.20           C  
ATOM   1608  C   CYS A 208     -20.138 -32.806 -16.701  1.00 18.19           C  
ATOM   1609  O   CYS A 208     -19.076 -32.730 -16.099  1.00 19.08           O  
ATOM   1610  CB  CYS A 208     -20.074 -35.264 -17.112  1.00 16.59           C  
ATOM   1611  SG  CYS A 208     -21.246 -35.680 -15.728  1.00 22.13           S  
ATOM   1612  N   HIS A 209     -21.155 -32.001 -16.446  1.00 17.14           N  
ATOM   1613  CA  HIS A 209     -21.053 -30.883 -15.478  1.00 17.63           C  
ATOM   1614  C   HIS A 209     -21.719 -31.319 -14.209  1.00 18.06           C  
ATOM   1615  O   HIS A 209     -22.825 -31.847 -14.263  1.00 18.45           O  
ATOM   1616  CB  HIS A 209     -21.867 -29.743 -16.022  1.00 16.51           C  
ATOM   1617  CG  HIS A 209     -21.433 -29.296 -17.375  1.00 16.89           C  
ATOM   1618  ND1 HIS A 209     -20.505 -28.291 -17.580  1.00 18.66           N  
ATOM   1619  CD2 HIS A 209     -21.773 -29.751 -18.608  1.00 16.75           C  
ATOM   1620  CE1 HIS A 209     -20.364 -28.080 -18.882  1.00 16.27           C  
ATOM   1621  NE2 HIS A 209     -21.124 -28.945 -19.524  1.00 18.30           N  
ATOM   1622  N   VAL A 210     -21.056 -31.109 -13.072  1.00 16.71           N  
ATOM   1623  CA  VAL A 210     -21.631 -31.491 -11.824  1.00 16.61           C  
ATOM   1624  C   VAL A 210     -21.572 -30.353 -10.811  1.00 15.85           C  
ATOM   1625  O   VAL A 210     -20.479 -29.867 -10.539  1.00 16.97           O  
ATOM   1626  CB  VAL A 210     -20.824 -32.720 -11.203  1.00 17.50           C  
ATOM   1627  CG1 VAL A 210     -21.515 -33.347  -9.934  1.00 15.92           C  
ATOM   1628  CG2 VAL A 210     -20.653 -33.862 -12.255  1.00 17.04           C  
ATOM   1629  N   SER A 211     -22.725 -29.945 -10.255  1.00 16.00           N  
ATOM   1630  CA  SER A 211     -22.708 -28.661  -9.527  1.00 16.67           C  
ATOM   1631  C   SER A 211     -23.547 -28.770  -8.295  1.00 16.25           C  
ATOM   1632  O   SER A 211     -24.628 -29.384  -8.326  1.00 16.99           O  
ATOM   1633  CB  SER A 211     -23.236 -27.510 -10.430  1.00 17.04           C  
ATOM   1634  OG  SER A 211     -23.064 -26.271  -9.750  1.00 16.53           O  
ATOM   1635  N   GLY A 212     -23.133 -28.026  -7.256  1.00 13.83           N  
ATOM   1636  CA  GLY A 212     -24.005 -27.904  -6.062  1.00 16.15           C  
ATOM   1637  C   GLY A 212     -23.682 -28.955  -4.967  1.00 15.72           C  
ATOM   1638  O   GLY A 212     -24.429 -29.095  -3.984  1.00 17.20           O  
ATOM   1639  N   PHE A 213     -22.579 -29.702  -5.099  1.00 16.40           N  
ATOM   1640  CA  PHE A 213     -22.310 -30.717  -4.060  1.00 16.17           C  
ATOM   1641  C   PHE A 213     -21.452 -30.153  -2.931  1.00 14.19           C  
ATOM   1642  O   PHE A 213     -20.622 -29.285  -3.134  1.00 15.74           O  
ATOM   1643  CB  PHE A 213     -21.589 -31.993  -4.646  1.00 15.75           C  
ATOM   1644  CG  PHE A 213     -20.288 -31.701  -5.440  1.00 15.84           C  
ATOM   1645  CD1 PHE A 213     -20.324 -31.353  -6.792  1.00 19.40           C  
ATOM   1646  CD2 PHE A 213     -19.022 -31.900  -4.845  1.00 14.78           C  
ATOM   1647  CE1 PHE A 213     -19.106 -31.051  -7.500  1.00 20.34           C  
ATOM   1648  CE2 PHE A 213     -17.836 -31.671  -5.559  1.00 13.90           C  
ATOM   1649  CZ  PHE A 213     -17.877 -31.271  -6.886  1.00 18.82           C  
ATOM   1650  N   TYR A 214     -21.639 -30.721  -1.744  1.00 14.82           N  
ATOM   1651  CA  TYR A 214     -20.845 -30.410  -0.555  1.00 14.65           C  
ATOM   1652  C   TYR A 214     -21.010 -31.596   0.367  1.00 14.15           C  
ATOM   1653  O   TYR A 214     -22.146 -32.078   0.552  1.00 14.33           O  
ATOM   1654  CB  TYR A 214     -21.369 -29.151   0.151  1.00 15.20           C  
ATOM   1655  CG  TYR A 214     -20.339 -28.687   1.148  1.00 15.36           C  
ATOM   1656  CD1 TYR A 214     -20.306 -29.232   2.447  1.00 16.91           C  
ATOM   1657  CD2 TYR A 214     -19.382 -27.779   0.757  1.00 16.55           C  
ATOM   1658  CE1 TYR A 214     -19.365 -28.831   3.367  1.00 16.45           C  
ATOM   1659  CE2 TYR A 214     -18.398 -27.333   1.674  1.00 15.30           C  
ATOM   1660  CZ  TYR A 214     -18.408 -27.880   2.957  1.00 17.20           C  
ATOM   1661  OH  TYR A 214     -17.452 -27.550   3.840  1.00 14.42           O  
ATOM   1662  N   PRO A 215     -19.912 -32.083   0.977  1.00 15.11           N  
ATOM   1663  CA  PRO A 215     -18.570 -31.497   0.915  1.00 13.62           C  
ATOM   1664  C   PRO A 215     -17.839 -31.906  -0.375  1.00 15.70           C  
ATOM   1665  O   PRO A 215     -18.411 -32.551  -1.257  1.00 14.76           O  
ATOM   1666  CB  PRO A 215     -17.872 -32.089   2.150  1.00 14.00           C  
ATOM   1667  CG  PRO A 215     -18.618 -33.407   2.451  1.00 15.19           C  
ATOM   1668  CD  PRO A 215     -20.031 -33.210   1.916  1.00 14.01           C  
ATOM   1669  N   LYS A 216     -16.589 -31.488  -0.439  1.00 15.80           N  
ATOM   1670  CA  LYS A 216     -15.791 -31.466  -1.701  1.00 17.21           C  
ATOM   1671  C   LYS A 216     -15.514 -32.889  -2.269  1.00 16.93           C  
ATOM   1672  O   LYS A 216     -15.600 -33.099  -3.476  1.00 17.84           O  
ATOM   1673  CB  LYS A 216     -14.500 -30.694  -1.446  1.00 17.46           C  
ATOM   1674  CG  LYS A 216     -13.902 -30.192  -2.767  1.00 17.40           C  
ATOM   1675  CD  LYS A 216     -12.680 -29.351  -2.454  1.00 17.60           C  
ATOM   1676  CE  LYS A 216     -12.107 -28.759  -3.745  1.00 17.70           C  
ATOM   1677  NZ  LYS A 216     -10.860 -28.005  -3.419  1.00 19.77           N1+
ATOM   1678  N   PRO A 217     -15.295 -33.872  -1.432  1.00 17.75           N  
ATOM   1679  CA  PRO A 217     -14.961 -35.146  -2.128  1.00 17.41           C  
ATOM   1680  C   PRO A 217     -16.100 -35.753  -2.998  1.00 19.34           C  
ATOM   1681  O   PRO A 217     -17.223 -35.863  -2.547  1.00 17.07           O  
ATOM   1682  CB  PRO A 217     -14.686 -36.127  -0.973  1.00 18.84           C  
ATOM   1683  CG  PRO A 217     -14.330 -35.284   0.237  1.00 17.81           C  
ATOM   1684  CD  PRO A 217     -15.159 -33.953   0.053  1.00 15.63           C  
ATOM   1685  N   VAL A 218     -15.772 -36.221  -4.199  1.00 16.25           N  
ATOM   1686  CA  VAL A 218     -16.792 -36.612  -5.190  1.00 16.79           C  
ATOM   1687  C   VAL A 218     -16.108 -37.520  -6.196  1.00 16.64           C  
ATOM   1688  O   VAL A 218     -14.845 -37.502  -6.359  1.00 16.52           O  
ATOM   1689  CB  VAL A 218     -17.465 -35.377  -5.899  1.00 15.24           C  
ATOM   1690  CG1 VAL A 218     -16.483 -34.745  -6.938  1.00 13.92           C  
ATOM   1691  CG2 VAL A 218     -18.755 -35.785  -6.625  1.00 14.55           C  
ATOM   1692  N   TRP A 219     -16.912 -38.342  -6.832  1.00 16.09           N  
ATOM   1693  CA  TRP A 219     -16.394 -39.183  -7.943  1.00 16.15           C  
ATOM   1694  C   TRP A 219     -17.264 -39.038  -9.176  1.00 16.02           C  
ATOM   1695  O   TRP A 219     -18.486 -39.105  -9.089  1.00 16.08           O  
ATOM   1696  CB  TRP A 219     -16.292 -40.590  -7.468  1.00 17.48           C  
ATOM   1697  CG  TRP A 219     -15.755 -41.605  -8.421  1.00 19.60           C  
ATOM   1698  CD1 TRP A 219     -14.442 -42.029  -8.504  1.00 19.08           C  
ATOM   1699  CD2 TRP A 219     -16.504 -42.447  -9.318  1.00 21.66           C  
ATOM   1700  NE1 TRP A 219     -14.346 -43.036  -9.414  1.00 21.34           N  
ATOM   1701  CE2 TRP A 219     -15.580 -43.324  -9.924  1.00 19.99           C  
ATOM   1702  CE3 TRP A 219     -17.857 -42.540  -9.671  1.00 20.35           C  
ATOM   1703  CZ2 TRP A 219     -15.950 -44.265 -10.883  1.00 21.82           C  
ATOM   1704  CZ3 TRP A 219     -18.239 -43.491 -10.636  1.00 23.61           C  
ATOM   1705  CH2 TRP A 219     -17.278 -44.352 -11.215  1.00 21.44           C  
ATOM   1706  N   VAL A 220     -16.647 -38.689 -10.318  1.00 15.22           N  
ATOM   1707  CA  VAL A 220     -17.431 -38.400 -11.517  1.00 15.41           C  
ATOM   1708  C   VAL A 220     -16.708 -39.160 -12.608  1.00 15.76           C  
ATOM   1709  O   VAL A 220     -15.523 -39.008 -12.777  1.00 18.11           O  
ATOM   1710  CB  VAL A 220     -17.417 -36.899 -11.879  1.00 17.48           C  
ATOM   1711  CG1 VAL A 220     -18.273 -36.658 -13.165  1.00 17.36           C  
ATOM   1712  CG2 VAL A 220     -17.941 -36.036 -10.682  1.00 19.33           C  
ATOM   1713  N   MET A 221     -17.408 -39.983 -13.363  1.00 15.06           N  
ATOM   1714  CA  MET A 221     -16.708 -40.737 -14.368  1.00 16.66           C  
ATOM   1715  C   MET A 221     -17.627 -40.982 -15.558  1.00 17.97           C  
ATOM   1716  O   MET A 221     -18.841 -41.231 -15.380  1.00 18.32           O  
ATOM   1717  CB  MET A 221     -16.378 -42.121 -13.731  1.00 17.72           C  
ATOM   1718  CG  MET A 221     -15.406 -43.069 -14.470  1.00 19.34           C  
ATOM   1719  SD  MET A 221     -13.815 -42.254 -14.833  1.00 25.74           S  
ATOM   1720  CE  MET A 221     -13.170 -41.967 -13.212  1.00 20.85           C  
ATOM   1721  N   TRP A 222     -17.048 -40.982 -16.764  1.00 15.77           N  
ATOM   1722  CA  TRP A 222     -17.770 -41.525 -17.927  1.00 15.35           C  
ATOM   1723  C   TRP A 222     -17.661 -43.038 -17.976  1.00 16.33           C  
ATOM   1724  O   TRP A 222     -16.588 -43.586 -17.742  1.00 17.90           O  
ATOM   1725  CB  TRP A 222     -17.230 -40.941 -19.219  1.00 13.40           C  
ATOM   1726  CG  TRP A 222     -17.665 -39.490 -19.421  1.00 15.30           C  
ATOM   1727  CD1 TRP A 222     -17.001 -38.391 -19.054  1.00 15.30           C  
ATOM   1728  CD2 TRP A 222     -18.877 -39.064 -20.048  1.00 17.66           C  
ATOM   1729  NE1 TRP A 222     -17.712 -37.238 -19.446  1.00 15.52           N  
ATOM   1730  CE2 TRP A 222     -18.871 -37.646 -20.057  1.00 17.64           C  
ATOM   1731  CE3 TRP A 222     -19.984 -39.746 -20.589  1.00 17.94           C  
ATOM   1732  CZ2 TRP A 222     -19.919 -36.899 -20.588  1.00 19.37           C  
ATOM   1733  CZ3 TRP A 222     -21.034 -38.971 -21.170  1.00 16.43           C  
ATOM   1734  CH2 TRP A 222     -20.981 -37.575 -21.149  1.00 20.40           C  
ATOM   1735  N   MET A 223     -18.772 -43.696 -18.306  1.00 16.18           N  
ATOM   1736  CA  MET A 223     -18.937 -45.136 -18.208  1.00 16.93           C  
ATOM   1737  C   MET A 223     -19.518 -45.656 -19.506  1.00 17.03           C  
ATOM   1738  O   MET A 223     -20.303 -44.954 -20.155  1.00 17.66           O  
ATOM   1739  CB  MET A 223     -19.971 -45.469 -17.101  1.00 15.09           C  
ATOM   1740  CG  MET A 223     -19.652 -44.831 -15.800  1.00 19.15           C  
ATOM   1741  SD  MET A 223     -18.246 -45.549 -14.963  1.00 22.27           S  
ATOM   1742  CE  MET A 223     -18.694 -47.307 -14.660  1.00 17.52           C  
ATOM   1743  N   ARG A 224     -19.137 -46.865 -19.898  1.00 14.80           N  
ATOM   1744  CA  ARG A 224     -19.952 -47.587 -20.828  1.00 17.25           C  
ATOM   1745  C   ARG A 224     -20.366 -48.834 -20.062  1.00 17.07           C  
ATOM   1746  O   ARG A 224     -19.550 -49.721 -19.847  1.00 15.91           O  
ATOM   1747  CB  ARG A 224     -19.168 -47.950 -22.109  1.00 16.87           C  
ATOM   1748  CG  ARG A 224     -19.908 -48.950 -23.003  1.00 21.18           C  
ATOM   1749  CD  ARG A 224     -19.264 -49.101 -24.409  1.00 23.17           C  
ATOM   1750  NE  ARG A 224     -18.606 -47.853 -24.851  1.00 27.76           N  
ATOM   1751  CZ  ARG A 224     -19.182 -46.910 -25.597  1.00 28.24           C  
ATOM   1752  NH1 ARG A 224     -20.450 -47.051 -25.992  1.00 26.57           N1+
ATOM   1753  NH2 ARG A 224     -18.504 -45.814 -25.930  1.00 29.59           N  
ATOM   1754  N   GLY A 225     -21.605 -48.879 -19.582  1.00 17.75           N  
ATOM   1755  CA  GLY A 225     -21.996 -50.027 -18.734  1.00 18.14           C  
ATOM   1756  C   GLY A 225     -21.223 -49.849 -17.428  1.00 18.55           C  
ATOM   1757  O   GLY A 225     -21.170 -48.725 -16.849  1.00 18.18           O  
ATOM   1758  N   ASP A 226     -20.614 -50.952 -16.972  1.00 19.11           N  
ATOM   1759  CA  ASP A 226     -19.757 -50.986 -15.781  1.00 20.70           C  
ATOM   1760  C   ASP A 226     -18.318 -50.579 -16.051  1.00 21.21           C  
ATOM   1761  O   ASP A 226     -17.515 -50.480 -15.120  1.00 22.12           O  
ATOM   1762  CB  ASP A 226     -19.628 -52.396 -15.210  1.00 21.56           C  
ATOM   1763  CG  ASP A 226     -20.956 -53.103 -14.992  1.00 23.32           C  
ATOM   1764  OD1 ASP A 226     -21.845 -52.599 -14.300  1.00 28.90           O  
ATOM   1765  OD2 ASP A 226     -21.078 -54.211 -15.473  1.00 25.96           O1-
ATOM   1766  N  AGLN A 227     -17.967 -50.374 -17.311  0.50 21.40           N  
ATOM   1767  N  BGLN A 227     -17.975 -50.377 -17.318  0.50 20.98           N  
ATOM   1768  CA AGLN A 227     -16.588 -50.044 -17.643  0.50 21.25           C  
ATOM   1769  CA BGLN A 227     -16.609 -50.012 -17.688  0.50 20.46           C  
ATOM   1770  C  AGLN A 227     -16.338 -48.542 -17.536  0.50 21.11           C  
ATOM   1771  C  BGLN A 227     -16.365 -48.517 -17.524  0.50 20.63           C  
ATOM   1772  O  AGLN A 227     -16.860 -47.758 -18.335  0.50 20.58           O  
ATOM   1773  O  BGLN A 227     -16.903 -47.713 -18.291  0.50 20.18           O  
ATOM   1774  CB AGLN A 227     -16.223 -50.556 -19.038  0.50 21.44           C  
ATOM   1775  CB BGLN A 227     -16.293 -50.413 -19.135  0.50 20.15           C  
ATOM   1776  CG AGLN A 227     -14.732 -50.436 -19.378  0.50 21.32           C  
ATOM   1777  CG BGLN A 227     -14.905 -49.930 -19.595  0.50 18.16           C  
ATOM   1778  CD AGLN A 227     -13.827 -50.931 -18.263  0.50 20.34           C  
ATOM   1779  CD BGLN A 227     -14.495 -50.436 -20.983  0.50 12.43           C  
ATOM   1780  OE1AGLN A 227     -13.940 -50.504 -17.120  0.50 21.42           O  
ATOM   1781  OE1BGLN A 227     -13.624 -51.306 -21.090  0.50 15.73           O  
ATOM   1782  NE2AGLN A 227     -12.922 -51.834 -18.598  0.50 18.86           N  
ATOM   1783  NE2BGLN A 227     -15.096 -49.880 -22.046  0.50  7.37           N  
ATOM   1784  N   GLU A 228     -15.554 -48.157 -16.529  1.00 20.90           N  
ATOM   1785  CA  GLU A 228     -15.020 -46.804 -16.412  1.00 20.91           C  
ATOM   1786  C   GLU A 228     -14.242 -46.540 -17.690  1.00 20.12           C  
ATOM   1787  O   GLU A 228     -13.378 -47.318 -18.058  1.00 18.95           O  
ATOM   1788  CB  GLU A 228     -14.032 -46.719 -15.246  1.00 21.59           C  
ATOM   1789  CG  GLU A 228     -14.672 -46.743 -13.869  1.00 27.17           C  
ATOM   1790  CD  GLU A 228     -13.691 -46.600 -12.681  1.00 31.35           C  
ATOM   1791  OE1 GLU A 228     -12.875 -45.657 -12.606  1.00 34.28           O  
ATOM   1792  OE2 GLU A 228     -13.756 -47.462 -11.777  1.00 38.36           O1-
ATOM   1793  N   GLN A 229     -14.518 -45.435 -18.350  1.00 20.07           N  
ATOM   1794  CA  GLN A 229     -13.704 -44.965 -19.445  1.00 19.32           C  
ATOM   1795  C   GLN A 229     -12.447 -44.264 -18.939  1.00 20.28           C  
ATOM   1796  O   GLN A 229     -12.491 -43.191 -18.282  1.00 18.03           O  
ATOM   1797  CB  GLN A 229     -14.535 -44.054 -20.333  1.00 19.82           C  
ATOM   1798  CG  GLN A 229     -15.832 -44.729 -20.724  1.00 20.40           C  
ATOM   1799  CD  GLN A 229     -15.596 -46.073 -21.484  1.00 20.84           C  
ATOM   1800  OE1 GLN A 229     -15.048 -46.087 -22.585  1.00 24.30           O  
ATOM   1801  NE2 GLN A 229     -15.997 -47.184 -20.878  1.00 16.99           N  
ATOM   1802  N   GLN A 230     -11.318 -44.880 -19.264  1.00 19.82           N  
ATOM   1803  CA  GLN A 230      -9.987 -44.418 -18.861  1.00 22.44           C  
ATOM   1804  C   GLN A 230      -9.668 -42.991 -19.251  1.00 21.30           C  
ATOM   1805  O   GLN A 230      -8.936 -42.290 -18.563  1.00 21.56           O  
ATOM   1806  CB  GLN A 230      -8.915 -45.293 -19.534  1.00 22.58           C  
ATOM   1807  CG  GLN A 230      -8.957 -46.741 -19.168  1.00 28.74           C  
ATOM   1808  CD  GLN A 230      -8.456 -46.954 -17.758  1.00 32.87           C  
ATOM   1809  OE1 GLN A 230      -8.822 -46.221 -16.844  1.00 32.78           O  
ATOM   1810  NE2 GLN A 230      -7.613 -47.963 -17.578  1.00 34.37           N  
ATOM   1811  N   GLY A 231     -10.140 -42.583 -20.417  1.00 21.96           N  
ATOM   1812  CA  GLY A 231      -9.775 -41.282 -20.922  1.00 21.39           C  
ATOM   1813  C   GLY A 231     -10.510 -40.152 -20.237  1.00 21.97           C  
ATOM   1814  O   GLY A 231     -10.354 -38.987 -20.654  1.00 22.21           O  
ATOM   1815  N   THR A 232     -11.314 -40.451 -19.209  1.00 20.81           N  
ATOM   1816  CA  THR A 232     -11.973 -39.359 -18.466  1.00 20.16           C  
ATOM   1817  C   THR A 232     -10.966 -38.437 -17.793  1.00 21.23           C  
ATOM   1818  O   THR A 232     -10.103 -38.896 -17.013  1.00 20.83           O  
ATOM   1819  CB  THR A 232     -12.927 -39.869 -17.372  1.00 18.91           C  
ATOM   1820  OG1 THR A 232     -13.936 -40.690 -17.974  1.00 20.60           O  
ATOM   1821  CG2 THR A 232     -13.576 -38.687 -16.646  1.00 18.13           C  
ATOM   1822  N  AHIS A 233     -11.068 -37.145 -18.123  0.50 21.31           N  
ATOM   1823  N  BHIS A 233     -11.088 -37.143 -18.076  0.50 21.20           N  
ATOM   1824  CA AHIS A 233     -10.262 -36.079 -17.522  0.50 22.22           C  
ATOM   1825  CA BHIS A 233     -10.224 -36.135 -17.477  0.50 22.07           C  
ATOM   1826  C  AHIS A 233     -11.158 -35.297 -16.579  0.50 22.56           C  
ATOM   1827  C  BHIS A 233     -11.047 -35.188 -16.626  0.50 22.54           C  
ATOM   1828  O  AHIS A 233     -12.244 -34.854 -16.964  0.50 22.22           O  
ATOM   1829  O  BHIS A 233     -11.972 -34.532 -17.119  0.50 22.27           O  
ATOM   1830  CB AHIS A 233      -9.677 -35.136 -18.599  0.50 21.92           C  
ATOM   1831  CB BHIS A 233      -9.430 -35.382 -18.555  0.50 21.63           C  
ATOM   1832  CG AHIS A 233      -8.875 -33.992 -18.046  0.50 23.43           C  
ATOM   1833  CG BHIS A 233      -8.312 -36.190 -19.140  0.50 22.73           C  
ATOM   1834  ND1AHIS A 233      -9.398 -32.724 -17.867  0.50 26.08           N  
ATOM   1835  ND1BHIS A 233      -8.466 -36.989 -20.256  0.50 21.69           N  
ATOM   1836  CD2AHIS A 233      -7.596 -33.931 -17.606  0.50 23.45           C  
ATOM   1837  CD2BHIS A 233      -7.028 -36.348 -18.740  0.50 22.26           C  
ATOM   1838  CE1AHIS A 233      -8.470 -31.929 -17.366  0.50 23.38           C  
ATOM   1839  CE1BHIS A 233      -7.326 -37.594 -20.520  0.50 22.30           C  
ATOM   1840  NE2AHIS A 233      -7.370 -32.639 -17.189  0.50 22.50           N  
ATOM   1841  NE2BHIS A 233      -6.435 -37.217 -19.621  0.50 24.14           N  
ATOM   1842  N   ARG A 234     -10.703 -35.153 -15.341  1.00 23.47           N  
ATOM   1843  CA  ARG A 234     -11.402 -34.364 -14.339  1.00 24.03           C  
ATOM   1844  C   ARG A 234     -10.877 -32.941 -14.397  1.00 23.98           C  
ATOM   1845  O   ARG A 234      -9.656 -32.727 -14.486  1.00 24.00           O  
ATOM   1846  CB  ARG A 234     -11.173 -35.022 -12.959  1.00 25.55           C  
ATOM   1847  CG  ARG A 234     -11.690 -34.250 -11.766  1.00 30.52           C  
ATOM   1848  CD  ARG A 234     -11.610 -35.073 -10.480  1.00 37.27           C  
ATOM   1849  NE  ARG A 234     -10.507 -34.780  -9.556  1.00 42.42           N  
ATOM   1850  CZ  ARG A 234      -9.716 -33.694  -9.559  1.00 44.59           C  
ATOM   1851  NH1 ARG A 234      -9.852 -32.711 -10.452  1.00 45.18           N1+
ATOM   1852  NH2 ARG A 234      -8.768 -33.583  -8.635  1.00 44.24           N  
ATOM   1853  N   GLY A 235     -11.798 -31.971 -14.415  1.00 22.84           N  
ATOM   1854  CA  GLY A 235     -11.449 -30.539 -14.445  1.00 21.62           C  
ATOM   1855  C   GLY A 235     -11.000 -30.056 -13.074  1.00 20.67           C  
ATOM   1856  O   GLY A 235     -10.861 -30.864 -12.158  1.00 20.98           O  
ATOM   1857  N   ASP A 236     -10.788 -28.741 -12.913  1.00 19.47           N  
ATOM   1858  CA  ASP A 236     -10.531 -28.131 -11.571  1.00 18.33           C  
ATOM   1859  C   ASP A 236     -11.794 -28.016 -10.772  1.00 16.48           C  
ATOM   1860  O   ASP A 236     -12.870 -27.856 -11.350  1.00 15.75           O  
ATOM   1861  CB  ASP A 236      -9.995 -26.733 -11.730  1.00 17.97           C  
ATOM   1862  CG  ASP A 236      -8.545 -26.704 -12.292  1.00 21.60           C  
ATOM   1863  OD1 ASP A 236      -7.888 -27.731 -12.316  1.00 23.99           O  
ATOM   1864  OD2 ASP A 236      -8.056 -25.620 -12.653  1.00 25.47           O1-
ATOM   1865  N   PHE A 237     -11.700 -28.067  -9.434  1.00 15.73           N  
ATOM   1866  CA  PHE A 237     -12.898 -27.756  -8.673  1.00 15.41           C  
ATOM   1867  C   PHE A 237     -13.081 -26.254  -8.575  1.00 16.41           C  
ATOM   1868  O   PHE A 237     -12.171 -25.539  -8.136  1.00 17.67           O  
ATOM   1869  CB  PHE A 237     -12.755 -28.261  -7.207  1.00 15.28           C  
ATOM   1870  CG  PHE A 237     -12.861 -29.716  -7.078  1.00 15.25           C  
ATOM   1871  CD1 PHE A 237     -14.038 -30.302  -6.594  1.00 19.21           C  
ATOM   1872  CD2 PHE A 237     -11.758 -30.547  -7.426  1.00 19.17           C  
ATOM   1873  CE1 PHE A 237     -14.123 -31.727  -6.435  1.00 19.01           C  
ATOM   1874  CE2 PHE A 237     -11.874 -31.965  -7.276  1.00 19.47           C  
ATOM   1875  CZ  PHE A 237     -13.040 -32.525  -6.773  1.00 18.55           C  
ATOM   1876  N   LEU A 238     -14.274 -25.792  -8.931  1.00 13.82           N  
ATOM   1877  CA  LEU A 238     -14.599 -24.351  -8.949  1.00 14.81           C  
ATOM   1878  C   LEU A 238     -15.697 -24.136  -7.926  1.00 13.60           C  
ATOM   1879  O   LEU A 238     -16.639 -24.939  -7.781  1.00 16.11           O  
ATOM   1880  CB  LEU A 238     -15.168 -23.995 -10.359  1.00 13.35           C  
ATOM   1881  CG  LEU A 238     -14.246 -24.449 -11.513  1.00 12.46           C  
ATOM   1882  CD1 LEU A 238     -14.909 -23.940 -12.814  1.00 15.19           C  
ATOM   1883  CD2 LEU A 238     -12.813 -23.952 -11.381  1.00 13.36           C  
ATOM   1884  N   PRO A 239     -15.563 -23.073  -7.133  1.00 14.61           N  
ATOM   1885  CA  PRO A 239     -16.544 -22.822  -6.152  1.00 14.17           C  
ATOM   1886  C   PRO A 239     -17.806 -22.165  -6.728  1.00 14.27           C  
ATOM   1887  O   PRO A 239     -17.732 -21.270  -7.593  1.00 15.71           O  
ATOM   1888  CB  PRO A 239     -15.824 -21.823  -5.194  1.00 16.06           C  
ATOM   1889  CG  PRO A 239     -14.988 -20.998  -6.148  1.00 13.85           C  
ATOM   1890  CD  PRO A 239     -14.557 -22.013  -7.234  1.00 13.60           C  
ATOM   1891  N   ASN A 240     -18.944 -22.549  -6.165  1.00 13.95           N  
ATOM   1892  CA  ASN A 240     -20.190 -21.811  -6.378  1.00 13.77           C  
ATOM   1893  C   ASN A 240     -20.251 -20.794  -5.262  1.00 14.22           C  
ATOM   1894  O   ASN A 240     -19.460 -20.846  -4.293  1.00 15.92           O  
ATOM   1895  CB  ASN A 240     -21.417 -22.732  -6.309  1.00 13.55           C  
ATOM   1896  CG  ASN A 240     -21.535 -23.597  -7.540  1.00 15.80           C  
ATOM   1897  OD1 ASN A 240     -21.323 -23.090  -8.638  1.00 14.59           O  
ATOM   1898  ND2 ASN A 240     -21.810 -24.909  -7.375  1.00 15.04           N  
ATOM   1899  N   ALA A 241     -21.222 -19.890  -5.363  1.00 13.77           N  
ATOM   1900  CA  ALA A 241     -21.288 -18.783  -4.449  1.00 14.01           C  
ATOM   1901  C   ALA A 241     -22.103 -19.129  -3.163  1.00 14.43           C  
ATOM   1902  O   ALA A 241     -22.169 -18.310  -2.265  1.00 14.46           O  
ATOM   1903  CB  ALA A 241     -21.880 -17.560  -5.174  1.00 14.87           C  
ATOM   1904  N   ASP A 242     -22.595 -20.366  -3.079  1.00 13.52           N  
ATOM   1905  CA  ASP A 242     -23.468 -20.812  -1.973  1.00 14.00           C  
ATOM   1906  C   ASP A 242     -22.771 -21.960  -1.175  1.00 13.63           C  
ATOM   1907  O   ASP A 242     -23.411 -22.903  -0.692  1.00 13.64           O  
ATOM   1908  CB  ASP A 242     -24.833 -21.214  -2.498  1.00 14.54           C  
ATOM   1909  CG  ASP A 242     -24.793 -22.473  -3.399  1.00 17.12           C  
ATOM   1910  OD1 ASP A 242     -23.738 -22.838  -3.957  1.00 16.74           O  
ATOM   1911  OD2 ASP A 242     -25.845 -23.119  -3.524  1.00 20.59           O1-
ATOM   1912  N   GLU A 243     -21.455 -21.863  -1.093  1.00 13.14           N  
ATOM   1913  CA  GLU A 243     -20.681 -22.862  -0.335  1.00 13.27           C  
ATOM   1914  C   GLU A 243     -20.993 -24.279  -0.845  1.00 14.25           C  
ATOM   1915  O   GLU A 243     -21.243 -25.204  -0.055  1.00 14.75           O  
ATOM   1916  CB  GLU A 243     -20.831 -22.706   1.188  1.00 13.88           C  
ATOM   1917  CG  GLU A 243     -20.340 -21.306   1.577  1.00 14.99           C  
ATOM   1918  CD  GLU A 243     -20.508 -20.988   3.028  1.00 16.63           C  
ATOM   1919  OE1 GLU A 243     -19.677 -20.204   3.562  1.00 18.26           O  
ATOM   1920  OE2 GLU A 243     -21.537 -21.452   3.645  1.00 19.53           O1-
ATOM   1921  N   THR A 244     -20.947 -24.424  -2.161  1.00 15.77           N  
ATOM   1922  CA  THR A 244     -20.976 -25.742  -2.779  1.00 15.06           C  
ATOM   1923  C   THR A 244     -19.973 -25.698  -3.911  1.00 15.52           C  
ATOM   1924  O   THR A 244     -19.420 -24.675  -4.224  1.00 13.07           O  
ATOM   1925  CB  THR A 244     -22.337 -26.148  -3.361  1.00 15.05           C  
ATOM   1926  OG1 THR A 244     -22.723 -25.340  -4.491  1.00 14.57           O  
ATOM   1927  CG2 THR A 244     -23.464 -26.094  -2.290  1.00 14.75           C  
ATOM   1928  N   TRP A 245     -19.763 -26.842  -4.515  1.00 15.11           N  
ATOM   1929  CA  TRP A 245     -18.668 -27.008  -5.514  1.00 16.16           C  
ATOM   1930  C   TRP A 245     -19.192 -27.371  -6.899  1.00 16.91           C  
ATOM   1931  O   TRP A 245     -20.332 -27.872  -7.032  1.00 17.00           O  
ATOM   1932  CB  TRP A 245     -17.773 -28.158  -5.039  1.00 16.00           C  
ATOM   1933  CG  TRP A 245     -16.895 -27.771  -3.917  1.00 14.72           C  
ATOM   1934  CD1 TRP A 245     -17.074 -28.061  -2.615  1.00 15.05           C  
ATOM   1935  CD2 TRP A 245     -15.775 -26.909  -3.990  1.00 15.68           C  
ATOM   1936  NE1 TRP A 245     -16.074 -27.502  -1.859  1.00 14.79           N  
ATOM   1937  CE2 TRP A 245     -15.250 -26.793  -2.683  1.00 16.14           C  
ATOM   1938  CE3 TRP A 245     -15.144 -26.251  -5.041  1.00 16.58           C  
ATOM   1939  CZ2 TRP A 245     -14.136 -26.021  -2.390  1.00 18.53           C  
ATOM   1940  CZ3 TRP A 245     -14.008 -25.500  -4.778  1.00 17.24           C  
ATOM   1941  CH2 TRP A 245     -13.526 -25.363  -3.453  1.00 18.93           C  
ATOM   1942  N   TYR A 246     -18.375 -27.049  -7.911  1.00 15.53           N  
ATOM   1943  CA  TYR A 246     -18.687 -27.358  -9.312  1.00 16.34           C  
ATOM   1944  C   TYR A 246     -17.481 -28.069  -9.910  1.00 15.15           C  
ATOM   1945  O   TYR A 246     -16.328 -27.699  -9.594  1.00 16.16           O  
ATOM   1946  CB  TYR A 246     -18.951 -26.016 -10.060  1.00 15.57           C  
ATOM   1947  CG  TYR A 246     -19.190 -26.145 -11.549  1.00 17.72           C  
ATOM   1948  CD1 TYR A 246     -20.465 -25.885 -12.103  1.00 20.62           C  
ATOM   1949  CD2 TYR A 246     -18.133 -26.399 -12.444  1.00 20.20           C  
ATOM   1950  CE1 TYR A 246     -20.683 -25.930 -13.530  1.00 19.91           C  
ATOM   1951  CE2 TYR A 246     -18.353 -26.438 -13.843  1.00 19.85           C  
ATOM   1952  CZ  TYR A 246     -19.621 -26.240 -14.360  1.00 20.01           C  
ATOM   1953  OH  TYR A 246     -19.802 -26.315 -15.726  1.00 19.03           O  
ATOM   1954  N   LEU A 247     -17.734 -29.107 -10.735  1.00 15.70           N  
ATOM   1955  CA  LEU A 247     -16.650 -29.879 -11.401  1.00 16.13           C  
ATOM   1956  C   LEU A 247     -17.162 -30.345 -12.735  1.00 17.19           C  
ATOM   1957  O   LEU A 247     -18.338 -30.795 -12.793  1.00 18.27           O  
ATOM   1958  CB  LEU A 247     -16.286 -31.117 -10.542  1.00 16.26           C  
ATOM   1959  CG  LEU A 247     -15.112 -32.022 -10.936  1.00 20.68           C  
ATOM   1960  CD1 LEU A 247     -13.730 -31.313 -10.889  1.00 22.94           C  
ATOM   1961  CD2 LEU A 247     -15.003 -33.248 -10.016  1.00 23.08           C  
ATOM   1962  N   GLN A 248     -16.298 -30.379 -13.756  1.00 15.64           N  
ATOM   1963  CA  GLN A 248     -16.626 -31.010 -15.035  1.00 18.83           C  
ATOM   1964  C   GLN A 248     -15.677 -32.217 -15.207  1.00 18.49           C  
ATOM   1965  O   GLN A 248     -14.525 -32.163 -14.745  1.00 18.86           O  
ATOM   1966  CB  GLN A 248     -16.335 -30.130 -16.258  1.00 20.56           C  
ATOM   1967  CG  GLN A 248     -16.554 -28.696 -16.107  1.00 26.28           C  
ATOM   1968  CD  GLN A 248     -16.551 -27.968 -17.410  1.00 32.02           C  
ATOM   1969  OE1 GLN A 248     -17.447 -27.198 -17.672  1.00 37.47           O  
ATOM   1970  NE2 GLN A 248     -15.522 -28.185 -18.230  1.00 31.41           N  
ATOM   1971  N   ALA A 249     -16.162 -33.278 -15.864  1.00 19.10           N  
ATOM   1972  CA  ALA A 249     -15.260 -34.358 -16.335  1.00 20.34           C  
ATOM   1973  C   ALA A 249     -15.510 -34.478 -17.830  1.00 19.76           C  
ATOM   1974  O   ALA A 249     -16.672 -34.495 -18.234  1.00 18.62           O  
ATOM   1975  CB  ALA A 249     -15.605 -35.639 -15.643  1.00 21.65           C  
ATOM   1976  N   THR A 250     -14.452 -34.584 -18.655  1.00 19.80           N  
ATOM   1977  CA  THR A 250     -14.638 -34.565 -20.100  1.00 21.03           C  
ATOM   1978  C   THR A 250     -14.100 -35.852 -20.671  1.00 20.96           C  
ATOM   1979  O   THR A 250     -13.233 -36.450 -20.059  1.00 21.74           O  
ATOM   1980  CB  THR A 250     -13.892 -33.418 -20.804  1.00 21.30           C  
ATOM   1981  OG1 THR A 250     -12.481 -33.555 -20.597  1.00 23.69           O  
ATOM   1982  CG2 THR A 250     -14.353 -32.053 -20.279  1.00 20.21           C  
ATOM   1983  N   LEU A 251     -14.650 -36.277 -21.801  1.00 20.29           N  
ATOM   1984  CA  LEU A 251     -14.167 -37.479 -22.496  1.00 21.95           C  
ATOM   1985  C   LEU A 251     -14.178 -37.221 -23.997  1.00 23.22           C  
ATOM   1986  O   LEU A 251     -15.200 -36.801 -24.540  1.00 23.84           O  
ATOM   1987  CB  LEU A 251     -15.047 -38.682 -22.142  1.00 21.02           C  
ATOM   1988  CG  LEU A 251     -14.759 -40.029 -22.857  1.00 21.84           C  
ATOM   1989  CD1 LEU A 251     -13.484 -40.688 -22.296  1.00 21.43           C  
ATOM   1990  CD2 LEU A 251     -15.976 -41.004 -22.862  1.00 20.60           C  
ATOM   1991  N   ASP A 252     -13.036 -37.435 -24.660  1.00 25.51           N  
ATOM   1992  CA  ASP A 252     -12.945 -37.222 -26.097  1.00 26.87           C  
ATOM   1993  C   ASP A 252     -13.351 -38.508 -26.730  1.00 26.87           C  
ATOM   1994  O   ASP A 252     -12.786 -39.532 -26.412  1.00 26.84           O  
ATOM   1995  CB  ASP A 252     -11.520 -36.856 -26.532  1.00 27.70           C  
ATOM   1996  CG  ASP A 252     -11.145 -35.419 -26.172  1.00 30.34           C  
ATOM   1997  OD1 ASP A 252     -12.021 -34.659 -25.683  1.00 33.89           O  
ATOM   1998  OD2 ASP A 252      -9.967 -35.029 -26.384  1.00 34.10           O1-
ATOM   1999  N   VAL A 253     -14.357 -38.472 -27.588  1.00 27.84           N  
ATOM   2000  CA  VAL A 253     -14.883 -39.710 -28.167  1.00 29.59           C  
ATOM   2001  C   VAL A 253     -14.932 -39.653 -29.708  1.00 30.75           C  
ATOM   2002  O   VAL A 253     -15.092 -38.574 -30.312  1.00 30.72           O  
ATOM   2003  CB  VAL A 253     -16.276 -40.037 -27.616  1.00 29.85           C  
ATOM   2004  CG1 VAL A 253     -16.291 -39.929 -26.089  1.00 29.18           C  
ATOM   2005  CG2 VAL A 253     -17.306 -39.108 -28.202  1.00 30.21           C  
ATOM   2006  N   GLU A 254     -14.782 -40.795 -30.359  1.00 32.58           N  
ATOM   2007  CA  GLU A 254     -14.925 -40.790 -31.810  1.00 34.83           C  
ATOM   2008  C   GLU A 254     -16.391 -40.558 -32.191  1.00 35.66           C  
ATOM   2009  O   GLU A 254     -17.306 -41.092 -31.566  1.00 35.72           O  
ATOM   2010  CB  GLU A 254     -14.401 -42.088 -32.436  1.00 34.66           C  
ATOM   2011  CG  GLU A 254     -13.847 -41.908 -33.840  1.00 37.16           C  
ATOM   2012  CD  GLU A 254     -13.673 -43.234 -34.602  1.00 39.39           C  
ATOM   2013  OE1 GLU A 254     -13.238 -43.195 -35.783  1.00 41.05           O  
ATOM   2014  OE2 GLU A 254     -13.980 -44.313 -34.032  1.00 40.43           O1-
ATOM   2015  N   ALA A 255     -16.604 -39.758 -33.227  1.00 37.25           N  
ATOM   2016  CA  ALA A 255     -17.953 -39.482 -33.733  1.00 38.06           C  
ATOM   2017  C   ALA A 255     -18.753 -40.756 -34.072  1.00 38.25           C  
ATOM   2018  O   ALA A 255     -18.236 -41.691 -34.676  1.00 37.96           O  
ATOM   2019  CB  ALA A 255     -17.875 -38.552 -34.949  1.00 38.32           C  
ATOM   2020  N   GLY A 256     -20.024 -40.775 -33.691  1.00 38.41           N  
ATOM   2021  CA  GLY A 256     -20.807 -41.996 -33.777  1.00 39.17           C  
ATOM   2022  C   GLY A 256     -20.838 -42.699 -32.427  1.00 39.67           C  
ATOM   2023  O   GLY A 256     -21.916 -42.968 -31.882  1.00 40.37           O  
ATOM   2024  N   GLU A 257     -19.660 -42.946 -31.853  1.00 39.32           N  
ATOM   2025  CA  GLU A 257     -19.542 -43.859 -30.710  1.00 38.20           C  
ATOM   2026  C   GLU A 257     -19.926 -43.235 -29.382  1.00 36.70           C  
ATOM   2027  O   GLU A 257     -19.282 -43.506 -28.367  1.00 36.36           O  
ATOM   2028  CB  GLU A 257     -18.123 -44.422 -30.605  1.00 38.74           C  
ATOM   2029  CG  GLU A 257     -17.182 -43.514 -29.824  1.00 40.46           C  
ATOM   2030  CD  GLU A 257     -15.706 -43.862 -30.031  1.00 43.09           C  
ATOM   2031  OE1 GLU A 257     -14.845 -43.087 -29.520  1.00 43.30           O  
ATOM   2032  OE2 GLU A 257     -15.419 -44.897 -30.702  1.00 42.89           O1-
ATOM   2033  N   GLU A 258     -20.988 -42.431 -29.385  1.00 34.94           N  
ATOM   2034  CA  GLU A 258     -21.453 -41.775 -28.176  1.00 33.18           C  
ATOM   2035  C   GLU A 258     -22.593 -42.510 -27.481  1.00 31.28           C  
ATOM   2036  O   GLU A 258     -22.772 -42.404 -26.264  1.00 30.44           O  
ATOM   2037  CB  GLU A 258     -21.893 -40.344 -28.466  1.00 33.87           C  
ATOM   2038  CG  GLU A 258     -20.841 -39.470 -29.105  1.00 34.47           C  
ATOM   2039  CD  GLU A 258     -21.183 -39.204 -30.517  1.00 34.27           C  
ATOM   2040  OE1 GLU A 258     -21.393 -40.186 -31.242  1.00 37.83           O  
ATOM   2041  OE2 GLU A 258     -21.280 -38.030 -30.908  1.00 34.93           O1-
ATOM   2042  N   ALA A 259     -23.380 -43.230 -28.272  1.00 29.37           N  
ATOM   2043  CA  ALA A 259     -24.442 -44.054 -27.741  1.00 26.95           C  
ATOM   2044  C   ALA A 259     -23.859 -45.122 -26.804  1.00 25.59           C  
ATOM   2045  O   ALA A 259     -22.776 -45.666 -27.041  1.00 23.26           O  
ATOM   2046  CB  ALA A 259     -25.249 -44.706 -28.898  1.00 27.61           C  
ATOM   2047  N   GLY A 260     -24.563 -45.374 -25.710  1.00 24.08           N  
ATOM   2048  CA  GLY A 260     -24.050 -46.272 -24.712  1.00 23.58           C  
ATOM   2049  C   GLY A 260     -23.193 -45.654 -23.625  1.00 22.96           C  
ATOM   2050  O   GLY A 260     -22.973 -46.309 -22.591  1.00 22.68           O  
ATOM   2051  N   LEU A 261     -22.718 -44.406 -23.838  1.00 21.88           N  
ATOM   2052  CA  LEU A 261     -21.954 -43.638 -22.836  1.00 21.43           C  
ATOM   2053  C   LEU A 261     -22.855 -42.950 -21.780  1.00 20.21           C  
ATOM   2054  O   LEU A 261     -23.999 -42.569 -22.034  1.00 20.26           O  
ATOM   2055  CB  LEU A 261     -21.068 -42.572 -23.511  1.00 21.85           C  
ATOM   2056  CG  LEU A 261     -19.909 -43.109 -24.378  1.00 23.07           C  
ATOM   2057  CD1 LEU A 261     -19.012 -41.963 -24.816  1.00 22.47           C  
ATOM   2058  CD2 LEU A 261     -19.107 -44.099 -23.568  1.00 25.54           C  
ATOM   2059  N   ALA A 262     -22.364 -42.862 -20.571  1.00 19.23           N  
ATOM   2060  CA  ALA A 262     -23.133 -42.226 -19.510  1.00 17.88           C  
ATOM   2061  C   ALA A 262     -22.170 -41.610 -18.549  1.00 18.06           C  
ATOM   2062  O   ALA A 262     -21.039 -42.082 -18.398  1.00 15.97           O  
ATOM   2063  CB  ALA A 262     -24.018 -43.264 -18.787  1.00 19.13           C  
ATOM   2064  N   CYS A 263     -22.594 -40.506 -17.912  1.00 18.81           N  
ATOM   2065  CA  CYS A 263     -21.823 -39.983 -16.794  1.00 19.18           C  
ATOM   2066  C   CYS A 263     -22.359 -40.546 -15.471  1.00 18.95           C  
ATOM   2067  O   CYS A 263     -23.550 -40.468 -15.207  1.00 18.40           O  
ATOM   2068  CB  CYS A 263     -21.926 -38.456 -16.784  1.00 20.59           C  
ATOM   2069  SG  CYS A 263     -20.975 -37.679 -15.481  1.00 27.53           S  
ATOM   2070  N   ARG A 264     -21.460 -40.958 -14.592  1.00 17.17           N  
ATOM   2071  CA  ARG A 264     -21.847 -41.463 -13.277  1.00 17.16           C  
ATOM   2072  C   ARG A 264     -21.285 -40.598 -12.147  1.00 16.90           C  
ATOM   2073  O   ARG A 264     -20.119 -40.262 -12.133  1.00 17.94           O  
ATOM   2074  CB  ARG A 264     -21.396 -42.930 -13.152  1.00 16.69           C  
ATOM   2075  CG  ARG A 264     -21.942 -43.569 -11.905  1.00 16.50           C  
ATOM   2076  CD  ARG A 264     -21.992 -45.157 -12.051  1.00 20.67           C  
ATOM   2077  NE  ARG A 264     -22.772 -45.689 -10.943  1.00 28.18           N  
ATOM   2078  CZ  ARG A 264     -23.577 -46.733 -11.011  1.00 30.54           C  
ATOM   2079  NH1 ARG A 264     -23.724 -47.384 -12.170  1.00 29.42           N1+
ATOM   2080  NH2 ARG A 264     -24.220 -47.141  -9.915  1.00 32.91           N  
ATOM   2081  N   VAL A 265     -22.107 -40.234 -11.164  1.00 15.34           N  
ATOM   2082  CA  VAL A 265     -21.611 -39.398 -10.100  1.00 15.58           C  
ATOM   2083  C   VAL A 265     -21.919 -40.067  -8.748  1.00 15.89           C  
ATOM   2084  O   VAL A 265     -23.053 -40.493  -8.499  1.00 16.36           O  
ATOM   2085  CB  VAL A 265     -22.320 -38.022 -10.131  1.00 16.87           C  
ATOM   2086  CG1 VAL A 265     -21.833 -37.189  -8.901  1.00 17.01           C  
ATOM   2087  CG2 VAL A 265     -22.065 -37.235 -11.449  1.00 19.50           C  
ATOM   2088  N   LYS A 266     -20.884 -40.272  -7.921  1.00 13.34           N  
ATOM   2089  CA  LYS A 266     -21.056 -40.793  -6.593  1.00 15.73           C  
ATOM   2090  C   LYS A 266     -20.734 -39.651  -5.598  1.00 17.41           C  
ATOM   2091  O   LYS A 266     -19.728 -38.963  -5.749  1.00 17.57           O  
ATOM   2092  CB  LYS A 266     -20.064 -41.911  -6.375  1.00 16.53           C  
ATOM   2093  CG  LYS A 266     -20.324 -43.127  -7.187  1.00 19.15           C  
ATOM   2094  CD  LYS A 266     -19.208 -44.190  -6.914  1.00 18.52           C  
ATOM   2095  CE  LYS A 266     -19.446 -45.425  -7.764  1.00 21.68           C  
ATOM   2096  NZ  LYS A 266     -20.701 -46.204  -7.434  1.00 21.17           N1+
ATOM   2097  N   HIS A 267     -21.561 -39.464  -4.575  1.00 15.42           N  
ATOM   2098  CA  HIS A 267     -21.276 -38.409  -3.632  1.00 16.50           C  
ATOM   2099  C   HIS A 267     -21.932 -38.774  -2.314  1.00 15.96           C  
ATOM   2100  O   HIS A 267     -23.008 -39.346  -2.309  1.00 16.91           O  
ATOM   2101  CB  HIS A 267     -21.804 -37.021  -4.154  1.00 14.39           C  
ATOM   2102  CG  HIS A 267     -21.412 -35.871  -3.261  1.00 13.68           C  
ATOM   2103  ND1 HIS A 267     -22.234 -35.365  -2.261  1.00 15.78           N  
ATOM   2104  CD2 HIS A 267     -20.234 -35.229  -3.141  1.00 12.51           C  
ATOM   2105  CE1 HIS A 267     -21.571 -34.453  -1.580  1.00 16.24           C  
ATOM   2106  NE2 HIS A 267     -20.352 -34.351  -2.101  1.00 17.10           N  
ATOM   2107  N   SER A 268     -21.295 -38.421  -1.212  1.00 17.59           N  
ATOM   2108  CA  SER A 268     -21.808 -38.743   0.126  1.00 17.16           C  
ATOM   2109  C   SER A 268     -23.266 -38.333   0.374  1.00 16.22           C  
ATOM   2110  O   SER A 268     -23.952 -38.990   1.164  1.00 18.46           O  
ATOM   2111  CB  SER A 268     -20.915 -38.103   1.181  1.00 16.89           C  
ATOM   2112  OG  SER A 268     -20.780 -36.671   0.956  1.00 17.86           O  
ATOM   2113  N   SER A 269     -23.748 -37.290  -0.285  1.00 16.46           N  
ATOM   2114  CA  SER A 269     -25.093 -36.774  -0.041  1.00 16.40           C  
ATOM   2115  C   SER A 269     -26.143 -37.664  -0.685  1.00 18.87           C  
ATOM   2116  O   SER A 269     -27.313 -37.560  -0.335  1.00 19.16           O  
ATOM   2117  CB  SER A 269     -25.191 -35.333  -0.612  1.00 15.18           C  
ATOM   2118  OG  SER A 269     -25.065 -35.388  -2.044  1.00 14.80           O  
ATOM   2119  N   LEU A 270     -25.756 -38.550  -1.614  1.00 17.91           N  
ATOM   2120  CA  LEU A 270     -26.745 -39.249  -2.439  1.00 18.76           C  
ATOM   2121  C   LEU A 270     -27.105 -40.587  -1.814  1.00 20.68           C  
ATOM   2122  O   LEU A 270     -27.976 -41.317  -2.313  1.00 20.33           O  
ATOM   2123  CB  LEU A 270     -26.191 -39.527  -3.811  1.00 19.22           C  
ATOM   2124  CG  LEU A 270     -25.859 -38.301  -4.601  1.00 19.30           C  
ATOM   2125  CD1 LEU A 270     -25.105 -38.600  -5.933  1.00 18.55           C  
ATOM   2126  CD2 LEU A 270     -27.117 -37.454  -4.858  1.00 20.38           C  
ATOM   2127  N   GLY A 271     -26.439 -40.875  -0.708  1.00 21.31           N  
ATOM   2128  CA  GLY A 271     -26.450 -42.240  -0.169  1.00 25.28           C  
ATOM   2129  C   GLY A 271     -25.618 -42.938  -1.233  1.00 26.55           C  
ATOM   2130  O   GLY A 271     -24.558 -42.389  -1.741  1.00 28.89           O  
ATOM   2131  N   GLY A 272     -26.097 -44.120  -1.570  1.00 25.73           N  
ATOM   2132  CA  GLY A 272     -25.584 -44.909  -2.653  1.00 24.67           C  
ATOM   2133  C   GLY A 272     -26.512 -44.871  -3.854  1.00 24.58           C  
ATOM   2134  O   GLY A 272     -26.388 -45.704  -4.727  1.00 25.66           O  
ATOM   2135  N   GLN A 273     -27.380 -43.858  -3.951  1.00 23.36           N  
ATOM   2136  CA  GLN A 273     -28.133 -43.620  -5.196  1.00 23.02           C  
ATOM   2137  C   GLN A 273     -27.350 -42.740  -6.171  1.00 21.23           C  
ATOM   2138  O   GLN A 273     -27.597 -41.546  -6.223  1.00 20.76           O  
ATOM   2139  CB  GLN A 273     -29.416 -42.864  -4.921  1.00 22.92           C  
ATOM   2140  CG  GLN A 273     -30.450 -43.614  -4.150  1.00 29.02           C  
ATOM   2141  CD  GLN A 273     -31.831 -43.028  -4.366  1.00 33.08           C  
ATOM   2142  OE1 GLN A 273     -32.357 -43.035  -5.494  1.00 34.59           O  
ATOM   2143  NE2 GLN A 273     -32.440 -42.536  -3.281  1.00 34.56           N  
ATOM   2144  N   ASP A 274     -26.448 -43.314  -6.953  1.00 19.15           N  
ATOM   2145  CA  ASP A 274     -25.602 -42.463  -7.817  1.00 19.04           C  
ATOM   2146  C   ASP A 274     -26.486 -41.746  -8.821  1.00 18.74           C  
ATOM   2147  O   ASP A 274     -27.550 -42.232  -9.208  1.00 20.35           O  
ATOM   2148  CB  ASP A 274     -24.624 -43.320  -8.626  1.00 17.87           C  
ATOM   2149  CG  ASP A 274     -23.600 -44.024  -7.768  1.00 21.05           C  
ATOM   2150  OD1 ASP A 274     -23.503 -43.780  -6.515  1.00 23.92           O  
ATOM   2151  OD2 ASP A 274     -22.875 -44.862  -8.363  1.00 23.99           O1-
ATOM   2152  N   ILE A 275     -26.023 -40.636  -9.293  1.00 16.88           N  
ATOM   2153  CA  ILE A 275     -26.604 -40.085 -10.498  1.00 18.24           C  
ATOM   2154  C   ILE A 275     -26.003 -40.742 -11.711  1.00 18.74           C  
ATOM   2155  O   ILE A 275     -24.755 -40.857 -11.787  1.00 19.92           O  
ATOM   2156  CB  ILE A 275     -26.250 -38.599 -10.551  1.00 17.65           C  
ATOM   2157  CG1 ILE A 275     -27.007 -37.904  -9.446  1.00 22.16           C  
ATOM   2158  CG2 ILE A 275     -26.621 -38.002 -11.939  1.00 20.80           C  
ATOM   2159  CD1 ILE A 275     -26.436 -36.601  -9.219  1.00 23.05           C  
ATOM   2160  N   ILE A 276     -26.858 -41.215 -12.642  1.00 18.31           N  
ATOM   2161  CA  ILE A 276     -26.394 -41.731 -13.922  1.00 17.98           C  
ATOM   2162  C   ILE A 276     -27.151 -40.997 -15.003  1.00 19.72           C  
ATOM   2163  O   ILE A 276     -28.372 -41.006 -15.024  1.00 18.70           O  
ATOM   2164  CB  ILE A 276     -26.715 -43.256 -14.105  1.00 19.08           C  
ATOM   2165  CG1 ILE A 276     -26.112 -44.052 -12.950  1.00 18.88           C  
ATOM   2166  CG2 ILE A 276     -26.054 -43.711 -15.382  1.00 21.49           C  
ATOM   2167  CD1 ILE A 276     -26.410 -45.579 -13.008  1.00 21.72           C  
ATOM   2168  N   LEU A 277     -26.420 -40.345 -15.891  1.00 20.12           N  
ATOM   2169  CA  LEU A 277     -27.009 -39.601 -16.982  1.00 21.62           C  
ATOM   2170  C   LEU A 277     -26.536 -40.152 -18.269  1.00 21.03           C  
ATOM   2171  O   LEU A 277     -25.348 -40.099 -18.515  1.00 20.77           O  
ATOM   2172  CB  LEU A 277     -26.507 -38.170 -16.944  1.00 21.49           C  
ATOM   2173  CG  LEU A 277     -27.177 -37.231 -15.982  1.00 26.47           C  
ATOM   2174  CD1 LEU A 277     -26.524 -35.817 -16.158  1.00 25.23           C  
ATOM   2175  CD2 LEU A 277     -28.623 -37.177 -16.396  1.00 28.70           C  
ATOM   2176  N   TYR A 278     -27.451 -40.643 -19.105  1.00 22.04           N  
ATOM   2177  CA  TYR A 278     -27.076 -41.326 -20.347  1.00 22.84           C  
ATOM   2178  C   TYR A 278     -26.960 -40.327 -21.487  1.00 24.76           C  
ATOM   2179  O   TYR A 278     -27.819 -39.476 -21.615  1.00 24.53           O  
ATOM   2180  CB  TYR A 278     -28.138 -42.369 -20.722  1.00 22.58           C  
ATOM   2181  CG  TYR A 278     -28.175 -43.463 -19.721  1.00 20.87           C  
ATOM   2182  CD1 TYR A 278     -29.052 -43.399 -18.628  1.00 21.11           C  
ATOM   2183  CD2 TYR A 278     -27.327 -44.549 -19.834  1.00 20.75           C  
ATOM   2184  CE1 TYR A 278     -29.077 -44.420 -17.652  1.00 21.49           C  
ATOM   2185  CE2 TYR A 278     -27.386 -45.618 -18.903  1.00 19.88           C  
ATOM   2186  CZ  TYR A 278     -28.234 -45.507 -17.797  1.00 22.04           C  
ATOM   2187  OH  TYR A 278     -28.251 -46.492 -16.847  1.00 23.57           O  
ATOM   2188  N   TRP A 279     -25.917 -40.428 -22.297  1.00 26.01           N  
ATOM   2189  CA  TRP A 279     -25.840 -39.565 -23.437  1.00 31.04           C  
ATOM   2190  C   TRP A 279     -26.879 -39.950 -24.466  1.00 34.71           C  
ATOM   2191  O   TRP A 279     -27.129 -41.131 -24.699  1.00 33.28           O  
ATOM   2192  CB  TRP A 279     -24.470 -39.619 -24.108  1.00 30.64           C  
ATOM   2193  CG  TRP A 279     -24.400 -38.676 -25.295  1.00 31.41           C  
ATOM   2194  CD1 TRP A 279     -24.683 -38.986 -26.598  1.00 32.35           C  
ATOM   2195  CD2 TRP A 279     -24.078 -37.277 -25.278  1.00 31.30           C  
ATOM   2196  NE1 TRP A 279     -24.539 -37.870 -27.387  1.00 28.88           N  
ATOM   2197  CE2 TRP A 279     -24.170 -36.811 -26.608  1.00 30.55           C  
ATOM   2198  CE3 TRP A 279     -23.732 -36.375 -24.273  1.00 32.44           C  
ATOM   2199  CZ2 TRP A 279     -23.909 -35.505 -26.962  1.00 29.77           C  
ATOM   2200  CZ3 TRP A 279     -23.461 -35.061 -24.626  1.00 31.85           C  
ATOM   2201  CH2 TRP A 279     -23.561 -34.634 -25.948  1.00 31.69           C  
ATOM   2202  N   GLY A 280     -27.485 -38.936 -25.066  1.00 40.21           N  
ATOM   2203  CA  GLY A 280     -28.156 -39.115 -26.358  1.00 46.35           C  
ATOM   2204  C   GLY A 280     -29.540 -39.651 -26.132  1.00 50.62           C  
ATOM   2205  O   GLY A 280     -30.085 -40.373 -26.967  1.00 52.55           O  
ATOM   2206  N   SER A 281     -30.101 -39.299 -24.980  1.00 53.52           N  
ATOM   2207  CA  SER A 281     -31.340 -39.895 -24.496  1.00 55.67           C  
ATOM   2208  C   SER A 281     -32.362 -38.818 -24.125  1.00 56.06           C  
ATOM   2209  O   SER A 281     -32.151 -38.060 -23.175  1.00 56.88           O  
ATOM   2210  CB  SER A 281     -31.011 -40.770 -23.273  1.00 56.09           C  
ATOM   2211  OG  SER A 281     -31.758 -40.371 -22.132  1.00 58.10           O  
TER   
HETATM 3047  C1  NAG A 288      -0.703   7.004  -3.116  1.00 57.18           C  
HETATM 3048  C2  NAG A 288      -1.159   8.457  -3.394  1.00 65.55           C  
HETATM 3049  C3  NAG A 288      -2.238   8.652  -4.459  1.00 64.68           C  
HETATM 3050  C4  NAG A 288      -3.031   7.391  -4.793  1.00 64.24           C  
HETATM 3051  C5  NAG A 288      -2.798   6.305  -3.753  1.00 62.98           C  
HETATM 3052  C6  NAG A 288      -3.549   5.036  -4.104  1.00 62.37           C  
HETATM 3053  C7  NAG A 288      -1.013  10.250  -1.722  1.00 72.75           C  
HETATM 3054  C8  NAG A 288      -1.603  10.903  -0.492  1.00 73.13           C  
HETATM 3055  N2  NAG A 288      -1.629   9.159  -2.198  1.00 69.85           N  
HETATM 3056  O3  NAG A 288      -1.552   9.135  -5.591  1.00 67.44           O  
HETATM 3057  O4  NAG A 288      -4.417   7.639  -4.863  1.00 65.95           O  
HETATM 3058  O5  NAG A 288      -1.427   6.018  -3.816  1.00 60.04           O  
HETATM 3059  O6  NAG A 288      -2.946   4.540  -5.279  1.00 64.31           O  
HETATM 3060  O7  NAG A 288       0.007  10.710  -2.255  1.00 74.72           O  
HETATM 3061  C1  NAG A 289      -7.061   1.573   6.161  1.00 31.65           C  
HETATM 3062  C2  NAG A 289      -7.083   2.838   5.326  1.00 37.12           C  
HETATM 3063  C3  NAG A 289      -6.228   3.864   6.043  1.00 39.14           C  
HETATM 3064  C4  NAG A 289      -6.590   4.080   7.480  1.00 41.87           C  
HETATM 3065  C5  NAG A 289      -6.418   2.738   8.120  1.00 42.18           C  
HETATM 3066  C6  NAG A 289      -6.563   2.976   9.621  1.00 44.30           C  
HETATM 3067  C7  NAG A 289      -7.439   2.956   2.878  1.00 41.19           C  
HETATM 3068  C8  NAG A 289      -6.927   2.837   1.459  1.00 41.22           C  
HETATM 3069  N2  NAG A 289      -6.638   2.719   3.935  1.00 36.18           N  
HETATM 3070  O3  NAG A 289      -6.280   5.055   5.361  1.00 41.05           O  
HETATM 3071  O4  NAG A 289      -5.623   4.874   8.133  1.00 48.85           O  
HETATM 3072  O5  NAG A 289      -7.335   1.813   7.550  1.00 34.16           O  
HETATM 3073  O6  NAG A 289      -7.874   2.699  10.052  1.00 47.47           O  
HETATM 3074  O7  NAG A 289      -8.617   3.283   3.046  1.00 44.12           O  
HETATM 3075  C1  NAG A 290      -6.294   5.961   8.769  1.00 56.44           C  
HETATM 3076  C2  NAG A 290      -5.400   6.616   9.827  1.00 58.27           C  
HETATM 3077  C3  NAG A 290      -5.920   7.979  10.246  1.00 60.62           C  
HETATM 3078  C4  NAG A 290      -6.318   8.809   9.029  1.00 61.87           C  
HETATM 3079  C5  NAG A 290      -7.382   7.990   8.307  1.00 60.76           C  
HETATM 3080  C6  NAG A 290      -8.073   8.740   7.175  1.00 59.63           C  
HETATM 3081  C7  NAG A 290      -4.402   5.069  11.334  1.00 58.51           C  
HETATM 3082  C8  NAG A 290      -3.263   5.204  10.356  1.00 57.05           C  
HETATM 3083  N2  NAG A 290      -5.457   5.808  11.014  1.00 57.51           N  
HETATM 3084  O3  NAG A 290      -4.923   8.605  11.011  1.00 61.84           O  
HETATM 3085  O4  NAG A 290      -6.811  10.074   9.443  1.00 64.14           O  
HETATM 3086  O5  NAG A 290      -6.719   6.862   7.762  1.00 59.93           O  
HETATM 3087  O6  NAG A 290      -7.132   9.025   6.161  1.00 60.49           O  
HETATM 3088  O7  NAG A 290      -4.361   4.332  12.334  1.00 53.11           O  
HETATM 3089  C1  BMA A 291      -6.253  11.182   8.676  1.00 62.77           C  
HETATM 3090  C2  BMA A 291      -7.343  12.256   8.490  1.00 60.71           C  
HETATM 3091  C3  BMA A 291      -6.849  13.609   7.965  1.00 60.82           C  
HETATM 3092  C4  BMA A 291      -5.497  13.977   8.581  1.00 63.78           C  
HETATM 3093  C5  BMA A 291      -4.631  12.765   8.311  1.00 65.15           C  
HETATM 3094  C6  BMA A 291      -3.130  13.030   8.350  1.00 66.41           C  
HETATM 3095  O2  BMA A 291      -7.997  12.444   9.726  1.00 60.03           O  
HETATM 3096  O3  BMA A 291      -7.809  14.619   8.220  1.00 56.48           O  
HETATM 3097  O4  BMA A 291      -4.947  15.127   7.972  1.00 65.56           O  
HETATM 3098  O5  BMA A 291      -5.078  11.779   9.237  1.00 64.52           O  
HETATM 3099  O6  BMA A 291      -2.550  12.014   9.140  1.00 70.19           O  
HETATM 3100  C1  MAN A 292      -8.447  15.052   6.991  1.00 53.34           C  
HETATM 3101  C2  MAN A 292      -9.144  16.388   7.294  1.00 50.49           C  
HETATM 3102  C3  MAN A 292     -10.329  16.167   8.212  1.00 45.57           C  
HETATM 3103  C4  MAN A 292     -11.224  15.099   7.583  1.00 41.60           C  
HETATM 3104  C5  MAN A 292     -10.442  13.808   7.270  1.00 44.28           C  
HETATM 3105  C6  MAN A 292     -11.392  12.782   6.640  1.00 42.38           C  
HETATM 3106  O2  MAN A 292      -9.648  16.916   6.096  1.00 56.75           O  
HETATM 3107  O3  MAN A 292     -11.100  17.360   8.323  1.00 39.84           O  
HETATM 3108  O4  MAN A 292     -12.219  14.874   8.560  1.00 38.96           O  
HETATM 3109  O5  MAN A 292      -9.365  14.111   6.399  1.00 49.38           O  
HETATM 3110  O6  MAN A 292     -10.740  11.534   6.581  1.00 38.32           O  
HETATM 3111  C1  MAN A 293      -8.777  17.970   5.606  1.00 65.16           C  
HETATM 3112  C2  MAN A 293      -9.535  18.537   4.402  1.00 67.28           C  
HETATM 3113  C3  MAN A 293      -9.612  17.475   3.312  1.00 69.23           C  
HETATM 3114  C4  MAN A 293      -8.227  16.849   3.080  1.00 71.03           C  
HETATM 3115  C5  MAN A 293      -7.617  16.352   4.410  1.00 70.37           C  
HETATM 3116  C6  MAN A 293      -6.331  15.512   4.226  1.00 70.73           C  
HETATM 3117  O2  MAN A 293      -8.921  19.699   3.882  1.00 69.58           O  
HETATM 3118  O3  MAN A 293     -10.108  18.070   2.134  1.00 69.06           O  
HETATM 3119  O4  MAN A 293      -8.306  15.805   2.121  1.00 73.32           O  
HETATM 3120  O5  MAN A 293      -7.473  17.498   5.249  1.00 67.18           O  
HETATM 3121  O6  MAN A 293      -6.038  14.726   5.366  1.00 70.26           O  
HETATM 3122  C1  NAG A 294       5.871 -23.525  20.804  1.00 25.73           C  
HETATM 3123  C2  NAG A 294       6.728 -23.478  22.047  1.00 26.82           C  
HETATM 3124  C3  NAG A 294       8.165 -23.456  21.553  1.00 29.21           C  
HETATM 3125  C4  NAG A 294       8.525 -24.630  20.644  1.00 29.24           C  
HETATM 3126  C5  NAG A 294       7.533 -24.702  19.480  1.00 30.77           C  
HETATM 3127  C6  NAG A 294       7.727 -26.036  18.686  1.00 30.26           C  
HETATM 3128  C7  NAG A 294       5.539 -22.150  23.763  1.00 28.35           C  
HETATM 3129  C8  NAG A 294       5.310 -20.897  24.575  1.00 28.94           C  
HETATM 3130  N2  NAG A 294       6.491 -22.245  22.814  1.00 28.14           N  
HETATM 3131  O3  NAG A 294       9.056 -23.392  22.650  1.00 30.68           O  
HETATM 3132  O4  NAG A 294       9.776 -24.414  20.026  1.00 31.00           O  
HETATM 3133  O5  NAG A 294       6.229 -24.679  20.015  1.00 27.00           O  
HETATM 3134  O6  NAG A 294       6.800 -26.068  17.592  1.00 34.69           O  
HETATM 3135  O7  NAG A 294       4.805 -23.110  23.980  1.00 30.82           O  
HETATM 3136  C1  NAG A 295      10.842 -25.148  20.618  1.00 31.36           C  
HETATM 3137  C2  NAG A 295      11.961 -25.267  19.585  1.00 33.66           C  
HETATM 3138  C3  NAG A 295      13.232 -25.895  20.209  1.00 34.31           C  
HETATM 3139  C4  NAG A 295      13.651 -25.099  21.449  1.00 38.45           C  
HETATM 3140  C5  NAG A 295      12.450 -24.835  22.379  1.00 38.68           C  
HETATM 3141  C6  NAG A 295      12.844 -23.783  23.443  1.00 36.28           C  
HETATM 3142  C7  NAG A 295      11.785 -25.680  17.204  1.00 36.01           C  
HETATM 3143  C8  NAG A 295      11.348 -26.531  16.054  1.00 36.98           C  
HETATM 3144  N2  NAG A 295      11.525 -26.077  18.455  1.00 33.59           N  
HETATM 3145  O3  NAG A 295      14.263 -25.898  19.221  1.00 35.17           O  
HETATM 3146  O4  NAG A 295      14.639 -25.742  22.251  1.00 39.50           O  
HETATM 3147  O5  NAG A 295      11.312 -24.330  21.674  1.00 37.44           O  
HETATM 3148  O6  NAG A 295      11.704 -23.228  24.094  1.00 40.42           O  
HETATM 3149  O7  NAG A 295      12.356 -24.638  16.955  1.00 36.63           O  
HETATM 3150  C1  BMA A 296      15.950 -25.246  22.034  1.00 40.12           C  
HETATM 3151  C2  BMA A 296      16.740 -25.478  23.305  1.00 40.83           C  
HETATM 3152  C3  BMA A 296      18.231 -25.288  23.083  1.00 44.92           C  
HETATM 3153  C4  BMA A 296      18.724 -26.099  21.867  1.00 41.06           C  
HETATM 3154  C5  BMA A 296      17.828 -25.896  20.648  1.00 38.61           C  
HETATM 3155  C6  BMA A 296      18.090 -26.929  19.542  1.00 39.59           C  
HETATM 3156  O2  BMA A 296      16.621 -26.842  23.555  1.00 37.78           O  
HETATM 3157  O3  BMA A 296      18.889 -25.862  24.209  1.00 49.52           O  
HETATM 3158  O4  BMA A 296      20.069 -25.727  21.544  1.00 38.33           O  
HETATM 3159  O5  BMA A 296      16.474 -26.058  20.996  1.00 40.47           O  
HETATM 3160  O6  BMA A 296      17.330 -26.426  18.451  1.00 39.16           O  
HETATM 3161  C1  MAN A 297      17.936 -26.850  17.210  1.00 38.85           C  
HETATM 3162  C2  MAN A 297      17.169 -26.242  16.056  1.00 38.89           C  
HETATM 3163  C3  MAN A 297      15.722 -26.656  16.155  1.00 38.77           C  
HETATM 3164  C4  MAN A 297      15.670 -28.164  16.109  1.00 39.62           C  
HETATM 3165  C5  MAN A 297      16.549 -28.763  17.192  1.00 42.78           C  
HETATM 3166  C6  MAN A 297      16.586 -30.288  17.059  1.00 42.01           C  
HETATM 3167  O2  MAN A 297      17.737 -26.658  14.802  1.00 34.84           O  
HETATM 3168  O3  MAN A 297      15.060 -26.248  14.974  1.00 40.75           O  
HETATM 3169  O4  MAN A 297      14.326 -28.599  16.246  1.00 43.26           O  
HETATM 3170  O5  MAN A 297      17.882 -28.243  17.124  1.00 40.85           O  
HETATM 3171  O6  MAN A 297      17.586 -30.724  17.990  1.00 45.81           O  
HETATM 3172  C1  MAN A 298      19.465 -24.799  24.989  1.00 56.29           C  
HETATM 3173  C2  MAN A 298      20.440 -25.512  25.897  1.00 58.35           C  
HETATM 3174  C3  MAN A 298      19.598 -26.418  26.802  1.00 59.67           C  
HETATM 3175  C4  MAN A 298      18.800 -25.487  27.711  1.00 60.16           C  
HETATM 3176  C5  MAN A 298      17.814 -24.783  26.763  1.00 59.94           C  
HETATM 3177  C6  MAN A 298      16.814 -23.870  27.480  1.00 60.48           C  
HETATM 3178  O2  MAN A 298      21.064 -24.482  26.612  1.00 60.27           O  
HETATM 3179  O3  MAN A 298      20.347 -27.438  27.454  1.00 60.15           O  
HETATM 3180  O4  MAN A 298      18.123 -26.174  28.738  1.00 56.38           O  
HETATM 3181  O5  MAN A 298      18.537 -24.042  25.782  1.00 59.63           O  
HETATM 3182  O6  MAN A 298      15.827 -23.492  26.535  1.00 63.96           O  
HETATM 3183  C1  FUC A 299       7.147 -25.543  16.249  1.00 39.59           C  
HETATM 3184  C2  FUC A 299       6.099 -26.119  15.277  1.00 41.16           C  
HETATM 3185  C3  FUC A 299       4.710 -25.666  15.731  1.00 43.20           C  
HETATM 3186  C4  FUC A 299       4.660 -24.136  15.541  1.00 44.69           C  
HETATM 3187  C5  FUC A 299       5.822 -23.516  16.330  1.00 40.82           C  
HETATM 3188  C6  FUC A 299       5.925 -22.077  15.880  1.00 38.66           C  
HETATM 3189  O2  FUC A 299       6.135 -27.536  15.280  1.00 40.42           O  
HETATM 3190  O3  FUC A 299       3.620 -26.424  15.127  1.00 47.91           O  
HETATM 3191  O4  FUC A 299       4.828 -23.710  14.197  1.00 41.40           O  
HETATM 3192  O5  FUC A 299       7.085 -24.145  16.058  1.00 40.79           O  
HETATM 3193  N   C6Q A 300       3.355  -7.058  18.265  1.00 28.17           N  
HETATM 3194  C5  C6Q A 300       7.659  -8.689   6.507  1.00 33.84           C  
HETATM 3195  C6  C6Q A 300       8.006  -9.503   7.722  1.00 37.98           C  
HETATM 3196  C2  C6Q A 300       8.944  -6.663   4.677  1.00 31.89           C  
HETATM 3197  C3  C6Q A 300       8.393  -7.995   4.228  1.00 34.73           C  
HETATM 3198  C4  C6Q A 300       8.575  -9.041   5.332  1.00 31.91           C  
HETATM 3199  O25 C6Q A 300       1.194  -7.034  17.722  1.00 27.22           O  
HETATM 3200  C25 C6Q A 300       2.169  -7.656  18.196  1.00 29.37           C  
HETATM 3201  C26 C6Q A 300       2.130  -9.049  18.768  1.00 26.44           C  
HETATM 3202  C27 C6Q A 300       1.207 -10.060  18.074  1.00 25.56           C  
HETATM 3203  C28 C6Q A 300       1.675 -10.286  16.640  1.00 26.56           C  
HETATM 3204  C29 C6Q A 300       0.755 -11.292  15.901  1.00 24.83           C  
HETATM 3205  C30 C6Q A 300       1.296 -11.798  14.528  1.00 22.58           C  
HETATM 3206  CI  C6Q A 300       0.198 -12.647  13.937  1.00 26.72           C  
HETATM 3207  CJ2 C6Q A 300       0.015 -13.924  14.401  1.00 28.19           C  
HETATM 3208  CK2 C6Q A 300      -0.992 -14.731  13.861  1.00 29.12           C  
HETATM 3209  CL  C6Q A 300      -1.821 -14.244  12.848  1.00 29.99           C  
HETATM 3210  CK1 C6Q A 300      -1.669 -12.926  12.374  1.00 31.60           C  
HETATM 3211  CJ1 C6Q A 300      -0.618 -12.160  12.902  1.00 30.55           C  
HETATM 3212  C17 C6Q A 300       3.511  -5.673  17.800  1.00 26.79           C  
HETATM 3213  C18 C6Q A 300       3.393  -4.755  19.050  1.00 33.05           C  
HETATM 3214  O18 C6Q A 300       4.361  -5.138  20.053  1.00 34.37           O  
HETATM 3215  C19 C6Q A 300       4.398  -4.513  21.371  1.00 38.10           C  
HETATM 3216  C20 C6Q A 300       5.604  -4.995  22.162  1.00 34.75           C  
HETATM 3217  O20 C6Q A 300       6.802  -4.700  21.457  1.00 36.99           O  
HETATM 3218  C21 C6Q A 300       5.607  -6.502  22.403  1.00 38.05           C  
HETATM 3219  O21 C6Q A 300       6.726  -6.896  23.189  1.00 39.41           O  
HETATM 3220  C22 C6Q A 300       4.381  -6.941  23.164  1.00 42.35           C  
HETATM 3221  O22 C6Q A 300       4.441  -6.381  24.491  1.00 44.21           O  
HETATM 3222  C23 C6Q A 300       3.180  -6.374  22.443  1.00 42.40           C  
HETATM 3223  C24 C6Q A 300       1.988  -6.492  23.391  1.00 47.84           C  
HETATM 3224  O24 C6Q A 300       0.844  -6.551  22.531  1.00 53.72           O  
HETATM 3225  O19 C6Q A 300       3.299  -4.982  22.144  1.00 34.16           O  
HETATM 3226  C16 C6Q A 300       4.880  -5.509  17.209  1.00 30.74           C  
HETATM 3227  O16 C6Q A 300       4.912  -4.137  16.902  1.00 30.28           O  
HETATM 3228  C15 C6Q A 300       5.153  -6.315  15.928  1.00 29.37           C  
HETATM 3229  O15 C6Q A 300       6.425  -5.956  15.358  1.00 29.12           O  
HETATM 3230  C14 C6Q A 300       4.109  -6.151  14.797  1.00 28.01           C  
HETATM 3231  C13 C6Q A 300       4.545  -6.940  13.545  1.00 29.72           C  
HETATM 3232  C12 C6Q A 300       4.559  -8.445  13.734  1.00 29.03           C  
HETATM 3233  C11 C6Q A 300       4.619  -9.316  12.444  1.00 31.14           C  
HETATM 3234  C10 C6Q A 300       5.814  -9.177  11.501  1.00 30.85           C  
HETATM 3235  C9  C6Q A 300       5.704 -10.367  10.544  1.00 33.04           C  
HETATM 3236  C8  C6Q A 300       6.887 -10.516   9.597  1.00 38.53           C  
HETATM 3237  C7  C6Q A 300       6.953  -9.261   8.778  1.00 37.31           C  
HETATM 3238  C1  C6Q A 300       8.907  -5.660   3.539  1.00 35.73           C  
HETATM 3239  C1  PLM A 301      -4.343  -9.918  10.444  1.00 41.28           C  
HETATM 3240  O1  PLM A 301      -4.244  -8.708  10.088  1.00 41.33           O  
HETATM 3241  O2  PLM A 301      -3.519 -10.820  10.081  1.00 44.53           O  
HETATM 3242  C2  PLM A 301      -5.452 -10.298  11.348  1.00 35.21           C  
HETATM 3243  C3  PLM A 301      -5.851 -11.759  11.192  1.00 38.05           C  
HETATM 3244  C4  PLM A 301      -7.150 -11.847  12.027  1.00 38.71           C  
HETATM 3245  C5  PLM A 301      -7.380 -13.212  12.672  1.00 40.20           C  
HETATM 3246  C6  PLM A 301      -8.808 -13.428  13.189  1.00 37.58           C  
HETATM 3247  C7  PLM A 301      -8.886 -14.876  13.675  1.00 43.37           C  
HETATM 3248  C8  PLM A 301     -10.050 -15.325  14.563  1.00 43.13           C  
HETATM 3249  C9  PLM A 301      -9.599 -16.351  15.630  1.00 44.99           C  
HETATM 3250  CA  PLM A 301      -8.104 -16.216  16.016  1.00 44.81           C  
HETATM 3251  CB  PLM A 301      -7.516 -17.330  16.908  1.00 37.20           C  
HETATM 3252  CC  PLM A 301      -6.000 -17.230  16.932  1.00 40.54           C  
HETATM 3253  CD  PLM A 301      -5.252 -17.933  15.798  1.00 39.01           C  
HETATM 3254  CE  PLM A 301      -4.036 -17.106  15.416  1.00 43.23           C  
HETATM 3255  CF  PLM A 301      -3.416 -17.639  14.135  1.00 41.20           C  
HETATM 3256  CG  PLM A 301      -2.326 -18.659  14.480  1.00 45.81           C  
HETATM 3257  C1  EDO A 302     -16.882 -24.220  -0.829  1.00 27.19           C  
HETATM 3258  O1  EDO A 302     -17.218 -23.221   0.152  1.00 31.21           O  
HETATM 3259  C2  EDO A 302     -17.057 -23.640  -2.246  1.00 25.08           C  
HETATM 3260  O2  EDO A 302     -18.026 -22.627  -2.375  1.00 25.60           O  
HETATM 3261  C1  EDO A 303     -13.392 -26.775 -15.557  1.00 33.65           C  
HETATM 3262  O1  EDO A 303     -12.067 -26.732 -14.987  1.00 39.80           O  
HETATM 3263  C2  EDO A 303     -14.407 -27.139 -14.446  1.00 33.10           C  
HETATM 3264  O2  EDO A 303     -14.100 -28.367 -13.769  1.00 24.56           O  
HETATM 3265  C1 AEDO A 304     -15.705 -18.372  -3.121  0.50 32.87           C  
HETATM 3266  C1 BEDO A 304     -15.188 -18.754  -3.286  0.50 27.81           C  
HETATM 3267  O1 AEDO A 304     -15.480 -19.140  -1.917  0.50 37.87           O  
HETATM 3268  O1 BEDO A 304     -15.115 -19.924  -2.428  0.50 27.02           O  
HETATM 3269  C2 AEDO A 304     -14.448 -17.547  -3.379  0.50 33.51           C  
HETATM 3270  C2 BEDO A 304     -14.928 -17.505  -2.448  0.50 30.54           C  
HETATM 3271  O2 AEDO A 304     -13.800 -17.386  -2.113  0.50 30.42           O  
HETATM 3272  O2 BEDO A 304     -15.983 -17.391  -1.486  0.50 25.14           O  
HETATM 3277  O   HOH A 305     -27.379 -35.898 -24.044  1.00 44.39           O  
HETATM 3278  O   HOH A 306     -15.622 -29.840   1.734  1.00 17.87           O  
HETATM 3279  O   HOH A 307      19.984  -7.506   6.225  1.00 15.69           O  
HETATM 3280  O   HOH A 308     -14.830 -28.259  22.302  1.00 53.90           O  
HETATM 3281  O   HOH A 309      -9.080 -28.248  -8.336  1.00 21.26           O  
HETATM 3282  O   HOH A 310      12.127 -15.748  -0.953  1.00 18.97           O  
HETATM 3283  O   HOH A 311     -24.205 -33.412  11.490  1.00 49.48           O  
HETATM 3284  O   HOH A 312       5.487 -21.653  10.346  1.00 18.02           O  
HETATM 3285  O   HOH A 313     -23.335 -41.842  -4.563  1.00 21.12           O  
HETATM 3286  O   HOH A 314      12.234 -14.291  22.326  1.00 44.43           O  
HETATM 3287  O   HOH A 315      -2.993   2.864   6.875  1.00 39.37           O  
HETATM 3288  O   HOH A 316     -18.283 -12.391  28.546  1.00 27.94           O  
HETATM 3289  O   HOH A 317     -26.542 -32.374 -24.914  1.00 48.70           O  
HETATM 3290  O   HOH A 318     -13.577 -21.445  20.233  1.00 17.72           O  
HETATM 3291  O   HOH A 319       3.052 -10.778  -1.229  1.00 18.78           O  
HETATM 3292  O   HOH A 320     -17.402 -19.651   2.460  1.00 19.98           O  
HETATM 3293  O   HOH A 321      14.920 -21.885  20.585  1.00 40.49           O  
HETATM 3294  O   HOH A 322     -26.908 -27.982  -3.922  1.00 17.43           O  
HETATM 3295  O   HOH A 323       6.810 -18.372  -2.971  1.00 16.37           O  
HETATM 3296  O   HOH A 324     -19.294 -19.785  -1.783  1.00 16.38           O  
HETATM 3297  O   HOH A 325      -2.033 -20.041   2.447  1.00 30.89           O  
HETATM 3298  O   HOH A 326      -9.087 -30.041  -2.613  1.00 42.15           O  
HETATM 3299  O   HOH A 327     -22.236 -23.567   4.566  1.00 21.85           O  
HETATM 3300  O   HOH A 328      17.027 -12.085  19.865  1.00 39.94           O  
HETATM 3301  O   HOH A 329       7.280  -2.828  17.017  1.00 52.05           O  
HETATM 3302  O   HOH A 330     -27.106 -31.273   5.565  1.00 27.01           O  
HETATM 3303  O   HOH A 331     -21.508 -14.763  19.036  1.00 32.30           O  
HETATM 3304  O   HOH A 332       9.251 -11.411  17.900  1.00 18.21           O  
HETATM 3305  O   HOH A 333     -10.379 -52.091 -21.413  1.00 37.03           O  
HETATM 3306  O   HOH A 334     -11.041 -44.084 -22.032  1.00 31.92           O  
HETATM 3307  O   HOH A 335      14.066 -17.165  20.099  1.00 43.69           O  
HETATM 3308  O   HOH A 336     -18.933 -46.814  -4.513  1.00 37.70           O  
HETATM 3309  O   HOH A 338     -30.050 -40.165 -18.678  1.00 24.93           O  
HETATM 3310  O   HOH A 339     -25.360 -29.267 -25.310  1.00 38.09           O  
HETATM 3311  O   HOH A 340      15.234 -19.587  16.948  1.00 47.86           O  
HETATM 3312  O   HOH A 341      -8.719 -36.859 -14.437  1.00 34.72           O  
HETATM 3313  O   HOH A 342     -18.338 -35.794   0.026  1.00 27.44           O  
HETATM 3314  O   HOH A 343      17.329 -13.195   3.845  1.00 27.96           O  
HETATM 3315  O   HOH A 344       8.886 -11.479  -6.245  1.00 50.33           O  
HETATM 3316  O   HOH A 345       9.305 -27.001   8.290  1.00 55.91           O  
HETATM 3317  O   HOH A 346     -26.006 -30.400   8.722  1.00 32.18           O  
HETATM 3318  O   HOH A 347      -8.671 -29.871  -5.968  1.00 60.28           O  
HETATM 3319  O   HOH A 348      15.985 -29.411  20.757  1.00 80.72           O  
HETATM 3320  O   HOH A 349     -21.786 -16.642  21.454  1.00 47.34           O  
HETATM 3321  O   HOH A 350      -4.063 -27.974  22.144  1.00 57.20           O  
HETATM 3322  O   HOH A 351     -29.929 -39.520  -6.575  1.00 34.86           O  
HETATM 3323  O   HOH A 352      10.968 -17.702  23.586  1.00 38.37           O  
HETATM 3324  O   HOH A 353     -20.430 -19.387  18.638  1.00 23.07           O  
HETATM 3325  O   HOH A 354      12.955  -5.362  18.662  1.00 34.36           O  
HETATM 3326  O  AHOH A 355       4.253 -21.172   2.038  0.50 16.90           O  
HETATM 3327  O  BHOH A 355       4.946 -21.066   0.139  0.50 14.11           O  
HETATM 3328  O   HOH A 356       7.269 -22.057  -1.259  1.00 35.67           O  
HETATM 3329  O   HOH A 357     -18.449  -6.906  13.688  1.00 34.06           O  
HETATM 3330  O   HOH A 358     -13.731 -38.042  -9.999  1.00 30.26           O  
HETATM 3331  O   HOH A 359     -15.475 -30.412   4.461  1.00 28.55           O  
HETATM 3332  O   HOH A 360     -17.992 -50.518 -12.414  1.00 25.45           O  
HETATM 3333  O   HOH A 361     -17.205 -36.661   2.086  1.00 30.04           O  
HETATM 3334  O   HOH A 362     -18.697 -17.072  -1.938  1.00 39.71           O  
HETATM 3335  O   HOH A 363      -5.762  -0.028  18.048  1.00 62.38           O  
HETATM 3336  O   HOH A 364      -4.111  -3.080  -4.078  1.00 39.35           O  
HETATM 3337  O   HOH A 365     -11.294 -33.724  -2.668  1.00 50.28           O  
HETATM 3338  O   HOH A 366     -15.041  -0.924  18.195  1.00 39.13           O  
HETATM 3339  O   HOH A 367     -26.170 -46.104  -6.859  1.00 29.62           O  
HETATM 3340  O   HOH A 368       5.485 -17.378  -5.135  1.00 28.10           O  
HETATM 3341  O   HOH A 369      10.798   7.794  11.013  1.00 47.66           O  
HETATM 3342  O   HOH A 370     -18.898 -34.412   6.085  1.00 36.00           O  
HETATM 3343  O   HOH A 371     -12.608 -35.970  -4.790  1.00 22.40           O  
HETATM 3344  O   HOH A 372     -11.046   1.022  11.049  1.00 45.67           O  
HETATM 3345  O   HOH A 373       7.303  -5.850  25.832  1.00 42.44           O  
HETATM 3346  O   HOH A 374     -13.076 -28.905   4.733  1.00 45.46           O  
HETATM 3347  O   HOH A 375      -7.834 -25.710  -8.698  1.00 43.26           O  
HETATM 3348  O   HOH A 376     -17.050 -20.494  -0.147  1.00 18.89           O  
HETATM 3349  O   HOH A 377     -24.360 -21.346  15.509  1.00 24.20           O  
HETATM 3350  O   HOH A 378     -10.478 -26.028  -5.608  1.00 28.89           O  
HETATM 3351  O   HOH A 379     -22.065 -14.617  22.969  1.00 44.05           O  
HETATM 3352  O   HOH A 380      22.534 -31.197  19.033  1.00 39.62           O  
HETATM 3353  O   HOH A 381      10.445  -5.389  -4.957  1.00 41.71           O  
HETATM 3354  O   HOH A 382      16.966  -2.283   8.073  1.00 32.60           O  
HETATM 3355  O   HOH A 383     -20.694 -41.489   2.496  1.00 39.92           O  
HETATM 3356  O   HOH A 384      23.633  -5.905   8.087  1.00 36.33           O  
HETATM 3357  O   HOH A 385       2.522 -15.158  -6.220  1.00 25.98           O  
HETATM 3358  O   HOH A 386     -12.511 -31.565   1.075  1.00 50.99           O  
HETATM 3359  O   HOH A 387      16.702 -21.646   9.650  1.00 44.61           O  
HETATM 3360  O   HOH A 388      17.570 -20.743   7.371  1.00 62.01           O  
HETATM 3361  O   HOH A 389     -20.586 -17.092  17.320  1.00 19.74           O  
HETATM 3362  O   HOH A 390     -22.593 -21.228  19.179  1.00 38.46           O  
HETATM 3363  O   HOH A 391       8.591  -5.822  17.265  1.00 27.89           O  
HETATM 3364  O   HOH A 392      17.586 -11.103  17.724  1.00 23.62           O  
HETATM 3365  O   HOH A 393     -14.799  -6.221   8.066  1.00 18.10           O  
HETATM 3366  O   HOH A 394       9.790  -3.115  -5.047  1.00 50.28           O  
HETATM 3367  O   HOH A 395       6.142 -23.806   8.744  1.00 27.41           O  
HETATM 3368  O   HOH A 396     -19.795 -32.044   5.200  1.00 19.30           O  
HETATM 3369  O   HOH A 397     -28.618 -34.609 -12.051  1.00 30.79           O  
HETATM 3370  O   HOH A 398      -9.188 -28.280   5.510  1.00 35.19           O  
HETATM 3371  O   HOH A 399     -21.398  -9.044  26.784  1.00 33.45           O  
HETATM 3372  O   HOH A 400     -15.601 -35.200   3.565  1.00 39.60           O  
HETATM 3373  O   HOH A 401     -12.768 -21.839  24.958  1.00 37.32           O  
HETATM 3374  O   HOH A 402     -19.215 -36.813   3.959  1.00 23.66           O  
HETATM 3375  O   HOH A 403      17.686 -17.731   8.015  1.00 29.18           O  
HETATM 3376  O   HOH A 404     -16.926 -30.985  14.300  1.00 50.27           O  
HETATM 3377  O   HOH A 405      -0.618 -23.627   4.929  1.00 61.39           O  
HETATM 3378  O   HOH A 406     -17.818 -17.029   2.080  1.00 27.62           O  
HETATM 3379  O   HOH A 407       9.457  -7.166  24.668  1.00 29.07           O  
HETATM 3380  O   HOH A 408      -2.240  -1.467   6.475  1.00 21.93           O  
HETATM 3381  O   HOH A 409      13.634 -21.617   0.215  1.00 30.41           O  
HETATM 3382  O   HOH A 410      15.951 -13.172  -3.204  1.00 30.47           O  
HETATM 3383  O   HOH A 411      12.340  -5.103  12.334  1.00 26.12           O  
HETATM 3384  O   HOH A 412     -14.507 -49.787 -14.352  1.00 28.82           O  
HETATM 3385  O   HOH A 413     -12.991 -39.498  -6.422  1.00 27.54           O  
HETATM 3386  O   HOH A 414      17.375 -16.177   3.694  1.00 24.36           O  
HETATM 3387  O   HOH A 415      19.202  -7.799  -0.378  1.00 25.05           O  
HETATM 3388  O   HOH A 416     -11.362  -8.947   3.776  1.00 25.21           O  
HETATM 3389  O   HOH A 417       9.098 -23.220   5.354  1.00 39.34           O  
HETATM 3390  O   HOH A 418      -8.584 -23.519   5.255  1.00 27.44           O  
HETATM 3391  O   HOH A 419     -27.147 -28.397  -7.533  1.00 27.87           O  
HETATM 3392  O   HOH A 420       0.849 -21.187   4.903  1.00 29.35           O  
HETATM 3393  O   HOH A 421      -5.672 -25.267 -13.513  1.00 39.88           O  
HETATM 3394  O   HOH A 422     -20.243 -14.646  26.307  1.00 37.62           O  
HETATM 3395  O   HOH A 423      -6.799  -2.008  14.083  1.00 26.78           O  
HETATM 3396  O   HOH A 424     -28.020 -33.378 -19.564  1.00 23.90           O  
HETATM 3397  O   HOH A 425      -9.906 -24.025  -8.954  1.00 25.10           O  
HETATM 3398  O   HOH A 426       0.333  -1.896  -3.507  1.00 35.30           O  
HETATM 3399  O   HOH A 427      14.092  -2.798  11.984  1.00 26.64           O  
HETATM 3400  O   HOH A 428     -17.350 -40.256  -3.830  1.00 33.64           O  
HETATM 3401  O   HOH A 429     -22.012 -35.285   7.006  1.00 28.23           O  
HETATM 3402  O   HOH A 430      -5.613  -5.436   1.322  1.00 39.36           O  
HETATM 3403  O   HOH A 431      10.282  -1.535  10.954  1.00 31.94           O  
HETATM 3404  O   HOH A 432      10.866  -4.290  14.511  1.00 36.06           O  
HETATM 3405  O   HOH A 433      -8.024  -5.644   8.243  1.00 20.77           O  
HETATM 3406  O   HOH A 434      11.972   4.418  10.322  1.00 24.55           O  
HETATM 3407  O   HOH A 435     -23.447 -46.589 -16.963  1.00 20.03           O  
HETATM 3408  O   HOH A 436     -20.500 -13.673   3.794  1.00 26.39           O  
HETATM 3409  O   HOH A 437     -18.400 -38.157  -1.883  1.00 29.26           O  
HETATM 3410  O   HOH A 438       3.686 -10.233  25.342  1.00 30.14           O  
HETATM 3411  O   HOH A 439     -23.467 -46.528 -20.150  1.00 23.11           O  
HETATM 3412  O   HOH A 440      13.156 -18.317  -1.540  1.00 18.69           O  
HETATM 3413  O   HOH A 441      18.590  -6.496  17.825  1.00 30.02           O  
HETATM 3414  O   HOH A 442     -19.472 -16.670   4.306  1.00 39.26           O  
HETATM 3415  O   HOH A 443     -22.450 -18.891   5.317  1.00 28.40           O  
HETATM 3416  O   HOH A 444      15.578  -9.506  23.749  1.00 28.26           O  
HETATM 3417  O   HOH A 445     -27.285 -25.906  -1.844  1.00 31.22           O  
HETATM 3418  O   HOH A 446      17.675 -13.387  15.492  1.00 33.23           O  
HETATM 3419  O   HOH A 447       4.266   6.477   6.049  1.00 35.30           O  
HETATM 3420  O   HOH A 448     -25.924 -24.209  -0.319  1.00 24.93           O  
HETATM 3421  O   HOH A 449     -12.013  -5.222  20.699  1.00 24.58           O  
HETATM 3422  O   HOH A 450     -13.117  -1.977  19.080  1.00 22.49           O  
HETATM 3423  O   HOH A 451      21.116  -9.291  10.200  1.00 18.33           O  
HETATM 3424  O  AHOH A 452      17.710 -13.958   8.950  0.50 19.26           O  
HETATM 3425  O  BHOH A 452      16.558 -15.682   9.487  0.50 15.59           O  
HETATM 3426  O   HOH A 453      -2.665  -4.151  -5.698  1.00 28.67           O  
HETATM 3427  O   HOH A 454      22.343  -8.374   7.435  1.00 19.00           O  
HETATM 3428  O   HOH A 455      18.067  -4.258   5.867  1.00 33.96           O  
HETATM 3429  O   HOH A 456      15.381 -16.590  -4.607  1.00 23.42           O  
HETATM 3430  O   HOH A 457     -30.886 -45.174  -7.314  1.00 47.41           O  
HETATM 3431  O   HOH A 458      19.736 -13.862   1.625  1.00 37.70           O  
HETATM 3432  O   HOH A 459     -12.449 -22.786  22.524  1.00 30.41           O  
HETATM 3433  O   HOH A 460      13.765 -18.428  -4.096  1.00 33.44           O  
HETATM 3434  O   HOH A 461      12.318  -7.234  24.224  1.00 34.04           O  
HETATM 3435  O   HOH A 462      10.293 -11.486  -2.278  1.00 34.56           O  
HETATM 3436  O   HOH A 463     -10.189   1.856   4.483  1.00 22.88           O  
HETATM 3437  O   HOH A 464     -25.073 -19.516  -5.733  1.00 21.88           O  
HETATM 3438  O  AHOH A 465      21.785  -6.555   2.925  0.50 50.18           O  
HETATM 3439  O  BHOH A 465     -17.744  -7.037   2.863  0.50 46.34           O  
HETATM 3440  O   HOH A 466     -19.652  -9.114  12.471  1.00 29.39           O  
HETATM 3441  O   HOH A 467      12.015 -13.629  -2.672  1.00 27.25           O  
HETATM 3442  O   HOH A 468      -6.370  -8.006   8.940  1.00 27.30           O  
HETATM 3443  O   HOH A 469     -13.045 -36.308  -8.419  1.00 27.30           O  
HETATM 3444  O   HOH A 470     -29.175 -30.959  -1.356  1.00 27.81           O  
HETATM 3445  O   HOH A 471     -13.237 -22.583  -0.576  1.00 30.27           O  
HETATM 3446  O   HOH A 472      -0.918 -26.945  16.371  1.00 29.75           O  
HETATM 3447  O   HOH A 473     -19.608 -14.807  -2.781  1.00 30.63           O  
HETATM 3448  O   HOH A 474      -4.673  -0.589   8.084  1.00 30.00           O  
HETATM 3449  O   HOH A 475     -13.365  -7.537   3.491  1.00 28.03           O  
HETATM 3450  O   HOH A 476      10.781  -5.268  16.890  1.00 32.85           O  
HETATM 3451  O   HOH A 477     -29.790 -40.821 -11.937  1.00 33.56           O  
HETATM 3452  O   HOH A 478     -22.009 -15.547   5.997  1.00 35.04           O  
HETATM 3453  O   HOH A 479     -28.194 -35.538   1.738  1.00 31.92           O  
HETATM 3454  O   HOH A 480      10.425 -18.934  -1.169  1.00 19.88           O  
HETATM 3455  O   HOH A 481      20.377  -4.659   5.663  1.00 34.23           O  
HETATM 3456  O   HOH A 482     -25.331 -47.768 -16.149  1.00 26.94           O  
HETATM 3457  O   HOH A 483       9.588 -16.189  25.059  1.00 32.26           O  
HETATM 3458  O   HOH A 484      16.940   6.096   4.233  1.00 33.50           O  
HETATM 3459  O   HOH A 485     -27.341 -20.676  -5.155  1.00 33.76           O  
HETATM 3460  O   HOH A 486     -11.617 -28.111   0.314  1.00 46.76           O  
HETATM 3461  O  AHOH A 487      19.161 -17.032   1.493  0.50 33.22           O  
HETATM 3462  O  BHOH A 487     -21.907 -18.553   1.092  0.50 39.99           O  
HETATM 3463  O   HOH A 488      -0.962  -7.361  19.444  1.00 23.58           O  
HETATM 3464  O   HOH A 489     -28.661 -30.102  -5.984  1.00 35.54           O  
HETATM 3465  O   HOH A 490       6.989   4.561   4.428  1.00 24.40           O  
HETATM 3466  O   HOH A 491      18.019 -12.626  10.731  1.00 26.63           O  
HETATM 3467  O   HOH A 492      -2.495   2.563  10.682  1.00 26.87           O  
HETATM 3468  O   HOH A 493      -3.856   0.106  10.621  1.00 37.73           O  
HETATM 3469  O   HOH A 494     -26.216 -43.503 -23.542  1.00 29.66           O  
HETATM 3470  O   HOH A 495     -15.741  -8.732  16.417  1.00 23.18           O  
HETATM 3471  O   HOH A 496       2.631   3.295   3.606  1.00 33.54           O  
HETATM 3472  O   HOH A 497     -19.074 -18.119  21.834  1.00 28.34           O  
HETATM 3473  O   HOH A 498     -16.720 -31.790  12.112  1.00 40.43           O  
HETATM 3474  O   HOH A 499     -23.648 -22.786  17.369  1.00 30.58           O  
HETATM 3475  O   HOH A 500     -17.461  -5.824  11.601  1.00 38.58           O  
HETATM 3476  O   HOH A 501     -16.627 -28.726   6.248  1.00 28.23           O  
HETATM 3477  O   HOH A 502     -20.735 -53.249 -18.697  1.00 27.57           O  
HETATM 3478  O   HOH A 503      16.194 -15.792  12.066  1.00 31.60           O  
HETATM 3479  O   HOH A 504      17.258 -13.265  13.326  1.00 29.80           O  
HETATM 3480  O   HOH A 505      -3.941  -6.435  -0.532  1.00 29.20           O  
HETATM 3481  O   HOH A 506     -28.827 -32.831   1.059  1.00 35.31           O  
HETATM 3482  O   HOH A 507     -15.784 -27.782 -21.433  1.00 38.39           O  
HETATM 3483  O   HOH A 508      13.358 -21.443  17.108  1.00 30.30           O  
HETATM 3484  O   HOH A 509      -6.420   0.260  12.152  1.00 44.24           O  
HETATM 3485  O   HOH A 510      -0.309   2.341  11.819  1.00 25.68           O  
HETATM 3486  O   HOH A 511     -22.132 -14.604  -1.920  1.00 46.17           O  
HETATM 3487  O   HOH A 512       7.622  -2.103  -6.161  1.00 38.08           O  
HETATM 3488  O   HOH A 513     -29.528 -32.540 -15.953  1.00 48.59           O  
HETATM 3489  O   HOH A 514     -17.136  -9.581  22.411  1.00 31.42           O  
HETATM 3490  O   HOH A 515     -18.069  -8.609  18.078  1.00 25.60           O  
HETATM 3491  O   HOH A 516     -19.072 -10.482  19.826  1.00 35.15           O  
HETATM 3492  O   HOH A 517     -13.484 -15.788  -0.866  1.00 39.95           O  
HETATM 3493  O   HOH A 518     -25.435 -49.232 -24.328  1.00 48.50           O  
HETATM 3494  O   HOH A 519      20.246 -29.378  18.615  1.00 42.76           O  
HETATM 3495  O   HOH A 520     -16.278  -0.700  11.929  1.00 29.37           O  
HETATM 3496  O   HOH A 521     -10.873 -34.425 -22.723  1.00 32.14           O  
HETATM 3497  O   HOH A 522     -30.518 -29.129   1.417  1.00 58.59           O  
HETATM 3498  O   HOH A 523     -22.264 -47.334 -14.664  1.00 24.15           O  
HETATM 3499  O   HOH A 524     -24.658 -15.554  16.992  1.00 44.99           O  
HETATM 3500  O   HOH A 525     -25.393 -25.327   1.592  1.00 39.25           O  
HETATM 3501  O  AHOH A 526     -10.840 -26.588  -0.998  0.50 16.73           O  
HETATM 3502  O  BHOH A 526     -10.860 -24.690  -0.965  0.50 31.74           O  
HETATM 3503  O   HOH A 527     -23.380 -41.508   2.062  1.00 35.11           O  
HETATM 3504  O   HOH A 528     -22.633 -45.576  -4.764  1.00 32.30           O  
HETATM 3505  O   HOH A 529     -28.184 -22.299  -3.072  1.00 32.44           O  
HETATM 3506  O   HOH A 530      -9.026  -1.395  14.807  1.00 38.66           O  
HETATM 3507  O   HOH A 531      15.342 -23.608  18.380  1.00 43.62           O  
HETATM 3508  O   HOH A 532     -12.836 -37.474 -12.965  1.00 47.82           O  
HETATM 3509  O   HOH A 533      -9.665 -25.153 -14.343  1.00 36.69           O  
HETATM 3510  O   HOH A 534     -16.731  -6.582  19.145  1.00 32.90           O  
HETATM 3511  O   HOH A 535      12.908 -27.939  13.231  1.00 35.56           O  
HETATM 3512  O   HOH A 536       9.931 -17.388  -8.233  1.00 37.04           O  
HETATM 3513  O   HOH A 537     -11.469 -47.217 -21.409  1.00 29.05           O  
ATOM      1  N   ASN g   7      32.307 -34.271   8.682  1.00 36.17           N  
ATOM      2  CA  ASN g   7      33.243 -33.122   8.958  1.00 35.50           C  
ATOM      3  C   ASN g   7      32.501 -31.831   8.596  1.00 34.36           C  
ATOM      4  O   ASN g   7      31.600 -31.865   7.729  1.00 35.38           O  
ATOM      5  CB  ASN g   7      34.559 -33.219   8.164  1.00 37.23           C  
ATOM      6  CG  ASN g   7      35.356 -34.534   8.439  1.00 40.06           C  
ATOM      7  OD1 ASN g   7      34.925 -35.419   9.206  1.00 43.50           O  
ATOM      8  ND2 ASN g   7      36.502 -34.672   7.772  1.00 43.22           N  
ATOM      9  N   TYR g   8      32.791 -30.748   9.312  1.00 31.41           N  
ATOM     10  CA  TYR g   8      32.259 -29.403   8.987  1.00 28.57           C  
ATOM     11  C   TYR g   8      33.374 -28.411   9.150  1.00 27.04           C  
ATOM     12  O   TYR g   8      34.045 -28.394  10.185  1.00 26.80           O  
ATOM     13  CB  TYR g   8      31.169 -28.948   9.936  1.00 28.41           C  
ATOM     14  CG  TYR g   8      29.866 -29.558   9.645  1.00 30.65           C  
ATOM     15  CD1 TYR g   8      29.460 -30.683  10.331  1.00 33.04           C  
ATOM     16  CD2 TYR g   8      29.020 -29.011   8.686  1.00 35.33           C  
ATOM     17  CE1 TYR g   8      28.244 -31.262  10.069  1.00 36.55           C  
ATOM     18  CE2 TYR g   8      27.795 -29.594   8.413  1.00 37.10           C  
ATOM     19  CZ  TYR g   8      27.425 -30.708   9.110  1.00 36.95           C  
ATOM     20  OH  TYR g   8      26.232 -31.293   8.852  1.00 42.78           O  
ATOM     21  N   THR g   9      33.541 -27.557   8.156  1.00 25.21           N  
ATOM     22  CA  THR g   9      34.577 -26.544   8.242  1.00 24.16           C  
ATOM     23  C   THR g   9      33.896 -25.228   8.475  1.00 22.44           C  
ATOM     24  O   THR g   9      33.033 -24.800   7.661  1.00 19.40           O  
ATOM     25  CB  THR g   9      35.400 -26.486   6.988  1.00 25.03           C  
ATOM     26  OG1 THR g   9      36.065 -27.736   6.848  1.00 28.79           O  
ATOM     27  CG2 THR g   9      36.488 -25.439   7.129  1.00 25.14           C  
ATOM     28  N   PHE g  10      34.306 -24.561   9.550  1.00 18.41           N  
ATOM     29  CA  PHE g  10      33.862 -23.183   9.821  1.00 19.14           C  
ATOM     30  C   PHE g  10      34.892 -22.203   9.317  1.00 18.45           C  
ATOM     31  O   PHE g  10      36.049 -22.324   9.737  1.00 18.08           O  
ATOM     32  CB  PHE g  10      33.801 -23.045  11.361  1.00 19.72           C  
ATOM     33  CG  PHE g  10      33.317 -21.725  11.825  1.00 17.22           C  
ATOM     34  CD1 PHE g  10      31.962 -21.359  11.674  1.00 15.62           C  
ATOM     35  CD2 PHE g  10      34.185 -20.890  12.550  1.00 20.51           C  
ATOM     36  CE1 PHE g  10      31.528 -20.150  12.105  1.00 18.93           C  
ATOM     37  CE2 PHE g  10      33.751 -19.686  13.001  1.00 22.33           C  
ATOM     38  CZ  PHE g  10      32.433 -19.297  12.814  1.00 22.72           C  
ATOM     39  N  AARG g  11      34.555 -21.289   8.406  0.50 17.15           N  
ATOM     40  N  BARG g  11      34.451 -21.297   8.416  0.50 18.22           N  
ATOM     41  CA AARG g  11      35.578 -20.379   7.895  0.50 16.08           C  
ATOM     42  CA BARG g  11      35.253 -20.299   7.691  0.50 18.11           C  
ATOM     43  C  AARG g  11      35.049 -18.965   7.896  0.50 16.36           C  
ATOM     44  C  BARG g  11      34.875 -18.895   8.110  0.50 18.16           C  
ATOM     45  O  AARG g  11      33.930 -18.699   7.338  0.50 12.31           O  
ATOM     46  O  BARG g  11      33.711 -18.520   8.005  0.50 16.69           O  
ATOM     47  CB AARG g  11      36.002 -20.739   6.456  0.50 14.37           C  
ATOM     48  CB BARG g  11      34.965 -20.371   6.156  0.50 17.24           C  
ATOM     49  CG AARG g  11      36.163 -22.146   6.071  0.50 18.67           C  
ATOM     50  CG BARG g  11      35.553 -21.541   5.417  0.50 23.03           C  
ATOM     51  CD AARG g  11      35.974 -22.294   4.504  0.50 23.18           C  
ATOM     52  CD BARG g  11      35.229 -21.522   3.873  0.50 24.24           C  
ATOM     53  NE AARG g  11      36.714 -23.421   3.949  0.50 24.91           N  
ATOM     54  NE BARG g  11      33.892 -22.037   3.517  0.50 29.74           N  
ATOM     55  CZ AARG g  11      36.215 -24.627   3.673  0.50 27.62           C  
ATOM     56  CZ BARG g  11      33.265 -21.776   2.355  0.50 28.02           C  
ATOM     57  NH1AARG g  11      34.955 -24.925   3.900  0.50 24.39           N1+
ATOM     58  NH1BARG g  11      33.848 -21.005   1.456  0.50 29.91           N1+
ATOM     59  NH2AARG g  11      37.015 -25.571   3.178  0.50 30.96           N  
ATOM     60  NH2BARG g  11      32.054 -22.260   2.088  0.50 22.84           N  
ATOM     61  N   CYS g  12      35.843 -18.094   8.542  1.00 15.53           N  
ATOM     62  CA  CYS g  12      35.606 -16.667   8.651  1.00 16.14           C  
ATOM     63  C   CYS g  12      36.446 -16.048   7.576  1.00 16.50           C  
ATOM     64  O   CYS g  12      37.676 -16.225   7.631  1.00 18.38           O  
ATOM     65  CB  CYS g  12      36.128 -16.152   9.985  1.00 17.18           C  
ATOM     66  SG  CYS g  12      35.129 -16.828  11.367  1.00 22.30           S  
ATOM     67  N   LEU g  13      35.838 -15.381   6.605  1.00 14.48           N  
ATOM     68  CA  LEU g  13      36.564 -14.872   5.446  1.00 14.79           C  
ATOM     69  C   LEU g  13      36.502 -13.372   5.456  1.00 15.89           C  
ATOM     70  O   LEU g  13      35.392 -12.728   5.305  1.00 16.65           O  
ATOM     71  CB  LEU g  13      35.912 -15.352   4.141  1.00 13.01           C  
ATOM     72  CG  LEU g  13      35.779 -16.876   4.060  1.00 14.10           C  
ATOM     73  CD1 LEU g  13      35.150 -17.187   2.649  1.00 16.91           C  
ATOM     74  CD2 LEU g  13      37.119 -17.667   4.311  1.00 18.42           C  
ATOM     75  N   GLN g  14      37.672 -12.781   5.567  1.00 14.40           N  
ATOM     76  CA  GLN g  14      37.777 -11.321   5.627  1.00 14.53           C  
ATOM     77  C   GLN g  14      38.368 -10.792   4.346  1.00 17.35           C  
ATOM     78  O   GLN g  14      39.354 -11.368   3.846  1.00 16.37           O  
ATOM     79  CB  GLN g  14      38.701 -10.935   6.790  1.00 15.20           C  
ATOM     80  CG  GLN g  14      38.953  -9.391   6.849  1.00 14.34           C  
ATOM     81  CD  GLN g  14      40.095  -9.081   7.838  1.00 18.92           C  
ATOM     82  OE1 GLN g  14      40.332  -9.844   8.779  1.00 22.61           O  
ATOM     83  NE2 GLN g  14      40.881  -8.057   7.526  1.00 16.83           N  
ATOM     84  N   MET g  15      37.758  -9.769   3.729  1.00 15.09           N  
ATOM     85  CA  MET g  15      38.344  -9.235   2.521  1.00 17.23           C  
ATOM     86  C   MET g  15      38.524  -7.707   2.706  1.00 17.45           C  
ATOM     87  O   MET g  15      37.550  -6.941   2.965  1.00 17.23           O  
ATOM     88  CB  MET g  15      37.538  -9.753   1.258  1.00 20.66           C  
ATOM     89  CG  MET g  15      36.158  -9.481   1.134  1.00 26.30           C  
ATOM     90  SD  MET g  15      35.256 -11.024   0.515  1.00 26.05           S  
ATOM     91  CE  MET g  15      34.525 -11.503   2.097  1.00 24.75           C  
ATOM     92  N   SER g  16      39.784  -7.240   2.638  1.00 14.91           N  
ATOM     93  CA  SER g  16      40.028  -5.826   2.920  1.00 15.86           C  
ATOM     94  C   SER g  16      40.682  -5.215   1.697  1.00 15.85           C  
ATOM     95  O   SER g  16      41.708  -5.743   1.183  1.00 17.56           O  
ATOM     96  CB  SER g  16      40.986  -5.668   4.159  1.00 16.25           C  
ATOM     97  OG  SER g  16      40.356  -6.210   5.267  1.00 19.09           O  
ATOM     98  N   SER g  17      40.176  -4.076   1.245  1.00 17.10           N  
ATOM     99  CA  SER g  17      40.697  -3.380   0.087  1.00 17.73           C  
ATOM    100  C   SER g  17      41.205  -1.994   0.512  1.00 18.25           C  
ATOM    101  O   SER g  17      40.549  -1.271   1.246  1.00 19.87           O  
ATOM    102  CB  SER g  17      39.609  -3.202  -1.001  1.00 18.79           C  
ATOM    103  OG  SER g  17      39.078  -4.480  -1.326  1.00 24.97           O  
ATOM    104  N   PHE g  18      42.417  -1.681   0.133  1.00 17.80           N  
ATOM    105  CA  PHE g  18      42.991  -0.333   0.412  1.00 19.86           C  
ATOM    106  C   PHE g  18      43.297   0.369  -0.910  1.00 22.98           C  
ATOM    107  O   PHE g  18      44.247   0.015  -1.607  1.00 23.50           O  
ATOM    108  CB  PHE g  18      44.280  -0.468   1.269  1.00 19.14           C  
ATOM    109  CG  PHE g  18      44.056  -1.116   2.639  1.00 21.94           C  
ATOM    110  CD1 PHE g  18      43.904  -2.494   2.737  1.00 18.16           C  
ATOM    111  CD2 PHE g  18      43.978  -0.340   3.820  1.00 17.54           C  
ATOM    112  CE1 PHE g  18      43.697  -3.138   3.979  1.00 20.10           C  
ATOM    113  CE2 PHE g  18      43.745  -0.955   5.049  1.00 19.58           C  
ATOM    114  CZ  PHE g  18      43.620  -2.383   5.118  1.00 18.67           C  
ATOM    115  N   ALA g  19      42.505   1.390  -1.254  1.00 26.06           N  
ATOM    116  CA  ALA g  19      42.595   2.022  -2.587  1.00 28.55           C  
ATOM    117  C   ALA g  19      43.680   3.054  -2.613  1.00 30.07           C  
ATOM    118  O   ALA g  19      44.356   3.204  -3.623  1.00 32.45           O  
ATOM    119  CB  ALA g  19      41.260   2.677  -2.991  1.00 27.86           C  
ATOM    120  N   ASN g  20      43.839   3.774  -1.493  1.00 31.62           N  
ATOM    121  CA  ASN g  20      44.826   4.811  -1.319  1.00 32.47           C  
ATOM    122  C   ASN g  20      44.801   5.224   0.162  1.00 32.57           C  
ATOM    123  O   ASN g  20      44.015   4.663   0.944  1.00 33.05           O  
ATOM    124  CB  ASN g  20      44.468   6.012  -2.187  1.00 33.59           C  
ATOM    125  CG  ASN g  20      43.019   6.428  -2.011  1.00 37.66           C  
ATOM    126  OD1 ASN g  20      42.526   6.577  -0.883  1.00 33.34           O  
ATOM    127  ND2 ASN g  20      42.332   6.618  -3.123  1.00 44.15           N  
ATOM    128  N   ARG g  21      45.649   6.172   0.568  1.00 32.35           N  
ATOM    129  CA  ARG g  21      45.719   6.578   1.981  1.00 31.96           C  
ATOM    130  C   ARG g  21      44.371   6.940   2.622  1.00 30.61           C  
ATOM    131  O   ARG g  21      44.244   6.900   3.846  1.00 30.26           O  
ATOM    132  CB  ARG g  21      46.667   7.771   2.174  1.00 33.40           C  
ATOM    133  CG  ARG g  21      48.101   7.400   2.390  1.00 37.84           C  
ATOM    134  CD  ARG g  21      48.934   8.632   2.839  1.00 46.25           C  
ATOM    135  NE  ARG g  21      50.298   8.240   3.225  1.00 49.43           N  
ATOM    136  CZ  ARG g  21      51.356   9.053   3.206  1.00 51.77           C  
ATOM    137  NH1 ARG g  21      51.225  10.315   2.822  1.00 53.92           N1+
ATOM    138  NH2 ARG g  21      52.556   8.607   3.564  1.00 52.36           N  
ATOM    139  N   SER g  22      43.399   7.347   1.818  1.00 28.57           N  
ATOM    140  CA  SER g  22      42.140   7.838   2.352  1.00 29.31           C  
ATOM    141  C   SER g  22      40.938   6.911   2.210  1.00 29.38           C  
ATOM    142  O   SER g  22      39.829   7.314   2.561  1.00 30.86           O  
ATOM    143  CB  SER g  22      41.759   9.155   1.646  1.00 29.41           C  
ATOM    144  OG  SER g  22      42.727  10.170   1.881  1.00 29.12           O  
ATOM    145  N   TRP g  23      41.097   5.716   1.638  1.00 27.64           N  
ATOM    146  CA  TRP g  23      39.935   4.887   1.300  1.00 25.86           C  
ATOM    147  C   TRP g  23      40.269   3.430   1.527  1.00 24.69           C  
ATOM    148  O   TRP g  23      41.209   2.891   0.930  1.00 22.90           O  
ATOM    149  CB  TRP g  23      39.544   5.015  -0.185  1.00 26.59           C  
ATOM    150  CG  TRP g  23      38.219   4.354  -0.589  1.00 26.56           C  
ATOM    151  CD1 TRP g  23      37.014   4.999  -0.740  1.00 29.70           C  
ATOM    152  CD2 TRP g  23      37.965   2.959  -0.926  1.00 29.42           C  
ATOM    153  NE1 TRP g  23      36.041   4.100  -1.107  1.00 29.37           N  
ATOM    154  CE2 TRP g  23      36.586   2.848  -1.224  1.00 28.44           C  
ATOM    155  CE3 TRP g  23      38.752   1.798  -0.957  1.00 28.81           C  
ATOM    156  CZ2 TRP g  23      35.992   1.650  -1.573  1.00 26.69           C  
ATOM    157  CZ3 TRP g  23      38.150   0.587  -1.314  1.00 26.99           C  
ATOM    158  CH2 TRP g  23      36.782   0.529  -1.634  1.00 30.69           C  
ATOM    159  N   SER g  24      39.481   2.768   2.343  1.00 23.46           N  
ATOM    160  CA  SER g  24      39.690   1.315   2.477  1.00 22.19           C  
ATOM    161  C   SER g  24      38.398   0.777   2.963  1.00 21.04           C  
ATOM    162  O   SER g  24      37.530   1.565   3.430  1.00 22.09           O  
ATOM    163  CB  SER g  24      40.773   1.013   3.499  1.00 23.60           C  
ATOM    164  OG  SER g  24      40.243   1.182   4.797  1.00 25.83           O  
ATOM    165  N   ARG g  25      38.218  -0.527   2.860  1.00 19.85           N  
ATOM    166  CA  ARG g  25      37.048  -1.075   3.430  1.00 18.33           C  
ATOM    167  C   ARG g  25      37.344  -2.539   3.755  1.00 18.21           C  
ATOM    168  O   ARG g  25      38.148  -3.198   3.073  1.00 18.75           O  
ATOM    169  CB  ARG g  25      35.831  -0.928   2.504  1.00 20.52           C  
ATOM    170  CG  ARG g  25      35.772  -1.776   1.292  1.00 23.59           C  
ATOM    171  CD  ARG g  25      34.393  -1.484   0.539  1.00 25.21           C  
ATOM    172  NE  ARG g  25      33.254  -2.190   1.191  1.00 27.64           N  
ATOM    173  CZ  ARG g  25      32.107  -1.610   1.539  1.00 28.06           C  
ATOM    174  NH1 ARG g  25      31.897  -0.336   1.236  1.00 32.34           N1+
ATOM    175  NH2 ARG g  25      31.166  -2.278   2.177  1.00 23.58           N  
ATOM    176  N   THR g  26      36.681  -3.023   4.778  1.00 17.33           N  
ATOM    177  CA  THR g  26      36.829  -4.411   5.191  1.00 16.75           C  
ATOM    178  C   THR g  26      35.457  -5.029   5.296  1.00 16.00           C  
ATOM    179  O   THR g  26      34.574  -4.431   5.912  1.00 19.29           O  
ATOM    180  CB  THR g  26      37.559  -4.514   6.560  1.00 16.14           C  
ATOM    181  OG1 THR g  26      38.916  -4.062   6.380  1.00 18.45           O  
ATOM    182  CG2 THR g  26      37.532  -5.978   7.112  1.00 16.98           C  
ATOM    183  N   ASP g  27      35.245  -6.187   4.671  1.00 16.14           N  
ATOM    184  CA  ASP g  27      33.952  -6.885   4.705  1.00 16.32           C  
ATOM    185  C   ASP g  27      34.255  -8.332   4.998  1.00 17.61           C  
ATOM    186  O   ASP g  27      35.270  -8.907   4.477  1.00 19.80           O  
ATOM    187  CB  ASP g  27      33.230  -6.800   3.361  1.00 15.74           C  
ATOM    188  CG  ASP g  27      32.959  -5.321   2.957  1.00 19.07           C  
ATOM    189  OD1 ASP g  27      33.692  -4.795   2.101  1.00 24.62           O  
ATOM    190  OD2 ASP g  27      32.061  -4.700   3.538  1.00 21.95           O1-
ATOM    191  N  ASER g  28      33.410  -8.957   5.794  0.50 17.69           N  
ATOM    192  N  BSER g  28      33.415  -8.952   5.807  0.50 17.16           N  
ATOM    193  CA ASER g  28      33.583 -10.403   6.082  0.50 17.16           C  
ATOM    194  CA BSER g  28      33.568 -10.409   6.082  0.50 15.94           C  
ATOM    195  C  ASER g  28      32.332 -11.217   5.888  0.50 16.76           C  
ATOM    196  C  BSER g  28      32.323 -11.217   5.877  0.50 16.17           C  
ATOM    197  O  ASER g  28      31.198 -10.682   5.983  0.50 17.36           O  
ATOM    198  O  BSER g  28      31.188 -10.681   5.960  0.50 16.77           O  
ATOM    199  CB ASER g  28      34.117 -10.634   7.492  0.50 18.20           C  
ATOM    200  CB BSER g  28      34.102 -10.682   7.485  0.50 16.86           C  
ATOM    201  OG ASER g  28      33.333  -9.918   8.425  0.50 20.22           O  
ATOM    202  OG BSER g  28      35.338 -10.033   7.657  0.50 14.44           O  
ATOM    203  N   VAL g  29      32.528 -12.504   5.637  1.00 16.64           N  
ATOM    204  CA  VAL g  29      31.435 -13.472   5.601  1.00 14.78           C  
ATOM    205  C   VAL g  29      31.868 -14.685   6.336  1.00 17.68           C  
ATOM    206  O   VAL g  29      33.102 -14.966   6.446  1.00 18.43           O  
ATOM    207  CB  VAL g  29      31.019 -13.905   4.141  1.00 17.02           C  
ATOM    208  CG1 VAL g  29      30.421 -12.710   3.409  1.00 16.49           C  
ATOM    209  CG2 VAL g  29      32.243 -14.478   3.337  1.00 17.05           C  
ATOM    210  N   VAL g  30      30.901 -15.426   6.872  1.00 14.39           N  
ATOM    211  CA  VAL g  30      31.248 -16.569   7.712  1.00 13.98           C  
ATOM    212  C   VAL g  30      30.388 -17.722   7.227  1.00 17.67           C  
ATOM    213  O   VAL g  30      29.173 -17.506   7.039  1.00 16.45           O  
ATOM    214  CB  VAL g  30      30.954 -16.255   9.223  1.00 15.41           C  
ATOM    215  CG1 VAL g  30      31.328 -17.411  10.023  1.00 14.51           C  
ATOM    216  CG2 VAL g  30      31.716 -14.982   9.664  1.00 13.97           C  
ATOM    217  N   TRP g  31      30.986 -18.907   7.066  1.00 14.15           N  
ATOM    218  CA  TRP g  31      30.312 -20.081   6.529  1.00 16.73           C  
ATOM    219  C   TRP g  31      30.474 -21.202   7.539  1.00 16.66           C  
ATOM    220  O   TRP g  31      31.565 -21.385   8.097  1.00 18.48           O  
ATOM    221  CB  TRP g  31      31.068 -20.543   5.268  1.00 14.98           C  
ATOM    222  CG  TRP g  31      30.928 -19.548   4.163  1.00 15.87           C  
ATOM    223  CD1 TRP g  31      31.800 -18.526   3.874  1.00 17.62           C  
ATOM    224  CD2 TRP g  31      29.853 -19.436   3.195  1.00 16.90           C  
ATOM    225  NE1 TRP g  31      31.335 -17.805   2.773  1.00 19.42           N  
ATOM    226  CE2 TRP g  31      30.145 -18.323   2.361  1.00 18.88           C  
ATOM    227  CE3 TRP g  31      28.666 -20.160   2.962  1.00 17.16           C  
ATOM    228  CZ2 TRP g  31      29.319 -17.932   1.293  1.00 18.35           C  
ATOM    229  CZ3 TRP g  31      27.841 -19.785   1.884  1.00 17.27           C  
ATOM    230  CH2 TRP g  31      28.146 -18.635   1.095  1.00 19.12           C  
ATOM    231  N   LEU g  32      29.437 -22.008   7.730  1.00 17.06           N  
ATOM    232  CA  LEU g  32      29.641 -23.278   8.392  1.00 16.31           C  
ATOM    233  C   LEU g  32      29.327 -24.323   7.308  1.00 16.68           C  
ATOM    234  O   LEU g  32      28.183 -24.410   6.819  1.00 14.20           O  
ATOM    235  CB  LEU g  32      28.729 -23.428   9.653  1.00 15.89           C  
ATOM    236  CG  LEU g  32      28.752 -24.787  10.330  1.00 20.40           C  
ATOM    237  CD1 LEU g  32      30.166 -25.137  10.825  1.00 20.09           C  
ATOM    238  CD2 LEU g  32      27.737 -24.771  11.495  1.00 18.24           C  
ATOM    239  N   GLY g  33      30.362 -25.042   6.866  1.00 17.28           N  
ATOM    240  CA  GLY g  33      30.241 -25.876   5.641  1.00 17.82           C  
ATOM    241  C   GLY g  33      29.823 -24.978   4.483  1.00 16.96           C  
ATOM    242  O   GLY g  33      30.473 -23.940   4.184  1.00 17.36           O  
ATOM    243  N   ASP g  34      28.739 -25.341   3.802  1.00 15.62           N  
ATOM    244  CA  ASP g  34      28.309 -24.499   2.673  1.00 16.58           C  
ATOM    245  C   ASP g  34      27.142 -23.562   3.014  1.00 16.01           C  
ATOM    246  O   ASP g  34      26.451 -23.116   2.108  1.00 16.20           O  
ATOM    247  CB  ASP g  34      27.924 -25.416   1.442  1.00 14.46           C  
ATOM    248  CG  ASP g  34      26.866 -26.480   1.803  1.00 18.76           C  
ATOM    249  OD1 ASP g  34      26.227 -26.354   2.906  1.00 18.87           O  
ATOM    250  OD2 ASP g  34      26.595 -27.353   0.975  1.00 15.61           O1-
ATOM    251  N   LEU g  35      26.881 -23.308   4.305  1.00 15.15           N  
ATOM    252  CA  LEU g  35      25.765 -22.419   4.683  1.00 15.49           C  
ATOM    253  C   LEU g  35      26.321 -21.149   5.356  1.00 14.24           C  
ATOM    254  O   LEU g  35      27.122 -21.268   6.292  1.00 16.43           O  
ATOM    255  CB  LEU g  35      24.836 -23.140   5.682  1.00 16.42           C  
ATOM    256  CG  LEU g  35      24.066 -24.404   5.271  1.00 15.35           C  
ATOM    257  CD1 LEU g  35      23.190 -24.826   6.487  1.00 17.30           C  
ATOM    258  CD2 LEU g  35      23.288 -24.121   3.971  1.00 17.43           C  
ATOM    259  N   GLN g  36      25.935 -19.970   4.865  1.00 15.82           N  
ATOM    260  CA  GLN g  36      26.412 -18.715   5.456  1.00 15.57           C  
ATOM    261  C   GLN g  36      25.727 -18.445   6.779  1.00 17.97           C  
ATOM    262  O   GLN g  36      24.513 -18.573   6.903  1.00 15.33           O  
ATOM    263  CB  GLN g  36      26.170 -17.550   4.513  1.00 16.51           C  
ATOM    264  CG  GLN g  36      26.735 -16.249   5.031  1.00 16.72           C  
ATOM    265  CD  GLN g  36      26.518 -15.122   4.042  1.00 18.27           C  
ATOM    266  OE1 GLN g  36      25.903 -15.320   2.984  1.00 20.43           O  
ATOM    267  NE2 GLN g  36      27.056 -13.960   4.341  1.00 14.11           N  
ATOM    268  N   THR g  37      26.542 -18.089   7.765  1.00 16.51           N  
ATOM    269  CA  THR g  37      26.016 -17.821   9.160  1.00 16.76           C  
ATOM    270  C   THR g  37      26.103 -16.341   9.586  1.00 16.17           C  
ATOM    271  O   THR g  37      25.281 -15.878  10.383  1.00 15.92           O  
ATOM    272  CB  THR g  37      26.743 -18.670  10.172  1.00 17.05           C  
ATOM    273  OG1 THR g  37      28.156 -18.436  10.072  1.00 15.68           O  
ATOM    274  CG2 THR g  37      26.500 -20.123   9.932  1.00 19.33           C  
ATOM    275  N   HIS g  38      27.015 -15.576   9.017  1.00 14.02           N  
ATOM    276  CA  HIS g  38      27.188 -14.125   9.345  1.00 14.50           C  
ATOM    277  C   HIS g  38      27.655 -13.356   8.167  1.00 15.84           C  
ATOM    278  O   HIS g  38      28.268 -13.947   7.242  1.00 16.97           O  
ATOM    279  CB  HIS g  38      28.268 -13.927  10.481  1.00 15.17           C  
ATOM    280  CG  HIS g  38      28.046 -14.798  11.699  1.00 16.64           C  
ATOM    281  ND1 HIS g  38      28.268 -16.160  11.722  1.00 15.68           N  
ATOM    282  CD2 HIS g  38      27.553 -14.493  12.919  1.00 17.04           C  
ATOM    283  CE1 HIS g  38      27.969 -16.648  12.915  1.00 15.28           C  
ATOM    284  NE2 HIS g  38      27.508 -15.660  13.653  1.00 17.62           N  
ATOM    285  N   ARG g  39      27.427 -12.052   8.206  1.00 15.46           N  
ATOM    286  CA  ARG g  39      28.106 -11.095   7.344  1.00 17.41           C  
ATOM    287  C   ARG g  39      28.511  -9.912   8.207  1.00 18.03           C  
ATOM    288  O   ARG g  39      27.848  -9.559   9.178  1.00 16.20           O  
ATOM    289  CB  ARG g  39      27.222 -10.577   6.170  1.00 14.88           C  
ATOM    290  CG  ARG g  39      25.857  -9.835   6.560  1.00 18.97           C  
ATOM    291  CD  ARG g  39      25.165  -9.214   5.273  1.00 18.02           C  
ATOM    292  NE  ARG g  39      24.753 -10.339   4.429  1.00 19.35           N  
ATOM    293  CZ  ARG g  39      23.631 -11.003   4.578  1.00 20.32           C  
ATOM    294  NH1 ARG g  39      22.741 -10.618   5.540  1.00 19.08           N1+
ATOM    295  NH2 ARG g  39      23.406 -12.067   3.813  1.00 20.41           N  
ATOM    296  N   TRP g  40      29.606  -9.290   7.832  1.00 17.28           N  
ATOM    297  CA  TRP g  40      29.956  -8.051   8.479  1.00 15.47           C  
ATOM    298  C   TRP g  40      30.438  -7.085   7.436  1.00 16.57           C  
ATOM    299  O   TRP g  40      31.585  -7.131   7.007  1.00 15.70           O  
ATOM    300  CB  TRP g  40      30.979  -8.312   9.586  1.00 15.36           C  
ATOM    301  CG  TRP g  40      31.173  -7.108  10.470  1.00 16.79           C  
ATOM    302  CD1 TRP g  40      30.309  -6.050  10.617  1.00 15.92           C  
ATOM    303  CD2 TRP g  40      32.272  -6.874  11.379  1.00 15.57           C  
ATOM    304  NE1 TRP g  40      30.833  -5.162  11.554  1.00 20.45           N  
ATOM    305  CE2 TRP g  40      32.035  -5.649  12.017  1.00 19.35           C  
ATOM    306  CE3 TRP g  40      33.479  -7.571  11.652  1.00 17.32           C  
ATOM    307  CZ2 TRP g  40      32.923  -5.100  12.951  1.00 18.93           C  
ATOM    308  CZ3 TRP g  40      34.349  -7.003  12.619  1.00 18.34           C  
ATOM    309  CH2 TRP g  40      34.062  -5.794  13.220  1.00 18.39           C  
ATOM    310  N   SER g  41      29.508  -6.224   7.016  1.00 14.68           N  
ATOM    311  CA  SER g  41      29.801  -5.179   6.045  1.00 16.16           C  
ATOM    312  C   SER g  41      30.676  -4.096   6.652  1.00 15.25           C  
ATOM    313  O   SER g  41      30.569  -3.766   7.829  1.00 17.07           O  
ATOM    314  CB  SER g  41      28.448  -4.478   5.596  1.00 17.14           C  
ATOM    315  OG  SER g  41      28.823  -3.385   4.765  1.00 22.11           O  
ATOM    316  N   ASN g  42      31.547  -3.490   5.848  1.00 16.61           N  
ATOM    317  CA  ASN g  42      32.236  -2.312   6.303  1.00 16.91           C  
ATOM    318  C   ASN g  42      31.251  -1.246   6.771  1.00 18.80           C  
ATOM    319  O   ASN g  42      31.589  -0.520   7.668  1.00 18.42           O  
ATOM    320  CB  ASN g  42      33.066  -1.719   5.178  1.00 18.34           C  
ATOM    321  CG  ASN g  42      34.069  -0.730   5.688  1.00 20.80           C  
ATOM    322  OD1 ASN g  42      35.164  -1.101   6.103  1.00 18.91           O  
ATOM    323  ND2 ASN g  42      33.690   0.575   5.684  1.00 18.43           N  
ATOM    324  N   ASP g  43      30.069  -1.189   6.162  1.00 18.10           N  
ATOM    325  CA  ASP g  43      29.068  -0.091   6.419  1.00 19.23           C  
ATOM    326  C   ASP g  43      28.414  -0.268   7.778  1.00 18.11           C  
ATOM    327  O   ASP g  43      27.644   0.586   8.244  1.00 19.61           O  
ATOM    328  CB  ASP g  43      27.946  -0.173   5.380  1.00 21.37           C  
ATOM    329  CG  ASP g  43      28.384   0.293   3.998  1.00 26.09           C  
ATOM    330  OD1 ASP g  43      27.652  -0.023   3.045  1.00 37.01           O  
ATOM    331  OD2 ASP g  43      29.418   0.999   3.865  1.00 29.41           O1-
ATOM    332  N   SER g  44      28.662  -1.401   8.400  1.00 17.53           N  
ATOM    333  CA  SER g  44      27.968  -1.757   9.625  1.00 17.54           C  
ATOM    334  C   SER g  44      28.852  -1.740  10.848  1.00 17.65           C  
ATOM    335  O   SER g  44      29.935  -2.282  10.862  1.00 16.60           O  
ATOM    336  CB  SER g  44      27.361  -3.139   9.516  1.00 19.72           C  
ATOM    337  OG  SER g  44      26.708  -3.438  10.741  1.00 21.70           O  
ATOM    338  N   ALA g  45      28.335  -1.190  11.921  1.00 17.68           N  
ATOM    339  CA  ALA g  45      29.078  -1.196  13.175  1.00 19.72           C  
ATOM    340  C   ALA g  45      29.125  -2.591  13.785  1.00 18.73           C  
ATOM    341  O   ALA g  45      30.045  -2.917  14.525  1.00 19.88           O  
ATOM    342  CB  ALA g  45      28.444  -0.243  14.161  1.00 18.12           C  
ATOM    343  N   THR g  46      28.116  -3.394  13.523  1.00 19.76           N  
ATOM    344  CA  THR g  46      28.046  -4.707  14.164  1.00 21.00           C  
ATOM    345  C   THR g  46      27.868  -5.871  13.151  1.00 21.45           C  
ATOM    346  O   THR g  46      27.392  -5.684  12.013  1.00 20.48           O  
ATOM    347  CB  THR g  46      26.845  -4.814  15.098  1.00 22.09           C  
ATOM    348  OG1 THR g  46      25.645  -4.634  14.346  1.00 24.45           O  
ATOM    349  CG2 THR g  46      26.894  -3.742  16.241  1.00 23.82           C  
ATOM    350  N   ILE g  47      28.161  -7.068  13.642  1.00 20.85           N  
ATOM    351  CA  ILE g  47      28.193  -8.237  12.839  1.00 20.80           C  
ATOM    352  C   ILE g  47      26.773  -8.684  12.692  1.00 20.33           C  
ATOM    353  O   ILE g  47      26.026  -8.721  13.683  1.00 19.54           O  
ATOM    354  CB  ILE g  47      29.006  -9.339  13.560  1.00 21.85           C  
ATOM    355  CG1 ILE g  47      30.477  -8.955  13.724  1.00 21.42           C  
ATOM    356  CG2 ILE g  47      28.870 -10.698  12.872  1.00 22.50           C  
ATOM    357  CD1 ILE g  47      31.106  -9.851  14.837  1.00 22.28           C  
ATOM    358  N   SER g  48      26.370  -9.014  11.470  1.00 17.96           N  
ATOM    359  CA  SER g  48      24.973  -9.305  11.138  1.00 18.40           C  
ATOM    360  C   SER g  48      24.773 -10.822  11.131  1.00 18.70           C  
ATOM    361  O   SER g  48      25.627 -11.582  10.643  1.00 18.31           O  
ATOM    362  CB  SER g  48      24.656  -8.703   9.788  1.00 20.30           C  
ATOM    363  OG  SER g  48      24.822  -7.289   9.900  1.00 25.39           O  
ATOM    364  N   PHE g  49      23.648 -11.281  11.666  1.00 17.76           N  
ATOM    365  CA  PHE g  49      23.275 -12.712  11.606  1.00 17.95           C  
ATOM    366  C   PHE g  49      22.550 -13.062  10.334  1.00 17.39           C  
ATOM    367  O   PHE g  49      21.627 -12.311   9.901  1.00 19.88           O  
ATOM    368  CB  PHE g  49      22.311 -13.073  12.767  1.00 17.62           C  
ATOM    369  CG  PHE g  49      22.897 -12.872  14.119  1.00 17.05           C  
ATOM    370  CD1 PHE g  49      24.271 -12.922  14.352  1.00 17.02           C  
ATOM    371  CD2 PHE g  49      22.054 -12.683  15.205  1.00 19.22           C  
ATOM    372  CE1 PHE g  49      24.780 -12.742  15.679  1.00 17.42           C  
ATOM    373  CE2 PHE g  49      22.571 -12.486  16.460  1.00 17.66           C  
ATOM    374  CZ  PHE g  49      23.929 -12.513  16.700  1.00 14.86           C  
ATOM    375  N   THR g  50      22.945 -14.174   9.696  1.00 16.50           N  
ATOM    376  CA  THR g  50      22.203 -14.679   8.522  1.00 15.80           C  
ATOM    377  C   THR g  50      21.381 -15.925   8.775  1.00 17.11           C  
ATOM    378  O   THR g  50      20.682 -16.346   7.870  1.00 18.82           O  
ATOM    379  CB  THR g  50      23.111 -14.889   7.292  1.00 17.31           C  
ATOM    380  OG1 THR g  50      24.061 -15.923   7.559  1.00 15.29           O  
ATOM    381  CG2 THR g  50      23.908 -13.540   7.069  1.00 16.42           C  
ATOM    382  N   LYS g  51      21.356 -16.423  10.019  1.00 16.66           N  
ATOM    383  CA  LYS g  51      20.487 -17.521  10.445  1.00 16.89           C  
ATOM    384  C   LYS g  51      19.907 -17.151  11.815  1.00 15.48           C  
ATOM    385  O   LYS g  51      20.481 -16.311  12.522  1.00 15.26           O  
ATOM    386  CB  LYS g  51      21.334 -18.820  10.560  1.00 14.68           C  
ATOM    387  CG  LYS g  51      21.939 -19.295   9.143  1.00 15.70           C  
ATOM    388  CD  LYS g  51      20.848 -19.995   8.285  1.00 14.99           C  
ATOM    389  CE  LYS g  51      21.576 -20.501   7.009  1.00 16.81           C  
ATOM    390  NZ  LYS g  51      21.890 -19.341   6.061  1.00 17.15           N1+
ATOM    391  N   PRO g  52      18.775 -17.776  12.199  1.00 15.59           N  
ATOM    392  CA  PRO g  52      18.170 -17.607  13.539  1.00 15.28           C  
ATOM    393  C   PRO g  52      19.077 -18.212  14.593  1.00 14.36           C  
ATOM    394  O   PRO g  52      18.985 -17.814  15.730  1.00 16.07           O  
ATOM    395  CB  PRO g  52      16.860 -18.419  13.494  1.00 16.47           C  
ATOM    396  CG  PRO g  52      16.889 -19.178  12.213  1.00 16.28           C  
ATOM    397  CD  PRO g  52      18.036 -18.693  11.324  1.00 16.75           C  
ATOM    398  N   TRP g  53      19.997 -19.083  14.186  1.00 15.56           N  
ATOM    399  CA  TRP g  53      20.942 -19.747  15.125  1.00 14.76           C  
ATOM    400  C   TRP g  53      22.396 -19.219  15.016  1.00 15.84           C  
ATOM    401  O   TRP g  53      23.308 -19.822  15.591  1.00 15.94           O  
ATOM    402  CB  TRP g  53      20.905 -21.260  14.892  1.00 16.16           C  
ATOM    403  CG  TRP g  53      20.940 -21.679  13.431  1.00 15.65           C  
ATOM    404  CD1 TRP g  53      19.861 -21.969  12.613  1.00 17.43           C  
ATOM    405  CD2 TRP g  53      22.134 -21.972  12.637  1.00 15.54           C  
ATOM    406  NE1 TRP g  53      20.319 -22.363  11.341  1.00 17.54           N  
ATOM    407  CE2 TRP g  53      21.706 -22.364  11.360  1.00 16.06           C  
ATOM    408  CE3 TRP g  53      23.508 -21.932  12.900  1.00 19.37           C  
ATOM    409  CZ2 TRP g  53      22.604 -22.714  10.352  1.00 16.30           C  
ATOM    410  CZ3 TRP g  53      24.390 -22.290  11.891  1.00 20.87           C  
ATOM    411  CH2 TRP g  53      23.920 -22.682  10.636  1.00 18.11           C  
ATOM    412  N   SER g  54      22.598 -18.049  14.390  1.00 15.74           N  
ATOM    413  CA  SER g  54      23.939 -17.487  14.225  1.00 15.55           C  
ATOM    414  C   SER g  54      24.684 -17.122  15.504  1.00 15.82           C  
ATOM    415  O   SER g  54      25.903 -17.010  15.473  1.00 17.08           O  
ATOM    416  CB  SER g  54      23.925 -16.289  13.302  1.00 18.23           C  
ATOM    417  OG  SER g  54      23.532 -16.694  12.003  1.00 16.62           O  
ATOM    418  N   GLN g  55      23.971 -16.960  16.626  1.00 15.38           N  
ATOM    419  CA  GLN g  55      24.667 -16.699  17.863  1.00 16.29           C  
ATOM    420  C   GLN g  55      25.110 -18.010  18.537  1.00 16.66           C  
ATOM    421  O   GLN g  55      25.696 -17.964  19.611  1.00 19.45           O  
ATOM    422  CB  GLN g  55      23.746 -15.900  18.810  1.00 15.10           C  
ATOM    423  CG  GLN g  55      24.461 -15.139  19.961  1.00 15.49           C  
ATOM    424  CD  GLN g  55      23.505 -14.160  20.621  1.00 22.72           C  
ATOM    425  OE1 GLN g  55      22.791 -13.410  19.936  1.00 18.80           O  
ATOM    426  NE2 GLN g  55      23.455 -14.184  21.945  1.00 22.70           N  
ATOM    427  N   GLY g  56      24.783 -19.164  17.972  1.00 17.48           N  
ATOM    428  CA  GLY g  56      25.226 -20.435  18.538  1.00 17.01           C  
ATOM    429  C   GLY g  56      24.572 -20.526  19.944  1.00 20.69           C  
ATOM    430  O   GLY g  56      23.404 -20.147  20.135  1.00 20.70           O  
ATOM    431  N   LYS g  57      25.366 -20.957  20.910  1.00 21.47           N  
ATOM    432  CA  LYS g  57      24.906 -21.070  22.312  1.00 22.38           C  
ATOM    433  C   LYS g  57      25.452 -19.961  23.238  1.00 22.92           C  
ATOM    434  O   LYS g  57      25.339 -20.061  24.472  1.00 23.17           O  
ATOM    435  CB  LYS g  57      25.288 -22.456  22.841  1.00 22.66           C  
ATOM    436  CG  LYS g  57      24.417 -23.564  22.229  1.00 25.22           C  
ATOM    437  CD  LYS g  57      24.918 -24.950  22.609  1.00 28.01           C  
ATOM    438  CE  LYS g  57      24.144 -25.510  23.819  1.00 31.06           C  
ATOM    439  NZ  LYS g  57      25.026 -26.507  24.425  1.00 35.83           N1+
ATOM    440  N   LEU g  58      26.014 -18.913  22.664  1.00 22.69           N  
ATOM    441  CA  LEU g  58      26.508 -17.785  23.445  1.00 23.24           C  
ATOM    442  C   LEU g  58      25.351 -16.896  23.911  1.00 23.63           C  
ATOM    443  O   LEU g  58      24.351 -16.675  23.147  1.00 23.27           O  
ATOM    444  CB  LEU g  58      27.469 -16.954  22.588  1.00 22.07           C  
ATOM    445  CG  LEU g  58      28.721 -17.649  22.015  1.00 22.41           C  
ATOM    446  CD1 LEU g  58      29.675 -16.603  21.527  1.00 24.07           C  
ATOM    447  CD2 LEU g  58      29.434 -18.439  23.031  1.00 27.26           C  
ATOM    448  N   SER g  59      25.471 -16.409  25.164  1.00 24.90           N  
ATOM    449  CA  SER g  59      24.530 -15.422  25.744  1.00 25.02           C  
ATOM    450  C   SER g  59      24.725 -14.056  25.075  1.00 26.31           C  
ATOM    451  O   SER g  59      25.771 -13.795  24.431  1.00 25.38           O  
ATOM    452  CB  SER g  59      24.834 -15.232  27.229  1.00 25.12           C  
ATOM    453  OG  SER g  59      26.167 -14.762  27.376  1.00 22.93           O  
ATOM    454  N   ASN g  60      23.715 -13.195  25.176  1.00 26.53           N  
ATOM    455  CA  ASN g  60      23.860 -11.849  24.595  1.00 26.60           C  
ATOM    456  C   ASN g  60      25.138 -11.158  25.099  1.00 25.67           C  
ATOM    457  O   ASN g  60      25.892 -10.483  24.348  1.00 24.08           O  
ATOM    458  CB  ASN g  60      22.656 -10.971  24.928  1.00 27.06           C  
ATOM    459  CG  ASN g  60      21.402 -11.369  24.183  1.00 27.37           C  
ATOM    460  OD1 ASN g  60      21.377 -12.339  23.415  1.00 25.06           O  
ATOM    461  ND2 ASN g  60      20.327 -10.628  24.431  1.00 26.68           N  
ATOM    462  N   GLN g  61      25.411 -11.320  26.384  1.00 25.54           N  
ATOM    463  CA  GLN g  61      26.668 -10.764  26.914  1.00 25.30           C  
ATOM    464  C   GLN g  61      27.932 -11.448  26.331  1.00 24.49           C  
ATOM    465  O   GLN g  61      28.950 -10.798  26.042  1.00 23.21           O  
ATOM    466  CB  GLN g  61      26.671 -10.733  28.470  1.00 25.00           C  
ATOM    467  CG  GLN g  61      28.037 -10.319  29.074  1.00 29.89           C  
ATOM    468  CD  GLN g  61      28.085 -10.389  30.609  1.00 34.68           C  
ATOM    469  OE1 GLN g  61      27.209 -10.971  31.250  1.00 37.40           O  
ATOM    470  NE2 GLN g  61      29.117  -9.791  31.202  1.00 36.14           N  
ATOM    471  N   GLN g  62      27.907 -12.755  26.139  1.00 24.16           N  
ATOM    472  CA  GLN g  62      29.156 -13.375  25.678  1.00 24.87           C  
ATOM    473  C   GLN g  62      29.319 -12.947  24.185  1.00 22.19           C  
ATOM    474  O   GLN g  62      30.386 -12.653  23.726  1.00 22.56           O  
ATOM    475  CB  GLN g  62      29.085 -14.910  25.743  1.00 25.95           C  
ATOM    476  CG  GLN g  62      28.793 -15.577  27.092  1.00 31.02           C  
ATOM    477  CD  GLN g  62      28.538 -17.073  26.867  1.00 37.15           C  
ATOM    478  OE1 GLN g  62      27.402 -17.551  26.981  1.00 34.01           O  
ATOM    479  NE2 GLN g  62      29.590 -17.796  26.427  1.00 38.26           N  
ATOM    480  N   TRP g  63      28.211 -12.853  23.482  1.00 21.44           N  
ATOM    481  CA  TRP g  63      28.269 -12.461  22.078  1.00 20.89           C  
ATOM    482  C   TRP g  63      28.788 -11.033  21.996  1.00 20.07           C  
ATOM    483  O   TRP g  63      29.589 -10.730  21.161  1.00 18.47           O  
ATOM    484  CB  TRP g  63      26.898 -12.595  21.407  1.00 20.78           C  
ATOM    485  CG  TRP g  63      26.956 -12.126  19.979  1.00 19.28           C  
ATOM    486  CD1 TRP g  63      26.475 -10.936  19.476  1.00 20.33           C  
ATOM    487  CD2 TRP g  63      27.626 -12.788  18.880  1.00 20.11           C  
ATOM    488  NE1 TRP g  63      26.813 -10.825  18.136  1.00 18.40           N  
ATOM    489  CE2 TRP g  63      27.487 -11.965  17.749  1.00 20.99           C  
ATOM    490  CE3 TRP g  63      28.288 -14.018  18.748  1.00 17.91           C  
ATOM    491  CZ2 TRP g  63      28.006 -12.327  16.487  1.00 19.97           C  
ATOM    492  CZ3 TRP g  63      28.838 -14.370  17.474  1.00 19.69           C  
ATOM    493  CH2 TRP g  63      28.657 -13.543  16.388  1.00 18.73           C  
ATOM    494  N   GLU g  64      28.306 -10.145  22.868  1.00 20.32           N  
ATOM    495  CA  GLU g  64      28.717  -8.735  22.835  1.00 21.74           C  
ATOM    496  C   GLU g  64      30.212  -8.625  23.013  1.00 21.35           C  
ATOM    497  O   GLU g  64      30.830  -7.749  22.423  1.00 21.67           O  
ATOM    498  CB  GLU g  64      28.024  -7.909  23.952  1.00 20.85           C  
ATOM    499  CG  GLU g  64      26.640  -7.428  23.592  1.00 30.24           C  
ATOM    500  CD  GLU g  64      26.589  -6.698  22.252  1.00 36.65           C  
ATOM    501  OE1 GLU g  64      27.370  -5.734  22.051  1.00 40.86           O  
ATOM    502  OE2 GLU g  64      25.759  -7.077  21.409  1.00 37.63           O1-
ATOM    503  N   LYS g  65      30.789  -9.478  23.867  1.00 21.33           N  
ATOM    504  CA  LYS g  65      32.235  -9.399  24.154  1.00 21.12           C  
ATOM    505  C   LYS g  65      33.022  -9.861  22.976  1.00 20.84           C  
ATOM    506  O   LYS g  65      34.052  -9.289  22.680  1.00 20.45           O  
ATOM    507  CB  LYS g  65      32.652 -10.272  25.337  1.00 21.41           C  
ATOM    508  CG  LYS g  65      32.403  -9.640  26.685  1.00 25.75           C  
ATOM    509  CD  LYS g  65      32.369 -10.745  27.722  1.00 27.42           C  
ATOM    510  CE  LYS g  65      31.726 -10.314  28.972  1.00 32.25           C  
ATOM    511  NZ  LYS g  65      32.314 -11.218  29.982  1.00 34.83           N1+
ATOM    512  N   LEU g  66      32.564 -10.943  22.351  1.00 20.89           N  
ATOM    513  CA  LEU g  66      33.279 -11.479  21.178  1.00 21.19           C  
ATOM    514  C   LEU g  66      33.128 -10.445  20.065  1.00 20.66           C  
ATOM    515  O   LEU g  66      34.074 -10.141  19.366  1.00 20.79           O  
ATOM    516  CB  LEU g  66      32.658 -12.832  20.830  1.00 22.63           C  
ATOM    517  CG  LEU g  66      33.178 -13.746  19.747  1.00 25.64           C  
ATOM    518  CD1 LEU g  66      34.630 -14.164  20.169  1.00 28.76           C  
ATOM    519  CD2 LEU g  66      32.227 -14.943  19.707  1.00 29.05           C  
ATOM    520  N   GLN g  67      31.944  -9.849  19.894  1.00 19.80           N  
ATOM    521  CA  GLN g  67      31.835  -8.787  18.878  1.00 19.76           C  
ATOM    522  C   GLN g  67      32.707  -7.565  19.181  1.00 20.39           C  
ATOM    523  O   GLN g  67      33.287  -6.937  18.294  1.00 19.19           O  
ATOM    524  CB  GLN g  67      30.371  -8.333  18.739  1.00 20.55           C  
ATOM    525  CG  GLN g  67      30.171  -7.102  17.865  1.00 21.82           C  
ATOM    526  CD  GLN g  67      28.676  -6.854  17.617  1.00 25.45           C  
ATOM    527  OE1 GLN g  67      28.092  -7.164  16.541  1.00 24.71           O  
ATOM    528  NE2 GLN g  67      28.036  -6.352  18.646  1.00 21.47           N  
ATOM    529  N   HIS g  68      32.757  -7.172  20.456  1.00 20.59           N  
ATOM    530  CA  HIS g  68      33.646  -6.078  20.856  1.00 20.52           C  
ATOM    531  C   HIS g  68      35.093  -6.322  20.467  1.00 20.47           C  
ATOM    532  O   HIS g  68      35.796  -5.442  19.965  1.00 18.67           O  
ATOM    533  CB  HIS g  68      33.568  -5.859  22.389  1.00 21.01           C  
ATOM    534  CG  HIS g  68      34.582  -4.869  22.905  1.00 25.34           C  
ATOM    535  ND1 HIS g  68      34.444  -3.503  22.739  1.00 29.13           N  
ATOM    536  CD2 HIS g  68      35.764  -5.049  23.557  1.00 28.48           C  
ATOM    537  CE1 HIS g  68      35.482  -2.882  23.278  1.00 27.64           C  
ATOM    538  NE2 HIS g  68      36.301  -3.796  23.778  1.00 29.90           N  
ATOM    539  N   MET g  69      35.554  -7.519  20.738  1.00 19.74           N  
ATOM    540  CA  MET g  69      36.917  -7.838  20.333  1.00 21.50           C  
ATOM    541  C   MET g  69      37.165  -7.670  18.816  1.00 20.20           C  
ATOM    542  O   MET g  69      38.206  -7.173  18.394  1.00 20.86           O  
ATOM    543  CB  MET g  69      37.235  -9.252  20.768  1.00 22.31           C  
ATOM    544  CG  MET g  69      38.666  -9.626  20.420  1.00 28.88           C  
ATOM    545  SD  MET g  69      38.645 -11.401  20.351  1.00 43.80           S  
ATOM    546  CE  MET g  69      37.955 -11.650  21.991  1.00 36.39           C  
ATOM    547  N   PHE g  70      36.206  -8.094  17.990  1.00 19.63           N  
ATOM    548  CA  PHE g  70      36.365  -7.969  16.535  1.00 18.88           C  
ATOM    549  C   PHE g  70      36.194  -6.538  16.124  1.00 18.36           C  
ATOM    550  O   PHE g  70      36.806  -6.093  15.155  1.00 17.83           O  
ATOM    551  CB  PHE g  70      35.356  -8.881  15.821  1.00 18.52           C  
ATOM    552  CG  PHE g  70      35.791 -10.305  15.810  1.00 20.72           C  
ATOM    553  CD1 PHE g  70      36.993 -10.656  15.187  1.00 21.29           C  
ATOM    554  CD2 PHE g  70      35.049 -11.289  16.420  1.00 22.30           C  
ATOM    555  CE1 PHE g  70      37.433 -11.975  15.162  1.00 25.36           C  
ATOM    556  CE2 PHE g  70      35.469 -12.648  16.376  1.00 23.53           C  
ATOM    557  CZ  PHE g  70      36.701 -12.982  15.732  1.00 22.94           C  
ATOM    558  N   GLN g  71      35.363  -5.783  16.863  1.00 18.10           N  
ATOM    559  CA  GLN g  71      35.244  -4.391  16.542  1.00 18.31           C  
ATOM    560  C   GLN g  71      36.581  -3.686  16.766  1.00 18.46           C  
ATOM    561  O   GLN g  71      37.010  -2.880  15.927  1.00 20.35           O  
ATOM    562  CB  GLN g  71      34.141  -3.700  17.388  1.00 18.62           C  
ATOM    563  CG  GLN g  71      32.743  -3.968  16.827  1.00 17.59           C  
ATOM    564  CD  GLN g  71      31.711  -3.510  17.803  1.00 20.32           C  
ATOM    565  OE1 GLN g  71      31.984  -3.440  19.003  1.00 20.72           O  
ATOM    566  NE2 GLN g  71      30.522  -3.182  17.308  1.00 21.83           N  
ATOM    567  N   VAL g  72      37.219  -3.966  17.884  1.00 18.29           N  
ATOM    568  CA  VAL g  72      38.566  -3.412  18.126  1.00 18.52           C  
ATOM    569  C   VAL g  72      39.592  -3.888  17.063  1.00 17.77           C  
ATOM    570  O   VAL g  72      40.403  -3.113  16.510  1.00 18.02           O  
ATOM    571  CB  VAL g  72      39.108  -3.701  19.530  1.00 18.76           C  
ATOM    572  CG1 VAL g  72      40.555  -3.112  19.640  1.00 18.38           C  
ATOM    573  CG2 VAL g  72      38.266  -2.994  20.578  1.00 17.99           C  
ATOM    574  N   TYR g  73      39.489  -5.159  16.733  1.00 17.78           N  
ATOM    575  CA  TYR g  73      40.380  -5.725  15.674  1.00 18.52           C  
ATOM    576  C   TYR g  73      40.193  -5.022  14.322  1.00 17.88           C  
ATOM    577  O   TYR g  73      41.152  -4.624  13.691  1.00 15.04           O  
ATOM    578  CB  TYR g  73      40.137  -7.228  15.539  1.00 17.70           C  
ATOM    579  CG  TYR g  73      40.665  -7.784  14.207  1.00 17.39           C  
ATOM    580  CD1 TYR g  73      42.008  -8.073  14.038  1.00 17.25           C  
ATOM    581  CD2 TYR g  73      39.808  -7.984  13.134  1.00 19.42           C  
ATOM    582  CE1 TYR g  73      42.483  -8.476  12.865  1.00 16.48           C  
ATOM    583  CE2 TYR g  73      40.294  -8.467  11.938  1.00 20.00           C  
ATOM    584  CZ  TYR g  73      41.628  -8.691  11.820  1.00 19.26           C  
ATOM    585  OH  TYR g  73      42.140  -9.173  10.620  1.00 19.56           O  
ATOM    586  N   ARG g  74      38.935  -4.821  13.882  1.00 17.74           N  
ATOM    587  CA  ARG g  74      38.750  -4.239  12.553  1.00 17.50           C  
ATOM    588  C   ARG g  74      39.402  -2.874  12.477  1.00 16.52           C  
ATOM    589  O   ARG g  74      40.092  -2.606  11.510  1.00 14.72           O  
ATOM    590  CB  ARG g  74      37.275  -4.174  12.133  1.00 17.67           C  
ATOM    591  CG  ARG g  74      37.070  -3.537  10.813  1.00 18.32           C  
ATOM    592  CD  ARG g  74      35.603  -3.723  10.312  1.00 22.44           C  
ATOM    593  NE  ARG g  74      34.739  -2.811  11.040  1.00 25.84           N  
ATOM    594  CZ  ARG g  74      33.440  -2.604  10.758  1.00 25.00           C  
ATOM    595  NH1 ARG g  74      32.857  -3.283   9.780  1.00 23.49           N1+
ATOM    596  NH2 ARG g  74      32.733  -1.722  11.461  1.00 22.53           N  
ATOM    597  N   VAL g  75      39.190  -1.998  13.495  1.00 16.43           N  
ATOM    598  CA  VAL g  75      39.826  -0.695  13.485  1.00 15.73           C  
ATOM    599  C   VAL g  75      41.379  -0.823  13.577  1.00 16.55           C  
ATOM    600  O   VAL g  75      42.100  -0.106  12.869  1.00 16.59           O  
ATOM    601  CB  VAL g  75      39.310   0.168  14.706  1.00 16.17           C  
ATOM    602  CG1 VAL g  75      40.118   1.453  14.862  1.00 18.91           C  
ATOM    603  CG2 VAL g  75      37.799   0.527  14.520  1.00 16.54           C  
ATOM    604  N   SER g  76      41.853  -1.720  14.440  1.00 17.67           N  
ATOM    605  CA  SER g  76      43.297  -1.901  14.733  1.00 17.84           C  
ATOM    606  C   SER g  76      44.015  -2.399  13.472  1.00 18.08           C  
ATOM    607  O   SER g  76      45.020  -1.807  13.039  1.00 17.36           O  
ATOM    608  CB  SER g  76      43.485  -2.903  15.894  1.00 18.05           C  
ATOM    609  OG  SER g  76      43.035  -2.302  17.159  1.00 20.32           O  
ATOM    610  N   PHE g  77      43.396  -3.405  12.844  1.00 18.20           N  
ATOM    611  CA  PHE g  77      43.881  -3.970  11.574  1.00 17.50           C  
ATOM    612  C   PHE g  77      44.008  -2.882  10.507  1.00 17.72           C  
ATOM    613  O   PHE g  77      45.011  -2.773   9.792  1.00 16.60           O  
ATOM    614  CB  PHE g  77      42.923  -5.071  11.057  1.00 17.33           C  
ATOM    615  CG  PHE g  77      43.288  -5.567   9.687  1.00 21.55           C  
ATOM    616  CD1 PHE g  77      42.638  -5.075   8.527  1.00 21.21           C  
ATOM    617  CD2 PHE g  77      44.329  -6.526   9.543  1.00 21.95           C  
ATOM    618  CE1 PHE g  77      43.035  -5.498   7.239  1.00 17.80           C  
ATOM    619  CE2 PHE g  77      44.695  -7.002   8.273  1.00 18.63           C  
ATOM    620  CZ  PHE g  77      44.122  -6.459   7.147  1.00 19.26           C  
ATOM    621  N   THR g  78      42.934  -2.102  10.327  1.00 16.01           N  
ATOM    622  CA  THR g  78      42.989  -1.071   9.337  1.00 16.43           C  
ATOM    623  C   THR g  78      44.114   0.002   9.615  1.00 16.83           C  
ATOM    624  O   THR g  78      44.861   0.381   8.725  1.00 15.47           O  
ATOM    625  CB  THR g  78      41.623  -0.355   9.261  1.00 17.31           C  
ATOM    626  OG1 THR g  78      40.607  -1.331   8.939  1.00 19.30           O  
ATOM    627  CG2 THR g  78      41.678   0.698   8.194  1.00 19.76           C  
ATOM    628  N   ARG g  79      44.271   0.414  10.864  1.00 17.31           N  
ATOM    629  CA  ARG g  79      45.314   1.431  11.185  1.00 19.15           C  
ATOM    630  C   ARG g  79      46.712   0.831  10.944  1.00 18.44           C  
ATOM    631  O   ARG g  79      47.586   1.488  10.353  1.00 18.16           O  
ATOM    632  CB  ARG g  79      45.085   1.949  12.623  1.00 17.94           C  
ATOM    633  CG  ARG g  79      46.184   2.891  13.255  1.00 25.58           C  
ATOM    634  CD  ARG g  79      45.920   2.959  14.796  1.00 33.15           C  
ATOM    635  NE  ARG g  79      45.781   1.591  15.281  1.00 40.16           N  
ATOM    636  CZ  ARG g  79      46.798   0.794  15.612  1.00 43.89           C  
ATOM    637  NH1 ARG g  79      48.052   1.268  15.615  1.00 47.20           N1+
ATOM    638  NH2 ARG g  79      46.567  -0.470  15.973  1.00 40.33           N  
ATOM    639  N   ASP g  80      46.867  -0.431  11.351  1.00 18.97           N  
ATOM    640  CA  ASP g  80      48.135  -1.195  11.224  1.00 19.37           C  
ATOM    641  C   ASP g  80      48.582  -1.249   9.761  1.00 18.64           C  
ATOM    642  O   ASP g  80      49.716  -0.909   9.431  1.00 17.93           O  
ATOM    643  CB  ASP g  80      47.948  -2.601  11.733  1.00 21.81           C  
ATOM    644  CG  ASP g  80      48.007  -2.704  13.263  1.00 25.76           C  
ATOM    645  OD1 ASP g  80      48.227  -1.728  13.982  1.00 29.54           O  
ATOM    646  OD2 ASP g  80      47.802  -3.828  13.753  1.00 36.59           O1-
ATOM    647  N   ILE g  81      47.671  -1.614   8.864  1.00 17.73           N  
ATOM    648  CA  ILE g  81      48.034  -1.692   7.442  1.00 17.63           C  
ATOM    649  C   ILE g  81      48.311  -0.306   6.886  1.00 17.36           C  
ATOM    650  O   ILE g  81      49.307  -0.114   6.166  1.00 18.26           O  
ATOM    651  CB  ILE g  81      46.938  -2.392   6.602  1.00 17.11           C  
ATOM    652  CG1 ILE g  81      46.685  -3.799   7.122  1.00 20.25           C  
ATOM    653  CG2 ILE g  81      47.281  -2.264   5.103  1.00 16.62           C  
ATOM    654  CD1 ILE g  81      47.904  -4.705   7.051  1.00 15.49           C  
ATOM    655  N   GLN g  82      47.478   0.677   7.235  1.00 17.99           N  
ATOM    656  CA  GLN g  82      47.706   2.044   6.731  1.00 18.20           C  
ATOM    657  C   GLN g  82      49.073   2.585   7.264  1.00 17.70           C  
ATOM    658  O   GLN g  82      49.785   3.278   6.543  1.00 19.44           O  
ATOM    659  CB  GLN g  82      46.557   3.001   7.097  1.00 19.66           C  
ATOM    660  CG  GLN g  82      45.299   2.733   6.270  1.00 22.52           C  
ATOM    661  CD  GLN g  82      44.080   3.470   6.761  1.00 34.09           C  
ATOM    662  OE1 GLN g  82      43.957   3.825   7.959  1.00 36.76           O  
ATOM    663  NE2 GLN g  82      43.133   3.693   5.842  1.00 35.28           N  
ATOM    664  N   GLU g  83      49.445   2.219   8.496  1.00 16.77           N  
ATOM    665  CA  GLU g  83      50.766   2.651   9.047  1.00 17.51           C  
ATOM    666  C   GLU g  83      51.942   1.952   8.356  1.00 17.10           C  
ATOM    667  O   GLU g  83      52.971   2.548   8.047  1.00 17.34           O  
ATOM    668  CB  GLU g  83      50.791   2.304  10.533  1.00 19.99           C  
ATOM    669  CG  GLU g  83      49.929   3.312  11.366  1.00 23.85           C  
ATOM    670  CD  GLU g  83      50.280   4.783  11.107  1.00 37.12           C  
ATOM    671  OE1 GLU g  83      51.486   5.167  11.231  1.00 40.48           O  
ATOM    672  OE2 GLU g  83      49.343   5.578  10.787  1.00 40.31           O1-
ATOM    673  N   LEU g  84      51.746   0.664   8.084  1.00 16.63           N  
ATOM    674  CA  LEU g  84      52.767  -0.085   7.401  1.00 17.33           C  
ATOM    675  C   LEU g  84      53.001   0.482   6.021  1.00 17.39           C  
ATOM    676  O   LEU g  84      54.108   0.642   5.604  1.00 17.84           O  
ATOM    677  CB  LEU g  84      52.327  -1.542   7.294  1.00 17.14           C  
ATOM    678  CG  LEU g  84      53.335  -2.467   6.644  1.00 19.78           C  
ATOM    679  CD1 LEU g  84      54.628  -2.398   7.412  1.00 23.02           C  
ATOM    680  CD2 LEU g  84      52.703  -3.929   6.646  1.00 22.77           C  
ATOM    681  N   VAL g  85      51.957   0.745   5.269  1.00 18.34           N  
ATOM    682  CA  VAL g  85      52.164   1.335   3.925  1.00 18.81           C  
ATOM    683  C   VAL g  85      52.890   2.676   3.988  1.00 19.48           C  
ATOM    684  O   VAL g  85      53.787   2.937   3.198  1.00 19.26           O  
ATOM    685  CB  VAL g  85      50.853   1.491   3.196  1.00 19.57           C  
ATOM    686  CG1 VAL g  85      51.075   2.139   1.808  1.00 20.26           C  
ATOM    687  CG2 VAL g  85      50.205   0.085   3.060  1.00 19.41           C  
ATOM    688  N   LYS g  86      52.545   3.504   4.961  1.00 19.34           N  
ATOM    689  CA  LYS g  86      53.234   4.783   5.122  1.00 19.99           C  
ATOM    690  C   LYS g  86      54.711   4.554   5.376  1.00 19.36           C  
ATOM    691  O   LYS g  86      55.565   5.225   4.835  1.00 19.57           O  
ATOM    692  CB  LYS g  86      52.679   5.556   6.326  1.00 20.25           C  
ATOM    693  CG  LYS g  86      51.346   6.275   6.095  1.00 26.80           C  
ATOM    694  CD  LYS g  86      50.901   6.943   7.445  1.00 30.67           C  
ATOM    695  CE  LYS g  86      49.397   7.216   7.526  1.00 36.11           C  
ATOM    696  NZ  LYS g  86      49.124   8.632   7.085  1.00 37.40           N1+
ATOM    697  N   MET g  87      55.011   3.592   6.240  1.00 20.66           N  
ATOM    698  CA  MET g  87      56.378   3.394   6.654  1.00 21.02           C  
ATOM    699  C   MET g  87      57.170   2.842   5.466  1.00 22.37           C  
ATOM    700  O   MET g  87      58.331   3.127   5.337  1.00 22.29           O  
ATOM    701  CB  MET g  87      56.432   2.437   7.852  1.00 20.76           C  
ATOM    702  CG  MET g  87      57.833   2.018   8.253  1.00 23.42           C  
ATOM    703  SD  MET g  87      57.662   1.063   9.809  1.00 33.38           S  
ATOM    704  CE  MET g  87      59.316   0.450  10.080  1.00 29.56           C  
ATOM    705  N   MET g  88      56.541   2.013   4.619  1.00 25.71           N  
ATOM    706  CA  MET g  88      57.259   1.374   3.494  1.00 27.98           C  
ATOM    707  C   MET g  88      57.347   2.278   2.251  1.00 30.74           C  
ATOM    708  O   MET g  88      58.143   2.040   1.331  1.00 29.85           O  
ATOM    709  CB  MET g  88      56.564   0.056   3.127  1.00 29.41           C  
ATOM    710  CG  MET g  88      56.709  -0.977   4.186  1.00 31.89           C  
ATOM    711  SD  MET g  88      58.437  -1.535   4.151  1.00 44.79           S  
ATOM    712  CE  MET g  88      58.489  -2.056   2.427  1.00 41.72           C  
ATOM    713  N   SER g  89      56.535   3.341   2.260  1.00 32.47           N  
ATOM    714  CA  SER g  89      56.413   4.269   1.117  1.00 35.31           C  
ATOM    715  C   SER g  89      57.760   4.716   0.538  1.00 36.62           C  
ATOM    716  O   SER g  89      58.671   5.078   1.299  1.00 36.45           O  
ATOM    717  CB  SER g  89      55.559   5.476   1.522  1.00 35.16           C  
ATOM    718  OG  SER g  89      55.415   6.397   0.446  1.00 38.13           O  
ATOM    719  N   PRO g  90      57.902   4.701  -0.819  1.00 38.07           N  
ATOM    720  CA  PRO g  90      56.860   4.358  -1.794  1.00 38.91           C  
ATOM    721  C   PRO g  90      57.116   2.983  -2.367  1.00 39.86           C  
ATOM    722  O   PRO g  90      56.731   2.723  -3.510  1.00 40.38           O  
ATOM    723  CB  PRO g  90      57.125   5.367  -2.918  1.00 38.58           C  
ATOM    724  CG  PRO g  90      58.690   5.406  -2.951  1.00 38.84           C  
ATOM    725  CD  PRO g  90      59.161   5.044  -1.515  1.00 38.29           C  
ATOM    726  N   LYS g  91      57.766   2.109  -1.607  1.00 40.46           N  
ATOM    727  CA  LYS g  91      58.121   0.808  -2.133  1.00 41.83           C  
ATOM    728  C   LYS g  91      56.890  -0.091  -2.319  1.00 42.14           C  
ATOM    729  O   LYS g  91      56.874  -0.958  -3.192  1.00 42.39           O  
ATOM    730  CB  LYS g  91      59.156   0.130  -1.243  1.00 42.68           C  
ATOM    731  CG  LYS g  91      60.489   0.836  -1.140  1.00 44.70           C  
ATOM    732  CD  LYS g  91      61.461   0.013  -0.269  1.00 49.90           C  
ATOM    733  CE  LYS g  91      62.887   0.579  -0.292  1.00 51.43           C  
ATOM    734  NZ  LYS g  91      63.854  -0.362   0.388  1.00 53.80           N1+
ATOM    735  N   GLU g  92      55.844   0.116  -1.531  1.00 42.53           N  
ATOM    736  CA  GLU g  92      54.632  -0.690  -1.709  1.00 43.74           C  
ATOM    737  C   GLU g  92      53.396   0.153  -2.054  1.00 43.59           C  
ATOM    738  O   GLU g  92      52.652   0.603  -1.195  1.00 44.83           O  
ATOM    739  CB  GLU g  92      54.401  -1.601  -0.502  1.00 44.31           C  
ATOM    740  CG  GLU g  92      55.473  -2.694  -0.377  1.00 46.15           C  
ATOM    741  CD  GLU g  92      55.449  -3.686  -1.553  1.00 46.37           C  
ATOM    742  OE1 GLU g  92      54.353  -4.094  -1.996  1.00 47.48           O  
ATOM    743  OE2 GLU g  92      56.534  -4.054  -2.030  1.00 47.76           O1-
ATOM    744  N   ASP g  93      53.183   0.386  -3.334  1.00 43.21           N  
ATOM    745  CA  ASP g  93      52.160   1.340  -3.710  1.00 42.93           C  
ATOM    746  C   ASP g  93      50.771   0.722  -3.429  1.00 41.13           C  
ATOM    747  O   ASP g  93      50.636  -0.497  -3.237  1.00 40.88           O  
ATOM    748  CB  ASP g  93      52.336   1.824  -5.188  1.00 44.30           C  
ATOM    749  CG  ASP g  93      53.433   2.952  -5.368  1.00 48.19           C  
ATOM    750  OD1 ASP g  93      54.150   3.333  -4.396  1.00 51.19           O  
ATOM    751  OD2 ASP g  93      53.573   3.483  -6.511  1.00 52.61           O1-
ATOM    752  N   TYR g  94      49.754   1.581  -3.349  1.00 38.85           N  
ATOM    753  CA  TYR g  94      48.358   1.161  -3.277  1.00 35.70           C  
ATOM    754  C   TYR g  94      48.082   0.855  -4.768  1.00 34.06           C  
ATOM    755  O   TYR g  94      48.874   1.268  -5.639  1.00 34.70           O  
ATOM    756  CB  TYR g  94      47.491   2.323  -2.714  1.00 35.33           C  
ATOM    757  CG  TYR g  94      47.399   2.472  -1.167  1.00 35.03           C  
ATOM    758  CD1 TYR g  94      47.804   3.659  -0.501  1.00 38.47           C  
ATOM    759  CD2 TYR g  94      46.909   1.447  -0.376  1.00 37.41           C  
ATOM    760  CE1 TYR g  94      47.698   3.804   0.935  1.00 35.40           C  
ATOM    761  CE2 TYR g  94      46.792   1.567   1.046  1.00 39.22           C  
ATOM    762  CZ  TYR g  94      47.183   2.752   1.710  1.00 41.38           C  
ATOM    763  OH  TYR g  94      47.034   2.815   3.134  1.00 37.61           O  
ATOM    764  N   PRO g  95      47.016   0.104  -5.104  1.00 30.73           N  
ATOM    765  CA  PRO g  95      45.989  -0.527  -4.249  1.00 27.88           C  
ATOM    766  C   PRO g  95      46.460  -1.833  -3.593  1.00 25.96           C  
ATOM    767  O   PRO g  95      47.392  -2.516  -4.083  1.00 26.28           O  
ATOM    768  CB  PRO g  95      44.813  -0.770  -5.217  1.00 27.08           C  
ATOM    769  CG  PRO g  95      45.430  -0.788  -6.615  1.00 28.61           C  
ATOM    770  CD  PRO g  95      46.658   0.072  -6.543  1.00 30.23           C  
ATOM    771  N   ILE g  96      45.880  -2.171  -2.453  1.00 21.95           N  
ATOM    772  CA  ILE g  96      46.321  -3.331  -1.775  1.00 19.70           C  
ATOM    773  C   ILE g  96      45.052  -4.137  -1.439  1.00 18.99           C  
ATOM    774  O   ILE g  96      44.023  -3.554  -1.077  1.00 18.55           O  
ATOM    775  CB  ILE g  96      47.081  -2.964  -0.495  1.00 19.68           C  
ATOM    776  CG1 ILE g  96      48.524  -2.497  -0.824  1.00 22.87           C  
ATOM    777  CG2 ILE g  96      47.063  -4.120   0.545  1.00 21.21           C  
ATOM    778  CD1 ILE g  96      49.243  -1.950   0.422  1.00 22.14           C  
ATOM    779  N  AGLU g  97      45.131  -5.459  -1.604  0.50 17.21           N  
ATOM    780  N  BGLU g  97      45.101  -5.452  -1.622  0.50 17.82           N  
ATOM    781  CA AGLU g  97      44.019  -6.365  -1.274  0.50 16.29           C  
ATOM    782  CA BGLU g  97      43.987  -6.303  -1.198  0.50 17.34           C  
ATOM    783  C  AGLU g  97      44.567  -7.369  -0.260  0.50 16.13           C  
ATOM    784  C  BGLU g  97      44.586  -7.305  -0.237  0.50 16.77           C  
ATOM    785  O  AGLU g  97      45.605  -8.013  -0.513  0.50 17.01           O  
ATOM    786  O  BGLU g  97      45.671  -7.870  -0.499  0.50 17.27           O  
ATOM    787  CB AGLU g  97      43.506  -7.134  -2.547  0.50 16.06           C  
ATOM    788  CB BGLU g  97      43.318  -7.048  -2.395  0.50 18.03           C  
ATOM    789  CG AGLU g  97      43.016  -6.268  -3.726  0.50 14.10           C  
ATOM    790  CG BGLU g  97      42.270  -8.079  -1.959  0.50 19.16           C  
ATOM    791  CD AGLU g  97      41.716  -5.492  -3.449  0.50 17.11           C  
ATOM    792  CD BGLU g  97      40.978  -7.473  -1.399  0.50 18.61           C  
ATOM    793  OE1AGLU g  97      41.053  -5.805  -2.453  0.50 15.95           O  
ATOM    794  OE1BGLU g  97      40.646  -6.319  -1.703  0.50 17.62           O  
ATOM    795  OE2AGLU g  97      41.387  -4.548  -4.201  0.50 13.55           O1-
ATOM    796  OE2BGLU g  97      40.261  -8.161  -0.667  0.50 14.46           O1-
ATOM    797  N   ILE g  98      43.931  -7.475   0.905  1.00 15.76           N  
ATOM    798  CA  ILE g  98      44.348  -8.454   1.905  1.00 16.41           C  
ATOM    799  C   ILE g  98      43.157  -9.303   2.219  1.00 17.42           C  
ATOM    800  O   ILE g  98      42.045  -8.771   2.357  1.00 18.16           O  
ATOM    801  CB  ILE g  98      44.877  -7.799   3.165  1.00 17.66           C  
ATOM    802  CG1 ILE g  98      46.095  -6.929   2.823  1.00 19.90           C  
ATOM    803  CG2 ILE g  98      45.167  -8.882   4.214  1.00 18.38           C  
ATOM    804  CD1 ILE g  98      46.559  -6.040   4.106  1.00 21.66           C  
ATOM    805  N   GLN g  99      43.348 -10.600   2.238  1.00 14.27           N  
ATOM    806  CA  GLN g  99      42.287 -11.572   2.579  1.00 15.15           C  
ATOM    807  C   GLN g  99      42.713 -12.386   3.769  1.00 15.48           C  
ATOM    808  O   GLN g  99      43.914 -12.762   3.909  1.00 16.36           O  
ATOM    809  CB  GLN g  99      42.028 -12.473   1.374  1.00 12.51           C  
ATOM    810  CG  GLN g  99      41.424 -11.684   0.165  1.00 16.32           C  
ATOM    811  CD  GLN g  99      41.591 -12.527  -1.095  1.00 18.71           C  
ATOM    812  OE1 GLN g  99      42.605 -12.387  -1.774  1.00 18.30           O  
ATOM    813  NE2 GLN g  99      40.709 -13.495  -1.324  1.00 15.19           N  
ATOM    814  N   LEU g 100      41.809 -12.650   4.687  1.00 13.63           N  
ATOM    815  CA  LEU g 100      42.148 -13.582   5.734  1.00 14.71           C  
ATOM    816  C   LEU g 100      41.117 -14.698   5.798  1.00 15.57           C  
ATOM    817  O   LEU g 100      39.917 -14.412   5.596  1.00 15.78           O  
ATOM    818  CB  LEU g 100      42.247 -12.783   7.017  1.00 16.37           C  
ATOM    819  CG  LEU g 100      42.426 -13.457   8.339  1.00 19.44           C  
ATOM    820  CD1 LEU g 100      43.092 -12.486   9.418  1.00 17.10           C  
ATOM    821  CD2 LEU g 100      41.025 -14.016   8.864  1.00 21.15           C  
ATOM    822  N   SER g 101      41.535 -15.951   5.999  1.00 13.26           N  
ATOM    823  CA  SER g 101      40.630 -17.096   6.151  1.00 16.57           C  
ATOM    824  C   SER g 101      41.008 -17.748   7.452  1.00 17.49           C  
ATOM    825  O   SER g 101      42.133 -18.212   7.620  1.00 14.96           O  
ATOM    826  CB  SER g 101      40.860 -18.051   4.989  1.00 17.31           C  
ATOM    827  OG  SER g 101      40.214 -19.319   5.238  1.00 19.83           O  
ATOM    828  N   ALA g 102      40.084 -17.795   8.412  1.00 16.11           N  
ATOM    829  CA  ALA g 102      40.411 -18.261   9.766  1.00 14.97           C  
ATOM    830  C   ALA g 102      39.222 -19.166  10.210  1.00 18.22           C  
ATOM    831  O   ALA g 102      38.060 -18.910   9.867  1.00 18.12           O  
ATOM    832  CB  ALA g 102      40.599 -17.043  10.733  1.00 17.37           C  
ATOM    833  N   GLY g 103      39.484 -20.195  10.973  1.00 16.62           N  
ATOM    834  CA  GLY g 103      38.397 -21.034  11.409  1.00 17.64           C  
ATOM    835  C   GLY g 103      38.876 -22.374  11.909  1.00 17.88           C  
ATOM    836  O   GLY g 103      40.032 -22.522  12.381  1.00 16.08           O  
ATOM    837  N   CYS g 104      38.002 -23.393  11.845  1.00 19.11           N  
ATOM    838  CA  CYS g 104      38.413 -24.667  12.368  1.00 22.34           C  
ATOM    839  C   CYS g 104      37.597 -25.724  11.653  1.00 24.78           C  
ATOM    840  O   CYS g 104      36.474 -25.451  11.174  1.00 21.99           O  
ATOM    841  CB  CYS g 104      38.248 -24.721  13.897  1.00 23.87           C  
ATOM    842  SG  CYS g 104      36.616 -24.098  14.575  1.00 29.19           S  
ATOM    843  N   GLU g 105      38.236 -26.858  11.457  1.00 25.42           N  
ATOM    844  CA  GLU g 105      37.583 -28.040  10.941  1.00 29.83           C  
ATOM    845  C   GLU g 105      37.234 -28.990  12.084  1.00 31.06           C  
ATOM    846  O   GLU g 105      38.080 -29.346  12.889  1.00 29.95           O  
ATOM    847  CB  GLU g 105      38.461 -28.731   9.897  1.00 29.77           C  
ATOM    848  CG  GLU g 105      37.620 -29.628   8.968  1.00 35.01           C  
ATOM    849  CD  GLU g 105      38.428 -30.446   7.979  1.00 40.18           C  
ATOM    850  OE1 GLU g 105      39.657 -30.379   8.031  1.00 44.24           O  
ATOM    851  OE2 GLU g 105      37.828 -31.194   7.162  1.00 44.48           O1-
ATOM    852  N   MET g 106      35.959 -29.367  12.166  1.00 33.46           N  
ATOM    853  CA  MET g 106      35.451 -30.295  13.195  1.00 37.14           C  
ATOM    854  C   MET g 106      35.290 -31.714  12.647  1.00 38.64           C  
ATOM    855  O   MET g 106      34.589 -31.902  11.648  1.00 36.95           O  
ATOM    856  CB  MET g 106      34.059 -29.846  13.665  1.00 36.96           C  
ATOM    857  CG  MET g 106      33.897 -28.356  13.860  1.00 39.87           C  
ATOM    858  SD  MET g 106      34.944 -27.758  15.213  1.00 42.95           S  
ATOM    859  CE  MET g 106      34.100 -28.372  16.685  1.00 43.12           C  
ATOM    860  N   TYR g 107      35.926 -32.686  13.307  1.00 41.77           N  
ATOM    861  CA  TYR g 107      35.729 -34.124  13.035  1.00 44.45           C  
ATOM    862  C   TYR g 107      35.193 -34.862  14.253  1.00 45.99           C  
ATOM    863  O   TYR g 107      35.193 -34.334  15.381  1.00 46.28           O  
ATOM    864  CB  TYR g 107      37.035 -34.852  12.672  1.00 44.58           C  
ATOM    865  CG  TYR g 107      38.079 -33.988  12.041  1.00 45.44           C  
ATOM    866  CD1 TYR g 107      38.125 -33.804  10.651  1.00 46.01           C  
ATOM    867  CD2 TYR g 107      39.025 -33.343  12.834  1.00 46.33           C  
ATOM    868  CE1 TYR g 107      39.092 -32.987  10.082  1.00 47.92           C  
ATOM    869  CE2 TYR g 107      39.985 -32.532  12.277  1.00 46.29           C  
ATOM    870  CZ  TYR g 107      40.012 -32.355  10.913  1.00 46.66           C  
ATOM    871  OH  TYR g 107      40.974 -31.544  10.396  1.00 47.52           O  
ATOM    872  N   PRO g 108      34.773 -36.118  14.024  1.00 47.56           N  
ATOM    873  CA  PRO g 108      34.446 -37.143  15.028  1.00 47.75           C  
ATOM    874  C   PRO g 108      35.215 -36.959  16.349  1.00 48.04           C  
ATOM    875  O   PRO g 108      36.407 -36.608  16.344  1.00 48.43           O  
ATOM    876  CB  PRO g 108      34.889 -38.435  14.334  1.00 48.03           C  
ATOM    877  CG  PRO g 108      34.669 -38.150  12.817  1.00 48.14           C  
ATOM    878  CD  PRO g 108      34.611 -36.630  12.645  1.00 47.71           C  
ATOM    879  N   GLY g 109      34.550 -37.250  17.467  1.00 47.97           N  
ATOM    880  CA  GLY g 109      35.081 -36.928  18.790  1.00 47.81           C  
ATOM    881  C   GLY g 109      34.577 -35.526  19.060  1.00 47.86           C  
ATOM    882  O   GLY g 109      33.487 -35.162  18.613  1.00 48.50           O  
ATOM    883  N   ASN g 110      35.342 -34.727  19.788  1.00 47.06           N  
ATOM    884  CA  ASN g 110      35.108 -33.282  19.723  1.00 45.87           C  
ATOM    885  C   ASN g 110      36.280 -32.616  19.002  1.00 44.00           C  
ATOM    886  O   ASN g 110      36.261 -31.383  18.742  1.00 43.92           O  
ATOM    887  CB  ASN g 110      34.824 -32.666  21.100  1.00 46.74           C  
ATOM    888  CG  ASN g 110      33.399 -32.976  21.607  1.00 49.43           C  
ATOM    889  OD1 ASN g 110      32.396 -32.763  20.894  1.00 51.66           O  
ATOM    890  ND2 ASN g 110      33.308 -33.481  22.848  1.00 51.60           N  
ATOM    891  N   ALA g 111      37.262 -33.466  18.659  1.00 40.44           N  
ATOM    892  CA  ALA g 111      38.479 -33.126  17.881  1.00 37.73           C  
ATOM    893  C   ALA g 111      38.309 -32.071  16.762  1.00 35.38           C  
ATOM    894  O   ALA g 111      37.300 -32.056  16.034  1.00 34.49           O  
ATOM    895  CB  ALA g 111      39.076 -34.395  17.276  1.00 37.87           C  
ATOM    896  N   SER g 112      39.312 -31.217  16.614  1.00 32.58           N  
ATOM    897  CA  SER g 112      39.289 -30.192  15.569  1.00 30.56           C  
ATOM    898  C   SER g 112      40.692 -29.686  15.307  1.00 29.34           C  
ATOM    899  O   SER g 112      41.593 -29.873  16.152  1.00 27.41           O  
ATOM    900  CB  SER g 112      38.422 -28.996  15.974  1.00 31.17           C  
ATOM    901  OG  SER g 112      38.957 -28.337  17.111  1.00 31.26           O  
ATOM    902  N   GLU g 113      40.871 -29.068  14.122  1.00 26.90           N  
ATOM    903  CA  GLU g 113      42.091 -28.384  13.774  1.00 27.10           C  
ATOM    904  C   GLU g 113      41.736 -26.953  13.317  1.00 24.47           C  
ATOM    905  O   GLU g 113      40.761 -26.758  12.621  1.00 24.22           O  
ATOM    906  CB  GLU g 113      42.879 -29.135  12.700  1.00 28.43           C  
ATOM    907  CG  GLU g 113      43.642 -28.171  11.761  1.00 36.08           C  
ATOM    908  CD  GLU g 113      45.037 -28.642  11.338  1.00 43.47           C  
ATOM    909  OE1 GLU g 113      45.339 -29.839  11.523  1.00 49.06           O  
ATOM    910  OE2 GLU g 113      45.824 -27.790  10.820  1.00 47.04           O1-
ATOM    911  N   SER g 114      42.534 -25.958  13.705  1.00 20.81           N  
ATOM    912  CA  SER g 114      42.201 -24.586  13.377  1.00 19.40           C  
ATOM    913  C   SER g 114      43.224 -24.025  12.420  1.00 19.02           C  
ATOM    914  O   SER g 114      44.316 -24.601  12.267  1.00 19.22           O  
ATOM    915  CB  SER g 114      42.135 -23.709  14.626  1.00 19.58           C  
ATOM    916  OG  SER g 114      41.073 -24.208  15.471  0.50 14.48           O  
ATOM    917  N   PHE g 115      42.901 -22.887  11.814  1.00 16.97           N  
ATOM    918  CA  PHE g 115      43.805 -22.313  10.850  1.00 17.81           C  
ATOM    919  C   PHE g 115      43.564 -20.827  10.770  1.00 15.96           C  
ATOM    920  O   PHE g 115      42.475 -20.305  11.114  1.00 15.99           O  
ATOM    921  CB  PHE g 115      43.545 -22.935   9.448  1.00 17.76           C  
ATOM    922  CG  PHE g 115      42.116 -22.820   9.020  1.00 17.80           C  
ATOM    923  CD1 PHE g 115      41.215 -23.823   9.302  1.00 20.48           C  
ATOM    924  CD2 PHE g 115      41.667 -21.661   8.355  1.00 15.57           C  
ATOM    925  CE1 PHE g 115      39.871 -23.686   8.946  1.00 21.50           C  
ATOM    926  CE2 PHE g 115      40.250 -21.553   7.986  1.00 18.01           C  
ATOM    927  CZ  PHE g 115      39.426 -22.587   8.268  1.00 20.69           C  
ATOM    928  N   LEU g 116      44.609 -20.101  10.356  1.00 15.59           N  
ATOM    929  CA  LEU g 116      44.487 -18.699  10.064  1.00 14.29           C  
ATOM    930  C   LEU g 116      45.512 -18.419   9.000  1.00 16.86           C  
ATOM    931  O   LEU g 116      46.708 -18.381   9.270  1.00 15.28           O  
ATOM    932  CB  LEU g 116      44.755 -17.792  11.323  1.00 14.84           C  
ATOM    933  CG  LEU g 116      44.369 -16.298  11.300  1.00 16.96           C  
ATOM    934  CD1 LEU g 116      44.492 -15.733  12.766  1.00 17.84           C  
ATOM    935  CD2 LEU g 116      45.262 -15.485  10.350  1.00 17.15           C  
ATOM    936  N   HIS g 117      45.008 -18.206   7.788  1.00 14.10           N  
ATOM    937  CA  HIS g 117      45.860 -17.860   6.627  1.00 15.53           C  
ATOM    938  C   HIS g 117      45.529 -16.475   6.079  1.00 17.02           C  
ATOM    939  O   HIS g 117      44.359 -15.950   6.179  1.00 17.00           O  
ATOM    940  CB  HIS g 117      45.616 -18.887   5.512  1.00 13.77           C  
ATOM    941  CG  HIS g 117      46.060 -20.260   5.855  1.00 18.78           C  
ATOM    942  ND1 HIS g 117      46.190 -21.253   4.900  1.00 25.01           N  
ATOM    943  CD2 HIS g 117      46.556 -20.777   6.999  1.00 16.38           C  
ATOM    944  CE1 HIS g 117      46.626 -22.362   5.475  1.00 25.11           C  
ATOM    945  NE2 HIS g 117      46.826 -22.111   6.756  1.00 19.96           N  
ATOM    946  N   VAL g 118      46.582 -15.775   5.585  1.00 14.41           N  
ATOM    947  CA  VAL g 118      46.444 -14.419   5.116  1.00 14.71           C  
ATOM    948  C   VAL g 118      47.067 -14.310   3.695  1.00 15.41           C  
ATOM    949  O   VAL g 118      48.193 -14.819   3.480  1.00 15.15           O  
ATOM    950  CB  VAL g 118      47.230 -13.435   5.993  1.00 15.95           C  
ATOM    951  CG1 VAL g 118      47.173 -12.014   5.456  1.00 16.89           C  
ATOM    952  CG2 VAL g 118      46.672 -13.431   7.429  1.00 17.43           C  
ATOM    953  N   ALA g 119      46.345 -13.669   2.770  1.00 13.57           N  
ATOM    954  CA  ALA g 119      46.862 -13.479   1.396  1.00 12.77           C  
ATOM    955  C   ALA g 119      46.984 -12.017   1.160  1.00 15.03           C  
ATOM    956  O   ALA g 119      46.240 -11.256   1.715  1.00 16.60           O  
ATOM    957  CB  ALA g 119      45.878 -14.144   0.369  1.00 13.81           C  
ATOM    958  N   PHE g 120      47.940 -11.626   0.330  1.00 14.88           N  
ATOM    959  CA  PHE g 120      48.221 -10.249  -0.030  1.00 14.39           C  
ATOM    960  C   PHE g 120      48.268 -10.233  -1.564  1.00 15.64           C  
ATOM    961  O   PHE g 120      49.027 -10.965  -2.191  1.00 15.29           O  
ATOM    962  CB  PHE g 120      49.603  -9.873   0.530  1.00 17.54           C  
ATOM    963  CG  PHE g 120      50.117  -8.606   0.027  1.00 16.69           C  
ATOM    964  CD1 PHE g 120      49.485  -7.387   0.345  1.00 19.49           C  
ATOM    965  CD2 PHE g 120      51.283  -8.582  -0.728  1.00 21.16           C  
ATOM    966  CE1 PHE g 120      50.033  -6.120  -0.162  1.00 18.77           C  
ATOM    967  CE2 PHE g 120      51.794  -7.392  -1.178  1.00 20.05           C  
ATOM    968  CZ  PHE g 120      51.167  -6.166  -0.906  1.00 23.88           C  
ATOM    969  N   GLN g 121      47.529  -9.339  -2.168  1.00 15.21           N  
ATOM    970  CA  GLN g 121      47.386  -9.273  -3.632  1.00 17.75           C  
ATOM    971  C   GLN g 121      47.021 -10.638  -4.203  1.00 18.78           C  
ATOM    972  O   GLN g 121      47.525 -11.033  -5.278  1.00 18.40           O  
ATOM    973  CB  GLN g 121      48.687  -8.729  -4.288  1.00 17.66           C  
ATOM    974  CG  GLN g 121      49.256  -7.437  -3.617  1.00 21.88           C  
ATOM    975  CD  GLN g 121      48.297  -6.236  -3.732  1.00 22.98           C  
ATOM    976  OE1 GLN g 121      47.106  -6.330  -3.402  1.00 23.33           O  
ATOM    977  NE2 GLN g 121      48.812  -5.092  -4.207  1.00 23.71           N  
ATOM    978  N   GLY g 122      46.131 -11.358  -3.534  1.00 18.01           N  
ATOM    979  CA  GLY g 122      45.674 -12.640  -4.083  1.00 18.05           C  
ATOM    980  C   GLY g 122      46.578 -13.863  -3.856  1.00 17.51           C  
ATOM    981  O   GLY g 122      46.285 -14.986  -4.378  1.00 17.74           O  
ATOM    982  N   LYS g 123      47.652 -13.670  -3.090  1.00 15.77           N  
ATOM    983  CA  LYS g 123      48.593 -14.789  -2.894  1.00 15.15           C  
ATOM    984  C   LYS g 123      48.843 -15.006  -1.385  1.00 13.67           C  
ATOM    985  O   LYS g 123      49.060 -14.079  -0.642  1.00 13.97           O  
ATOM    986  CB  LYS g 123      49.891 -14.504  -3.621  1.00 17.01           C  
ATOM    987  CG  LYS g 123      50.930 -15.617  -3.503  1.00 23.73           C  
ATOM    988  CD  LYS g 123      51.648 -15.845  -4.848  1.00 30.51           C  
ATOM    989  CE  LYS g 123      52.674 -17.008  -4.685  1.00 27.03           C  
ATOM    990  NZ  LYS g 123      52.846 -17.923  -5.895  1.00 35.09           N1+
ATOM    991  N   TYR g 124      48.722 -16.267  -0.959  1.00 14.81           N  
ATOM    992  CA  TYR g 124      49.015 -16.674   0.436  1.00 13.15           C  
ATOM    993  C   TYR g 124      50.413 -16.252   0.879  1.00 13.26           C  
ATOM    994  O   TYR g 124      51.419 -16.625   0.234  1.00 12.87           O  
ATOM    995  CB  TYR g 124      48.887 -18.163   0.507  1.00 13.63           C  
ATOM    996  CG  TYR g 124      49.132 -18.858   1.807  1.00 14.39           C  
ATOM    997  CD1 TYR g 124      48.748 -18.295   3.072  1.00 14.00           C  
ATOM    998  CD2 TYR g 124      49.713 -20.145   1.797  1.00 14.24           C  
ATOM    999  CE1 TYR g 124      48.967 -19.018   4.246  1.00 15.81           C  
ATOM   1000  CE2 TYR g 124      49.978 -20.849   2.982  1.00 16.41           C  
ATOM   1001  CZ  TYR g 124      49.562 -20.269   4.208  1.00 19.06           C  
ATOM   1002  OH  TYR g 124      49.745 -20.989   5.384  1.00 15.60           O  
ATOM   1003  N   VAL g 125      50.480 -15.460   1.954  1.00 13.58           N  
ATOM   1004  CA  VAL g 125      51.819 -14.996   2.423  1.00 13.55           C  
ATOM   1005  C   VAL g 125      52.144 -15.292   3.917  1.00 14.10           C  
ATOM   1006  O   VAL g 125      53.328 -15.314   4.313  1.00 14.35           O  
ATOM   1007  CB  VAL g 125      52.035 -13.487   2.189  1.00 12.27           C  
ATOM   1008  CG1 VAL g 125      52.295 -13.168   0.655  1.00 16.80           C  
ATOM   1009  CG2 VAL g 125      50.864 -12.616   2.731  1.00 15.47           C  
ATOM   1010  N   VAL g 126      51.091 -15.354   4.749  1.00 14.08           N  
ATOM   1011  CA  VAL g 126      51.307 -15.404   6.198  1.00 12.87           C  
ATOM   1012  C   VAL g 126      50.351 -16.374   6.808  1.00 15.28           C  
ATOM   1013  O   VAL g 126      49.170 -16.467   6.370  1.00 15.05           O  
ATOM   1014  CB  VAL g 126      51.071 -13.957   6.861  1.00 14.82           C  
ATOM   1015  CG1 VAL g 126      50.957 -14.008   8.361  1.00 16.83           C  
ATOM   1016  CG2 VAL g 126      52.230 -13.006   6.479  1.00 14.81           C  
ATOM   1017  N   ARG g 127      50.764 -17.092   7.849  1.00 14.78           N  
ATOM   1018  CA  ARG g 127      49.797 -17.833   8.657  1.00 14.84           C  
ATOM   1019  C   ARG g 127      50.102 -17.626  10.131  1.00 17.57           C  
ATOM   1020  O   ARG g 127      51.215 -17.127  10.476  1.00 16.39           O  
ATOM   1021  CB  ARG g 127      49.842 -19.330   8.361  1.00 15.31           C  
ATOM   1022  CG  ARG g 127      51.174 -20.005   8.760  1.00 18.02           C  
ATOM   1023  CD  ARG g 127      51.068 -21.436   8.424  1.00 22.40           C  
ATOM   1024  NE  ARG g 127      52.275 -22.119   8.769  1.00 24.28           N  
ATOM   1025  CZ  ARG g 127      52.344 -23.445   8.869  1.00 28.41           C  
ATOM   1026  NH1 ARG g 127      51.258 -24.195   8.696  1.00 28.37           N1+
ATOM   1027  NH2 ARG g 127      53.475 -24.001   9.172  1.00 29.67           N  
ATOM   1028  N   PHE g 128      49.108 -17.959  10.994  1.00 15.09           N  
ATOM   1029  CA  PHE g 128      49.413 -18.064  12.427  1.00 13.88           C  
ATOM   1030  C   PHE g 128      49.571 -19.543  12.681  1.00 13.53           C  
ATOM   1031  O   PHE g 128      48.700 -20.291  12.277  1.00 17.85           O  
ATOM   1032  CB  PHE g 128      48.258 -17.555  13.281  1.00 14.73           C  
ATOM   1033  CG  PHE g 128      48.679 -17.420  14.753  1.00 13.65           C  
ATOM   1034  CD1 PHE g 128      49.316 -16.253  15.207  1.00 14.78           C  
ATOM   1035  CD2 PHE g 128      48.502 -18.479  15.627  1.00 16.16           C  
ATOM   1036  CE1 PHE g 128      49.754 -16.175  16.529  1.00 16.75           C  
ATOM   1037  CE2 PHE g 128      48.899 -18.396  16.941  1.00 19.09           C  
ATOM   1038  CZ  PHE g 128      49.502 -17.229  17.413  1.00 16.37           C  
ATOM   1039  N   TRP g 129      50.620 -19.998  13.359  1.00 15.09           N  
ATOM   1040  CA  TRP g 129      50.753 -21.416  13.604  1.00 16.93           C  
ATOM   1041  C   TRP g 129      51.404 -21.622  14.975  1.00 17.20           C  
ATOM   1042  O   TRP g 129      52.482 -21.094  15.199  1.00 18.99           O  
ATOM   1043  CB  TRP g 129      51.614 -22.105  12.476  1.00 17.67           C  
ATOM   1044  CG  TRP g 129      51.616 -23.678  12.516  1.00 21.93           C  
ATOM   1045  CD1 TRP g 129      52.699 -24.487  12.722  1.00 26.63           C  
ATOM   1046  CD2 TRP g 129      50.497 -24.565  12.297  1.00 28.26           C  
ATOM   1047  NE1 TRP g 129      52.314 -25.807  12.664  1.00 27.48           N  
ATOM   1048  CE2 TRP g 129      50.985 -25.888  12.393  1.00 29.13           C  
ATOM   1049  CE3 TRP g 129      49.147 -24.367  11.991  1.00 32.93           C  
ATOM   1050  CZ2 TRP g 129      50.165 -27.021  12.247  1.00 31.31           C  
ATOM   1051  CZ3 TRP g 129      48.318 -25.512  11.833  1.00 34.17           C  
ATOM   1052  CH2 TRP g 129      48.844 -26.818  11.973  1.00 34.96           C  
ATOM   1053  N   GLY g 130      50.752 -22.403  15.855  1.00 19.81           N  
ATOM   1054  CA  GLY g 130      51.363 -22.697  17.174  1.00 19.48           C  
ATOM   1055  C   GLY g 130      51.207 -21.461  18.054  1.00 19.89           C  
ATOM   1056  O   GLY g 130      50.099 -21.178  18.541  1.00 19.50           O  
ATOM   1057  N   THR g 131      52.303 -20.724  18.224  1.00 18.60           N  
ATOM   1058  CA  THR g 131      52.202 -19.503  19.027  1.00 19.54           C  
ATOM   1059  C   THR g 131      52.663 -18.275  18.271  1.00 19.83           C  
ATOM   1060  O   THR g 131      52.837 -17.178  18.853  1.00 21.25           O  
ATOM   1061  CB  THR g 131      53.035 -19.601  20.344  1.00 18.80           C  
ATOM   1062  OG1 THR g 131      54.422 -19.712  20.019  1.00 18.06           O  
ATOM   1063  CG2 THR g 131      52.598 -20.764  21.123  1.00 17.97           C  
ATOM   1064  N   SER g 132      52.883 -18.408  16.972  1.00 20.55           N  
ATOM   1065  CA  SER g 132      53.367 -17.160  16.321  1.00 18.20           C  
ATOM   1066  C   SER g 132      52.867 -17.011  14.895  1.00 18.04           C  
ATOM   1067  O   SER g 132      52.464 -18.004  14.247  1.00 18.27           O  
ATOM   1068  CB  SER g 132      54.901 -17.093  16.314  1.00 21.75           C  
ATOM   1069  OG  SER g 132      55.336 -18.202  15.566  1.00 24.93           O  
ATOM   1070  N   TRP g 133      53.010 -15.786  14.406  1.00 15.50           N  
ATOM   1071  CA  TRP g 133      52.778 -15.482  12.975  1.00 16.94           C  
ATOM   1072  C   TRP g 133      54.035 -15.834  12.174  1.00 16.06           C  
ATOM   1073  O   TRP g 133      55.143 -15.731  12.681  1.00 17.51           O  
ATOM   1074  CB  TRP g 133      52.546 -14.003  12.804  1.00 16.59           C  
ATOM   1075  CG  TRP g 133      51.352 -13.501  13.598  1.00 15.14           C  
ATOM   1076  CD1 TRP g 133      51.369 -12.983  14.866  1.00 18.25           C  
ATOM   1077  CD2 TRP g 133      50.009 -13.438  13.142  1.00 13.05           C  
ATOM   1078  NE1 TRP g 133      50.083 -12.602  15.212  1.00 16.18           N  
ATOM   1079  CE2 TRP g 133      49.250 -12.873  14.180  1.00 16.91           C  
ATOM   1080  CE3 TRP g 133      49.370 -13.800  11.953  1.00 16.70           C  
ATOM   1081  CZ2 TRP g 133      47.843 -12.604  14.051  1.00 19.64           C  
ATOM   1082  CZ3 TRP g 133      47.966 -13.554  11.834  1.00 18.11           C  
ATOM   1083  CH2 TRP g 133      47.257 -12.988  12.869  1.00 18.35           C  
ATOM   1084  N  AGLN g 134      53.859 -16.235  10.925  0.50 15.47           N  
ATOM   1085  N  BGLN g 134      53.834 -16.341  10.945  0.50 15.95           N  
ATOM   1086  CA AGLN g 134      55.037 -16.577  10.142  0.50 15.20           C  
ATOM   1087  CA BGLN g 134      54.925 -16.961  10.145  0.50 16.42           C  
ATOM   1088  C  AGLN g 134      54.725 -16.164   8.736  0.50 14.81           C  
ATOM   1089  C  BGLN g 134      54.757 -16.568   8.669  0.50 15.80           C  
ATOM   1090  O  AGLN g 134      53.569 -16.057   8.299  0.50 12.87           O  
ATOM   1091  O  BGLN g 134      53.663 -16.814   8.136  0.50 13.91           O  
ATOM   1092  CB AGLN g 134      55.283 -18.089  10.202  0.50 15.81           C  
ATOM   1093  CB BGLN g 134      54.796 -18.494  10.240  0.50 16.46           C  
ATOM   1094  CG AGLN g 134      54.967 -18.590  11.635  0.50 16.09           C  
ATOM   1095  CG BGLN g 134      54.134 -19.129   9.063  0.50 19.83           C  
ATOM   1096  CD AGLN g 134      55.034 -20.044  11.928  0.50 19.31           C  
ATOM   1097  CD BGLN g 134      54.702 -20.528   8.721  0.50 22.93           C  
ATOM   1098  OE1AGLN g 134      55.128 -20.931  11.045  0.50 18.49           O  
ATOM   1099  OE1BGLN g 134      54.873 -21.369   9.603  0.50 24.13           O  
ATOM   1100  NE2AGLN g 134      54.963 -20.335  13.254  0.50 16.86           N  
ATOM   1101  NE2BGLN g 134      54.986 -20.767   7.427  0.50 24.80           N  
ATOM   1102  N   THR g 135      55.799 -15.989   8.002  1.00 14.50           N  
ATOM   1103  CA  THR g 135      55.670 -15.708   6.590  1.00 14.59           C  
ATOM   1104  C   THR g 135      55.799 -17.062   5.966  1.00 15.57           C  
ATOM   1105  O   THR g 135      56.598 -17.912   6.447  1.00 21.47           O  
ATOM   1106  CB  THR g 135      56.755 -14.712   6.050  1.00 13.83           C  
ATOM   1107  OG1 THR g 135      58.014 -15.113   6.520  1.00 17.41           O  
ATOM   1108  CG2 THR g 135      56.507 -13.290   6.548  1.00 17.86           C  
ATOM   1109  N   VAL g 136      55.117 -17.314   4.866  1.00 13.87           N  
ATOM   1110  CA  VAL g 136      55.250 -18.627   4.265  1.00 13.67           C  
ATOM   1111  C   VAL g 136      56.400 -18.581   3.233  1.00 13.92           C  
ATOM   1112  O   VAL g 136      56.748 -17.532   2.741  1.00 15.97           O  
ATOM   1113  CB  VAL g 136      53.954 -19.152   3.655  1.00 16.40           C  
ATOM   1114  CG1 VAL g 136      52.748 -18.988   4.684  1.00 16.84           C  
ATOM   1115  CG2 VAL g 136      53.597 -18.466   2.384  1.00 17.99           C  
ATOM   1116  N   PRO g 137      57.010 -19.730   2.968  1.00 13.10           N  
ATOM   1117  CA  PRO g 137      58.143 -19.621   2.040  1.00 13.32           C  
ATOM   1118  C   PRO g 137      57.707 -19.085   0.639  1.00 14.32           C  
ATOM   1119  O   PRO g 137      56.639 -19.423   0.138  1.00 14.43           O  
ATOM   1120  CB  PRO g 137      58.688 -21.030   1.981  1.00 14.21           C  
ATOM   1121  CG  PRO g 137      58.079 -21.773   3.212  1.00 14.56           C  
ATOM   1122  CD  PRO g 137      56.754 -21.088   3.456  1.00 13.44           C  
ATOM   1123  N   GLY g 138      58.471 -18.168   0.079  1.00 12.36           N  
ATOM   1124  CA  GLY g 138      58.035 -17.587  -1.202  1.00 14.49           C  
ATOM   1125  C   GLY g 138      57.460 -16.197  -0.982  1.00 14.63           C  
ATOM   1126  O   GLY g 138      57.395 -15.426  -1.908  1.00 15.81           O  
ATOM   1127  N   ALA g 139      57.063 -15.880   0.241  1.00 12.38           N  
ATOM   1128  CA  ALA g 139      56.476 -14.563   0.507  1.00 14.43           C  
ATOM   1129  C   ALA g 139      57.536 -13.497   0.365  1.00 14.14           C  
ATOM   1130  O   ALA g 139      58.734 -13.765   0.581  1.00 15.22           O  
ATOM   1131  CB  ALA g 139      55.957 -14.538   1.922  1.00 13.77           C  
ATOM   1132  N   PRO g 140      57.132 -12.251   0.037  1.00 15.48           N  
ATOM   1133  CA  PRO g 140      58.144 -11.189  -0.178  1.00 15.93           C  
ATOM   1134  C   PRO g 140      58.897 -10.864   1.115  1.00 15.80           C  
ATOM   1135  O   PRO g 140      58.339 -10.910   2.206  1.00 14.42           O  
ATOM   1136  CB  PRO g 140      57.303  -9.964  -0.508  1.00 16.85           C  
ATOM   1137  CG  PRO g 140      56.003 -10.411  -0.875  1.00 18.00           C  
ATOM   1138  CD  PRO g 140      55.781 -11.823  -0.351  1.00 16.66           C  
ATOM   1139  N   SER g 141      60.175 -10.566   0.995  1.00 14.96           N  
ATOM   1140  CA  SER g 141      60.982 -10.497   2.193  1.00 13.58           C  
ATOM   1141  C   SER g 141      60.644  -9.232   3.030  1.00 13.32           C  
ATOM   1142  O   SER g 141      60.995  -9.216   4.179  1.00 13.92           O  
ATOM   1143  CB  SER g 141      62.459 -10.565   1.862  1.00 16.70           C  
ATOM   1144  OG  SER g 141      62.771  -9.505   1.067  1.00 15.67           O  
ATOM   1145  N   TRP g 142      60.008  -8.203   2.445  1.00 13.46           N  
ATOM   1146  CA  TRP g 142      59.656  -7.017   3.222  1.00 14.15           C  
ATOM   1147  C   TRP g 142      58.617  -7.329   4.275  1.00 14.63           C  
ATOM   1148  O   TRP g 142      58.484  -6.538   5.187  1.00 15.71           O  
ATOM   1149  CB  TRP g 142      59.225  -5.774   2.374  1.00 13.86           C  
ATOM   1150  CG  TRP g 142      57.977  -6.009   1.639  1.00 20.19           C  
ATOM   1151  CD1 TRP g 142      57.809  -6.573   0.389  1.00 22.28           C  
ATOM   1152  CD2 TRP g 142      56.680  -5.690   2.118  1.00 25.35           C  
ATOM   1153  NE1 TRP g 142      56.451  -6.587   0.067  1.00 22.24           N  
ATOM   1154  CE2 TRP g 142      55.750  -6.080   1.128  1.00 27.83           C  
ATOM   1155  CE3 TRP g 142      56.216  -5.076   3.295  1.00 29.49           C  
ATOM   1156  CZ2 TRP g 142      54.385  -5.887   1.285  1.00 33.78           C  
ATOM   1157  CZ3 TRP g 142      54.849  -4.867   3.444  1.00 35.13           C  
ATOM   1158  CH2 TRP g 142      53.958  -5.267   2.440  1.00 35.50           C  
ATOM   1159  N   LEU g 143      57.955  -8.494   4.198  1.00 13.24           N  
ATOM   1160  CA  LEU g 143      56.990  -8.860   5.251  1.00 14.80           C  
ATOM   1161  C   LEU g 143      57.671  -9.389   6.525  1.00 14.55           C  
ATOM   1162  O   LEU g 143      57.032  -9.523   7.583  1.00 14.88           O  
ATOM   1163  CB  LEU g 143      56.009  -9.940   4.766  1.00 14.80           C  
ATOM   1164  CG  LEU g 143      55.027  -9.403   3.730  1.00 19.10           C  
ATOM   1165  CD1 LEU g 143      54.326 -10.577   2.986  1.00 22.77           C  
ATOM   1166  CD2 LEU g 143      53.982  -8.405   4.439  1.00 25.33           C  
ATOM   1167  N   ASP g 144      58.938  -9.741   6.458  1.00 13.47           N  
ATOM   1168  CA  ASP g 144      59.532 -10.402   7.614  1.00 15.59           C  
ATOM   1169  C   ASP g 144      59.565  -9.510   8.833  1.00 16.27           C  
ATOM   1170  O   ASP g 144      59.215  -9.964   9.925  1.00 16.55           O  
ATOM   1171  CB  ASP g 144      60.975 -10.832   7.320  1.00 14.46           C  
ATOM   1172  CG  ASP g 144      61.047 -11.999   6.326  1.00 17.77           C  
ATOM   1173  OD1 ASP g 144      60.024 -12.639   6.106  1.00 19.84           O  
ATOM   1174  OD2 ASP g 144      62.129 -12.293   5.759  1.00 18.17           O1-
ATOM   1175  N   LEU g 145      60.012  -8.254   8.677  1.00 15.60           N  
ATOM   1176  CA  LEU g 145      60.134  -7.291   9.790  1.00 17.60           C  
ATOM   1177  C   LEU g 145      58.756  -6.935  10.448  1.00 16.87           C  
ATOM   1178  O   LEU g 145      58.658  -7.005  11.664  1.00 16.01           O  
ATOM   1179  CB  LEU g 145      60.791  -5.982   9.326  1.00 16.66           C  
ATOM   1180  CG  LEU g 145      61.157  -4.982  10.454  1.00 19.91           C  
ATOM   1181  CD1 LEU g 145      61.941  -5.601  11.600  1.00 21.27           C  
ATOM   1182  CD2 LEU g 145      61.951  -3.774   9.801  1.00 26.11           C  
ATOM   1183  N   PRO g 146      57.735  -6.547   9.673  1.00 16.90           N  
ATOM   1184  CA  PRO g 146      56.388  -6.366  10.301  1.00 15.94           C  
ATOM   1185  C   PRO g 146      55.867  -7.605  11.011  1.00 18.82           C  
ATOM   1186  O   PRO g 146      55.193  -7.522  12.052  1.00 17.07           O  
ATOM   1187  CB  PRO g 146      55.457  -6.084   9.129  1.00 18.69           C  
ATOM   1188  CG  PRO g 146      56.293  -6.000   7.942  1.00 16.26           C  
ATOM   1189  CD  PRO g 146      57.738  -6.215   8.234  1.00 16.82           C  
ATOM   1190  N   ILE g 147      56.159  -8.776  10.475  1.00 15.84           N  
ATOM   1191  CA  ILE g 147      55.672 -10.014  11.175  1.00 14.93           C  
ATOM   1192  C   ILE g 147      56.475 -10.208  12.503  1.00 14.67           C  
ATOM   1193  O   ILE g 147      55.944 -10.637  13.545  1.00 14.80           O  
ATOM   1194  CB  ILE g 147      55.774 -11.224  10.252  1.00 14.67           C  
ATOM   1195  CG1 ILE g 147      54.702 -11.189   9.152  1.00 16.16           C  
ATOM   1196  CG2 ILE g 147      55.804 -12.547  10.979  1.00 17.50           C  
ATOM   1197  CD1 ILE g 147      53.194 -11.043   9.580  1.00 20.49           C  
ATOM   1198  N   LYS g 148      57.761  -9.931  12.460  1.00 12.42           N  
ATOM   1199  CA  LYS g 148      58.574 -10.008  13.674  1.00 13.99           C  
ATOM   1200  C   LYS g 148      57.989  -9.078  14.744  1.00 15.74           C  
ATOM   1201  O   LYS g 148      57.822  -9.474  15.927  1.00 15.18           O  
ATOM   1202  CB  LYS g 148      60.073  -9.685  13.333  1.00 14.92           C  
ATOM   1203  CG  LYS g 148      61.097  -9.857  14.435  1.00 19.31           C  
ATOM   1204  CD  LYS g 148      61.133  -8.708  15.314  1.00 22.85           C  
ATOM   1205  CE  LYS g 148      62.577  -8.568  15.931  1.00 29.69           C  
ATOM   1206  NZ  LYS g 148      62.619  -7.378  16.804  1.00 26.85           N1+
ATOM   1207  N   VAL g 149      57.666  -7.844  14.339  1.00 15.38           N  
ATOM   1208  CA  VAL g 149      57.134  -6.870  15.271  1.00 17.91           C  
ATOM   1209  C   VAL g 149      55.752  -7.324  15.766  1.00 16.47           C  
ATOM   1210  O   VAL g 149      55.448  -7.217  16.996  1.00 16.25           O  
ATOM   1211  CB  VAL g 149      57.040  -5.484  14.606  1.00 19.12           C  
ATOM   1212  CG1 VAL g 149      56.240  -4.499  15.457  1.00 23.57           C  
ATOM   1213  CG2 VAL g 149      58.469  -4.966  14.287  1.00 19.32           C  
ATOM   1214  N   LEU g 150      54.925  -7.866  14.875  1.00 15.78           N  
ATOM   1215  CA  LEU g 150      53.647  -8.381  15.320  1.00 16.81           C  
ATOM   1216  C   LEU g 150      53.861  -9.522  16.337  1.00 16.78           C  
ATOM   1217  O   LEU g 150      53.110  -9.658  17.359  1.00 14.26           O  
ATOM   1218  CB  LEU g 150      52.776  -8.756  14.075  1.00 18.03           C  
ATOM   1219  CG  LEU g 150      51.483  -9.473  14.379  1.00 20.71           C  
ATOM   1220  CD1 LEU g 150      50.588  -8.425  14.978  1.00 22.86           C  
ATOM   1221  CD2 LEU g 150      50.937 -10.044  12.996  1.00 20.27           C  
ATOM   1222  N   ASN g 151      54.859 -10.384  16.102  1.00 14.55           N  
ATOM   1223  CA  ASN g 151      55.150 -11.424  17.098  1.00 15.17           C  
ATOM   1224  C   ASN g 151      55.551 -10.974  18.496  1.00 15.07           C  
ATOM   1225  O   ASN g 151      55.509 -11.784  19.442  1.00 16.93           O  
ATOM   1226  CB  ASN g 151      56.176 -12.411  16.533  1.00 16.42           C  
ATOM   1227  CG  ASN g 151      55.531 -13.423  15.648  1.00 20.14           C  
ATOM   1228  OD1 ASN g 151      54.387 -13.811  15.910  1.00 18.87           O  
ATOM   1229  ND2 ASN g 151      56.268 -13.919  14.608  1.00 15.37           N  
ATOM   1230  N   ALA g 152      55.976  -9.726  18.652  1.00 14.01           N  
ATOM   1231  CA  ALA g 152      56.398  -9.199  19.942  1.00 15.77           C  
ATOM   1232  C   ALA g 152      55.160  -8.792  20.746  1.00 16.10           C  
ATOM   1233  O   ALA g 152      55.279  -8.585  21.941  1.00 16.46           O  
ATOM   1234  CB  ALA g 152      57.350  -7.954  19.714  1.00 15.61           C  
ATOM   1235  N   ASP g 153      53.996  -8.713  20.089  1.00 15.01           N  
ATOM   1236  CA  ASP g 153      52.772  -8.296  20.734  1.00 14.54           C  
ATOM   1237  C   ASP g 153      52.159  -9.537  21.402  1.00 12.49           C  
ATOM   1238  O   ASP g 153      51.418 -10.310  20.774  1.00 12.94           O  
ATOM   1239  CB  ASP g 153      51.839  -7.637  19.723  1.00 14.13           C  
ATOM   1240  CG  ASP g 153      50.496  -7.221  20.337  1.00 18.59           C  
ATOM   1241  OD1 ASP g 153      50.253  -7.562  21.500  1.00 18.60           O  
ATOM   1242  OD2 ASP g 153      49.647  -6.685  19.609  1.00 17.84           O1-
ATOM   1243  N   GLN g 154      52.549  -9.749  22.675  1.00 12.99           N  
ATOM   1244  CA  GLN g 154      52.190 -11.006  23.328  1.00 14.13           C  
ATOM   1245  C   GLN g 154      50.691 -11.077  23.516  1.00 14.62           C  
ATOM   1246  O   GLN g 154      50.116 -12.177  23.559  1.00 14.72           O  
ATOM   1247  CB  GLN g 154      52.801 -11.063  24.736  1.00 12.35           C  
ATOM   1248  CG  GLN g 154      54.287 -11.396  24.800  1.00 16.98           C  
ATOM   1249  CD  GLN g 154      54.777 -11.305  26.251  1.00 19.30           C  
ATOM   1250  OE1 GLN g 154      55.229 -10.245  26.720  1.00 20.90           O  
ATOM   1251  NE2 GLN g 154      54.634 -12.393  26.974  1.00 22.72           N  
ATOM   1252  N   GLY g 155      50.077  -9.931  23.792  1.00 14.23           N  
ATOM   1253  CA  GLY g 155      48.615  -9.891  24.035  1.00 15.12           C  
ATOM   1254  C   GLY g 155      47.836 -10.392  22.805  1.00 15.42           C  
ATOM   1255  O   GLY g 155      46.883 -11.151  22.887  1.00 14.63           O  
ATOM   1256  N   THR g 156      48.266  -9.939  21.630  1.00 12.76           N  
ATOM   1257  CA  THR g 156      47.603 -10.337  20.425  1.00 13.32           C  
ATOM   1258  C   THR g 156      47.868 -11.803  20.213  1.00 11.60           C  
ATOM   1259  O   THR g 156      46.957 -12.515  19.801  1.00 13.34           O  
ATOM   1260  CB  THR g 156      48.059  -9.497  19.225  1.00 13.22           C  
ATOM   1261  OG1 THR g 156      47.472  -8.180  19.316  1.00 16.23           O  
ATOM   1262  CG2 THR g 156      47.635 -10.164  17.953  1.00 14.47           C  
ATOM   1263  N   SER g 157      49.093 -12.281  20.469  1.00 12.45           N  
ATOM   1264  CA  SER g 157      49.400 -13.693  20.241  1.00 13.36           C  
ATOM   1265  C   SER g 157      48.507 -14.575  21.181  1.00 13.50           C  
ATOM   1266  O   SER g 157      47.984 -15.644  20.846  1.00 12.10           O  
ATOM   1267  CB  SER g 157      50.922 -13.958  20.496  1.00 14.98           C  
ATOM   1268  OG  SER g 157      51.220 -15.356  20.340  1.00 19.51           O  
ATOM   1269  N   ALA g 158      48.358 -14.115  22.406  1.00 12.37           N  
ATOM   1270  CA  ALA g 158      47.532 -14.891  23.366  1.00 13.77           C  
ATOM   1271  C   ALA g 158      46.072 -14.942  22.965  1.00 14.44           C  
ATOM   1272  O   ALA g 158      45.362 -15.990  23.142  1.00 14.32           O  
ATOM   1273  CB  ALA g 158      47.706 -14.273  24.753  1.00 12.48           C  
ATOM   1274  N   THR g 159      45.569 -13.791  22.522  1.00 14.09           N  
ATOM   1275  CA  THR g 159      44.210 -13.722  22.019  1.00 15.44           C  
ATOM   1276  C   THR g 159      44.010 -14.644  20.823  1.00 13.24           C  
ATOM   1277  O   THR g 159      43.004 -15.343  20.733  1.00 13.11           O  
ATOM   1278  CB  THR g 159      43.861 -12.281  21.613  1.00 14.35           C  
ATOM   1279  OG1 THR g 159      43.978 -11.468  22.755  1.00 17.09           O  
ATOM   1280  CG2 THR g 159      42.405 -12.153  21.122  1.00 16.79           C  
ATOM   1281  N   VAL g 160      44.939 -14.602  19.874  1.00 14.56           N  
ATOM   1282  CA  VAL g 160      44.782 -15.459  18.678  1.00 14.46           C  
ATOM   1283  C   VAL g 160      44.853 -16.927  19.001  1.00 13.98           C  
ATOM   1284  O   VAL g 160      43.987 -17.684  18.529  1.00 15.19           O  
ATOM   1285  CB  VAL g 160      45.793 -15.062  17.591  1.00 15.08           C  
ATOM   1286  CG1 VAL g 160      45.775 -16.100  16.408  1.00 19.93           C  
ATOM   1287  CG2 VAL g 160      45.456 -13.676  17.058  1.00 14.86           C  
ATOM   1288  N   GLN g 161      45.819 -17.341  19.862  1.00 13.27           N  
ATOM   1289  CA  GLN g 161      45.904 -18.708  20.348  1.00 13.99           C  
ATOM   1290  C   GLN g 161      44.567 -19.151  21.028  1.00 16.23           C  
ATOM   1291  O   GLN g 161      44.054 -20.227  20.735  1.00 16.67           O  
ATOM   1292  CB  GLN g 161      47.010 -18.849  21.394  1.00 13.29           C  
ATOM   1293  CG  GLN g 161      48.411 -18.661  20.744  1.00 17.23           C  
ATOM   1294  CD  GLN g 161      49.484 -18.808  21.808  1.00 17.27           C  
ATOM   1295  OE1 GLN g 161      49.441 -19.746  22.611  1.00 19.46           O  
ATOM   1296  NE2 GLN g 161      50.397 -17.838  21.877  1.00 16.32           N  
ATOM   1297  N   MET g 162      44.000 -18.299  21.880  1.00 16.27           N  
ATOM   1298  CA  MET g 162      42.696 -18.601  22.480  1.00 15.93           C  
ATOM   1299  C   MET g 162      41.632 -18.778  21.381  1.00 15.99           C  
ATOM   1300  O   MET g 162      40.867 -19.741  21.423  1.00 16.01           O  
ATOM   1301  CB  MET g 162      42.267 -17.452  23.408  1.00 15.18           C  
ATOM   1302  CG  MET g 162      40.804 -17.523  23.944  1.00 18.07           C  
ATOM   1303  SD  MET g 162      40.373 -15.963  24.822  1.00 20.09           S  
ATOM   1304  CE  MET g 162      39.910 -15.056  23.315  1.00 22.59           C  
ATOM   1305  N   LEU g 163      41.556 -17.825  20.473  1.00 14.80           N  
ATOM   1306  CA  LEU g 163      40.504 -17.848  19.430  1.00 17.36           C  
ATOM   1307  C   LEU g 163      40.582 -19.108  18.607  1.00 17.18           C  
ATOM   1308  O   LEU g 163      39.557 -19.732  18.381  1.00 17.93           O  
ATOM   1309  CB  LEU g 163      40.579 -16.579  18.549  1.00 17.08           C  
ATOM   1310  CG  LEU g 163      40.039 -15.352  19.248  1.00 17.03           C  
ATOM   1311  CD1 LEU g 163      40.403 -14.133  18.364  1.00 18.48           C  
ATOM   1312  CD2 LEU g 163      38.534 -15.465  19.506  1.00 22.11           C  
ATOM   1313  N   LEU g 164      41.786 -19.502  18.196  1.00 17.17           N  
ATOM   1314  CA  LEU g 164      42.008 -20.643  17.307  1.00 17.45           C  
ATOM   1315  C   LEU g 164      41.835 -21.941  18.081  1.00 19.28           C  
ATOM   1316  O   LEU g 164      41.048 -22.806  17.674  1.00 21.78           O  
ATOM   1317  CB  LEU g 164      43.403 -20.609  16.690  1.00 17.52           C  
ATOM   1318  CG  LEU g 164      43.581 -19.445  15.705  1.00 17.94           C  
ATOM   1319  CD1 LEU g 164      44.998 -19.404  15.231  1.00 21.77           C  
ATOM   1320  CD2 LEU g 164      42.612 -19.600  14.513  1.00 23.82           C  
ATOM   1321  N   ASN g 165      42.512 -22.041  19.226  1.00 19.16           N  
ATOM   1322  CA  ASN g 165      42.568 -23.315  19.969  1.00 19.04           C  
ATOM   1323  C   ASN g 165      41.296 -23.540  20.770  1.00 20.06           C  
ATOM   1324  O   ASN g 165      40.935 -24.672  20.992  1.00 21.91           O  
ATOM   1325  CB  ASN g 165      43.720 -23.327  20.965  1.00 17.62           C  
ATOM   1326  CG  ASN g 165      45.091 -23.283  20.323  1.00 18.44           C  
ATOM   1327  OD1 ASN g 165      45.225 -23.025  19.114  1.00 19.90           O  
ATOM   1328  ND2 ASN g 165      46.124 -23.513  21.151  1.00 17.54           N  
ATOM   1329  N   ASP g 166      40.603 -22.479  21.181  1.00 19.99           N  
ATOM   1330  CA  ASP g 166      39.471 -22.633  22.110  1.00 20.44           C  
ATOM   1331  C   ASP g 166      38.145 -22.028  21.683  1.00 19.48           C  
ATOM   1332  O   ASP g 166      37.127 -22.732  21.693  1.00 19.05           O  
ATOM   1333  CB  ASP g 166      39.888 -22.148  23.509  1.00 19.42           C  
ATOM   1334  CG  ASP g 166      41.131 -22.870  24.018  1.00 24.86           C  
ATOM   1335  OD1 ASP g 166      41.139 -24.114  24.097  1.00 26.18           O  
ATOM   1336  OD2 ASP g 166      42.132 -22.198  24.344  1.00 24.87           O1-
ATOM   1337  N   THR g 167      38.091 -20.721  21.455  1.00 18.31           N  
ATOM   1338  CA  THR g 167      36.800 -20.059  21.136  1.00 18.67           C  
ATOM   1339  C   THR g 167      36.182 -20.692  19.910  1.00 19.47           C  
ATOM   1340  O   THR g 167      34.983 -20.979  19.893  1.00 18.90           O  
ATOM   1341  CB  THR g 167      37.039 -18.558  20.824  1.00 19.29           C  
ATOM   1342  OG1 THR g 167      37.979 -18.032  21.768  1.00 18.21           O  
ATOM   1343  CG2 THR g 167      35.754 -17.720  20.878  1.00 18.27           C  
ATOM   1344  N   CYS g 168      36.993 -20.911  18.866  1.00 19.27           N  
ATOM   1345  CA  CYS g 168      36.467 -21.477  17.573  1.00 19.76           C  
ATOM   1346  C   CYS g 168      35.777 -22.810  17.730  1.00 19.91           C  
ATOM   1347  O   CYS g 168      34.579 -22.912  17.465  1.00 18.38           O  
ATOM   1348  CB  CYS g 168      37.587 -21.580  16.526  1.00 20.33           C  
ATOM   1349  SG  CYS g 168      36.932 -21.916  14.799  1.00 24.18           S  
ATOM   1350  N   PRO g 169      36.500 -23.861  18.186  1.00 20.38           N  
ATOM   1351  CA  PRO g 169      35.745 -25.123  18.267  1.00 20.09           C  
ATOM   1352  C   PRO g 169      34.584 -25.055  19.271  1.00 20.53           C  
ATOM   1353  O   PRO g 169      33.548 -25.607  18.998  1.00 20.20           O  
ATOM   1354  CB  PRO g 169      36.786 -26.159  18.771  1.00 19.74           C  
ATOM   1355  CG  PRO g 169      38.042 -25.309  19.140  1.00 22.26           C  
ATOM   1356  CD  PRO g 169      37.959 -24.039  18.402  1.00 21.13           C  
ATOM   1357  N   LEU g 170      34.740 -24.366  20.389  1.00 19.79           N  
ATOM   1358  CA  LEU g 170      33.578 -24.203  21.311  1.00 20.11           C  
ATOM   1359  C   LEU g 170      32.350 -23.546  20.647  1.00 19.33           C  
ATOM   1360  O   LEU g 170      31.214 -24.021  20.778  1.00 20.37           O  
ATOM   1361  CB  LEU g 170      34.003 -23.393  22.524  1.00 19.38           C  
ATOM   1362  CG  LEU g 170      32.923 -22.952  23.556  1.00 24.79           C  
ATOM   1363  CD1 LEU g 170      32.193 -24.121  24.241  1.00 28.19           C  
ATOM   1364  CD2 LEU g 170      33.533 -21.989  24.606  1.00 29.22           C  
ATOM   1365  N   PHE g 171      32.579 -22.418  20.002  1.00 18.24           N  
ATOM   1366  CA  PHE g 171      31.502 -21.683  19.321  1.00 18.12           C  
ATOM   1367  C   PHE g 171      30.827 -22.566  18.271  1.00 17.23           C  
ATOM   1368  O   PHE g 171      29.588 -22.590  18.118  1.00 15.96           O  
ATOM   1369  CB  PHE g 171      32.090 -20.480  18.583  1.00 17.97           C  
ATOM   1370  CG  PHE g 171      31.031 -19.713  17.870  1.00 18.71           C  
ATOM   1371  CD1 PHE g 171      29.972 -19.171  18.611  1.00 17.63           C  
ATOM   1372  CD2 PHE g 171      31.053 -19.568  16.481  1.00 20.66           C  
ATOM   1373  CE1 PHE g 171      28.909 -18.466  17.921  1.00 19.58           C  
ATOM   1374  CE2 PHE g 171      30.012 -18.892  15.822  1.00 23.49           C  
ATOM   1375  CZ  PHE g 171      28.956 -18.324  16.574  1.00 18.20           C  
ATOM   1376  N   VAL g 172      31.647 -23.250  17.488  1.00 17.22           N  
ATOM   1377  CA  VAL g 172      31.104 -24.079  16.401  1.00 17.84           C  
ATOM   1378  C   VAL g 172      30.292 -25.257  16.952  1.00 18.75           C  
ATOM   1379  O   VAL g 172      29.283 -25.680  16.320  1.00 17.63           O  
ATOM   1380  CB  VAL g 172      32.231 -24.553  15.466  1.00 19.22           C  
ATOM   1381  CG1 VAL g 172      31.661 -25.455  14.379  1.00 20.70           C  
ATOM   1382  CG2 VAL g 172      32.888 -23.315  14.794  1.00 17.25           C  
ATOM   1383  N   ARG g 173      30.737 -25.852  18.061  1.00 17.47           N  
ATOM   1384  CA  ARG g 173      29.860 -26.903  18.737  1.00 17.78           C  
ATOM   1385  C   ARG g 173      28.494 -26.351  19.076  1.00 19.20           C  
ATOM   1386  O   ARG g 173      27.492 -27.015  18.857  1.00 18.94           O  
ATOM   1387  CB  ARG g 173      30.541 -27.539  19.975  1.00 19.03           C  
ATOM   1388  CG  ARG g 173      31.759 -28.305  19.521  1.00 23.94           C  
ATOM   1389  CD  ARG g 173      32.585 -29.079  20.562  1.00 36.83           C  
ATOM   1390  NE  ARG g 173      33.312 -30.086  19.777  1.00 45.51           N  
ATOM   1391  CZ  ARG g 173      32.848 -30.599  18.622  1.00 48.85           C  
ATOM   1392  NH1 ARG g 173      31.657 -30.231  18.146  1.00 51.25           N1+
ATOM   1393  NH2 ARG g 173      33.553 -31.498  17.938  1.00 50.62           N  
ATOM   1394  N   GLY g 174      28.446 -25.105  19.530  1.00 20.23           N  
ATOM   1395  CA  GLY g 174      27.151 -24.454  19.822  1.00 19.63           C  
ATOM   1396  C   GLY g 174      26.374 -24.222  18.528  1.00 19.71           C  
ATOM   1397  O   GLY g 174      25.162 -24.428  18.480  1.00 18.43           O  
ATOM   1398  N   LEU g 175      27.062 -23.843  17.457  1.00 17.94           N  
ATOM   1399  CA  LEU g 175      26.368 -23.610  16.162  1.00 19.08           C  
ATOM   1400  C   LEU g 175      25.782 -24.912  15.613  1.00 20.54           C  
ATOM   1401  O   LEU g 175      24.667 -24.948  15.110  1.00 19.65           O  
ATOM   1402  CB  LEU g 175      27.331 -23.090  15.087  1.00 17.06           C  
ATOM   1403  CG  LEU g 175      27.719 -21.625  15.150  1.00 18.60           C  
ATOM   1404  CD1 LEU g 175      28.689 -21.316  13.907  1.00 16.52           C  
ATOM   1405  CD2 LEU g 175      26.578 -20.552  15.210  1.00 18.40           C  
ATOM   1406  N   LEU g 176      26.573 -25.977  15.690  1.00 21.34           N  
ATOM   1407  CA  LEU g 176      26.104 -27.238  15.136  1.00 22.80           C  
ATOM   1408  C   LEU g 176      24.888 -27.748  15.910  1.00 23.54           C  
ATOM   1409  O   LEU g 176      23.996 -28.390  15.319  1.00 23.35           O  
ATOM   1410  CB  LEU g 176      27.239 -28.300  15.185  1.00 24.39           C  
ATOM   1411  CG  LEU g 176      28.430 -28.256  14.195  1.00 26.30           C  
ATOM   1412  CD1 LEU g 176      29.486 -29.131  14.746  1.00 30.22           C  
ATOM   1413  CD2 LEU g 176      28.051 -28.732  12.751  1.00 26.62           C  
ATOM   1414  N   GLU g 177      24.824 -27.471  17.218  1.00 21.93           N  
ATOM   1415  CA  GLU g 177      23.627 -27.788  17.999  1.00 21.83           C  
ATOM   1416  C   GLU g 177      22.434 -26.876  17.672  1.00 21.08           C  
ATOM   1417  O   GLU g 177      21.313 -27.348  17.440  1.00 20.76           O  
ATOM   1418  CB  GLU g 177      23.929 -27.755  19.517  1.00 22.76           C  
ATOM   1419  CG  GLU g 177      22.662 -27.955  20.386  1.00 25.40           C  
ATOM   1420  CD  GLU g 177      22.914 -27.802  21.895  1.00 32.73           C  
ATOM   1421  OE1 GLU g 177      24.029 -28.161  22.382  1.00 34.80           O  
ATOM   1422  OE2 GLU g 177      21.986 -27.321  22.610  1.00 32.97           O1-
ATOM   1423  N   ALA g 178      22.672 -25.573  17.637  1.00 20.24           N  
ATOM   1424  CA  ALA g 178      21.550 -24.634  17.452  1.00 21.44           C  
ATOM   1425  C   ALA g 178      20.988 -24.690  16.025  1.00 20.96           C  
ATOM   1426  O   ALA g 178      19.764 -24.449  15.810  1.00 22.71           O  
ATOM   1427  CB  ALA g 178      21.995 -23.184  17.809  1.00 20.02           C  
ATOM   1428  N   GLY g 179      21.870 -24.998  15.063  1.00 20.12           N  
ATOM   1429  CA  GLY g 179      21.500 -25.044  13.636  1.00 20.39           C  
ATOM   1430  C   GLY g 179      21.215 -26.416  13.040  1.00 20.99           C  
ATOM   1431  O   GLY g 179      21.161 -26.584  11.816  1.00 19.71           O  
ATOM   1432  N   LYS g 180      20.990 -27.391  13.925  1.00 21.19           N  
ATOM   1433  CA  LYS g 180      20.864 -28.767  13.524  1.00 21.81           C  
ATOM   1434  C   LYS g 180      19.860 -28.989  12.399  1.00 21.81           C  
ATOM   1435  O   LYS g 180      20.160 -29.631  11.399  1.00 20.98           O  
ATOM   1436  CB  LYS g 180      20.418 -29.596  14.750  1.00 22.03           C  
ATOM   1437  CG  LYS g 180      20.704 -31.051  14.580  1.00 26.02           C  
ATOM   1438  CD  LYS g 180      20.221 -31.815  15.828  1.00 30.12           C  
ATOM   1439  CE  LYS g 180      19.937 -33.296  15.513  1.00 33.29           C  
ATOM   1440  NZ  LYS g 180      21.258 -33.912  15.114  1.00 34.89           N1+
ATOM   1441  N   SER g 181      18.646 -28.468  12.568  1.00 21.67           N  
ATOM   1442  CA  SER g 181      17.640 -28.688  11.536  1.00 23.58           C  
ATOM   1443  C   SER g 181      17.973 -28.040  10.209  1.00 22.84           C  
ATOM   1444  O   SER g 181      17.603 -28.585   9.154  1.00 22.32           O  
ATOM   1445  CB  SER g 181      16.199 -28.356  12.025  1.00 24.98           C  
ATOM   1446  OG  SER g 181      16.023 -26.948  12.050  1.00 31.02           O  
ATOM   1447  N   ASP g 182      18.696 -26.922  10.201  1.00 23.04           N  
ATOM   1448  CA  ASP g 182      19.104 -26.363   8.934  1.00 22.74           C  
ATOM   1449  C   ASP g 182      20.266 -27.167   8.329  1.00 21.74           C  
ATOM   1450  O   ASP g 182      20.281 -27.462   7.119  1.00 22.45           O  
ATOM   1451  CB  ASP g 182      19.534 -24.925   9.090  1.00 23.32           C  
ATOM   1452  CG  ASP g 182      18.400 -23.962   9.015  1.00 28.35           C  
ATOM   1453  OD1 ASP g 182      17.216 -24.372   8.774  1.00 28.66           O  
ATOM   1454  OD2 ASP g 182      18.711 -22.763   9.132  1.00 28.98           O1-
ATOM   1455  N   LEU g 183      21.235 -27.540   9.171  1.00 20.32           N  
ATOM   1456  CA  LEU g 183      22.423 -28.274   8.713  1.00 19.91           C  
ATOM   1457  C   LEU g 183      22.086 -29.671   8.189  1.00 19.80           C  
ATOM   1458  O   LEU g 183      22.723 -30.148   7.233  1.00 19.54           O  
ATOM   1459  CB  LEU g 183      23.488 -28.363   9.845  1.00 20.55           C  
ATOM   1460  CG  LEU g 183      23.975 -27.004  10.326  1.00 18.63           C  
ATOM   1461  CD1 LEU g 183      24.515 -27.022  11.760  1.00 18.99           C  
ATOM   1462  CD2 LEU g 183      25.056 -26.514   9.314  1.00 20.15           C  
ATOM   1463  N   GLU g 184      21.065 -30.301   8.752  1.00 18.24           N  
ATOM   1464  CA  GLU g 184      20.665 -31.621   8.329  1.00 18.13           C  
ATOM   1465  C   GLU g 184      19.481 -31.595   7.366  1.00 16.77           C  
ATOM   1466  O   GLU g 184      18.796 -32.609   7.098  1.00 15.20           O  
ATOM   1467  CB  GLU g 184      20.336 -32.452   9.572  1.00 19.42           C  
ATOM   1468  CG  GLU g 184      21.497 -32.477  10.531  1.00 23.10           C  
ATOM   1469  CD  GLU g 184      21.149 -33.280  11.762  1.00 31.12           C  
ATOM   1470  OE1 GLU g 184      19.973 -33.687  11.917  1.00 34.58           O  
ATOM   1471  OE2 GLU g 184      22.047 -33.494  12.584  1.00 37.36           O1-
ATOM   1472  N   LYS g 185      19.197 -30.431   6.804  1.00 16.68           N  
ATOM   1473  CA  LYS g 185      18.058 -30.410   5.877  1.00 17.19           C  
ATOM   1474  C   LYS g 185      18.258 -31.308   4.638  1.00 17.54           C  
ATOM   1475  O   LYS g 185      19.394 -31.529   4.234  1.00 17.55           O  
ATOM   1476  CB  LYS g 185      17.664 -28.991   5.524  1.00 18.50           C  
ATOM   1477  CG  LYS g 185      18.700 -28.271   4.689  1.00 20.22           C  
ATOM   1478  CD  LYS g 185      18.165 -27.024   3.952  1.00 21.53           C  
ATOM   1479  CE  LYS g 185      19.180 -26.532   2.941  1.00 23.49           C  
ATOM   1480  NZ  LYS g 185      18.716 -25.309   2.192  1.00 21.26           N1+
ATOM   1481  N   GLN g 186      17.150 -31.808   4.056  1.00 17.03           N  
ATOM   1482  CA  GLN g 186      17.164 -32.599   2.837  1.00 16.50           C  
ATOM   1483  C   GLN g 186      16.247 -31.908   1.833  1.00 17.90           C  
ATOM   1484  O   GLN g 186      15.043 -31.728   2.113  1.00 17.57           O  
ATOM   1485  CB  GLN g 186      16.624 -34.024   3.090  1.00 16.85           C  
ATOM   1486  CG  GLN g 186      17.504 -34.916   4.021  1.00 17.15           C  
ATOM   1487  CD  GLN g 186      18.802 -35.315   3.320  1.00 16.87           C  
ATOM   1488  OE1 GLN g 186      18.830 -35.464   2.085  1.00 16.84           O  
ATOM   1489  NE2 GLN g 186      19.869 -35.477   4.083  1.00 15.50           N  
ATOM   1490  N   GLU g 187      16.804 -31.471   0.703  1.00 16.46           N  
ATOM   1491  CA  GLU g 187      16.006 -30.905  -0.355  1.00 16.03           C  
ATOM   1492  C   GLU g 187      16.184 -31.755  -1.603  1.00 16.68           C  
ATOM   1493  O   GLU g 187      17.286 -32.133  -1.956  1.00 15.43           O  
ATOM   1494  CB  GLU g 187      16.450 -29.492  -0.670  1.00 16.42           C  
ATOM   1495  CG  GLU g 187      16.348 -28.474   0.558  1.00 15.68           C  
ATOM   1496  CD  GLU g 187      14.934 -28.224   1.054  1.00 25.02           C  
ATOM   1497  OE1 GLU g 187      14.861 -27.876   2.217  1.00 28.98           O  
ATOM   1498  OE2 GLU g 187      13.921 -28.388   0.342  1.00 27.18           O1-
ATOM   1499  N   LYS g 188      15.081 -32.046  -2.288  1.00 19.30           N  
ATOM   1500  CA  LYS g 188      15.098 -32.945  -3.486  1.00 17.66           C  
ATOM   1501  C   LYS g 188      15.452 -32.252  -4.779  1.00 19.62           C  
ATOM   1502  O   LYS g 188      14.970 -31.196  -5.081  1.00 24.55           O  
ATOM   1503  CB  LYS g 188      13.713 -33.641  -3.680  1.00 17.83           C  
ATOM   1504  CG  LYS g 188      13.271 -34.463  -2.432  1.00 18.25           C  
ATOM   1505  CD  LYS g 188      11.883 -35.116  -2.668  1.00 19.09           C  
ATOM   1506  CE  LYS g 188      11.334 -35.607  -1.341  1.00 22.18           C  
ATOM   1507  NZ  LYS g 188      10.064 -36.323  -1.539  1.00 22.46           N1+
ATOM   1508  N   PRO g 189      16.281 -32.877  -5.547  1.00 20.55           N  
ATOM   1509  CA  PRO g 189      16.659 -32.419  -6.874  1.00 22.92           C  
ATOM   1510  C   PRO g 189      15.453 -32.555  -7.815  1.00 22.05           C  
ATOM   1511  O   PRO g 189      14.594 -33.448  -7.608  1.00 20.06           O  
ATOM   1512  CB  PRO g 189      17.724 -33.417  -7.276  1.00 21.28           C  
ATOM   1513  CG  PRO g 189      17.532 -34.570  -6.480  1.00 24.01           C  
ATOM   1514  CD  PRO g 189      16.847 -34.171  -5.207  1.00 19.90           C  
ATOM   1515  N   VAL g 190      15.428 -31.704  -8.838  1.00 23.16           N  
ATOM   1516  CA  VAL g 190      14.579 -31.935 -10.048  1.00 23.12           C  
ATOM   1517  C   VAL g 190      15.576 -32.073 -11.167  1.00 21.22           C  
ATOM   1518  O   VAL g 190      16.652 -31.535 -11.068  1.00 22.48           O  
ATOM   1519  CB  VAL g 190      13.690 -30.705 -10.247  1.00 24.33           C  
ATOM   1520  CG1 VAL g 190      12.692 -30.821 -11.415  1.00 22.47           C  
ATOM   1521  CG2 VAL g 190      12.916 -30.469  -8.932  1.00 31.58           C  
ATOM   1522  N   ALA g 191      15.281 -32.831 -12.196  1.00 19.50           N  
ATOM   1523  CA  ALA g 191      16.251 -33.039 -13.291  1.00 20.10           C  
ATOM   1524  C   ALA g 191      15.533 -32.751 -14.599  1.00 18.61           C  
ATOM   1525  O   ALA g 191      14.301 -32.917 -14.666  1.00 19.40           O  
ATOM   1526  CB  ALA g 191      16.795 -34.464 -13.280  1.00 20.43           C  
ATOM   1527  N   TRP g 192      16.286 -32.356 -15.629  1.00 15.86           N  
ATOM   1528  CA  TRP g 192      15.712 -32.245 -16.978  1.00 16.89           C  
ATOM   1529  C   TRP g 192      16.827 -32.462 -18.004  1.00 17.07           C  
ATOM   1530  O   TRP g 192      18.022 -32.329 -17.662  1.00 16.50           O  
ATOM   1531  CB  TRP g 192      15.084 -30.814 -17.182  1.00 16.26           C  
ATOM   1532  CG  TRP g 192      15.994 -29.567 -17.142  1.00 18.35           C  
ATOM   1533  CD1 TRP g 192      16.513 -28.859 -18.204  1.00 19.35           C  
ATOM   1534  CD2 TRP g 192      16.393 -28.873 -15.965  1.00 17.16           C  
ATOM   1535  NE1 TRP g 192      17.229 -27.755 -17.756  1.00 19.09           N  
ATOM   1536  CE2 TRP g 192      17.150 -27.727 -16.379  1.00 19.81           C  
ATOM   1537  CE3 TRP g 192      16.191 -29.112 -14.585  1.00 18.75           C  
ATOM   1538  CZ2 TRP g 192      17.688 -26.847 -15.480  1.00 16.97           C  
ATOM   1539  CZ3 TRP g 192      16.718 -28.166 -13.681  1.00 18.20           C  
ATOM   1540  CH2 TRP g 192      17.463 -27.085 -14.144  1.00 17.30           C  
ATOM   1541  N   LEU g 193      16.430 -32.845 -19.224  1.00 16.85           N  
ATOM   1542  CA  LEU g 193      17.377 -33.175 -20.285  1.00 18.28           C  
ATOM   1543  C   LEU g 193      17.359 -32.121 -21.360  1.00 18.92           C  
ATOM   1544  O   LEU g 193      16.338 -31.511 -21.601  1.00 20.14           O  
ATOM   1545  CB  LEU g 193      17.044 -34.540 -20.932  1.00 17.73           C  
ATOM   1546  CG  LEU g 193      16.846 -35.639 -19.884  1.00 19.39           C  
ATOM   1547  CD1 LEU g 193      16.633 -36.896 -20.754  1.00 17.99           C  
ATOM   1548  CD2 LEU g 193      18.071 -35.677 -18.956  1.00 19.67           C  
ATOM   1549  N   SER g 194      18.496 -31.891 -21.999  1.00 19.81           N  
ATOM   1550  CA  SER g 194      18.527 -31.060 -23.197  1.00 19.59           C  
ATOM   1551  C   SER g 194      19.700 -31.535 -24.047  1.00 22.22           C  
ATOM   1552  O   SER g 194      20.488 -32.444 -23.663  1.00 21.38           O  
ATOM   1553  CB  SER g 194      18.712 -29.574 -22.809  1.00 21.04           C  
ATOM   1554  OG  SER g 194      20.004 -29.389 -22.290  1.00 20.03           O  
ATOM   1555  N   SER g 195      19.809 -30.981 -25.235  1.00 24.04           N  
ATOM   1556  CA  SER g 195      21.041 -31.139 -25.986  1.00 25.89           C  
ATOM   1557  C   SER g 195      21.119 -29.918 -26.865  1.00 26.04           C  
ATOM   1558  O   SER g 195      20.105 -29.558 -27.473  1.00 27.27           O  
ATOM   1559  CB  SER g 195      21.008 -32.414 -26.820  1.00 26.21           C  
ATOM   1560  OG  SER g 195      19.836 -32.406 -27.589  1.00 29.12           O  
ATOM   1561  N   HIS g 203      27.812 -36.589 -34.162  1.00 35.39           N  
ATOM   1562  CA  HIS g 203      27.777 -36.862 -32.737  1.00 36.35           C  
ATOM   1563  C   HIS g 203      27.291 -35.643 -31.944  1.00 36.05           C  
ATOM   1564  O   HIS g 203      27.366 -34.495 -32.404  1.00 36.27           O  
ATOM   1565  CB  HIS g 203      29.152 -37.357 -32.239  1.00 36.51           C  
ATOM   1566  CG  HIS g 203      30.178 -36.270 -32.083  1.00 38.71           C  
ATOM   1567  ND1 HIS g 203      31.124 -35.990 -33.051  1.00 39.23           N  
ATOM   1568  CD2 HIS g 203      30.410 -35.399 -31.067  1.00 38.86           C  
ATOM   1569  CE1 HIS g 203      31.889 -34.991 -32.640  1.00 40.16           C  
ATOM   1570  NE2 HIS g 203      31.477 -34.614 -31.440  1.00 40.25           N  
ATOM   1571  N   ARG g 204      26.786 -35.877 -30.736  1.00 35.19           N  
ATOM   1572  CA  ARG g 204      26.305 -34.763 -29.970  1.00 34.68           C  
ATOM   1573  C   ARG g 204      26.194 -34.986 -28.464  1.00 32.55           C  
ATOM   1574  O   ARG g 204      26.439 -36.080 -27.959  1.00 31.79           O  
ATOM   1575  CB  ARG g 204      25.017 -34.193 -30.571  1.00 35.77           C  
ATOM   1576  CG  ARG g 204      23.797 -35.085 -30.543  1.00 37.78           C  
ATOM   1577  CD  ARG g 204      22.624 -34.146 -30.581  1.00 40.12           C  
ATOM   1578  NE  ARG g 204      21.350 -34.792 -30.805  1.00 41.30           N  
ATOM   1579  CZ  ARG g 204      20.196 -34.214 -30.509  1.00 43.63           C  
ATOM   1580  NH1 ARG g 204      20.198 -33.002 -29.970  1.00 46.57           N1+
ATOM   1581  NH2 ARG g 204      19.049 -34.838 -30.726  1.00 45.15           N  
ATOM   1582  N   GLN g 205      25.848 -33.913 -27.766  1.00 31.14           N  
ATOM   1583  CA  GLN g 205      26.085 -33.818 -26.352  1.00 29.87           C  
ATOM   1584  C   GLN g 205      24.762 -33.906 -25.619  1.00 28.00           C  
ATOM   1585  O   GLN g 205      23.972 -32.968 -25.672  1.00 28.69           O  
ATOM   1586  CB  GLN g 205      26.699 -32.441 -26.094  1.00 30.93           C  
ATOM   1587  CG  GLN g 205      27.877 -32.399 -25.171  1.00 34.46           C  
ATOM   1588  CD  GLN g 205      27.956 -31.044 -24.482  1.00 40.64           C  
ATOM   1589  OE1 GLN g 205      27.298 -30.094 -24.909  1.00 44.09           O  
ATOM   1590  NE2 GLN g 205      28.738 -30.953 -23.420  1.00 39.92           N  
ATOM   1591  N   LEU g 206      24.487 -34.998 -24.919  1.00 25.93           N  
ATOM   1592  CA  LEU g 206      23.279 -34.981 -24.114  1.00 24.48           C  
ATOM   1593  C   LEU g 206      23.605 -34.345 -22.753  1.00 22.52           C  
ATOM   1594  O   LEU g 206      24.670 -34.607 -22.169  1.00 21.40           O  
ATOM   1595  CB  LEU g 206      22.655 -36.366 -23.936  1.00 22.97           C  
ATOM   1596  CG  LEU g 206      22.386 -37.145 -25.232  1.00 27.20           C  
ATOM   1597  CD1 LEU g 206      21.809 -38.506 -24.891  1.00 26.89           C  
ATOM   1598  CD2 LEU g 206      21.436 -36.356 -26.129  1.00 27.30           C  
ATOM   1599  N   VAL g 207      22.696 -33.510 -22.253  1.00 21.77           N  
ATOM   1600  CA  VAL g 207      22.966 -32.844 -20.966  1.00 19.34           C  
ATOM   1601  C   VAL g 207      21.883 -33.203 -19.972  1.00 19.68           C  
ATOM   1602  O   VAL g 207      20.700 -32.977 -20.221  1.00 20.66           O  
ATOM   1603  CB  VAL g 207      23.057 -31.306 -21.071  1.00 19.07           C  
ATOM   1604  CG1 VAL g 207      23.496 -30.780 -19.711  1.00 17.11           C  
ATOM   1605  CG2 VAL g 207      24.072 -30.855 -22.204  1.00 18.82           C  
ATOM   1606  N   CYS g 208      22.285 -33.693 -18.809  1.00 17.36           N  
ATOM   1607  CA  CYS g 208      21.324 -33.908 -17.773  1.00 18.20           C  
ATOM   1608  C   CYS g 208      21.522 -32.806 -16.701  1.00 18.19           C  
ATOM   1609  O   CYS g 208      22.584 -32.730 -16.099  1.00 19.08           O  
ATOM   1610  CB  CYS g 208      21.586 -35.264 -17.112  1.00 16.59           C  
ATOM   1611  SG  CYS g 208      20.414 -35.680 -15.728  1.00 22.13           S  
ATOM   1612  N   HIS g 209      20.505 -32.001 -16.446  1.00 17.14           N  
ATOM   1613  CA  HIS g 209      20.607 -30.883 -15.478  1.00 17.63           C  
ATOM   1614  C   HIS g 209      19.941 -31.319 -14.209  1.00 18.06           C  
ATOM   1615  O   HIS g 209      18.835 -31.847 -14.263  1.00 18.45           O  
ATOM   1616  CB  HIS g 209      19.793 -29.743 -16.022  1.00 16.51           C  
ATOM   1617  CG  HIS g 209      20.227 -29.296 -17.375  1.00 16.89           C  
ATOM   1618  ND1 HIS g 209      21.155 -28.291 -17.580  1.00 18.66           N  
ATOM   1619  CD2 HIS g 209      19.887 -29.751 -18.608  1.00 16.75           C  
ATOM   1620  CE1 HIS g 209      21.296 -28.080 -18.882  1.00 16.27           C  
ATOM   1621  NE2 HIS g 209      20.536 -28.945 -19.524  1.00 18.30           N  
ATOM   1622  N   VAL g 210      20.604 -31.109 -13.072  1.00 16.71           N  
ATOM   1623  CA  VAL g 210      20.029 -31.491 -11.824  1.00 16.61           C  
ATOM   1624  C   VAL g 210      20.088 -30.353 -10.811  1.00 15.85           C  
ATOM   1625  O   VAL g 210      21.181 -29.867 -10.539  1.00 16.97           O  
ATOM   1626  CB  VAL g 210      20.836 -32.720 -11.203  1.00 17.50           C  
ATOM   1627  CG1 VAL g 210      20.145 -33.347  -9.934  1.00 15.92           C  
ATOM   1628  CG2 VAL g 210      21.007 -33.862 -12.255  1.00 17.04           C  
ATOM   1629  N   SER g 211      18.935 -29.945 -10.255  1.00 16.00           N  
ATOM   1630  CA  SER g 211      18.952 -28.661  -9.527  1.00 16.67           C  
ATOM   1631  C   SER g 211      18.113 -28.770  -8.295  1.00 16.25           C  
ATOM   1632  O   SER g 211      17.032 -29.384  -8.326  1.00 16.99           O  
ATOM   1633  CB  SER g 211      18.424 -27.510 -10.430  1.00 17.04           C  
ATOM   1634  OG  SER g 211      18.596 -26.271  -9.750  1.00 16.53           O  
ATOM   1635  N   GLY g 212      18.527 -28.026  -7.256  1.00 13.83           N  
ATOM   1636  CA  GLY g 212      17.655 -27.904  -6.062  1.00 16.15           C  
ATOM   1637  C   GLY g 212      17.978 -28.955  -4.967  1.00 15.72           C  
ATOM   1638  O   GLY g 212      17.231 -29.095  -3.984  1.00 17.20           O  
ATOM   1639  N   PHE g 213      19.081 -29.702  -5.099  1.00 16.40           N  
ATOM   1640  CA  PHE g 213      19.350 -30.717  -4.060  1.00 16.17           C  
ATOM   1641  C   PHE g 213      20.208 -30.153  -2.931  1.00 14.19           C  
ATOM   1642  O   PHE g 213      21.038 -29.285  -3.134  1.00 15.74           O  
ATOM   1643  CB  PHE g 213      20.071 -31.993  -4.646  1.00 15.75           C  
ATOM   1644  CG  PHE g 213      21.372 -31.701  -5.440  1.00 15.84           C  
ATOM   1645  CD1 PHE g 213      21.336 -31.353  -6.792  1.00 19.40           C  
ATOM   1646  CD2 PHE g 213      22.638 -31.900  -4.845  1.00 14.78           C  
ATOM   1647  CE1 PHE g 213      22.554 -31.051  -7.500  1.00 20.34           C  
ATOM   1648  CE2 PHE g 213      23.824 -31.671  -5.559  1.00 13.90           C  
ATOM   1649  CZ  PHE g 213      23.783 -31.271  -6.886  1.00 18.82           C  
ATOM   1650  N   TYR g 214      20.021 -30.721  -1.744  1.00 14.82           N  
ATOM   1651  CA  TYR g 214      20.815 -30.410  -0.555  1.00 14.65           C  
ATOM   1652  C   TYR g 214      20.650 -31.596   0.367  1.00 14.15           C  
ATOM   1653  O   TYR g 214      19.514 -32.078   0.552  1.00 14.33           O  
ATOM   1654  CB  TYR g 214      20.291 -29.151   0.151  1.00 15.20           C  
ATOM   1655  CG  TYR g 214      21.321 -28.687   1.148  1.00 15.36           C  
ATOM   1656  CD1 TYR g 214      21.354 -29.232   2.447  1.00 16.91           C  
ATOM   1657  CD2 TYR g 214      22.278 -27.779   0.757  1.00 16.55           C  
ATOM   1658  CE1 TYR g 214      22.295 -28.831   3.367  1.00 16.45           C  
ATOM   1659  CE2 TYR g 214      23.262 -27.333   1.674  1.00 15.30           C  
ATOM   1660  CZ  TYR g 214      23.252 -27.880   2.957  1.00 17.20           C  
ATOM   1661  OH  TYR g 214      24.208 -27.550   3.840  1.00 14.42           O  
ATOM   1662  N   PRO g 215      21.748 -32.083   0.977  1.00 15.11           N  
ATOM   1663  CA  PRO g 215      23.090 -31.497   0.915  1.00 13.62           C  
ATOM   1664  C   PRO g 215      23.821 -31.906  -0.375  1.00 15.70           C  
ATOM   1665  O   PRO g 215      23.249 -32.551  -1.257  1.00 14.76           O  
ATOM   1666  CB  PRO g 215      23.788 -32.089   2.150  1.00 14.00           C  
ATOM   1667  CG  PRO g 215      23.042 -33.407   2.451  1.00 15.19           C  
ATOM   1668  CD  PRO g 215      21.629 -33.210   1.916  1.00 14.01           C  
ATOM   1669  N   LYS g 216      25.071 -31.488  -0.439  1.00 15.80           N  
ATOM   1670  CA  LYS g 216      25.869 -31.466  -1.701  1.00 17.21           C  
ATOM   1671  C   LYS g 216      26.146 -32.889  -2.269  1.00 16.93           C  
ATOM   1672  O   LYS g 216      26.060 -33.099  -3.476  1.00 17.84           O  
ATOM   1673  CB  LYS g 216      27.160 -30.694  -1.446  1.00 17.46           C  
ATOM   1674  CG  LYS g 216      27.758 -30.192  -2.767  1.00 17.40           C  
ATOM   1675  CD  LYS g 216      28.980 -29.351  -2.454  1.00 17.60           C  
ATOM   1676  CE  LYS g 216      29.553 -28.759  -3.745  1.00 17.70           C  
ATOM   1677  NZ  LYS g 216      30.800 -28.005  -3.419  1.00 19.77           N1+
ATOM   1678  N   PRO g 217      26.365 -33.872  -1.432  1.00 17.75           N  
ATOM   1679  CA  PRO g 217      26.699 -35.146  -2.128  1.00 17.41           C  
ATOM   1680  C   PRO g 217      25.560 -35.753  -2.998  1.00 19.34           C  
ATOM   1681  O   PRO g 217      24.437 -35.863  -2.547  1.00 17.07           O  
ATOM   1682  CB  PRO g 217      26.974 -36.127  -0.973  1.00 18.84           C  
ATOM   1683  CG  PRO g 217      27.330 -35.284   0.237  1.00 17.81           C  
ATOM   1684  CD  PRO g 217      26.501 -33.953   0.053  1.00 15.63           C  
ATOM   1685  N   VAL g 218      25.888 -36.221  -4.199  1.00 16.25           N  
ATOM   1686  CA  VAL g 218      24.868 -36.612  -5.190  1.00 16.79           C  
ATOM   1687  C   VAL g 218      25.552 -37.520  -6.196  1.00 16.64           C  
ATOM   1688  O   VAL g 218      26.815 -37.502  -6.359  1.00 16.52           O  
ATOM   1689  CB  VAL g 218      24.195 -35.377  -5.899  1.00 15.24           C  
ATOM   1690  CG1 VAL g 218      25.177 -34.745  -6.938  1.00 13.92           C  
ATOM   1691  CG2 VAL g 218      22.905 -35.785  -6.625  1.00 14.55           C  
ATOM   1692  N   TRP g 219      24.748 -38.342  -6.832  1.00 16.09           N  
ATOM   1693  CA  TRP g 219      25.266 -39.183  -7.943  1.00 16.15           C  
ATOM   1694  C   TRP g 219      24.396 -39.038  -9.176  1.00 16.02           C  
ATOM   1695  O   TRP g 219      23.174 -39.105  -9.089  1.00 16.08           O  
ATOM   1696  CB  TRP g 219      25.368 -40.590  -7.468  1.00 17.48           C  
ATOM   1697  CG  TRP g 219      25.905 -41.605  -8.421  1.00 19.60           C  
ATOM   1698  CD1 TRP g 219      27.218 -42.029  -8.504  1.00 19.08           C  
ATOM   1699  CD2 TRP g 219      25.156 -42.447  -9.318  1.00 21.66           C  
ATOM   1700  NE1 TRP g 219      27.314 -43.036  -9.414  1.00 21.34           N  
ATOM   1701  CE2 TRP g 219      26.080 -43.324  -9.924  1.00 19.99           C  
ATOM   1702  CE3 TRP g 219      23.803 -42.540  -9.671  1.00 20.35           C  
ATOM   1703  CZ2 TRP g 219      25.710 -44.265 -10.883  1.00 21.82           C  
ATOM   1704  CZ3 TRP g 219      23.421 -43.491 -10.636  1.00 23.61           C  
ATOM   1705  CH2 TRP g 219      24.382 -44.352 -11.215  1.00 21.44           C  
ATOM   1706  N   VAL g 220      25.013 -38.689 -10.318  1.00 15.22           N  
ATOM   1707  CA  VAL g 220      24.229 -38.400 -11.517  1.00 15.41           C  
ATOM   1708  C   VAL g 220      24.952 -39.160 -12.608  1.00 15.76           C  
ATOM   1709  O   VAL g 220      26.137 -39.008 -12.777  1.00 18.11           O  
ATOM   1710  CB  VAL g 220      24.243 -36.899 -11.879  1.00 17.48           C  
ATOM   1711  CG1 VAL g 220      23.387 -36.658 -13.165  1.00 17.36           C  
ATOM   1712  CG2 VAL g 220      23.719 -36.036 -10.682  1.00 19.33           C  
ATOM   1713  N   MET g 221      24.252 -39.983 -13.363  1.00 15.06           N  
ATOM   1714  CA  MET g 221      24.952 -40.737 -14.368  1.00 16.66           C  
ATOM   1715  C   MET g 221      24.033 -40.982 -15.558  1.00 17.97           C  
ATOM   1716  O   MET g 221      22.819 -41.231 -15.380  1.00 18.32           O  
ATOM   1717  CB  MET g 221      25.282 -42.121 -13.731  1.00 17.72           C  
ATOM   1718  CG  MET g 221      26.254 -43.069 -14.470  1.00 19.34           C  
ATOM   1719  SD  MET g 221      27.845 -42.254 -14.833  1.00 25.74           S  
ATOM   1720  CE  MET g 221      28.490 -41.967 -13.212  1.00 20.85           C  
ATOM   1721  N   TRP g 222      24.612 -40.982 -16.764  1.00 15.77           N  
ATOM   1722  CA  TRP g 222      23.890 -41.525 -17.927  1.00 15.35           C  
ATOM   1723  C   TRP g 222      23.999 -43.038 -17.976  1.00 16.33           C  
ATOM   1724  O   TRP g 222      25.072 -43.586 -17.742  1.00 17.90           O  
ATOM   1725  CB  TRP g 222      24.430 -40.941 -19.219  1.00 13.40           C  
ATOM   1726  CG  TRP g 222      23.995 -39.490 -19.421  1.00 15.30           C  
ATOM   1727  CD1 TRP g 222      24.659 -38.391 -19.054  1.00 15.30           C  
ATOM   1728  CD2 TRP g 222      22.783 -39.064 -20.048  1.00 17.66           C  
ATOM   1729  NE1 TRP g 222      23.948 -37.238 -19.446  1.00 15.52           N  
ATOM   1730  CE2 TRP g 222      22.789 -37.646 -20.057  1.00 17.64           C  
ATOM   1731  CE3 TRP g 222      21.676 -39.746 -20.589  1.00 17.94           C  
ATOM   1732  CZ2 TRP g 222      21.741 -36.899 -20.588  1.00 19.37           C  
ATOM   1733  CZ3 TRP g 222      20.626 -38.971 -21.170  1.00 16.43           C  
ATOM   1734  CH2 TRP g 222      20.679 -37.575 -21.149  1.00 20.40           C  
ATOM   1735  N   MET g 223      22.888 -43.696 -18.306  1.00 16.18           N  
ATOM   1736  CA  MET g 223      22.723 -45.136 -18.208  1.00 16.93           C  
ATOM   1737  C   MET g 223      22.142 -45.656 -19.506  1.00 17.03           C  
ATOM   1738  O   MET g 223      21.357 -44.954 -20.155  1.00 17.66           O  
ATOM   1739  CB  MET g 223      21.689 -45.469 -17.101  1.00 15.09           C  
ATOM   1740  CG  MET g 223      22.008 -44.831 -15.800  1.00 19.15           C  
ATOM   1741  SD  MET g 223      23.414 -45.549 -14.963  1.00 22.27           S  
ATOM   1742  CE  MET g 223      22.966 -47.307 -14.660  1.00 17.52           C  
ATOM   1743  N   ARG g 224      22.523 -46.865 -19.898  1.00 14.80           N  
ATOM   1744  CA  ARG g 224      21.708 -47.587 -20.828  1.00 17.25           C  
ATOM   1745  C   ARG g 224      21.294 -48.834 -20.062  1.00 17.07           C  
ATOM   1746  O   ARG g 224      22.110 -49.721 -19.847  1.00 15.91           O  
ATOM   1747  CB  ARG g 224      22.492 -47.950 -22.109  1.00 16.87           C  
ATOM   1748  CG  ARG g 224      21.752 -48.950 -23.003  1.00 21.18           C  
ATOM   1749  CD  ARG g 224      22.396 -49.101 -24.409  1.00 23.17           C  
ATOM   1750  NE  ARG g 224      23.054 -47.853 -24.851  1.00 27.76           N  
ATOM   1751  CZ  ARG g 224      22.478 -46.910 -25.597  1.00 28.24           C  
ATOM   1752  NH1 ARG g 224      21.210 -47.051 -25.992  1.00 26.57           N1+
ATOM   1753  NH2 ARG g 224      23.156 -45.814 -25.930  1.00 29.59           N  
ATOM   1754  N   GLY g 225      20.055 -48.879 -19.582  1.00 17.75           N  
ATOM   1755  CA  GLY g 225      19.664 -50.027 -18.734  1.00 18.14           C  
ATOM   1756  C   GLY g 225      20.437 -49.849 -17.428  1.00 18.55           C  
ATOM   1757  O   GLY g 225      20.490 -48.725 -16.849  1.00 18.18           O  
ATOM   1758  N   ASP g 226      21.046 -50.952 -16.972  1.00 19.11           N  
ATOM   1759  CA  ASP g 226      21.903 -50.986 -15.781  1.00 20.70           C  
ATOM   1760  C   ASP g 226      23.342 -50.579 -16.051  1.00 21.21           C  
ATOM   1761  O   ASP g 226      24.145 -50.480 -15.120  1.00 22.12           O  
ATOM   1762  CB  ASP g 226      22.032 -52.396 -15.210  1.00 21.56           C  
ATOM   1763  CG  ASP g 226      20.704 -53.103 -14.992  1.00 23.32           C  
ATOM   1764  OD1 ASP g 226      19.815 -52.599 -14.300  1.00 28.90           O  
ATOM   1765  OD2 ASP g 226      20.582 -54.211 -15.473  1.00 25.96           O1-
ATOM   1766  N  AGLN g 227      23.693 -50.374 -17.311  0.50 21.40           N  
ATOM   1767  N  BGLN g 227      23.685 -50.377 -17.318  0.50 20.98           N  
ATOM   1768  CA AGLN g 227      25.072 -50.044 -17.643  0.50 21.25           C  
ATOM   1769  CA BGLN g 227      25.051 -50.012 -17.688  0.50 20.46           C  
ATOM   1770  C  AGLN g 227      25.322 -48.542 -17.536  0.50 21.11           C  
ATOM   1771  C  BGLN g 227      25.295 -48.517 -17.524  0.50 20.63           C  
ATOM   1772  O  AGLN g 227      24.800 -47.758 -18.335  0.50 20.58           O  
ATOM   1773  O  BGLN g 227      24.757 -47.713 -18.291  0.50 20.18           O  
ATOM   1774  CB AGLN g 227      25.437 -50.556 -19.038  0.50 21.44           C  
ATOM   1775  CB BGLN g 227      25.367 -50.413 -19.135  0.50 20.15           C  
ATOM   1776  CG AGLN g 227      26.928 -50.436 -19.378  0.50 21.32           C  
ATOM   1777  CG BGLN g 227      26.755 -49.930 -19.595  0.50 18.16           C  
ATOM   1778  CD AGLN g 227      27.833 -50.931 -18.263  0.50 20.34           C  
ATOM   1779  CD BGLN g 227      27.165 -50.436 -20.983  0.50 12.43           C  
ATOM   1780  OE1AGLN g 227      27.720 -50.504 -17.120  0.50 21.42           O  
ATOM   1781  OE1BGLN g 227      28.036 -51.306 -21.090  0.50 15.73           O  
ATOM   1782  NE2AGLN g 227      28.738 -51.834 -18.598  0.50 18.86           N  
ATOM   1783  NE2BGLN g 227      26.564 -49.880 -22.046  0.50  7.37           N  
ATOM   1784  N   GLU g 228      26.106 -48.157 -16.529  1.00 20.90           N  
ATOM   1785  CA  GLU g 228      26.640 -46.804 -16.412  1.00 20.91           C  
ATOM   1786  C   GLU g 228      27.418 -46.540 -17.690  1.00 20.12           C  
ATOM   1787  O   GLU g 228      28.282 -47.318 -18.058  1.00 18.95           O  
ATOM   1788  CB  GLU g 228      27.628 -46.719 -15.246  1.00 21.59           C  
ATOM   1789  CG  GLU g 228      26.988 -46.743 -13.869  1.00 27.17           C  
ATOM   1790  CD  GLU g 228      27.969 -46.600 -12.681  1.00 31.35           C  
ATOM   1791  OE1 GLU g 228      28.785 -45.657 -12.606  1.00 34.28           O  
ATOM   1792  OE2 GLU g 228      27.904 -47.462 -11.777  1.00 38.36           O1-
ATOM   1793  N   GLN g 229      27.142 -45.435 -18.350  1.00 20.07           N  
ATOM   1794  CA  GLN g 229      27.956 -44.965 -19.445  1.00 19.32           C  
ATOM   1795  C   GLN g 229      29.213 -44.264 -18.939  1.00 20.28           C  
ATOM   1796  O   GLN g 229      29.169 -43.191 -18.282  1.00 18.03           O  
ATOM   1797  CB  GLN g 229      27.125 -44.054 -20.333  1.00 19.82           C  
ATOM   1798  CG  GLN g 229      25.828 -44.729 -20.724  1.00 20.40           C  
ATOM   1799  CD  GLN g 229      26.064 -46.073 -21.484  1.00 20.84           C  
ATOM   1800  OE1 GLN g 229      26.612 -46.087 -22.585  1.00 24.30           O  
ATOM   1801  NE2 GLN g 229      25.663 -47.184 -20.878  1.00 16.99           N  
ATOM   1802  N   GLN g 230      30.342 -44.880 -19.264  1.00 19.82           N  
ATOM   1803  CA  GLN g 230      31.673 -44.418 -18.861  1.00 22.44           C  
ATOM   1804  C   GLN g 230      31.992 -42.991 -19.251  1.00 21.30           C  
ATOM   1805  O   GLN g 230      32.724 -42.290 -18.563  1.00 21.56           O  
ATOM   1806  CB  GLN g 230      32.745 -45.293 -19.534  1.00 22.58           C  
ATOM   1807  CG  GLN g 230      32.703 -46.741 -19.168  1.00 28.74           C  
ATOM   1808  CD  GLN g 230      33.204 -46.954 -17.758  1.00 32.87           C  
ATOM   1809  OE1 GLN g 230      32.838 -46.221 -16.844  1.00 32.78           O  
ATOM   1810  NE2 GLN g 230      34.047 -47.963 -17.578  1.00 34.37           N  
ATOM   1811  N   GLY g 231      31.520 -42.583 -20.417  1.00 21.96           N  
ATOM   1812  CA  GLY g 231      31.885 -41.282 -20.922  1.00 21.39           C  
ATOM   1813  C   GLY g 231      31.150 -40.152 -20.237  1.00 21.97           C  
ATOM   1814  O   GLY g 231      31.306 -38.987 -20.654  1.00 22.21           O  
ATOM   1815  N   THR g 232      30.346 -40.451 -19.209  1.00 20.81           N  
ATOM   1816  CA  THR g 232      29.687 -39.359 -18.466  1.00 20.16           C  
ATOM   1817  C   THR g 232      30.694 -38.437 -17.793  1.00 21.23           C  
ATOM   1818  O   THR g 232      31.557 -38.896 -17.013  1.00 20.83           O  
ATOM   1819  CB  THR g 232      28.733 -39.869 -17.372  1.00 18.91           C  
ATOM   1820  OG1 THR g 232      27.724 -40.690 -17.974  1.00 20.60           O  
ATOM   1821  CG2 THR g 232      28.084 -38.687 -16.646  1.00 18.13           C  
ATOM   1822  N  AHIS g 233      30.592 -37.145 -18.123  0.50 21.31           N  
ATOM   1823  N  BHIS g 233      30.572 -37.143 -18.076  0.50 21.20           N  
ATOM   1824  CA AHIS g 233      31.398 -36.079 -17.522  0.50 22.22           C  
ATOM   1825  CA BHIS g 233      31.436 -36.135 -17.477  0.50 22.07           C  
ATOM   1826  C  AHIS g 233      30.502 -35.297 -16.579  0.50 22.56           C  
ATOM   1827  C  BHIS g 233      30.613 -35.188 -16.626  0.50 22.54           C  
ATOM   1828  O  AHIS g 233      29.416 -34.854 -16.964  0.50 22.22           O  
ATOM   1829  O  BHIS g 233      29.688 -34.532 -17.119  0.50 22.27           O  
ATOM   1830  CB AHIS g 233      31.983 -35.136 -18.599  0.50 21.92           C  
ATOM   1831  CB BHIS g 233      32.230 -35.382 -18.555  0.50 21.63           C  
ATOM   1832  CG AHIS g 233      32.785 -33.992 -18.046  0.50 23.43           C  
ATOM   1833  CG BHIS g 233      33.348 -36.190 -19.140  0.50 22.73           C  
ATOM   1834  ND1AHIS g 233      32.262 -32.724 -17.867  0.50 26.08           N  
ATOM   1835  ND1BHIS g 233      33.194 -36.989 -20.256  0.50 21.69           N  
ATOM   1836  CD2AHIS g 233      34.064 -33.931 -17.606  0.50 23.45           C  
ATOM   1837  CD2BHIS g 233      34.632 -36.348 -18.740  0.50 22.26           C  
ATOM   1838  CE1AHIS g 233      33.190 -31.929 -17.366  0.50 23.38           C  
ATOM   1839  CE1BHIS g 233      34.334 -37.594 -20.520  0.50 22.30           C  
ATOM   1840  NE2AHIS g 233      34.290 -32.639 -17.189  0.50 22.50           N  
ATOM   1841  NE2BHIS g 233      35.225 -37.217 -19.621  0.50 24.14           N  
ATOM   1842  N   ARG g 234      30.957 -35.153 -15.341  1.00 23.47           N  
ATOM   1843  CA  ARG g 234      30.258 -34.364 -14.339  1.00 24.03           C  
ATOM   1844  C   ARG g 234      30.783 -32.941 -14.397  1.00 23.98           C  
ATOM   1845  O   ARG g 234      32.004 -32.727 -14.486  1.00 24.00           O  
ATOM   1846  CB  ARG g 234      30.487 -35.022 -12.959  1.00 25.55           C  
ATOM   1847  CG  ARG g 234      29.970 -34.250 -11.766  1.00 30.52           C  
ATOM   1848  CD  ARG g 234      30.050 -35.073 -10.480  1.00 37.27           C  
ATOM   1849  NE  ARG g 234      31.153 -34.780  -9.556  1.00 42.42           N  
ATOM   1850  CZ  ARG g 234      31.944 -33.694  -9.559  1.00 44.59           C  
ATOM   1851  NH1 ARG g 234      31.808 -32.711 -10.452  1.00 45.18           N1+
ATOM   1852  NH2 ARG g 234      32.892 -33.583  -8.635  1.00 44.24           N  
ATOM   1853  N   GLY g 235      29.862 -31.971 -14.415  1.00 22.84           N  
ATOM   1854  CA  GLY g 235      30.211 -30.539 -14.445  1.00 21.62           C  
ATOM   1855  C   GLY g 235      30.660 -30.056 -13.074  1.00 20.67           C  
ATOM   1856  O   GLY g 235      30.799 -30.864 -12.158  1.00 20.98           O  
ATOM   1857  N   ASP g 236      30.872 -28.741 -12.913  1.00 19.47           N  
ATOM   1858  CA  ASP g 236      31.129 -28.131 -11.571  1.00 18.33           C  
ATOM   1859  C   ASP g 236      29.866 -28.016 -10.772  1.00 16.48           C  
ATOM   1860  O   ASP g 236      28.790 -27.856 -11.350  1.00 15.75           O  
ATOM   1861  CB  ASP g 236      31.665 -26.733 -11.730  1.00 17.97           C  
ATOM   1862  CG  ASP g 236      33.115 -26.704 -12.292  1.00 21.60           C  
ATOM   1863  OD1 ASP g 236      33.772 -27.731 -12.316  1.00 23.99           O  
ATOM   1864  OD2 ASP g 236      33.604 -25.620 -12.653  1.00 25.47           O1-
ATOM   1865  N   PHE g 237      29.960 -28.067  -9.434  1.00 15.73           N  
ATOM   1866  CA  PHE g 237      28.762 -27.756  -8.673  1.00 15.41           C  
ATOM   1867  C   PHE g 237      28.579 -26.254  -8.575  1.00 16.41           C  
ATOM   1868  O   PHE g 237      29.489 -25.539  -8.136  1.00 17.67           O  
ATOM   1869  CB  PHE g 237      28.905 -28.261  -7.207  1.00 15.28           C  
ATOM   1870  CG  PHE g 237      28.799 -29.716  -7.078  1.00 15.25           C  
ATOM   1871  CD1 PHE g 237      27.622 -30.302  -6.594  1.00 19.21           C  
ATOM   1872  CD2 PHE g 237      29.902 -30.547  -7.426  1.00 19.17           C  
ATOM   1873  CE1 PHE g 237      27.537 -31.727  -6.435  1.00 19.01           C  
ATOM   1874  CE2 PHE g 237      29.786 -31.965  -7.276  1.00 19.47           C  
ATOM   1875  CZ  PHE g 237      28.620 -32.525  -6.773  1.00 18.55           C  
ATOM   1876  N   LEU g 238      27.386 -25.792  -8.931  1.00 13.82           N  
ATOM   1877  CA  LEU g 238      27.061 -24.351  -8.949  1.00 14.81           C  
ATOM   1878  C   LEU g 238      25.963 -24.136  -7.926  1.00 13.60           C  
ATOM   1879  O   LEU g 238      25.021 -24.939  -7.781  1.00 16.11           O  
ATOM   1880  CB  LEU g 238      26.492 -23.995 -10.359  1.00 13.35           C  
ATOM   1881  CG  LEU g 238      27.414 -24.449 -11.513  1.00 12.46           C  
ATOM   1882  CD1 LEU g 238      26.751 -23.940 -12.814  1.00 15.19           C  
ATOM   1883  CD2 LEU g 238      28.847 -23.952 -11.381  1.00 13.36           C  
ATOM   1884  N   PRO g 239      26.097 -23.073  -7.133  1.00 14.61           N  
ATOM   1885  CA  PRO g 239      25.116 -22.822  -6.152  1.00 14.17           C  
ATOM   1886  C   PRO g 239      23.854 -22.165  -6.728  1.00 14.27           C  
ATOM   1887  O   PRO g 239      23.928 -21.270  -7.593  1.00 15.71           O  
ATOM   1888  CB  PRO g 239      25.836 -21.823  -5.194  1.00 16.06           C  
ATOM   1889  CG  PRO g 239      26.672 -20.998  -6.148  1.00 13.85           C  
ATOM   1890  CD  PRO g 239      27.103 -22.013  -7.234  1.00 13.60           C  
ATOM   1891  N   ASN g 240      22.716 -22.549  -6.165  1.00 13.95           N  
ATOM   1892  CA  ASN g 240      21.470 -21.811  -6.378  1.00 13.77           C  
ATOM   1893  C   ASN g 240      21.409 -20.794  -5.262  1.00 14.22           C  
ATOM   1894  O   ASN g 240      22.200 -20.846  -4.293  1.00 15.92           O  
ATOM   1895  CB  ASN g 240      20.243 -22.732  -6.309  1.00 13.55           C  
ATOM   1896  CG  ASN g 240      20.125 -23.597  -7.540  1.00 15.80           C  
ATOM   1897  OD1 ASN g 240      20.337 -23.090  -8.638  1.00 14.59           O  
ATOM   1898  ND2 ASN g 240      19.850 -24.909  -7.375  1.00 15.04           N  
ATOM   1899  N   ALA g 241      20.438 -19.890  -5.363  1.00 13.77           N  
ATOM   1900  CA  ALA g 241      20.372 -18.783  -4.449  1.00 14.01           C  
ATOM   1901  C   ALA g 241      19.557 -19.129  -3.163  1.00 14.43           C  
ATOM   1902  O   ALA g 241      19.491 -18.310  -2.265  1.00 14.46           O  
ATOM   1903  CB  ALA g 241      19.780 -17.560  -5.174  1.00 14.87           C  
ATOM   1904  N   ASP g 242      19.065 -20.366  -3.079  1.00 13.52           N  
ATOM   1905  CA  ASP g 242      18.192 -20.812  -1.973  1.00 14.00           C  
ATOM   1906  C   ASP g 242      18.889 -21.960  -1.175  1.00 13.63           C  
ATOM   1907  O   ASP g 242      18.249 -22.903  -0.692  1.00 13.64           O  
ATOM   1908  CB  ASP g 242      16.827 -21.214  -2.498  1.00 14.54           C  
ATOM   1909  CG  ASP g 242      16.867 -22.473  -3.399  1.00 17.12           C  
ATOM   1910  OD1 ASP g 242      17.922 -22.838  -3.957  1.00 16.74           O  
ATOM   1911  OD2 ASP g 242      15.815 -23.119  -3.524  1.00 20.59           O1-
ATOM   1912  N   GLU g 243      20.205 -21.863  -1.093  1.00 13.14           N  
ATOM   1913  CA  GLU g 243      20.979 -22.862  -0.335  1.00 13.27           C  
ATOM   1914  C   GLU g 243      20.667 -24.279  -0.845  1.00 14.25           C  
ATOM   1915  O   GLU g 243      20.417 -25.204  -0.055  1.00 14.75           O  
ATOM   1916  CB  GLU g 243      20.829 -22.706   1.188  1.00 13.88           C  
ATOM   1917  CG  GLU g 243      21.320 -21.306   1.577  1.00 14.99           C  
ATOM   1918  CD  GLU g 243      21.152 -20.988   3.028  1.00 16.63           C  
ATOM   1919  OE1 GLU g 243      21.983 -20.204   3.562  1.00 18.26           O  
ATOM   1920  OE2 GLU g 243      20.123 -21.452   3.645  1.00 19.53           O1-
ATOM   1921  N   THR g 244      20.713 -24.424  -2.161  1.00 15.77           N  
ATOM   1922  CA  THR g 244      20.684 -25.742  -2.779  1.00 15.06           C  
ATOM   1923  C   THR g 244      21.687 -25.698  -3.911  1.00 15.52           C  
ATOM   1924  O   THR g 244      22.240 -24.675  -4.224  1.00 13.07           O  
ATOM   1925  CB  THR g 244      19.323 -26.148  -3.361  1.00 15.05           C  
ATOM   1926  OG1 THR g 244      18.937 -25.340  -4.491  1.00 14.57           O  
ATOM   1927  CG2 THR g 244      18.196 -26.094  -2.290  1.00 14.75           C  
ATOM   1928  N   TRP g 245      21.897 -26.842  -4.515  1.00 15.11           N  
ATOM   1929  CA  TRP g 245      22.992 -27.008  -5.514  1.00 16.16           C  
ATOM   1930  C   TRP g 245      22.468 -27.371  -6.899  1.00 16.91           C  
ATOM   1931  O   TRP g 245      21.328 -27.872  -7.032  1.00 17.00           O  
ATOM   1932  CB  TRP g 245      23.887 -28.158  -5.039  1.00 16.00           C  
ATOM   1933  CG  TRP g 245      24.765 -27.771  -3.917  1.00 14.72           C  
ATOM   1934  CD1 TRP g 245      24.586 -28.061  -2.615  1.00 15.05           C  
ATOM   1935  CD2 TRP g 245      25.885 -26.909  -3.990  1.00 15.68           C  
ATOM   1936  NE1 TRP g 245      25.586 -27.502  -1.859  1.00 14.79           N  
ATOM   1937  CE2 TRP g 245      26.410 -26.793  -2.683  1.00 16.14           C  
ATOM   1938  CE3 TRP g 245      26.516 -26.251  -5.041  1.00 16.58           C  
ATOM   1939  CZ2 TRP g 245      27.524 -26.021  -2.390  1.00 18.53           C  
ATOM   1940  CZ3 TRP g 245      27.652 -25.500  -4.778  1.00 17.24           C  
ATOM   1941  CH2 TRP g 245      28.134 -25.363  -3.453  1.00 18.93           C  
ATOM   1942  N   TYR g 246      23.285 -27.049  -7.911  1.00 15.53           N  
ATOM   1943  CA  TYR g 246      22.973 -27.358  -9.312  1.00 16.34           C  
ATOM   1944  C   TYR g 246      24.179 -28.069  -9.910  1.00 15.15           C  
ATOM   1945  O   TYR g 246      25.332 -27.699  -9.594  1.00 16.16           O  
ATOM   1946  CB  TYR g 246      22.709 -26.016 -10.060  1.00 15.57           C  
ATOM   1947  CG  TYR g 246      22.470 -26.145 -11.549  1.00 17.72           C  
ATOM   1948  CD1 TYR g 246      21.195 -25.885 -12.103  1.00 20.62           C  
ATOM   1949  CD2 TYR g 246      23.527 -26.399 -12.444  1.00 20.20           C  
ATOM   1950  CE1 TYR g 246      20.977 -25.930 -13.530  1.00 19.91           C  
ATOM   1951  CE2 TYR g 246      23.307 -26.438 -13.843  1.00 19.85           C  
ATOM   1952  CZ  TYR g 246      22.039 -26.240 -14.360  1.00 20.01           C  
ATOM   1953  OH  TYR g 246      21.858 -26.315 -15.726  1.00 19.03           O  
ATOM   1954  N   LEU g 247      23.926 -29.107 -10.735  1.00 15.70           N  
ATOM   1955  CA  LEU g 247      25.010 -29.879 -11.401  1.00 16.13           C  
ATOM   1956  C   LEU g 247      24.498 -30.345 -12.735  1.00 17.19           C  
ATOM   1957  O   LEU g 247      23.322 -30.795 -12.793  1.00 18.27           O  
ATOM   1958  CB  LEU g 247      25.374 -31.117 -10.542  1.00 16.26           C  
ATOM   1959  CG  LEU g 247      26.548 -32.022 -10.936  1.00 20.68           C  
ATOM   1960  CD1 LEU g 247      27.930 -31.313 -10.889  1.00 22.94           C  
ATOM   1961  CD2 LEU g 247      26.657 -33.248 -10.016  1.00 23.08           C  
ATOM   1962  N   GLN g 248      25.362 -30.379 -13.756  1.00 15.64           N  
ATOM   1963  CA  GLN g 248      25.034 -31.010 -15.035  1.00 18.83           C  
ATOM   1964  C   GLN g 248      25.983 -32.217 -15.207  1.00 18.49           C  
ATOM   1965  O   GLN g 248      27.135 -32.163 -14.745  1.00 18.86           O  
ATOM   1966  CB  GLN g 248      25.325 -30.130 -16.258  1.00 20.56           C  
ATOM   1967  CG  GLN g 248      25.106 -28.696 -16.107  1.00 26.28           C  
ATOM   1968  CD  GLN g 248      25.109 -27.968 -17.410  1.00 32.02           C  
ATOM   1969  OE1 GLN g 248      24.213 -27.198 -17.672  1.00 37.47           O  
ATOM   1970  NE2 GLN g 248      26.138 -28.185 -18.230  1.00 31.41           N  
ATOM   1971  N   ALA g 249      25.498 -33.278 -15.864  1.00 19.10           N  
ATOM   1972  CA  ALA g 249      26.400 -34.358 -16.335  1.00 20.34           C  
ATOM   1973  C   ALA g 249      26.150 -34.478 -17.830  1.00 19.76           C  
ATOM   1974  O   ALA g 249      24.988 -34.495 -18.234  1.00 18.62           O  
ATOM   1975  CB  ALA g 249      26.055 -35.639 -15.643  1.00 21.65           C  
ATOM   1976  N   THR g 250      27.208 -34.584 -18.655  1.00 19.80           N  
ATOM   1977  CA  THR g 250      27.022 -34.565 -20.100  1.00 21.03           C  
ATOM   1978  C   THR g 250      27.560 -35.852 -20.671  1.00 20.96           C  
ATOM   1979  O   THR g 250      28.427 -36.450 -20.059  1.00 21.74           O  
ATOM   1980  CB  THR g 250      27.768 -33.418 -20.804  1.00 21.30           C  
ATOM   1981  OG1 THR g 250      29.179 -33.555 -20.597  1.00 23.69           O  
ATOM   1982  CG2 THR g 250      27.307 -32.053 -20.279  1.00 20.21           C  
ATOM   1983  N   LEU g 251      27.010 -36.277 -21.801  1.00 20.29           N  
ATOM   1984  CA  LEU g 251      27.493 -37.479 -22.496  1.00 21.95           C  
ATOM   1985  C   LEU g 251      27.482 -37.221 -23.997  1.00 23.22           C  
ATOM   1986  O   LEU g 251      26.460 -36.801 -24.540  1.00 23.84           O  
ATOM   1987  CB  LEU g 251      26.613 -38.682 -22.142  1.00 21.02           C  
ATOM   1988  CG  LEU g 251      26.901 -40.029 -22.857  1.00 21.84           C  
ATOM   1989  CD1 LEU g 251      28.176 -40.688 -22.296  1.00 21.43           C  
ATOM   1990  CD2 LEU g 251      25.684 -41.004 -22.862  1.00 20.60           C  
ATOM   1991  N   ASP g 252      28.624 -37.435 -24.660  1.00 25.51           N  
ATOM   1992  CA  ASP g 252      28.715 -37.222 -26.097  1.00 26.87           C  
ATOM   1993  C   ASP g 252      28.309 -38.508 -26.730  1.00 26.87           C  
ATOM   1994  O   ASP g 252      28.874 -39.532 -26.412  1.00 26.84           O  
ATOM   1995  CB  ASP g 252      30.140 -36.856 -26.532  1.00 27.70           C  
ATOM   1996  CG  ASP g 252      30.515 -35.419 -26.172  1.00 30.34           C  
ATOM   1997  OD1 ASP g 252      29.639 -34.659 -25.683  1.00 33.89           O  
ATOM   1998  OD2 ASP g 252      31.693 -35.029 -26.384  1.00 34.10           O1-
ATOM   1999  N   VAL g 253      27.303 -38.472 -27.588  1.00 27.84           N  
ATOM   2000  CA  VAL g 253      26.777 -39.710 -28.167  1.00 29.59           C  
ATOM   2001  C   VAL g 253      26.728 -39.653 -29.708  1.00 30.75           C  
ATOM   2002  O   VAL g 253      26.568 -38.574 -30.312  1.00 30.72           O  
ATOM   2003  CB  VAL g 253      25.384 -40.037 -27.616  1.00 29.85           C  
ATOM   2004  CG1 VAL g 253      25.369 -39.929 -26.089  1.00 29.18           C  
ATOM   2005  CG2 VAL g 253      24.354 -39.108 -28.202  1.00 30.21           C  
ATOM   2006  N   GLU g 254      26.878 -40.795 -30.359  1.00 32.58           N  
ATOM   2007  CA  GLU g 254      26.735 -40.790 -31.810  1.00 34.83           C  
ATOM   2008  C   GLU g 254      25.269 -40.558 -32.191  1.00 35.66           C  
ATOM   2009  O   GLU g 254      24.354 -41.092 -31.566  1.00 35.72           O  
ATOM   2010  CB  GLU g 254      27.259 -42.088 -32.436  1.00 34.66           C  
ATOM   2011  CG  GLU g 254      27.813 -41.908 -33.840  1.00 37.16           C  
ATOM   2012  CD  GLU g 254      27.987 -43.234 -34.602  1.00 39.39           C  
ATOM   2013  OE1 GLU g 254      28.422 -43.195 -35.783  1.00 41.05           O  
ATOM   2014  OE2 GLU g 254      27.680 -44.313 -34.032  1.00 40.43           O1-
ATOM   2015  N   ALA g 255      25.056 -39.758 -33.227  1.00 37.25           N  
ATOM   2016  CA  ALA g 255      23.707 -39.482 -33.733  1.00 38.06           C  
ATOM   2017  C   ALA g 255      22.907 -40.756 -34.072  1.00 38.25           C  
ATOM   2018  O   ALA g 255      23.424 -41.691 -34.676  1.00 37.96           O  
ATOM   2019  CB  ALA g 255      23.785 -38.552 -34.949  1.00 38.32           C  
ATOM   2020  N   GLY g 256      21.636 -40.775 -33.691  1.00 38.41           N  
ATOM   2021  CA  GLY g 256      20.853 -41.996 -33.777  1.00 39.17           C  
ATOM   2022  C   GLY g 256      20.822 -42.699 -32.427  1.00 39.67           C  
ATOM   2023  O   GLY g 256      19.744 -42.968 -31.882  1.00 40.37           O  
ATOM   2024  N   GLU g 257      22.000 -42.946 -31.853  1.00 39.32           N  
ATOM   2025  CA  GLU g 257      22.118 -43.859 -30.710  1.00 38.20           C  
ATOM   2026  C   GLU g 257      21.734 -43.235 -29.382  1.00 36.70           C  
ATOM   2027  O   GLU g 257      22.378 -43.506 -28.367  1.00 36.36           O  
ATOM   2028  CB  GLU g 257      23.537 -44.422 -30.605  1.00 38.74           C  
ATOM   2029  CG  GLU g 257      24.478 -43.514 -29.824  1.00 40.46           C  
ATOM   2030  CD  GLU g 257      25.954 -43.862 -30.031  1.00 43.09           C  
ATOM   2031  OE1 GLU g 257      26.815 -43.087 -29.520  1.00 43.30           O  
ATOM   2032  OE2 GLU g 257      26.241 -44.897 -30.702  1.00 42.89           O1-
ATOM   2033  N   GLU g 258      20.672 -42.431 -29.385  1.00 34.94           N  
ATOM   2034  CA  GLU g 258      20.207 -41.775 -28.176  1.00 33.18           C  
ATOM   2035  C   GLU g 258      19.067 -42.510 -27.481  1.00 31.28           C  
ATOM   2036  O   GLU g 258      18.888 -42.404 -26.264  1.00 30.44           O  
ATOM   2037  CB  GLU g 258      19.767 -40.344 -28.466  1.00 33.87           C  
ATOM   2038  CG  GLU g 258      20.819 -39.470 -29.105  1.00 34.47           C  
ATOM   2039  CD  GLU g 258      20.477 -39.204 -30.517  1.00 34.27           C  
ATOM   2040  OE1 GLU g 258      20.267 -40.186 -31.242  1.00 37.83           O  
ATOM   2041  OE2 GLU g 258      20.380 -38.030 -30.908  1.00 34.93           O1-
ATOM   2042  N   ALA g 259      18.280 -43.230 -28.272  1.00 29.37           N  
ATOM   2043  CA  ALA g 259      17.218 -44.054 -27.741  1.00 26.95           C  
ATOM   2044  C   ALA g 259      17.801 -45.122 -26.804  1.00 25.59           C  
ATOM   2045  O   ALA g 259      18.884 -45.666 -27.041  1.00 23.26           O  
ATOM   2046  CB  ALA g 259      16.411 -44.706 -28.898  1.00 27.61           C  
ATOM   2047  N   GLY g 260      17.097 -45.374 -25.710  1.00 24.08           N  
ATOM   2048  CA  GLY g 260      17.610 -46.272 -24.712  1.00 23.58           C  
ATOM   2049  C   GLY g 260      18.467 -45.654 -23.625  1.00 22.96           C  
ATOM   2050  O   GLY g 260      18.687 -46.309 -22.591  1.00 22.68           O  
ATOM   2051  N   LEU g 261      18.942 -44.406 -23.838  1.00 21.88           N  
ATOM   2052  CA  LEU g 261      19.706 -43.638 -22.836  1.00 21.43           C  
ATOM   2053  C   LEU g 261      18.805 -42.950 -21.780  1.00 20.21           C  
ATOM   2054  O   LEU g 261      17.661 -42.569 -22.034  1.00 20.26           O  
ATOM   2055  CB  LEU g 261      20.592 -42.572 -23.511  1.00 21.85           C  
ATOM   2056  CG  LEU g 261      21.751 -43.109 -24.378  1.00 23.07           C  
ATOM   2057  CD1 LEU g 261      22.648 -41.963 -24.816  1.00 22.47           C  
ATOM   2058  CD2 LEU g 261      22.553 -44.099 -23.568  1.00 25.54           C  
ATOM   2059  N   ALA g 262      19.296 -42.862 -20.571  1.00 19.23           N  
ATOM   2060  CA  ALA g 262      18.527 -42.226 -19.510  1.00 17.88           C  
ATOM   2061  C   ALA g 262      19.490 -41.610 -18.549  1.00 18.06           C  
ATOM   2062  O   ALA g 262      20.621 -42.082 -18.398  1.00 15.97           O  
ATOM   2063  CB  ALA g 262      17.642 -43.264 -18.787  1.00 19.13           C  
ATOM   2064  N   CYS g 263      19.066 -40.506 -17.912  1.00 18.81           N  
ATOM   2065  CA  CYS g 263      19.837 -39.983 -16.794  1.00 19.18           C  
ATOM   2066  C   CYS g 263      19.301 -40.546 -15.471  1.00 18.95           C  
ATOM   2067  O   CYS g 263      18.110 -40.468 -15.207  1.00 18.40           O  
ATOM   2068  CB  CYS g 263      19.734 -38.456 -16.784  1.00 20.59           C  
ATOM   2069  SG  CYS g 263      20.685 -37.679 -15.481  1.00 27.53           S  
ATOM   2070  N   ARG g 264      20.200 -40.958 -14.592  1.00 17.17           N  
ATOM   2071  CA  ARG g 264      19.813 -41.463 -13.277  1.00 17.16           C  
ATOM   2072  C   ARG g 264      20.375 -40.598 -12.147  1.00 16.90           C  
ATOM   2073  O   ARG g 264      21.541 -40.262 -12.133  1.00 17.94           O  
ATOM   2074  CB  ARG g 264      20.264 -42.930 -13.152  1.00 16.69           C  
ATOM   2075  CG  ARG g 264      19.718 -43.569 -11.905  1.00 16.50           C  
ATOM   2076  CD  ARG g 264      19.668 -45.157 -12.051  1.00 20.67           C  
ATOM   2077  NE  ARG g 264      18.888 -45.689 -10.943  1.00 28.18           N  
ATOM   2078  CZ  ARG g 264      18.083 -46.733 -11.011  1.00 30.54           C  
ATOM   2079  NH1 ARG g 264      17.936 -47.384 -12.170  1.00 29.42           N1+
ATOM   2080  NH2 ARG g 264      17.440 -47.141  -9.915  1.00 32.91           N  
ATOM   2081  N   VAL g 265      19.553 -40.234 -11.164  1.00 15.34           N  
ATOM   2082  CA  VAL g 265      20.049 -39.398 -10.100  1.00 15.58           C  
ATOM   2083  C   VAL g 265      19.741 -40.067  -8.748  1.00 15.89           C  
ATOM   2084  O   VAL g 265      18.607 -40.493  -8.499  1.00 16.36           O  
ATOM   2085  CB  VAL g 265      19.340 -38.022 -10.131  1.00 16.87           C  
ATOM   2086  CG1 VAL g 265      19.827 -37.189  -8.901  1.00 17.01           C  
ATOM   2087  CG2 VAL g 265      19.595 -37.235 -11.449  1.00 19.50           C  
ATOM   2088  N   LYS g 266      20.776 -40.272  -7.921  1.00 13.34           N  
ATOM   2089  CA  LYS g 266      20.604 -40.793  -6.593  1.00 15.73           C  
ATOM   2090  C   LYS g 266      20.926 -39.651  -5.598  1.00 17.41           C  
ATOM   2091  O   LYS g 266      21.932 -38.963  -5.749  1.00 17.57           O  
ATOM   2092  CB  LYS g 266      21.596 -41.911  -6.375  1.00 16.53           C  
ATOM   2093  CG  LYS g 266      21.336 -43.127  -7.187  1.00 19.15           C  
ATOM   2094  CD  LYS g 266      22.452 -44.190  -6.914  1.00 18.52           C  
ATOM   2095  CE  LYS g 266      22.214 -45.425  -7.764  1.00 21.68           C  
ATOM   2096  NZ  LYS g 266      20.959 -46.204  -7.434  1.00 21.17           N1+
ATOM   2097  N   HIS g 267      20.099 -39.464  -4.575  1.00 15.42           N  
ATOM   2098  CA  HIS g 267      20.384 -38.409  -3.632  1.00 16.50           C  
ATOM   2099  C   HIS g 267      19.728 -38.774  -2.314  1.00 15.96           C  
ATOM   2100  O   HIS g 267      18.652 -39.346  -2.309  1.00 16.91           O  
ATOM   2101  CB  HIS g 267      19.856 -37.021  -4.154  1.00 14.39           C  
ATOM   2102  CG  HIS g 267      20.248 -35.871  -3.261  1.00 13.68           C  
ATOM   2103  ND1 HIS g 267      19.426 -35.365  -2.261  1.00 15.78           N  
ATOM   2104  CD2 HIS g 267      21.426 -35.229  -3.141  1.00 12.51           C  
ATOM   2105  CE1 HIS g 267      20.089 -34.453  -1.580  1.00 16.24           C  
ATOM   2106  NE2 HIS g 267      21.308 -34.351  -2.101  1.00 17.10           N  
ATOM   2107  N   SER g 268      20.365 -38.421  -1.212  1.00 17.59           N  
ATOM   2108  CA  SER g 268      19.852 -38.743   0.126  1.00 17.16           C  
ATOM   2109  C   SER g 268      18.394 -38.333   0.374  1.00 16.22           C  
ATOM   2110  O   SER g 268      17.708 -38.990   1.164  1.00 18.46           O  
ATOM   2111  CB  SER g 268      20.745 -38.103   1.181  1.00 16.89           C  
ATOM   2112  OG  SER g 268      20.880 -36.671   0.956  1.00 17.86           O  
ATOM   2113  N   SER g 269      17.912 -37.290  -0.285  1.00 16.46           N  
ATOM   2114  CA  SER g 269      16.567 -36.774  -0.041  1.00 16.40           C  
ATOM   2115  C   SER g 269      15.517 -37.664  -0.685  1.00 18.87           C  
ATOM   2116  O   SER g 269      14.347 -37.560  -0.335  1.00 19.16           O  
ATOM   2117  CB  SER g 269      16.469 -35.333  -0.612  1.00 15.18           C  
ATOM   2118  OG  SER g 269      16.595 -35.388  -2.044  1.00 14.80           O  
ATOM   2119  N   LEU g 270      15.904 -38.550  -1.614  1.00 17.91           N  
ATOM   2120  CA  LEU g 270      14.915 -39.249  -2.439  1.00 18.76           C  
ATOM   2121  C   LEU g 270      14.555 -40.587  -1.814  1.00 20.68           C  
ATOM   2122  O   LEU g 270      13.684 -41.317  -2.313  1.00 20.33           O  
ATOM   2123  CB  LEU g 270      15.469 -39.527  -3.811  1.00 19.22           C  
ATOM   2124  CG  LEU g 270      15.801 -38.301  -4.601  1.00 19.30           C  
ATOM   2125  CD1 LEU g 270      16.555 -38.600  -5.933  1.00 18.55           C  
ATOM   2126  CD2 LEU g 270      14.543 -37.454  -4.858  1.00 20.38           C  
ATOM   2127  N   GLY g 271      15.221 -40.875  -0.708  1.00 21.31           N  
ATOM   2128  CA  GLY g 271      15.210 -42.240  -0.169  1.00 25.28           C  
ATOM   2129  C   GLY g 271      16.042 -42.938  -1.233  1.00 26.55           C  
ATOM   2130  O   GLY g 271      17.102 -42.389  -1.741  1.00 28.89           O  
ATOM   2131  N   GLY g 272      15.563 -44.120  -1.570  1.00 25.73           N  
ATOM   2132  CA  GLY g 272      16.076 -44.909  -2.653  1.00 24.67           C  
ATOM   2133  C   GLY g 272      15.148 -44.871  -3.854  1.00 24.58           C  
ATOM   2134  O   GLY g 272      15.272 -45.704  -4.727  1.00 25.66           O  
ATOM   2135  N   GLN g 273      14.280 -43.858  -3.951  1.00 23.36           N  
ATOM   2136  CA  GLN g 273      13.527 -43.620  -5.196  1.00 23.02           C  
ATOM   2137  C   GLN g 273      14.310 -42.740  -6.171  1.00 21.23           C  
ATOM   2138  O   GLN g 273      14.063 -41.546  -6.223  1.00 20.76           O  
ATOM   2139  CB  GLN g 273      12.244 -42.864  -4.921  1.00 22.92           C  
ATOM   2140  CG  GLN g 273      11.210 -43.614  -4.150  1.00 29.02           C  
ATOM   2141  CD  GLN g 273       9.829 -43.028  -4.366  1.00 33.08           C  
ATOM   2142  OE1 GLN g 273       9.303 -43.035  -5.494  1.00 34.59           O  
ATOM   2143  NE2 GLN g 273       9.220 -42.536  -3.281  1.00 34.56           N  
ATOM   2144  N   ASP g 274      15.212 -43.314  -6.953  1.00 19.15           N  
ATOM   2145  CA  ASP g 274      16.058 -42.463  -7.817  1.00 19.04           C  
ATOM   2146  C   ASP g 274      15.174 -41.746  -8.821  1.00 18.74           C  
ATOM   2147  O   ASP g 274      14.110 -42.232  -9.208  1.00 20.35           O  
ATOM   2148  CB  ASP g 274      17.036 -43.320  -8.626  1.00 17.87           C  
ATOM   2149  CG  ASP g 274      18.060 -44.024  -7.768  1.00 21.05           C  
ATOM   2150  OD1 ASP g 274      18.157 -43.780  -6.515  1.00 23.92           O  
ATOM   2151  OD2 ASP g 274      18.785 -44.862  -8.363  1.00 23.99           O1-
ATOM   2152  N   ILE g 275      15.637 -40.636  -9.293  1.00 16.88           N  
ATOM   2153  CA  ILE g 275      15.056 -40.085 -10.498  1.00 18.24           C  
ATOM   2154  C   ILE g 275      15.657 -40.742 -11.711  1.00 18.74           C  
ATOM   2155  O   ILE g 275      16.905 -40.857 -11.787  1.00 19.92           O  
ATOM   2156  CB  ILE g 275      15.410 -38.599 -10.551  1.00 17.65           C  
ATOM   2157  CG1 ILE g 275      14.653 -37.904  -9.446  1.00 22.16           C  
ATOM   2158  CG2 ILE g 275      15.039 -38.002 -11.939  1.00 20.80           C  
ATOM   2159  CD1 ILE g 275      15.224 -36.601  -9.219  1.00 23.05           C  
ATOM   2160  N   ILE g 276      14.802 -41.215 -12.642  1.00 18.31           N  
ATOM   2161  CA  ILE g 276      15.266 -41.731 -13.922  1.00 17.98           C  
ATOM   2162  C   ILE g 276      14.509 -40.997 -15.003  1.00 19.72           C  
ATOM   2163  O   ILE g 276      13.288 -41.006 -15.024  1.00 18.70           O  
ATOM   2164  CB  ILE g 276      14.945 -43.256 -14.105  1.00 19.08           C  
ATOM   2165  CG1 ILE g 276      15.548 -44.052 -12.950  1.00 18.88           C  
ATOM   2166  CG2 ILE g 276      15.606 -43.711 -15.382  1.00 21.49           C  
ATOM   2167  CD1 ILE g 276      15.250 -45.579 -13.008  1.00 21.72           C  
ATOM   2168  N   LEU g 277      15.240 -40.345 -15.891  1.00 20.12           N  
ATOM   2169  CA  LEU g 277      14.651 -39.601 -16.982  1.00 21.62           C  
ATOM   2170  C   LEU g 277      15.124 -40.152 -18.269  1.00 21.03           C  
ATOM   2171  O   LEU g 277      16.312 -40.099 -18.515  1.00 20.77           O  
ATOM   2172  CB  LEU g 277      15.153 -38.170 -16.944  1.00 21.49           C  
ATOM   2173  CG  LEU g 277      14.483 -37.231 -15.982  1.00 26.47           C  
ATOM   2174  CD1 LEU g 277      15.136 -35.817 -16.158  1.00 25.23           C  
ATOM   2175  CD2 LEU g 277      13.037 -37.177 -16.396  1.00 28.70           C  
ATOM   2176  N   TYR g 278      14.209 -40.643 -19.105  1.00 22.04           N  
ATOM   2177  CA  TYR g 278      14.584 -41.326 -20.347  1.00 22.84           C  
ATOM   2178  C   TYR g 278      14.700 -40.327 -21.487  1.00 24.76           C  
ATOM   2179  O   TYR g 278      13.841 -39.476 -21.615  1.00 24.53           O  
ATOM   2180  CB  TYR g 278      13.522 -42.369 -20.722  1.00 22.58           C  
ATOM   2181  CG  TYR g 278      13.485 -43.463 -19.721  1.00 20.87           C  
ATOM   2182  CD1 TYR g 278      12.608 -43.399 -18.628  1.00 21.11           C  
ATOM   2183  CD2 TYR g 278      14.333 -44.549 -19.834  1.00 20.75           C  
ATOM   2184  CE1 TYR g 278      12.583 -44.420 -17.652  1.00 21.49           C  
ATOM   2185  CE2 TYR g 278      14.274 -45.618 -18.903  1.00 19.88           C  
ATOM   2186  CZ  TYR g 278      13.426 -45.507 -17.797  1.00 22.04           C  
ATOM   2187  OH  TYR g 278      13.409 -46.492 -16.847  1.00 23.57           O  
ATOM   2188  N   TRP g 279      15.743 -40.428 -22.297  1.00 26.01           N  
ATOM   2189  CA  TRP g 279      15.820 -39.565 -23.437  1.00 31.04           C  
ATOM   2190  C   TRP g 279      14.781 -39.950 -24.466  1.00 34.71           C  
ATOM   2191  O   TRP g 279      14.531 -41.131 -24.699  1.00 33.28           O  
ATOM   2192  CB  TRP g 279      17.190 -39.619 -24.108  1.00 30.64           C  
ATOM   2193  CG  TRP g 279      17.260 -38.676 -25.295  1.00 31.41           C  
ATOM   2194  CD1 TRP g 279      16.977 -38.986 -26.598  1.00 32.35           C  
ATOM   2195  CD2 TRP g 279      17.582 -37.277 -25.278  1.00 31.30           C  
ATOM   2196  NE1 TRP g 279      17.121 -37.870 -27.387  1.00 28.88           N  
ATOM   2197  CE2 TRP g 279      17.490 -36.811 -26.608  1.00 30.55           C  
ATOM   2198  CE3 TRP g 279      17.928 -36.375 -24.273  1.00 32.44           C  
ATOM   2199  CZ2 TRP g 279      17.751 -35.505 -26.962  1.00 29.77           C  
ATOM   2200  CZ3 TRP g 279      18.199 -35.061 -24.626  1.00 31.85           C  
ATOM   2201  CH2 TRP g 279      18.099 -34.634 -25.948  1.00 31.69           C  
ATOM   2202  N   GLY g 280      14.175 -38.936 -25.066  1.00 40.21           N  
ATOM   2203  CA  GLY g 280      13.504 -39.115 -26.358  1.00 46.35           C  
ATOM   2204  C   GLY g 280      12.120 -39.651 -26.132  1.00 50.62           C  
ATOM   2205  O   GLY g 280      11.575 -40.373 -26.967  1.00 52.55           O  
ATOM   2206  N   SER g 281      11.559 -39.299 -24.980  1.00 53.52           N  
ATOM   2207  CA  SER g 281      10.320 -39.895 -24.496  1.00 55.67           C  
ATOM   2208  C   SER g 281       9.298 -38.818 -24.125  1.00 56.06           C  
ATOM   2209  O   SER g 281       9.509 -38.060 -23.175  1.00 56.88           O  
ATOM   2210  CB  SER g 281      10.649 -40.770 -23.273  1.00 56.09           C  
ATOM   2211  OG  SER g 281       9.902 -40.371 -22.132  1.00 58.10           O  
TER   
ATOM      1  N   ASN y   7     -32.307  14.544  -8.682  1.00 36.17           N  
ATOM      2  CA  ASN y   7     -33.243  15.693  -8.958  1.00 35.50           C  
ATOM      3  C   ASN y   7     -32.501  16.984  -8.596  1.00 34.36           C  
ATOM      4  O   ASN y   7     -31.600  16.950  -7.729  1.00 35.38           O  
ATOM      5  CB  ASN y   7     -34.559  15.596  -8.164  1.00 37.23           C  
ATOM      6  CG  ASN y   7     -35.356  14.281  -8.439  1.00 40.06           C  
ATOM      7  OD1 ASN y   7     -34.925  13.396  -9.206  1.00 43.50           O  
ATOM      8  ND2 ASN y   7     -36.502  14.143  -7.772  1.00 43.22           N  
ATOM      9  N   TYR y   8     -32.791  18.067  -9.312  1.00 31.41           N  
ATOM     10  CA  TYR y   8     -32.259  19.412  -8.987  1.00 28.57           C  
ATOM     11  C   TYR y   8     -33.374  20.404  -9.150  1.00 27.04           C  
ATOM     12  O   TYR y   8     -34.045  20.421 -10.185  1.00 26.80           O  
ATOM     13  CB  TYR y   8     -31.169  19.867  -9.936  1.00 28.41           C  
ATOM     14  CG  TYR y   8     -29.866  19.257  -9.645  1.00 30.65           C  
ATOM     15  CD1 TYR y   8     -29.460  18.132 -10.331  1.00 33.04           C  
ATOM     16  CD2 TYR y   8     -29.020  19.804  -8.686  1.00 35.33           C  
ATOM     17  CE1 TYR y   8     -28.244  17.553 -10.069  1.00 36.55           C  
ATOM     18  CE2 TYR y   8     -27.795  19.221  -8.413  1.00 37.10           C  
ATOM     19  CZ  TYR y   8     -27.425  18.107  -9.110  1.00 36.95           C  
ATOM     20  OH  TYR y   8     -26.232  17.522  -8.852  1.00 42.78           O  
ATOM     21  N   THR y   9     -33.541  21.258  -8.156  1.00 25.21           N  
ATOM     22  CA  THR y   9     -34.577  22.271  -8.242  1.00 24.16           C  
ATOM     23  C   THR y   9     -33.896  23.587  -8.475  1.00 22.44           C  
ATOM     24  O   THR y   9     -33.033  24.015  -7.661  1.00 19.40           O  
ATOM     25  CB  THR y   9     -35.400  22.329  -6.988  1.00 25.03           C  
ATOM     26  OG1 THR y   9     -36.065  21.079  -6.848  1.00 28.79           O  
ATOM     27  CG2 THR y   9     -36.488  23.376  -7.129  1.00 25.14           C  
ATOM     28  N   PHE y  10     -34.306  24.254  -9.550  1.00 18.41           N  
ATOM     29  CA  PHE y  10     -33.862  25.632  -9.821  1.00 19.14           C  
ATOM     30  C   PHE y  10     -34.892  26.612  -9.317  1.00 18.45           C  
ATOM     31  O   PHE y  10     -36.049  26.491  -9.737  1.00 18.08           O  
ATOM     32  CB  PHE y  10     -33.801  25.770 -11.361  1.00 19.72           C  
ATOM     33  CG  PHE y  10     -33.317  27.090 -11.825  1.00 17.22           C  
ATOM     34  CD1 PHE y  10     -31.962  27.456 -11.674  1.00 15.62           C  
ATOM     35  CD2 PHE y  10     -34.185  27.925 -12.550  1.00 20.51           C  
ATOM     36  CE1 PHE y  10     -31.528  28.665 -12.105  1.00 18.93           C  
ATOM     37  CE2 PHE y  10     -33.751  29.129 -13.001  1.00 22.33           C  
ATOM     38  CZ  PHE y  10     -32.433  29.518 -12.814  1.00 22.72           C  
ATOM     39  N  AARG y  11     -34.555  27.526  -8.406  0.50 17.15           N  
ATOM     40  N  BARG y  11     -34.451  27.518  -8.416  0.50 18.22           N  
ATOM     41  CA AARG y  11     -35.578  28.436  -7.895  0.50 16.08           C  
ATOM     42  CA BARG y  11     -35.253  28.516  -7.691  0.50 18.11           C  
ATOM     43  C  AARG y  11     -35.049  29.850  -7.896  0.50 16.36           C  
ATOM     44  C  BARG y  11     -34.875  29.920  -8.110  0.50 18.16           C  
ATOM     45  O  AARG y  11     -33.930  30.116  -7.338  0.50 12.31           O  
ATOM     46  O  BARG y  11     -33.711  30.295  -8.005  0.50 16.69           O  
ATOM     47  CB AARG y  11     -36.002  28.076  -6.456  0.50 14.37           C  
ATOM     48  CB BARG y  11     -34.965  28.444  -6.156  0.50 17.24           C  
ATOM     49  CG AARG y  11     -36.163  26.669  -6.071  0.50 18.67           C  
ATOM     50  CG BARG y  11     -35.553  27.274  -5.417  0.50 23.03           C  
ATOM     51  CD AARG y  11     -35.974  26.521  -4.504  0.50 23.18           C  
ATOM     52  CD BARG y  11     -35.229  27.293  -3.873  0.50 24.24           C  
ATOM     53  NE AARG y  11     -36.714  25.394  -3.949  0.50 24.91           N
[truncated: 179,898 more chars]
