# Supplementary material for: Growing Glycans in Rosetta: Accurate de novo glycan modeling, density fitting, and rational sequon design
Source: PLoS Comput Biol. 2024 Jun 24;20(6):e1011895. doi: 10.1371/journal.pcbi.1011895 (PMC11288642; doi:10.1371/journal.pcbi.1011895)
Supplement: S1 Data — Please see README for a full description of each component. Briefly, these include the following scripts: create_substituted_JD.py—Used to create substituted job description file for rosetta_scripts_jd3; create_symmetry_mates.py—This was used to create symmetry mates with a 12 A radius; density_build_example.xml—An an example of a main job definition file before being substituted for each glycan; density_build_example_substituted.xml—Substituted version; glycan_bm_plots.py—Tools used for plotting all benchmark experiments from Rosetta JSON files.; glycan_conformer_table.txt—The resultant glycan conformer table used in Rosetta and benchmarked against; glycan_tree_relax.xml—Main script used for de novo benchmarking.; glycan_tree_relax_dens.xml—Main script used for density building.; glycan_tree_relax_with_solvation.xml—Script used for running the GTM with explicit waters; glycan_water_mediated_hbonds.xml—Script for calculating water mediated hydrogen bonds; pdb_roots_density_sym.txt—Benchmark glycan list used for create_substituted_JD.py; refine_with_map_dih2.xml—Script used for refining input structures into the rosetta energy function using density. (ZIP) [file pcbi.1011895.s027.zip › supplemental_data/symmetrized_structures/min_symm_structures/2ciw_min.pdb]

HETATM    1  N   PCA A   0       7.158  15.815  17.867  1.00 10.20           N  
HETATM    2  CA  PCA A   0       7.412  15.985  19.290  1.00 10.75           C  
HETATM    3  CB  PCA A   0       6.309  16.927  19.770  1.00 11.27           C  
HETATM    4  CG  PCA A   0       5.942  17.769  18.555  1.00 11.74           C  
HETATM    5  CD  PCA A   0       6.395  16.921  17.418  1.00 10.97           C  
HETATM    6  OE  PCA A   0       6.151  17.110  16.226  1.00 11.61           O  
HETATM    7  C   PCA A   0       7.457  14.641  20.003  1.00 10.81           C  
HETATM    8  O   PCA A   0       7.046  13.610  19.476  1.00 11.03           O  
ATOM      9  N  AGLU A   1       7.993  14.650  21.211  0.70 11.54           N  
ATOM     10  CA AGLU A   1       7.980  13.448  22.031  0.70 11.97           C  
ATOM     11  C  AGLU A   1       6.551  12.921  22.081  0.70 11.39           C  
ATOM     12  O  AGLU A   1       5.600  13.695  22.205  0.70 11.64           O  
ATOM     13  CB AGLU A   1       8.481  13.748  23.438  0.70 12.92           C  
ATOM     14  CG AGLU A   1       9.964  14.033  23.450  0.70 14.85           C  
ATOM     15  CD AGLU A   1      10.435  14.745  24.701  0.70 18.41           C  
ATOM     16  OE1AGLU A   1       9.607  15.071  25.584  0.70 18.88           O  
ATOM     17  OE2AGLU A   1      11.651  14.999  24.788  0.70 21.36           O1-
ATOM     18  N  BGLU A   1       7.974  14.660  21.224  0.30 11.38           N  
ATOM     19  CA BGLU A   1       7.968  13.478  22.084  0.30 11.80           C  
ATOM     20  C  BGLU A   1       6.544  12.927  22.131  0.30 11.90           C  
ATOM     21  O  BGLU A   1       5.595  13.694  22.303  0.30 12.01           O  
ATOM     22  CB BGLU A   1       8.424  13.833  23.507  0.30 12.19           C  
ATOM     23  CG BGLU A   1       9.828  14.445  23.612  0.30 13.38           C  
ATOM     24  CD BGLU A   1      10.949  13.458  23.353  0.30 14.96           C  
ATOM     25  OE1BGLU A   1      10.681  12.335  22.891  0.30 15.33           O  
ATOM     26  OE2BGLU A   1      12.114  13.817  23.619  0.30 17.09           O1-
ATOM     27  N   PRO A   2       6.377  11.599  21.987  1.00 12.04           N  
ATOM     28  CA  PRO A   2       5.022  11.058  21.921  1.00 12.98           C  
ATOM     29  C   PRO A   2       4.118  11.419  23.089  1.00 12.36           C  
ATOM     30  O   PRO A   2       2.936  11.666  22.887  1.00 13.53           O  
ATOM     31  CB  PRO A   2       5.236   9.542  21.829  1.00 14.42           C  
ATOM     32  CG  PRO A   2       6.631   9.298  22.058  1.00 15.91           C  
ATOM     33  CD  PRO A   2       7.399  10.548  21.846  1.00 13.87           C  
ATOM     34  N   GLY A   3       4.672  11.466  24.294  1.00 12.13           N  
ATOM     35  CA  GLY A   3       3.890  11.810  25.480  1.00 12.17           C  
ATOM     36  C   GLY A   3       3.549  13.279  25.626  1.00 11.85           C  
ATOM     37  O   GLY A   3       2.742  13.650  26.484  1.00 12.63           O  
ATOM     38  N   SER A   4       4.138  14.128  24.786  1.00 11.82           N  
ATOM     39  CA  SER A   4       3.914  15.563  24.921  1.00 11.48           C  
ATOM     40  C   SER A   4       2.501  15.985  24.598  1.00 11.25           C  
ATOM     41  O   SER A   4       2.053  17.017  25.046  1.00 12.23           O  
ATOM     42  CB  SER A   4       4.870  16.347  24.026  1.00 12.26           C  
ATOM     43  OG  SER A   4       4.559  16.177  22.649  1.00 12.28           O  
ATOM     44  N   GLY A   5       1.825  15.225  23.746  1.00 11.54           N  
ATOM     45  CA  GLY A   5       0.511  15.576  23.260  1.00 11.31           C  
ATOM     46  C   GLY A   5       0.475  16.777  22.345  1.00 11.36           C  
ATOM     47  O   GLY A   5      -0.606  17.235  22.009  1.00 12.02           O  
ATOM     48  N   ILE A   6       1.621  17.300  21.939  1.00 11.05           N  
ATOM     49  CA  ILE A   6       1.637  18.497  21.101  1.00 11.94           C  
ATOM     50  C   ILE A   6       0.828  18.322  19.796  1.00 13.09           C  
ATOM     51  O   ILE A   6       0.152  19.257  19.331  1.00 14.62           O  
ATOM     52  CB  ILE A   6       3.087  18.940  20.866  1.00 11.89           C  
ATOM     53  CG1 ILE A   6       3.620  19.536  22.168  1.00 12.13           C  
ATOM     54  CG2 ILE A   6       3.202  19.951  19.723  1.00 12.57           C  
ATOM     55  CD1 ILE A   6       5.115  19.681  22.233  1.00 12.98           C  
ATOM     56  N   GLY A   7       0.839  17.134  19.227  1.00 12.87           N  
ATOM     57  CA  GLY A   7       0.046  16.905  17.992  1.00 12.51           C  
ATOM     58  C   GLY A   7      -1.447  16.645  18.180  1.00 12.24           C  
ATOM     59  O   GLY A   7      -2.213  16.645  17.224  1.00 12.28           O  
ATOM     60  N   TYR A   8      -1.870  16.372  19.408  1.00 12.20           N  
ATOM     61  CA  TYR A   8      -3.231  15.880  19.657  1.00 12.38           C  
ATOM     62  C   TYR A   8      -4.264  16.967  19.421  1.00 13.03           C  
ATOM     63  O   TYR A   8      -4.010  18.108  19.758  1.00 13.70           O  
ATOM     64  CB  TYR A   8      -3.307  15.451  21.117  1.00 13.06           C  
ATOM     65  CG  TYR A   8      -4.623  14.913  21.635  1.00 13.66           C  
ATOM     66  CD1 TYR A   8      -4.905  13.560  21.556  1.00 14.46           C  
ATOM     67  CD2 TYR A   8      -5.554  15.746  22.243  1.00 14.61           C  
ATOM     68  CE1 TYR A   8      -6.085  13.037  22.071  1.00 15.34           C  
ATOM     69  CE2 TYR A   8      -6.748  15.222  22.793  1.00 15.06           C  
ATOM     70  CZ  TYR A   8      -6.995  13.869  22.680  1.00 14.93           C  
ATOM     71  OH  TYR A   8      -8.128  13.296  23.227  1.00 17.66           O  
ATOM     72  N   PRO A   9      -5.444  16.612  18.886  1.00 13.13           N  
ATOM     73  CA  PRO A   9      -5.919  15.315  18.420  1.00 13.58           C  
ATOM     74  C   PRO A   9      -5.739  15.082  16.919  1.00 12.84           C  
ATOM     75  O   PRO A   9      -6.391  14.201  16.364  1.00 14.81           O  
ATOM     76  CB  PRO A   9      -7.407  15.374  18.766  1.00 14.03           C  
ATOM     77  CG  PRO A   9      -7.765  16.773  18.482  1.00 15.60           C  
ATOM     78  CD  PRO A   9      -6.543  17.603  18.859  1.00 13.96           C  
ATOM     79  N   TYR A  10      -4.851  15.839  16.277  1.00 12.20           N  
ATOM     80  CA  TYR A  10      -4.636  15.753  14.836  1.00 12.36           C  
ATOM     81  C   TYR A  10      -3.605  14.703  14.465  1.00 12.34           C  
ATOM     82  O   TYR A  10      -3.737  14.057  13.423  1.00 13.21           O  
ATOM     83  CB  TYR A  10      -4.210  17.111  14.311  1.00 13.59           C  
ATOM     84  CG  TYR A  10      -5.249  18.146  14.569  1.00 15.29           C  
ATOM     85  CD1 TYR A  10      -6.387  18.201  13.789  1.00 17.49           C  
ATOM     86  CD2 TYR A  10      -5.124  19.042  15.624  1.00 15.29           C  
ATOM     87  CE1 TYR A  10      -7.365  19.136  14.027  1.00 19.66           C  
ATOM     88  CE2 TYR A  10      -6.103  19.985  15.865  1.00 16.67           C  
ATOM     89  CZ  TYR A  10      -7.216  20.018  15.069  1.00 16.82           C  
ATOM     90  OH  TYR A  10      -8.201  20.958  15.300  1.00 21.20           O  
ATOM     91  N   ASP A  11      -2.564  14.583  15.287  1.00 11.71           N  
ATOM     92  CA  ASP A  11      -1.521  13.568  15.145  1.00 11.36           C  
ATOM     93  C   ASP A  11      -1.342  12.978  16.532  1.00 11.44           C  
ATOM     94  O   ASP A  11      -0.828  13.636  17.431  1.00 11.92           O  
ATOM     95  CB  ASP A  11      -0.224  14.179  14.609  1.00 11.27           C  
ATOM     96  CG  ASP A  11       0.856  13.147  14.341  1.00 10.84           C  
ATOM     97  OD1 ASP A  11       0.683  11.969  14.760  1.00 11.76           O  
ATOM     98  OD2 ASP A  11       1.906  13.537  13.750  1.00 11.04           O1-
ATOM     99  N   ASN A  12      -1.801  11.747  16.696  1.00 11.96           N  
ATOM    100  CA  ASN A  12      -1.763  11.056  17.973  1.00 12.81           C  
ATOM    101  C   ASN A  12      -0.552  10.146  18.158  1.00 12.90           C  
ATOM    102  O   ASN A  12      -0.509   9.376  19.115  1.00 14.69           O  
ATOM    103  CB  ASN A  12      -3.044  10.228  18.164  1.00 13.61           C  
ATOM    104  CG  ASN A  12      -4.276  11.079  18.342  1.00 13.38           C  
ATOM    105  OD1 ASN A  12      -4.188  12.289  18.583  1.00 14.49           O  
ATOM    106  ND2 ASN A  12      -5.448  10.435  18.206  1.00 16.03           N  
ATOM    107  N  AASN A  13       0.412  10.203  17.241  0.50 12.48           N  
ATOM    108  CA AASN A  13       1.604   9.361  17.311  0.50 13.20           C  
ATOM    109  C  AASN A  13       2.832  10.099  16.791  0.50 11.87           C  
ATOM    110  O  AASN A  13       3.415   9.732  15.766  0.50 12.15           O  
ATOM    111  CB AASN A  13       1.398   8.074  16.508  0.50 14.04           C  
ATOM    112  CG AASN A  13       0.255   7.241  17.027  0.50 16.52           C  
ATOM    113  OD1AASN A  13      -0.819   7.200  16.428  0.50 19.65           O  
ATOM    114  ND2AASN A  13       0.470   6.587  18.159  0.50 18.44           N  
ATOM    115  N  BASN A  13       0.438  10.273  17.279  0.50 12.42           N  
ATOM    116  CA BASN A  13       1.569   9.368  17.250  0.50 13.06           C  
ATOM    117  C  BASN A  13       2.832  10.101  16.776  0.50 11.78           C  
ATOM    118  O  BASN A  13       3.441   9.734  15.766  0.50 11.99           O  
ATOM    119  CB BASN A  13       1.213   8.191  16.327  0.50 13.85           C  
ATOM    120  CG BASN A  13       2.260   7.095  16.321  0.50 15.97           C  
ATOM    121  OD1BASN A  13       2.545   6.506  15.272  0.50 20.23           O  
ATOM    122  ND2BASN A  13       2.824   6.805  17.481  0.50 16.55           N  
ATOM    123  N   THR A  14       3.218  11.151  17.496  1.00 11.35           N  
ATOM    124  CA  THR A  14       4.353  11.952  17.091  1.00 10.83           C  
ATOM    125  C   THR A  14       5.678  11.332  17.530  1.00 10.77           C  
ATOM    126  O   THR A  14       5.740  10.507  18.446  1.00 11.40           O  
ATOM    127  CB  THR A  14       4.248  13.401  17.598  1.00 10.81           C  
ATOM    128  OG1 THR A  14       4.292  13.426  19.026  1.00 11.18           O  
ATOM    129  CG2 THR A  14       2.980  14.087  17.122  1.00 11.43           C  
ATOM    130  N   LEU A  15       6.733  11.777  16.865  1.00 10.23           N  
ATOM    131  CA  LEU A  15       8.112  11.442  17.192  1.00 10.60           C  
ATOM    132  C   LEU A  15       8.916  12.736  17.274  1.00 10.71           C  
ATOM    133  O   LEU A  15       8.587  13.722  16.594  1.00 10.57           O  
ATOM    134  CB  LEU A  15       8.726  10.502  16.143  1.00 11.52           C  
ATOM    135  CG  LEU A  15       8.158   9.090  16.102  1.00 12.63           C  
ATOM    136  CD1 LEU A  15       8.684   8.405  14.845  1.00 13.89           C  
ATOM    137  CD2 LEU A  15       8.503   8.308  17.376  1.00 13.83           C  
ATOM    138  N   PRO A  16       9.972  12.754  18.092  1.00 10.95           N  
ATOM    139  CA  PRO A  16      10.740  13.982  18.283  1.00 11.13           C  
ATOM    140  C   PRO A  16      11.579  14.408  17.080  1.00 10.72           C  
ATOM    141  O   PRO A  16      11.958  13.594  16.246  1.00 10.81           O  
ATOM    142  CB  PRO A  16      11.630  13.646  19.484  1.00 12.38           C  
ATOM    143  CG  PRO A  16      11.757  12.183  19.425  1.00 12.93           C  
ATOM    144  CD  PRO A  16      10.458  11.658  18.951  1.00 11.36           C  
ATOM    145  N   TYR A  17      11.857  15.700  17.010  1.00 10.35           N  
ATOM    146  CA  TYR A  17      12.854  16.239  16.106  1.00 10.02           C  
ATOM    147  C   TYR A  17      14.241  15.761  16.516  1.00 10.51           C  
ATOM    148  O   TYR A  17      14.591  15.850  17.704  1.00 11.69           O  
ATOM    149  CB  TYR A  17      12.828  17.776  16.157  1.00 10.41           C  
ATOM    150  CG  TYR A  17      13.972  18.440  15.415  1.00 10.22           C  
ATOM    151  CD1 TYR A  17      15.200  18.671  16.041  1.00 10.73           C  
ATOM    152  CD2 TYR A  17      13.836  18.810  14.078  1.00  9.88           C  
ATOM    153  CE1 TYR A  17      16.239  19.263  15.383  1.00 10.58           C  
ATOM    154  CE2 TYR A  17      14.877  19.427  13.407  1.00 10.58           C  
ATOM    155  CZ  TYR A  17      16.087  19.657  14.065  1.00 10.27           C  
ATOM    156  OH  TYR A  17      17.141  20.272  13.407  1.00 11.04           O  
ATOM    157  N   VAL A  18      15.021  15.302  15.541  1.00 10.59           N  
ATOM    158  CA  VAL A  18      16.432  14.976  15.709  1.00 11.40           C  
ATOM    159  C   VAL A  18      17.179  15.591  14.534  1.00 11.51           C  
ATOM    160  O   VAL A  18      16.862  15.328  13.377  1.00 11.52           O  
ATOM    161  CB  VAL A  18      16.666  13.449  15.734  1.00 12.60           C  
ATOM    162  CG1 VAL A  18      18.151  13.129  15.903  1.00 14.33           C  
ATOM    163  CG2 VAL A  18      15.842  12.786  16.836  1.00 14.23           C  
ATOM    164  N   ALA A  19      18.178  16.421  14.809  1.00 12.43           N  
ATOM    165  CA  ALA A  19      18.894  17.078  13.727  1.00 12.70           C  
ATOM    166  C   ALA A  19      19.604  16.049  12.844  1.00 12.56           C  
ATOM    167  O   ALA A  19      20.087  15.013  13.333  1.00 13.79           O  
ATOM    168  CB  ALA A  19      19.920  18.076  14.260  1.00 13.95           C  
ATOM    169  N   PRO A  20      19.700  16.322  11.539  1.00 12.40           N  
ATOM    170  CA  PRO A  20      20.504  15.439  10.697  1.00 13.20           C  
ATOM    171  C   PRO A  20      21.997  15.567  11.004  1.00 15.01           C  
ATOM    172  O   PRO A  20      22.470  16.680  11.277  1.00 15.93           O  
ATOM    173  CB  PRO A  20      20.200  15.944   9.290  1.00 13.17           C  
ATOM    174  CG  PRO A  20      19.869  17.388   9.466  1.00 13.53           C  
ATOM    175  CD  PRO A  20      19.131  17.451  10.773  1.00 12.10           C  
ATOM    176  N   GLY A  21      22.696  14.431  10.999  1.00 14.75           N  
ATOM    177  CA  GLY A  21      24.153  14.366  11.189  1.00 15.52           C  
ATOM    178  C   GLY A  21      24.838  14.455   9.844  1.00 15.43           C  
ATOM    179  O   GLY A  21      24.183  14.370   8.796  1.00 15.15           O  
ATOM    180  N  APRO A  22      26.178  14.629   9.857  0.70 16.12           N  
ATOM    181  CA APRO A  22      26.956  14.819   8.644  0.70 16.79           C  
ATOM    182  C  APRO A  22      26.771  13.769   7.568  0.70 16.77           C  
ATOM    183  O  APRO A  22      26.851  14.105   6.392  0.70 18.22           O  
ATOM    184  CB APRO A  22      28.402  14.799   9.157  0.70 17.32           C  
ATOM    185  CG APRO A  22      28.314  15.228  10.557  0.70 18.31           C  
ATOM    186  CD APRO A  22      27.018  14.728  11.070  0.70 16.81           C  
ATOM    187  N  BPRO A  22      26.177  14.572   9.847  0.30 15.33           N  
ATOM    188  CA BPRO A  22      26.884  14.865   8.606  0.30 15.64           C  
ATOM    189  C  BPRO A  22      26.829  13.753   7.557  0.30 16.00           C  
ATOM    190  O  BPRO A  22      27.066  14.027   6.384  0.30 16.78           O  
ATOM    191  CB BPRO A  22      28.320  15.105   9.082  0.30 15.57           C  
ATOM    192  CG BPRO A  22      28.430  14.261  10.311  0.30 15.13           C  
ATOM    193  CD BPRO A  22      27.106  14.437  10.986  0.30 15.64           C  
ATOM    194  N   THR A  23      26.530  12.521   7.970  1.00 15.85           N  
ATOM    195  CA  THR A  23      26.352  11.412   7.021  1.00 16.23           C  
ATOM    196  C   THR A  23      24.917  11.141   6.604  1.00 15.38           C  
ATOM    197  O   THR A  23      24.690  10.282   5.749  1.00 16.92           O  
ATOM    198  CB  THR A  23      26.936  10.086   7.558  1.00 17.11           C  
ATOM    199  OG1 THR A  23      26.169   9.607   8.664  1.00 18.86           O  
ATOM    200  CG2 THR A  23      28.403  10.252   7.976  1.00 19.09           C  
ATOM    201  N   ASP A  24      23.947  11.858   7.183  1.00 13.23           N  
ATOM    202  CA  ASP A  24      22.551  11.689   6.785  1.00 12.57           C  
ATOM    203  C   ASP A  24      22.295  12.356   5.439  1.00 12.16           C  
ATOM    204  O   ASP A  24      22.926  13.345   5.095  1.00 14.47           O  
ATOM    205  CB  ASP A  24      21.600  12.241   7.859  1.00 12.90           C  
ATOM    206  CG  ASP A  24      21.630  11.427   9.148  1.00 13.44           C  
ATOM    207  OD1 ASP A  24      21.790  10.186   9.083  1.00 14.36           O  
ATOM    208  OD2 ASP A  24      21.471  12.016  10.239  1.00 15.67           O1-
ATOM    209  N   SER A  25      21.366  11.797   4.684  1.00 10.21           N  
ATOM    210  CA  SER A  25      20.954  12.352   3.402  1.00  9.58           C  
ATOM    211  C   SER A  25      19.706  13.226   3.561  1.00  9.64           C  
ATOM    212  O   SER A  25      18.722  12.791   4.186  1.00  9.45           O  
ATOM    213  CB  SER A  25      20.638  11.209   2.443  1.00 10.22           C  
ATOM    214  OG  SER A  25      20.166  11.683   1.199  1.00 10.31           O  
ATOM    215  N   ARG A  26      19.763  14.451   3.025  1.00  9.14           N  
ATOM    216  CA  ARG A  26      18.607  15.331   3.001  1.00  8.91           C  
ATOM    217  C   ARG A  26      18.348  15.826   1.585  1.00  8.79           C  
ATOM    218  O   ARG A  26      19.176  15.684   0.674  1.00  9.53           O  
ATOM    219  CB  ARG A  26      18.746  16.473   4.020  1.00  9.09           C  
ATOM    220  CG  ARG A  26      18.643  16.054   5.454  1.00  8.61           C  
ATOM    221  CD  ARG A  26      17.240  15.639   5.827  1.00  9.20           C  
ATOM    222  NE  ARG A  26      17.094  15.234   7.230  1.00  9.17           N  
ATOM    223  CZ  ARG A  26      17.354  14.015   7.688  1.00  9.22           C  
ATOM    224  NH1 ARG A  26      17.824  13.083   6.874  1.00  9.27           N1+
ATOM    225  NH2 ARG A  26      17.178  13.734   8.963  1.00  9.59           N  
ATOM    226  N   ALA A  27      17.142  16.364   1.418  1.00  8.91           N  
ATOM    227  CA  ALA A  27      16.582  16.736   0.130  1.00  8.65           C  
ATOM    228  C   ALA A  27      16.646  18.257  -0.101  1.00  8.51           C  
ATOM    229  O   ALA A  27      16.931  19.014   0.829  1.00  9.16           O  
ATOM    230  CB  ALA A  27      15.120  16.326   0.119  1.00  8.89           C  
ATOM    231  N   PRO A  28      16.283  18.698  -1.313  1.00  7.91           N  
ATOM    232  CA  PRO A  28      15.985  20.123  -1.556  1.00  8.47           C  
ATOM    233  C   PRO A  28      14.573  20.519  -1.151  1.00  8.05           C  
ATOM    234  O   PRO A  28      14.136  21.626  -1.457  1.00  9.55           O  
ATOM    235  CB  PRO A  28      16.175  20.250  -3.065  1.00  8.79           C  
ATOM    236  CG  PRO A  28      15.689  18.899  -3.589  1.00  9.01           C  
ATOM    237  CD  PRO A  28      16.204  17.912  -2.564  1.00  9.00           C  
ATOM    238  N   CYS A  29      13.853  19.599  -0.494  1.00  8.67           N  
ATOM    239  CA  CYS A  29      12.441  19.729  -0.160  1.00  8.29           C  
ATOM    240  C   CYS A  29      12.273  19.926   1.344  1.00  8.39           C  
ATOM    241  O   CYS A  29      12.670  19.070   2.137  1.00  8.84           O  
ATOM    242  CB  CYS A  29      11.703  18.446  -0.528  1.00  8.71           C  
ATOM    243  SG  CYS A  29       9.972  18.477  -0.076  1.00  8.98           S  
ATOM    244  N   PRO A  30      11.671  21.047   1.763  1.00  8.72           N  
ATOM    245  CA  PRO A  30      11.456  21.283   3.193  1.00  9.14           C  
ATOM    246  C   PRO A  30      10.490  20.302   3.846  1.00  8.61           C  
ATOM    247  O   PRO A  30      10.541  20.101   5.063  1.00  9.67           O  
ATOM    248  CB  PRO A  30      10.887  22.727   3.230  1.00  9.92           C  
ATOM    249  CG  PRO A  30      10.250  22.879   1.897  1.00 12.38           C  
ATOM    250  CD  PRO A  30      11.148  22.146   0.931  1.00 10.29           C  
ATOM    251  N   ALA A  31       9.583  19.734   3.072  1.00  8.55           N  
ATOM    252  CA  ALA A  31       8.637  18.747   3.610  1.00  8.41           C  
ATOM    253  C   ALA A  31       9.323  17.412   3.885  1.00  7.53           C  
ATOM    254  O   ALA A  31       9.247  16.899   5.010  1.00  8.00           O  
ATOM    255  CB  ALA A  31       7.459  18.558   2.673  1.00  8.84           C  
ATOM    256  N   LEU A  32      10.017  16.874   2.890  1.00  7.87           N  
ATOM    257  CA  LEU A  32      10.762  15.641   3.098  1.00  8.06           C  
ATOM    258  C   LEU A  32      11.759  15.780   4.229  1.00  7.76           C  
ATOM    259  O   LEU A  32      11.968  14.845   5.015  1.00  8.08           O  
ATOM    260  CB  LEU A  32      11.455  15.201   1.809  1.00  8.28           C  
ATOM    261  CG  LEU A  32      10.540  14.800   0.643  1.00  9.00           C  
ATOM    262  CD1 LEU A  32      11.327  14.610  -0.623  1.00  9.40           C  
ATOM    263  CD2 LEU A  32       9.743  13.545   0.958  1.00 10.32           C  
ATOM    264  N   ASN A  33      12.418  16.935   4.320  1.00  7.64           N  
ATOM    265  CA  ASN A  33      13.419  17.115   5.359  1.00  8.28           C  
ATOM    266  C   ASN A  33      12.807  17.123   6.749  1.00  8.00           C  
ATOM    267  O   ASN A  33      13.368  16.530   7.667  1.00  8.48           O  
ATOM    268  CB  ASN A  33      14.256  18.359   5.098  1.00  8.37           C  
ATOM    269  CG  ASN A  33      15.157  18.192   3.917  1.00  8.24           C  
ATOM    270  OD1 ASN A  33      15.342  17.075   3.430  1.00  8.86           O  
ATOM    271  ND2 ASN A  33      15.754  19.289   3.455  1.00  9.00           N  
ATOM    272  N   ALA A  34      11.657  17.763   6.907  1.00  8.02           N  
ATOM    273  CA  ALA A  34      10.956  17.729   8.194  1.00  8.21           C  
ATOM    274  C   ALA A  34      10.528  16.306   8.556  1.00  8.18           C  
ATOM    275  O   ALA A  34      10.665  15.883   9.716  1.00  8.81           O  
ATOM    276  CB  ALA A  34       9.758  18.666   8.170  1.00  8.62           C  
ATOM    277  N   LEU A  35       9.987  15.575   7.578  1.00  7.87           N  
ATOM    278  CA  LEU A  35       9.610  14.179   7.826  1.00  7.71           C  
ATOM    279  C   LEU A  35      10.794  13.324   8.261  1.00  8.02           C  
ATOM    280  O   LEU A  35      10.687  12.540   9.214  1.00  8.75           O  
ATOM    281  CB  LEU A  35       8.950  13.565   6.575  1.00  7.75           C  
ATOM    282  CG  LEU A  35       7.589  14.135   6.184  1.00  7.99           C  
ATOM    283  CD1 LEU A  35       7.159  13.532   4.861  1.00  8.76           C  
ATOM    284  CD2 LEU A  35       6.527  13.940   7.266  1.00  8.34           C  
ATOM    285  N   ALA A  36      11.925  13.480   7.587  1.00  7.86           N  
ATOM    286  CA  ALA A  36      13.110  12.698   7.919  1.00  8.20           C  
ATOM    287  C   ALA A  36      13.655  13.099   9.299  1.00  8.55           C  
ATOM    288  O   ALA A  36      14.113  12.251  10.074  1.00  8.79           O  
ATOM    289  CB  ALA A  36      14.161  12.856   6.847  1.00  8.88           C  
ATOM    290  N   ASN A  37      13.641  14.394   9.604  1.00  8.28           N  
ATOM    291  CA  ASN A  37      14.125  14.868  10.908  1.00  8.33           C  
ATOM    292  C   ASN A  37      13.336  14.267  12.068  1.00  8.58           C  
ATOM    293  O   ASN A  37      13.868  14.097  13.161  1.00 10.45           O  
ATOM    294  CB  ASN A  37      14.112  16.402  10.981  1.00  8.80           C  
ATOM    295  CG  ASN A  37      15.181  17.038  10.114  1.00  8.58           C  
ATOM    296  OD1 ASN A  37      16.124  16.371   9.670  1.00  8.99           O  
ATOM    297  ND2 ASN A  37      15.053  18.346   9.875  1.00  9.40           N  
ATOM    298  N   HIS A  38      12.068  13.942  11.825  1.00  8.39           N  
ATOM    299  CA  HIS A  38      11.225  13.288  12.819  1.00  9.28           C  
ATOM    300  C   HIS A  38      11.211  11.768  12.746  1.00  9.43           C  
ATOM    301  O   HIS A  38      10.563  11.120  13.567  1.00 10.73           O  
ATOM    302  CB  HIS A  38       9.800  13.840  12.736  1.00  9.54           C  
ATOM    303  CG  HIS A  38       9.671  15.226  13.277  1.00  9.57           C  
ATOM    304  ND1 HIS A  38       9.294  15.468  14.573  1.00 10.16           N  
ATOM    305  CD2 HIS A  38       9.938  16.437  12.727  1.00 10.90           C  
ATOM    306  CE1 HIS A  38       9.308  16.770  14.794  1.00 10.62           C  
ATOM    307  NE2 HIS A  38       9.685  17.381  13.689  1.00 10.70           N  
ATOM    308  N   GLY A  39      11.880  11.197  11.749  1.00  9.60           N  
ATOM    309  CA  GLY A  39      11.874   9.749  11.587  1.00 10.16           C  
ATOM    310  C   GLY A  39      10.588   9.179  11.029  1.00  9.75           C  
ATOM    311  O   GLY A  39      10.369   7.969  11.110  1.00 11.15           O  
ATOM    312  N   TYR A  40       9.717  10.012  10.462  1.00  9.47           N  
ATOM    313  CA  TYR A  40       8.507   9.523   9.814  1.00  9.42           C  
ATOM    314  C   TYR A  40       8.831   8.867   8.474  1.00  9.11           C  
ATOM    315  O   TYR A  40       8.094   8.009   7.997  1.00 10.55           O  
ATOM    316  CB  TYR A  40       7.484  10.642   9.629  1.00  9.08           C  
ATOM    317  CG  TYR A  40       7.061  11.331  10.910  1.00  9.63           C  
ATOM    318  CD1 TYR A  40       6.782  10.616  12.083  1.00 10.36           C  
ATOM    319  CD2 TYR A  40       6.886  12.700  10.939  1.00  9.58           C  
ATOM    320  CE1 TYR A  40       6.382  11.245  13.229  1.00 10.36           C  
ATOM    321  CE2 TYR A  40       6.487  13.340  12.096  1.00  9.43           C  
ATOM    322  CZ  TYR A  40       6.211  12.606  13.234  1.00  9.27           C  
ATOM    323  OH  TYR A  40       5.808  13.198  14.409  1.00 10.97           O  
ATOM    324  N   ILE A  41       9.898   9.340   7.844  1.00  9.22           N  
ATOM    325  CA  ILE A  41      10.655   8.590   6.851  1.00  9.49           C  
ATOM    326  C   ILE A  41      12.050   8.416   7.475  1.00  9.64           C  
ATOM    327  O   ILE A  41      12.367   9.071   8.461  1.00 10.04           O  
ATOM    328  CB  ILE A  41      10.636   9.289   5.458  1.00  9.05           C  
ATOM    329  CG1 ILE A  41      11.444  10.589   5.464  1.00  9.30           C  
ATOM    330  CG2 ILE A  41       9.185   9.509   5.040  1.00  9.53           C  
ATOM    331  CD1 ILE A  41      11.403  11.341   4.108  1.00  9.68           C  
ATOM    332  N   PRO A  42      12.883   7.500   6.959  1.00  9.98           N  
ATOM    333  CA  PRO A  42      14.139   7.213   7.648  1.00 10.72           C  
ATOM    334  C   PRO A  42      14.965   8.443   7.996  1.00 10.61           C  
ATOM    335  O   PRO A  42      15.192   9.321   7.145  1.00 10.36           O  
ATOM    336  CB  PRO A  42      14.856   6.288   6.671  1.00 11.48           C  
ATOM    337  CG  PRO A  42      13.733   5.555   5.984  1.00 11.12           C  
ATOM    338  CD  PRO A  42      12.661   6.594   5.816  1.00 10.51           C  
ATOM    339  N  AHIS A  43      15.465   8.489   9.219  0.50 10.29           N  
ATOM    340  CA AHIS A  43      16.232   9.640   9.630  0.50 10.41           C  
ATOM    341  C  AHIS A  43      17.523   9.798   8.834  0.50 10.41           C  
ATOM    342  O  AHIS A  43      18.033  10.906   8.692  0.50 10.33           O  
ATOM    343  CB AHIS A  43      16.529   9.593  11.119  0.50 10.85           C  
ATOM    344  CG AHIS A  43      17.269  10.789  11.605  0.50 11.61           C  
ATOM    345  ND1AHIS A  43      16.657  11.986  11.914  0.50 13.38           N  
ATOM    346  CD2AHIS A  43      18.594  10.981  11.793  0.50 10.96           C  
ATOM    347  CE1AHIS A  43      17.575  12.865  12.258  0.50 10.05           C  
ATOM    348  NE2AHIS A  43      18.761  12.270  12.227  0.50 14.40           N  
ATOM    349  N  BHIS A  43      15.434   8.498   9.251  0.50 10.33           N  
ATOM    350  CA BHIS A  43      16.284   9.602   9.734  0.50 10.41           C  
ATOM    351  C  BHIS A  43      17.504   9.793   8.834  0.50 10.47           C  
ATOM    352  O  BHIS A  43      17.952  10.916   8.633  0.50 10.69           O  
ATOM    353  CB BHIS A  43      16.791   9.380  11.181  0.50 10.67           C  
ATOM    354  CG BHIS A  43      15.805   9.726  12.270  0.50 10.66           C  
ATOM    355  ND1BHIS A  43      15.519  11.025  12.650  0.50 10.50           N  
ATOM    356  CD2BHIS A  43      15.078   8.930  13.094  0.50 11.01           C  
ATOM    357  CE1BHIS A  43      14.646  11.012  13.651  0.50 10.09           C  
ATOM    358  NE2BHIS A  43      14.369   9.752  13.942  0.50 10.35           N  
ATOM    359  N   ASP A  44      18.063   8.701   8.311  1.00 10.47           N  
ATOM    360  CA  ASP A  44      19.236   8.782   7.446  1.00 10.72           C  
ATOM    361  C   ASP A  44      18.927   9.198   6.009  1.00  9.87           C  
ATOM    362  O   ASP A  44      19.849   9.414   5.237  1.00 10.61           O  
ATOM    363  CB  ASP A  44      20.090   7.519   7.487  1.00 12.39           C  
ATOM    364  CG  ASP A  44      19.453   6.310   6.836  1.00 13.56           C  
ATOM    365  OD1 ASP A  44      18.355   6.340   6.274  1.00 13.48           O  
ATOM    366  OD2 ASP A  44      20.136   5.256   6.889  1.00 19.09           O1-
ATOM    367  N   GLY A  45      17.646   9.325   5.661  1.00  9.95           N  
ATOM    368  CA  GLY A  45      17.265   9.749   4.326  1.00 10.18           C  
ATOM    369  C   GLY A  45      17.548   8.768   3.200  1.00  9.44           C  
ATOM    370  O   GLY A  45      17.680   9.186   2.048  1.00  9.98           O  
ATOM    371  N   ARG A  46      17.603   7.465   3.526  1.00  9.93           N  
ATOM    372  CA  ARG A  46      17.937   6.422   2.555  1.00  9.79           C  
ATOM    373  C   ARG A  46      16.901   5.308   2.509  1.00  9.76           C  
ATOM    374  O   ARG A  46      16.259   4.995   3.520  1.00 10.42           O  
ATOM    375  CB  ARG A  46      19.301   5.821   2.876  1.00 10.38           C  
ATOM    376  CG  ARG A  46      20.420   6.805   2.782  1.00 11.65           C  
ATOM    377  CD  ARG A  46      21.793   6.147   2.922  1.00 12.94           C  
ATOM    378  NE  ARG A  46      22.797   7.193   2.715  1.00 13.68           N  
ATOM    379  CZ  ARG A  46      23.321   7.953   3.668  1.00 12.80           C  
ATOM    380  NH1 ARG A  46      23.109   7.706   4.955  1.00 14.00           N1+
ATOM    381  NH2 ARG A  46      24.080   8.969   3.318  1.00 13.90           N  
ATOM    382  N   ALA A  47      16.750   4.714   1.320  1.00  9.80           N  
ATOM    383  CA  ALA A  47      16.004   3.449   1.127  1.00 10.29           C  
ATOM    384  C   ALA A  47      14.530   3.590   1.508  1.00 10.25           C  
ATOM    385  O   ALA A  47      14.022   2.942   2.426  1.00 11.51           O  
ATOM    386  CB  ALA A  47      16.695   2.297   1.893  1.00 11.35           C  
ATOM    387  N   ILE A  48      13.844   4.468   0.787  1.00 10.19           N  
ATOM    388  CA  ILE A  48      12.521   4.933   1.171  1.00  9.61           C  
ATOM    389  C   ILE A  48      11.468   4.442   0.197  1.00  9.37           C  
ATOM    390  O   ILE A  48      11.540   4.702  -0.999  1.00 10.06           O  
ATOM    391  CB  ILE A  48      12.460   6.482   1.254  1.00  9.86           C  
ATOM    392  CG1 ILE A  48      13.667   7.026   2.035  1.00 10.46           C  
ATOM    393  CG2 ILE A  48      11.141   6.908   1.884  1.00 10.61           C  
ATOM    394  CD1 ILE A  48      13.718   8.526   2.162  1.00 13.24           C  
ATOM    395  N   SER A  49      10.463   3.730   0.692  1.00  9.69           N  
ATOM    396  CA  SER A  49       9.394   3.222  -0.179  1.00  9.60           C  
ATOM    397  C   SER A  49       8.268   4.227  -0.409  1.00  9.24           C  
ATOM    398  O   SER A  49       8.077   5.169   0.371  1.00  9.41           O  
ATOM    399  CB  SER A  49       8.804   1.936   0.397  1.00  9.72           C  
ATOM    400  OG  SER A  49       8.015   2.231   1.516  1.00 10.05           O  
ATOM    401  N   ARG A  50       7.480   3.992  -1.452  1.00  9.31           N  
ATOM    402  CA  ARG A  50       6.327   4.824  -1.721  1.00  9.14           C  
ATOM    403  C   ARG A  50       5.348   4.833  -0.555  1.00  8.83           C  
ATOM    404  O   ARG A  50       4.853   5.889  -0.157  1.00  9.32           O  
ATOM    405  CB  ARG A  50       5.635   4.365  -2.994  1.00  9.34           C  
ATOM    406  CG  ARG A  50       6.396   4.687  -4.255  1.00 10.23           C  
ATOM    407  CD  ARG A  50       5.799   3.935  -5.437  1.00 11.80           C  
ATOM    408  NE  ARG A  50       6.417   4.218  -6.728  1.00 12.01           N  
ATOM    409  CZ  ARG A  50       7.533   3.650  -7.190  1.00 12.30           C  
ATOM    410  NH1 ARG A  50       8.230   2.824  -6.429  1.00 12.41           N1+
ATOM    411  NH2 ARG A  50       7.983   3.945  -8.418  1.00 13.44           N  
ATOM    412  N   GLU A  51       5.040   3.664  -0.004  1.00  9.00           N  
ATOM    413  CA  GLU A  51       4.073   3.627   1.090  1.00  9.60           C  
ATOM    414  C   GLU A  51       4.596   4.349   2.340  1.00  8.91           C  
ATOM    415  O   GLU A  51       3.812   4.969   3.077  1.00  9.18           O  
ATOM    416  CB  GLU A  51       3.643   2.176   1.424  1.00 11.50           C  
ATOM    417  CG  GLU A  51       2.672   2.075   2.605  1.00 17.63           C  
ATOM    418  CD  GLU A  51       1.606   0.979   2.526  1.00 25.93           C  
ATOM    419  OE1 GLU A  51       1.124   0.628   1.419  1.00 30.95           O  
ATOM    420  OE2 GLU A  51       1.214   0.500   3.619  1.00 29.44           O1-
ATOM    421  N   THR A  52       5.896   4.284   2.597  1.00  8.59           N  
ATOM    422  CA  THR A  52       6.468   5.020   3.723  1.00  9.31           C  
ATOM    423  C   THR A  52       6.194   6.522   3.550  1.00  8.72           C  
ATOM    424  O   THR A  52       5.787   7.204   4.505  1.00  8.85           O  
ATOM    425  CB  THR A  52       7.970   4.761   3.830  1.00  9.61           C  
ATOM    426  OG1 THR A  52       8.170   3.359   4.081  1.00 11.11           O  
ATOM    427  CG2 THR A  52       8.593   5.548   4.947  1.00 11.60           C  
ATOM    428  N   LEU A  53       6.415   7.020   2.339  1.00  8.36           N  
ATOM    429  CA  LEU A  53       6.166   8.435   2.040  1.00  8.40           C  
ATOM    430  C   LEU A  53       4.676   8.764   2.147  1.00  8.39           C  
ATOM    431  O   LEU A  53       4.283   9.773   2.763  1.00  8.64           O  
ATOM    432  CB  LEU A  53       6.718   8.776   0.662  1.00  8.26           C  
ATOM    433  CG  LEU A  53       8.244   8.848   0.645  1.00  9.16           C  
ATOM    434  CD1 LEU A  53       8.817   8.529  -0.723  1.00 10.79           C  
ATOM    435  CD2 LEU A  53       8.730  10.225   1.083  1.00 10.75           C  
ATOM    436  N   GLN A  54       3.826   7.938   1.544  1.00  8.19           N  
ATOM    437  CA  GLN A  54       2.393   8.177   1.605  1.00  8.16           C  
ATOM    438  C   GLN A  54       1.885   8.268   3.045  1.00  8.25           C  
ATOM    439  O   GLN A  54       1.156   9.201   3.414  1.00  8.56           O  
ATOM    440  CB  GLN A  54       1.651   7.070   0.857  1.00  9.25           C  
ATOM    441  CG  GLN A  54       1.817   7.129  -0.649  1.00  9.80           C  
ATOM    442  CD  GLN A  54       1.168   5.954  -1.323  1.00 12.49           C  
ATOM    443  OE1 GLN A  54       1.251   4.817  -0.841  1.00 13.48           O  
ATOM    444  NE2 GLN A  54       0.507   6.216  -2.449  1.00 13.91           N  
ATOM    445  N   ASN A  55       2.263   7.299   3.874  1.00  8.67           N  
ATOM    446  CA  ASN A  55       1.796   7.277   5.263  1.00  9.49           C  
ATOM    447  C   ASN A  55       2.331   8.456   6.055  1.00  8.99           C  
ATOM    448  O   ASN A  55       1.626   9.020   6.884  1.00  9.43           O  
ATOM    449  CB  ASN A  55       2.208   5.975   5.980  1.00 10.88           C  
ATOM    450  CG  ASN A  55       1.537   4.721   5.431  1.00 13.59           C  
ATOM    451  OD1 ASN A  55       2.058   3.596   5.617  1.00 18.07           O  
ATOM    452  ND2 ASN A  55       0.403   4.880   4.811  1.00 15.08           N  
ATOM    453  N   ALA A  56       3.593   8.822   5.820  1.00  8.65           N  
ATOM    454  CA  ALA A  56       4.192   9.934   6.564  1.00  8.36           C  
ATOM    455  C   ALA A  56       3.465  11.247   6.254  1.00  8.18           C  
ATOM    456  O   ALA A  56       3.115  11.993   7.174  1.00  8.87           O  
ATOM    457  CB  ALA A  56       5.671  10.037   6.235  1.00  8.79           C  
ATOM    458  N   PHE A  57       3.226  11.513   4.968  1.00  7.74           N  
ATOM    459  CA  PHE A  57       2.520  12.738   4.598  1.00  7.96           C  
ATOM    460  C   PHE A  57       1.088  12.750   5.144  1.00  8.49           C  
ATOM    461  O   PHE A  57       0.609  13.774   5.629  1.00  8.85           O  
ATOM    462  CB  PHE A  57       2.544  12.914   3.079  1.00  8.23           C  
ATOM    463  CG  PHE A  57       3.782  13.566   2.567  1.00  7.49           C  
ATOM    464  CD1 PHE A  57       3.962  14.921   2.759  1.00  8.83           C  
ATOM    465  CD2 PHE A  57       4.775  12.863   1.903  1.00  8.14           C  
ATOM    466  CE1 PHE A  57       5.098  15.555   2.287  1.00  9.80           C  
ATOM    467  CE2 PHE A  57       5.901  13.483   1.436  1.00  8.92           C  
ATOM    468  CZ  PHE A  57       6.078  14.836   1.626  1.00  9.63           C  
ATOM    469  N   LEU A  58       0.387  11.633   5.034  1.00  8.26           N  
ATOM    470  CA  LEU A  58      -1.010  11.573   5.414  1.00  9.13           C  
ATOM    471  C   LEU A  58      -1.158  11.710   6.923  1.00  9.84           C  
ATOM    472  O   LEU A  58      -1.935  12.529   7.422  1.00 12.88           O  
ATOM    473  CB  LEU A  58      -1.640  10.265   4.939  1.00  9.86           C  
ATOM    474  CG  LEU A  58      -3.088  10.063   5.356  1.00 12.28           C  
ATOM    475  CD1 LEU A  58      -4.000  11.111   4.758  1.00 13.78           C  
ATOM    476  CD2 LEU A  58      -3.552   8.664   4.982  1.00 15.06           C  
ATOM    477  N   ASN A  59      -0.394  10.928   7.666  1.00  9.53           N  
ATOM    478  CA  ASN A  59      -0.611  10.844   9.109  1.00 10.88           C  
ATOM    479  C   ASN A  59       0.061  11.932   9.905  1.00  9.74           C  
ATOM    480  O   ASN A  59      -0.349  12.200  11.031  1.00 12.49           O  
ATOM    481  CB  ASN A  59      -0.171   9.483   9.622  1.00 11.55           C  
ATOM    482  CG  ASN A  59      -1.006   8.364   9.058  1.00 14.03           C  
ATOM    483  OD1 ASN A  59      -0.493   7.278   8.801  1.00 19.90           O  
ATOM    484  ND2 ASN A  59      -2.288   8.613   8.876  1.00 15.67           N  
ATOM    485  N   HIS A  60       1.103  12.550   9.361  1.00  9.18           N  
ATOM    486  CA  HIS A  60       1.871  13.540  10.145  1.00  8.91           C  
ATOM    487  C   HIS A  60       1.826  14.953   9.574  1.00  8.92           C  
ATOM    488  O   HIS A  60       2.203  15.893  10.277  1.00  9.99           O  
ATOM    489  CB  HIS A  60       3.307  13.055  10.337  1.00  9.29           C  
ATOM    490  CG  HIS A  60       3.363  11.733  11.025  1.00  9.89           C  
ATOM    491  ND1 HIS A  60       2.999  11.574  12.344  1.00 10.28           N  
ATOM    492  CD2 HIS A  60       3.702  10.507  10.577  1.00 11.39           C  
ATOM    493  CE1 HIS A  60       3.111  10.300  12.676  1.00 11.93           C  
ATOM    494  NE2 HIS A  60       3.550   9.630  11.626  1.00 12.50           N  
ATOM    495  N   MET A  61       1.376  15.108   8.324  1.00  8.48           N  
ATOM    496  CA  MET A  61       1.289  16.435   7.710  1.00  8.86           C  
ATOM    497  C   MET A  61      -0.080  16.789   7.156  1.00  8.66           C  
ATOM    498  O   MET A  61      -0.241  17.898   6.659  1.00  9.71           O  
ATOM    499  CB  MET A  61       2.335  16.609   6.608  1.00  8.42           C  
ATOM    500  CG  MET A  61       3.755  16.657   7.144  1.00 10.44           C  
ATOM    501  SD  MET A  61       5.033  16.839   5.915  1.00 10.64           S  
ATOM    502  CE  MET A  61       4.518  18.348   5.143  1.00 12.97           C  
ATOM    503  N   GLY A  62      -1.078  15.907   7.223  1.00  8.53           N  
ATOM    504  CA  GLY A  62      -2.378  16.239   6.671  1.00  9.13           C  
ATOM    505  C   GLY A  62      -2.391  16.432   5.178  1.00  8.79           C  
ATOM    506  O   GLY A  62      -3.140  17.264   4.649  1.00  9.78           O  
ATOM    507  N   ILE A  63      -1.567  15.642   4.486  1.00  8.44           N  
ATOM    508  CA  ILE A  63      -1.424  15.693   3.039  1.00  8.02           C  
ATOM    509  C   ILE A  63      -1.812  14.323   2.467  1.00  9.02           C  
ATOM    510  O   ILE A  63      -1.133  13.326   2.737  1.00  9.02           O  
ATOM    511  CB  ILE A  63       0.025  16.060   2.640  1.00  8.52           C  
ATOM    512  CG1 ILE A  63       0.402  17.482   3.108  1.00  9.06           C  
ATOM    513  CG2 ILE A  63       0.267  15.879   1.173  1.00  9.37           C  
ATOM    514  CD1 ILE A  63      -0.411  18.627   2.544  1.00 10.36           C  
ATOM    515  N   ALA A  64      -2.903  14.284   1.707  1.00  9.04           N  
ATOM    516  CA  ALA A  64      -3.437  13.019   1.199  1.00  9.48           C  
ATOM    517  C   ALA A  64      -2.583  12.438   0.083  1.00  9.34           C  
ATOM    518  O   ALA A  64      -1.776  13.143  -0.546  1.00  9.73           O  
ATOM    519  CB  ALA A  64      -4.885  13.193   0.732  1.00 11.01           C  
ATOM    520  N   ASN A  65      -2.782  11.149  -0.187  1.00  9.79           N  
ATOM    521  CA  ASN A  65      -1.984  10.458  -1.188  1.00 10.49           C  
ATOM    522  C   ASN A  65      -2.072  11.122  -2.567  1.00  9.87           C  
ATOM    523  O   ASN A  65      -1.078  11.172  -3.300  1.00 10.29           O  
ATOM    524  CB  ASN A  65      -2.441   9.004  -1.341  1.00 10.61           C  
ATOM    525  CG  ASN A  65      -2.206   8.135  -0.110  1.00 11.97           C  
ATOM    526  OD1 ASN A  65      -1.619   8.526   0.927  1.00 12.91           O  
ATOM    527  ND2 ASN A  65      -2.672   6.906  -0.237  1.00 13.41           N  
ATOM    528  N   SER A  66      -3.240  11.665  -2.909  1.00 10.21           N  
ATOM    529  CA  SER A  66      -3.390  12.273  -4.232  1.00 10.53           C  
ATOM    530  C   SER A  66      -2.408  13.414  -4.467  1.00 10.75           C  
ATOM    531  O   SER A  66      -2.022  13.682  -5.611  1.00 10.78           O  
ATOM    532  CB  SER A  66      -4.820  12.804  -4.437  1.00 11.39           C  
ATOM    533  OG  SER A  66      -5.139  13.840  -3.511  1.00 11.13           O  
ATOM    534  N   VAL A  67      -2.065  14.127  -3.400  1.00  9.64           N  
ATOM    535  CA  VAL A  67      -1.189  15.295  -3.511  1.00  9.64           C  
ATOM    536  C   VAL A  67       0.217  14.935  -3.970  1.00  9.84           C  
ATOM    537  O   VAL A  67       0.876  15.751  -4.643  1.00 11.00           O  
ATOM    538  CB  VAL A  67      -1.122  16.031  -2.152  1.00  9.14           C  
ATOM    539  CG1 VAL A  67      -0.120  17.174  -2.188  1.00 10.13           C  
ATOM    540  CG2 VAL A  67      -2.497  16.534  -1.761  1.00 10.26           C  
ATOM    541  N   ILE A  68       0.689  13.732  -3.640  1.00  9.88           N  
ATOM    542  CA  ILE A  68       2.052  13.331  -3.932  1.00  9.95           C  
ATOM    543  C   ILE A  68       2.164  12.276  -5.035  1.00  9.89           C  
ATOM    544  O   ILE A  68       3.238  11.756  -5.286  1.00 10.17           O  
ATOM    545  CB  ILE A  68       2.823  12.880  -2.656  1.00 10.04           C  
ATOM    546  CG1 ILE A  68       2.256  11.593  -2.044  1.00 10.47           C  
ATOM    547  CG2 ILE A  68       2.832  14.021  -1.637  1.00 10.25           C  
ATOM    548  CD1 ILE A  68       3.138  10.966  -0.991  1.00 11.10           C  
ATOM    549  N   GLU A  69       1.068  11.968  -5.730  1.00 10.35           N  
ATOM    550  CA  GLU A  69       1.133  10.923  -6.756  1.00 11.19           C  
ATOM    551  C   GLU A  69       2.185  11.206  -7.834  1.00 11.32           C  
ATOM    552  O   GLU A  69       3.041  10.361  -8.138  1.00 11.12           O  
ATOM    553  CB  GLU A  69      -0.254  10.720  -7.363  1.00 12.60           C  
ATOM    554  CG  GLU A  69      -0.362   9.558  -8.336  1.00 16.49           C  
ATOM    555  CD  GLU A  69      -1.753   9.389  -8.939  1.00 21.76           C  
ATOM    556  OE1 GLU A  69      -2.707  10.047  -8.482  1.00 26.09           O  
ATOM    557  OE2 GLU A  69      -1.888   8.579  -9.889  1.00 26.28           O1-
ATOM    558  N   LEU A  70       2.118  12.389  -8.423  1.00 11.48           N  
ATOM    559  CA  LEU A  70       3.078  12.759  -9.466  1.00 11.68           C  
ATOM    560  C   LEU A  70       4.484  12.939  -8.894  1.00 10.61           C  
ATOM    561  O   LEU A  70       5.471  12.524  -9.503  1.00 10.94           O  
ATOM    562  CB  LEU A  70       2.620  14.012 -10.214  1.00 12.86           C  
ATOM    563  CG  LEU A  70       3.510  14.484 -11.371  1.00 14.42           C  
ATOM    564  CD1 LEU A  70       3.750  13.377 -12.394  1.00 15.62           C  
ATOM    565  CD2 LEU A  70       2.888  15.705 -12.043  1.00 17.02           C  
ATOM    566  N   ALA A  71       4.583  13.532  -7.703  1.00 10.30           N  
ATOM    567  CA  ALA A  71       5.873  13.682  -7.049  1.00 10.10           C  
ATOM    568  C   ALA A  71       6.559  12.336  -6.842  1.00  9.73           C  
ATOM    569  O   ALA A  71       7.761  12.247  -7.013  1.00  9.91           O  
ATOM    570  CB  ALA A  71       5.724  14.412  -5.739  1.00 10.39           C  
ATOM    571  N   LEU A  72       5.808  11.307  -6.448  1.00  9.39           N  
ATOM    572  CA  LEU A  72       6.385   9.972  -6.309  1.00 10.04           C  
ATOM    573  C   LEU A  72       6.893   9.452  -7.646  1.00 10.37           C  
ATOM    574  O   LEU A  72       8.018   8.967  -7.741  1.00 10.94           O  
ATOM    575  CB  LEU A  72       5.370   8.995  -5.715  1.00 10.53           C  
ATOM    576  CG  LEU A  72       5.085   9.178  -4.230  1.00 11.09           C  
ATOM    577  CD1 LEU A  72       3.903   8.324  -3.820  1.00 11.97           C  
ATOM    578  CD2 LEU A  72       6.352   8.850  -3.379  1.00 10.82           C  
ATOM    579  N   THR A  73       6.078   9.551  -8.697  1.00 10.56           N  
ATOM    580  CA  THR A  73       6.516   9.132 -10.027  1.00 11.23           C  
ATOM    581  C   THR A  73       7.832   9.810 -10.384  1.00 10.68           C  
ATOM    582  O   THR A  73       8.794   9.170 -10.841  1.00 11.16           O  
ATOM    583  CB  THR A  73       5.446   9.475 -11.050  1.00 12.27           C  
ATOM    584  OG1 THR A  73       4.259   8.740 -10.740  1.00 13.85           O  
ATOM    585  CG2 THR A  73       5.889   9.184 -12.500  1.00 13.24           C  
ATOM    586  N   ASN A  74       7.883  11.128 -10.189  1.00 10.84           N  
ATOM    587  CA  ASN A  74       9.052  11.892 -10.593  1.00 10.80           C  
ATOM    588  C   ASN A  74      10.270  11.639  -9.726  1.00 10.48           C  
ATOM    589  O   ASN A  74      11.395  11.626 -10.232  1.00 11.08           O  
ATOM    590  CB  ASN A  74       8.690  13.369 -10.697  1.00 12.13           C  
ATOM    591  CG  ASN A  74       7.945  13.667 -12.005  1.00 13.32           C  
ATOM    592  OD1 ASN A  74       8.023  12.877 -12.944  1.00 16.08           O  
ATOM    593  ND2 ASN A  74       7.225  14.768 -12.064  1.00 16.66           N  
ATOM    594  N   ALA A  75      10.070  11.389  -8.430  1.00  9.72           N  
ATOM    595  CA  ALA A  75      11.195  11.012  -7.576  1.00  9.89           C  
ATOM    596  C   ALA A  75      11.889   9.757  -8.106  1.00  9.75           C  
ATOM    597  O   ALA A  75      13.125   9.672  -8.134  1.00 10.50           O  
ATOM    598  CB  ALA A  75      10.727  10.814  -6.144  1.00  9.89           C  
ATOM    599  N   PHE A  76      11.087   8.764  -8.487  1.00 10.49           N  
ATOM    600  CA  PHE A  76      11.649   7.495  -8.933  1.00 11.03           C  
ATOM    601  C   PHE A  76      12.263   7.600 -10.330  1.00 11.10           C  
ATOM    602  O   PHE A  76      13.271   6.940 -10.605  1.00 12.03           O  
ATOM    603  CB  PHE A  76      10.642   6.351  -8.749  1.00 11.11           C  
ATOM    604  CG  PHE A  76      10.584   5.887  -7.323  1.00 11.78           C  
ATOM    605  CD1 PHE A  76      11.428   4.897  -6.882  1.00 12.69           C  
ATOM    606  CD2 PHE A  76       9.738   6.481  -6.390  1.00 11.65           C  
ATOM    607  CE1 PHE A  76      11.408   4.489  -5.567  1.00 12.88           C  
ATOM    608  CE2 PHE A  76       9.730   6.061  -5.074  1.00 12.10           C  
ATOM    609  CZ  PHE A  76      10.568   5.078  -4.672  1.00 12.37           C  
ATOM    610  N   VAL A  77      11.709   8.444 -11.195  1.00 11.37           N  
ATOM    611  CA  VAL A  77      12.336   8.729 -12.492  1.00 11.91           C  
ATOM    612  C   VAL A  77      13.724   9.344 -12.273  1.00 11.56           C  
ATOM    613  O   VAL A  77      14.710   8.971 -12.915  1.00 12.29           O  
ATOM    614  CB  VAL A  77      11.460   9.681 -13.343  1.00 12.47           C  
ATOM    615  CG1 VAL A  77      12.236  10.236 -14.523  1.00 14.62           C  
ATOM    616  CG2 VAL A  77      10.199   8.983 -13.819  1.00 13.82           C  
ATOM    617  N   VAL A  78      13.797  10.311 -11.365  1.00 11.28           N  
ATOM    618  CA  VAL A  78      15.064  10.961 -11.115  1.00 11.22           C  
ATOM    619  C   VAL A  78      16.062   9.999 -10.485  1.00 11.02           C  
ATOM    620  O   VAL A  78      17.239  10.008 -10.823  1.00 12.09           O  
ATOM    621  CB  VAL A  78      14.884  12.257 -10.294  1.00 11.04           C  
ATOM    622  CG1 VAL A  78      16.229  12.816  -9.852  1.00 11.70           C  
ATOM    623  CG2 VAL A  78      14.111  13.266 -11.096  1.00 11.89           C  
ATOM    624  N   CYS A  79      15.590   9.136  -9.588  1.00 12.09           N  
ATOM    625  CA  CYS A  79      16.477   8.128  -9.002  1.00 12.34           C  
ATOM    626  C   CYS A  79      17.118   7.234 -10.069  1.00 12.94           C  
ATOM    627  O   CYS A  79      18.321   7.006 -10.048  1.00 13.55           O  
ATOM    628  CB  CYS A  79      15.726   7.291  -7.974  1.00 12.78           C  
ATOM    629  SG  CYS A  79      16.749   6.149  -7.027  1.00 15.46           S  
ATOM    630  N   GLU A  80      16.318   6.791 -11.029  1.00 12.86           N  
ATOM    631  CA  GLU A  80      16.859   5.956 -12.125  1.00 14.08           C  
ATOM    632  C   GLU A  80      17.864   6.737 -12.984  1.00 13.98           C  
ATOM    633  O   GLU A  80      18.923   6.210 -13.356  1.00 15.10           O  
ATOM    634  CB  GLU A  80      15.725   5.370 -12.956  1.00 14.76           C  
ATOM    635  CG  GLU A  80      16.239   4.537 -14.140  1.00 17.33           C  
ATOM    636  CD  GLU A  80      15.248   3.554 -14.720  1.00 22.65           C  
ATOM    637  OE1 GLU A  80      14.069   3.535 -14.333  1.00 25.56           O  
ATOM    638  OE2 GLU A  80      15.671   2.782 -15.608  1.00 26.36           O1-
ATOM    639  N   TYR A  81      17.537   7.984 -13.311  1.00 13.85           N  
ATOM    640  CA  TYR A  81      18.426   8.859 -14.086  1.00 14.08           C  
ATOM    641  C   TYR A  81      19.765   9.080 -13.375  1.00 13.62           C  
ATOM    642  O   TYR A  81      20.843   8.932 -13.982  1.00 15.27           O  
ATOM    643  CB  TYR A  81      17.693  10.178 -14.344  1.00 14.72           C  
ATOM    644  CG  TYR A  81      18.503  11.357 -14.883  1.00 14.55           C  
ATOM    645  CD1 TYR A  81      19.383  11.240 -15.959  1.00 15.77           C  
ATOM    646  CD2 TYR A  81      18.312  12.622 -14.335  1.00 14.98           C  
ATOM    647  CE1 TYR A  81      20.085  12.350 -16.422  1.00 16.25           C  
ATOM    648  CE2 TYR A  81      18.989  13.723 -14.808  1.00 15.87           C  
ATOM    649  CZ  TYR A  81      19.875  13.585 -15.849  1.00 16.24           C  
ATOM    650  OH  TYR A  81      20.552  14.698 -16.311  1.00 17.32           O  
ATOM    651  N   VAL A  82      19.721   9.396 -12.078  1.00 13.09           N  
ATOM    652  CA  VAL A  82      20.944   9.686 -11.350  1.00 13.45           C  
ATOM    653  C   VAL A  82      21.807   8.443 -11.140  1.00 14.73           C  
ATOM    654  O   VAL A  82      23.040   8.493 -11.278  1.00 15.41           O  
ATOM    655  CB  VAL A  82      20.619  10.341  -9.992  1.00 12.89           C  
ATOM    656  CG1 VAL A  82      21.835  10.358  -9.082  1.00 13.95           C  
ATOM    657  CG2 VAL A  82      20.081  11.758 -10.237  1.00 13.00           C  
ATOM    658  N   THR A  83      21.174   7.329 -10.799  1.00 14.90           N  
ATOM    659  CA  THR A  83      21.917   6.125 -10.412  1.00 15.89           C  
ATOM    660  C   THR A  83      22.254   5.214 -11.585  1.00 16.45           C  
ATOM    661  O   THR A  83      23.183   4.395 -11.475  1.00 18.57           O  
ATOM    662  CB  THR A  83      21.172   5.283  -9.344  1.00 15.86           C  
ATOM    663  OG1 THR A  83      19.985   4.712  -9.911  1.00 16.39           O  
ATOM    664  CG2 THR A  83      20.824   6.110  -8.111  1.00 16.28           C  
ATOM    665  N   GLY A  84      21.503   5.345 -12.675  1.00 16.60           N  
ATOM    666  CA  GLY A  84      21.674   4.507 -13.866  1.00 17.48           C  
ATOM    667  C   GLY A  84      20.990   3.157 -13.800  1.00 18.47           C  
ATOM    668  O   GLY A  84      21.209   2.311 -14.669  1.00 20.59           O  
ATOM    669  N   SER A  85      20.186   2.910 -12.766  1.00 18.70           N  
ATOM    670  CA  SER A  85      19.369   1.688 -12.708  1.00 19.91           C  
ATOM    671  C   SER A  85      18.024   1.949 -12.054  1.00 19.03           C  
ATOM    672  O   SER A  85      17.890   2.865 -11.237  1.00 17.76           O  
ATOM    673  CB  SER A  85      20.088   0.555 -11.979  1.00 21.06           C  
ATOM    674  OG  SER A  85      20.526   0.926 -10.693  1.00 25.46           O  
ATOM    675  N   ASP A  86      17.040   1.141 -12.428  1.00 19.88           N  
ATOM    676  CA  ASP A  86      15.707   1.199 -11.819  1.00 20.72           C  
ATOM    677  C   ASP A  86      15.836   0.986 -10.305  1.00 20.68           C  
ATOM    678  O   ASP A  86      16.482   0.042  -9.849  1.00 22.07           O  
ATOM    679  CB  ASP A  86      14.801   0.123 -12.449  1.00 21.74           C  
ATOM    680  CG  ASP A  86      13.327   0.302 -12.104  1.00 25.15           C  
ATOM    681  OD1 ASP A  86      13.000   0.606 -10.949  1.00 26.98           O  
ATOM    682  OD2 ASP A  86      12.473   0.116 -12.993  1.00 31.06           O1-
ATOM    683  N   CYS A  87      15.223   1.880  -9.525  1.00 19.59           N  
ATOM    684  CA  CYS A  87      15.312   1.839  -8.066  1.00 19.97           C  
ATOM    685  C   CYS A  87      14.119   1.090  -7.443  1.00 17.98           C  
ATOM    686  O   CYS A  87      13.972   1.091  -6.227  1.00 19.37           O  
ATOM    687  CB  CYS A  87      15.416   3.270  -7.481  1.00 21.03           C  
ATOM    688  SG  CYS A  87      16.732   4.382  -8.167  1.00 24.50           S  
ATOM    689  N   GLY A  88      13.279   0.452  -8.256  1.00 15.59           N  
ATOM    690  CA  GLY A  88      12.169  -0.341  -7.741  1.00 14.10           C  
ATOM    691  C   GLY A  88      11.275   0.466  -6.806  1.00 12.78           C  
ATOM    692  O   GLY A  88      10.755   1.509  -7.202  1.00 14.49           O  
ATOM    693  N   ASP A  89      11.116   0.006  -5.563  1.00 11.55           N  
ATOM    694  CA  ASP A  89      10.325   0.731  -4.569  1.00 10.98           C  
ATOM    695  C   ASP A  89      11.185   1.059  -3.351  1.00 10.92           C  
ATOM    696  O   ASP A  89      10.710   1.026  -2.209  1.00 11.91           O  
ATOM    697  CB  ASP A  89       9.068  -0.047  -4.180  1.00 10.56           C  
ATOM    698  CG  ASP A  89       8.088   0.778  -3.358  1.00 10.70           C  
ATOM    699  OD1 ASP A  89       7.999   2.018  -3.539  1.00 10.55           O  
ATOM    700  OD2 ASP A  89       7.376   0.158  -2.541  1.00 10.83           O1-
ATOM    701  N   SER A  90      12.451   1.404  -3.599  1.00 10.65           N  
ATOM    702  CA  SER A  90      13.351   1.844  -2.535  1.00 11.36           C  
ATOM    703  C   SER A  90      14.158   3.027  -3.057  1.00 11.41           C  
ATOM    704  O   SER A  90      15.191   2.858  -3.692  1.00 12.83           O  
ATOM    705  CB  SER A  90      14.261   0.702  -2.081  1.00 12.12           C  
ATOM    706  OG  SER A  90      15.048   1.051  -0.950  1.00 12.89           O  
ATOM    707  N   LEU A  91      13.660   4.235  -2.805  1.00 10.60           N  
ATOM    708  CA  LEU A  91      14.344   5.434  -3.259  1.00 10.89           C  
ATOM    709  C   LEU A  91      15.724   5.456  -2.606  1.00  9.83           C  
ATOM    710  O   LEU A  91      15.815   5.369  -1.386  1.00 10.85           O  
ATOM    711  CB  LEU A  91      13.536   6.665  -2.860  1.00 11.13           C  
ATOM    712  CG  LEU A  91      14.032   7.988  -3.452  1.00 13.02           C  
ATOM    713  CD1 LEU A  91      13.701   8.047  -4.953  1.00 15.29           C  
ATOM    714  CD2 LEU A  91      13.424   9.165  -2.744  1.00 14.09           C  
ATOM    715  N   VAL A  92      16.781   5.565  -3.405  1.00 10.48           N  
ATOM    716  CA  VAL A  92      18.122   5.315  -2.883  1.00 10.94           C  
ATOM    717  C   VAL A  92      18.458   6.305  -1.754  1.00 10.75           C  
ATOM    718  O   VAL A  92      18.881   5.912  -0.662  1.00 10.91           O  
ATOM    719  CB  VAL A  92      19.169   5.346  -4.027  1.00 12.23           C  
ATOM    720  CG1 VAL A  92      20.586   5.458  -3.491  1.00 13.58           C  
ATOM    721  CG2 VAL A  92      19.008   4.079  -4.875  1.00 12.82           C  
ATOM    722  N   ASN A  93      18.254   7.600  -2.019  1.00 10.37           N  
ATOM    723  CA  ASN A  93      18.385   8.614  -0.980  1.00 10.55           C  
ATOM    724  C   ASN A  93      17.615   9.869  -1.358  1.00  9.96           C  
ATOM    725  O   ASN A  93      17.039   9.946  -2.435  1.00 10.45           O  
ATOM    726  CB  ASN A  93      19.865   8.861  -0.645  1.00 10.43           C  
ATOM    727  CG  ASN A  93      20.646   9.563  -1.747  1.00 10.91           C  
ATOM    728  OD1 ASN A  93      20.092  10.329  -2.548  1.00 11.24           O  
ATOM    729  ND2 ASN A  93      21.963   9.321  -1.741  1.00 12.00           N  
ATOM    730  N   LEU A  94      17.577  10.816  -0.416  1.00  9.47           N  
ATOM    731  CA  LEU A  94      16.902  12.095  -0.634  1.00  9.07           C  
ATOM    732  C   LEU A  94      17.767  13.096  -1.412  1.00  9.25           C  
ATOM    733  O   LEU A  94      17.259  13.972  -2.099  1.00  9.80           O  
ATOM    734  CB  LEU A  94      16.556  12.700   0.724  1.00  8.93           C  
ATOM    735  CG  LEU A  94      15.464  12.011   1.536  1.00  8.88           C  
ATOM    736  CD1 LEU A  94      15.292  12.687   2.867  1.00  9.27           C  
ATOM    737  CD2 LEU A  94      14.133  11.977   0.782  1.00  9.53           C  
ATOM    738  N   THR A  95      19.080  12.972  -1.301  1.00  9.73           N  
ATOM    739  CA  THR A  95      20.009  13.950  -1.868  1.00  9.97           C  
ATOM    740  C   THR A  95      19.934  13.993  -3.382  1.00 10.17           C  
ATOM    741  O   THR A  95      20.041  15.063  -3.990  1.00 10.35           O  
ATOM    742  CB  THR A  95      21.427  13.630  -1.381  1.00 11.13           C  
ATOM    743  OG1 THR A  95      21.441  13.722   0.046  1.00 14.07           O  
ATOM    744  CG2 THR A  95      22.458  14.564  -1.968  1.00 11.49           C  
ATOM    745  N   LEU A  96      19.731  12.836  -4.003  1.00 10.09           N  
ATOM    746  CA  LEU A  96      19.654  12.763  -5.445  1.00 10.52           C  
ATOM    747  C   LEU A  96      18.493  13.557  -6.023  1.00  9.87           C  
ATOM    748  O   LEU A  96      18.508  13.879  -7.212  1.00 10.56           O  
ATOM    749  CB  LEU A  96      19.639  11.293  -5.910  1.00 11.49           C  
ATOM    750  CG  LEU A  96      18.421  10.443  -5.531  1.00 12.53           C  
ATOM    751  CD1 LEU A  96      17.211  10.691  -6.442  1.00 12.66           C  
ATOM    752  CD2 LEU A  96      18.792   8.970  -5.533  1.00 14.91           C  
ATOM    753  N   LEU A  97      17.514  13.911  -5.188  1.00  9.30           N  
ATOM    754  CA  LEU A  97      16.413  14.733  -5.646  1.00  9.41           C  
ATOM    755  C   LEU A  97      16.853  16.166  -6.002  1.00  9.45           C  
ATOM    756  O   LEU A  97      16.093  16.893  -6.644  1.00  9.80           O  
ATOM    757  CB  LEU A  97      15.282  14.755  -4.612  1.00  9.57           C  
ATOM    758  CG  LEU A  97      14.603  13.408  -4.367  1.00 10.02           C  
ATOM    759  CD1 LEU A  97      13.681  13.537  -3.163  1.00 10.90           C  
ATOM    760  CD2 LEU A  97      13.814  12.946  -5.588  1.00 12.18           C  
ATOM    761  N   ALA A  98      18.061  16.548  -5.592  1.00  9.69           N  
ATOM    762  CA  ALA A  98      18.636  17.838  -5.987  1.00 10.06           C  
ATOM    763  C   ALA A  98      19.384  17.790  -7.330  1.00 10.66           C  
ATOM    764  O   ALA A  98      20.087  18.737  -7.677  1.00 11.64           O  
ATOM    765  CB  ALA A  98      19.535  18.360  -4.894  1.00 10.44           C  
ATOM    766  N   GLU A  99      19.221  16.725  -8.104  1.00 10.25           N  
ATOM    767  CA  GLU A  99      19.737  16.694  -9.468  1.00 10.72           C  
ATOM    768  C   GLU A  99      19.134  17.876 -10.231  1.00 10.63           C  
ATOM    769  O   GLU A  99      17.924  17.998 -10.324  1.00 10.72           O  
ATOM    770  CB  GLU A  99      19.346  15.375 -10.147  1.00 10.61           C  
ATOM    771  CG  GLU A  99      19.654  15.290 -11.631  1.00 11.41           C  
ATOM    772  CD  GLU A  99      21.127  15.408 -11.956  1.00 12.14           C  
ATOM    773  OE1 GLU A  99      21.955  15.076 -11.070  1.00 12.78           O  
ATOM    774  OE2 GLU A  99      21.429  15.797 -13.108  1.00 14.40           O1-
ATOM    775  N   PRO A 100      19.985  18.762 -10.799  1.00 11.18           N  
ATOM    776  CA  PRO A 100      19.415  19.978 -11.392  1.00 11.61           C  
ATOM    777  C   PRO A 100      18.750  19.792 -12.739  1.00 11.89           C  
ATOM    778  O   PRO A 100      18.951  18.776 -13.406  1.00 12.88           O  
ATOM    779  CB  PRO A 100      20.634  20.908 -11.511  1.00 11.54           C  
ATOM    780  CG  PRO A 100      21.788  19.971 -11.661  1.00 12.60           C  
ATOM    781  CD  PRO A 100      21.457  18.792 -10.771  1.00 11.54           C  
ATOM    782  N   HIS A 101      17.923  20.765 -13.113  1.00 11.43           N  
ATOM    783  CA  HIS A 101      17.142  20.750 -14.357  1.00 12.34           C  
ATOM    784  C   HIS A 101      16.386  19.433 -14.523  1.00 12.63           C  
ATOM    785  O   HIS A 101      16.340  18.841 -15.601  1.00 13.84           O  
ATOM    786  CB  HIS A 101      18.005  21.113 -15.558  1.00 12.70           C  
ATOM    787  CG  HIS A 101      18.368  22.567 -15.600  1.00 12.93           C  
ATOM    788  ND1 HIS A 101      19.315  23.071 -16.466  1.00 14.53           N  
ATOM    789  CD2 HIS A 101      17.896  23.629 -14.902  1.00 13.42           C  
ATOM    790  CE1 HIS A 101      19.426  24.377 -16.282  1.00 14.27           C  
ATOM    791  NE2 HIS A 101      18.577  24.744 -15.338  1.00 13.82           N  
ATOM    792  N   ALA A 102      15.771  19.002 -13.431  1.00 12.32           N  
ATOM    793  CA  ALA A 102      15.078  17.732 -13.388  1.00 12.45           C  
ATOM    794  C   ALA A 102      13.820  17.952 -12.540  1.00 12.21           C  
ATOM    795  O   ALA A 102      12.924  18.663 -12.984  1.00 13.81           O  
ATOM    796  CB  ALA A 102      16.000  16.644 -12.879  1.00 12.32           C  
ATOM    797  N   PHE A 103      13.728  17.389 -11.337  1.00 11.26           N  
ATOM    798  CA  PHE A 103      12.643  17.727 -10.415  1.00 11.22           C  
ATOM    799  C   PHE A 103      13.040  19.035  -9.690  1.00 10.85           C  
ATOM    800  O   PHE A 103      12.280  20.002  -9.661  1.00 11.22           O  
ATOM    801  CB  PHE A 103      12.431  16.535  -9.456  1.00 11.51           C  
ATOM    802  CG  PHE A 103      11.096  16.502  -8.748  1.00 11.30           C  
ATOM    803  CD1 PHE A 103      10.295  17.622  -8.612  1.00 12.69           C  
ATOM    804  CD2 PHE A 103      10.673  15.321  -8.143  1.00 11.92           C  
ATOM    805  CE1 PHE A 103       9.083  17.546  -7.924  1.00 14.37           C  
ATOM    806  CE2 PHE A 103       9.462  15.244  -7.460  1.00 11.84           C  
ATOM    807  CZ  PHE A 103       8.674  16.349  -7.352  1.00 13.08           C  
ATOM    808  N   GLU A 104      14.253  19.064  -9.155  1.00 10.15           N  
ATOM    809  CA  GLU A 104      14.866  20.316  -8.708  1.00 10.14           C  
ATOM    810  C   GLU A 104      14.951  21.257  -9.904  1.00 10.19           C  
ATOM    811  O   GLU A 104      15.220  20.846 -11.039  1.00 10.56           O  
ATOM    812  CB  GLU A 104      16.241  20.053  -8.105  1.00 10.22           C  
ATOM    813  CG  GLU A 104      16.834  21.255  -7.354  1.00 10.48           C  
ATOM    814  CD  GLU A 104      17.469  22.350  -8.220  1.00 10.84           C  
ATOM    815  OE1 GLU A 104      18.045  21.939  -9.256  1.00 11.40           O  
ATOM    816  OE2 GLU A 104      17.383  23.570  -7.820  1.00 11.32           O1-
ATOM    817  N   HIS A 105      14.679  22.531  -9.643  1.00  9.71           N  
ATOM    818  CA  HIS A 105      14.543  23.539 -10.681  1.00 10.65           C  
ATOM    819  C   HIS A 105      15.107  24.878 -10.173  1.00 10.43           C  
ATOM    820  O   HIS A 105      15.379  25.093  -8.939  1.00 10.41           O  
ATOM    821  CB  HIS A 105      13.070  23.699 -11.100  1.00 10.64           C  
ATOM    822  CG  HIS A 105      12.174  24.056  -9.964  1.00 10.12           C  
ATOM    823  ND1 HIS A 105      12.145  25.318  -9.400  1.00 10.76           N  
ATOM    824  CD2 HIS A 105      11.341  23.291  -9.217  1.00  9.73           C  
ATOM    825  CE1 HIS A 105      11.310  25.316  -8.378  1.00 10.15           C  
ATOM    826  NE2 HIS A 105      10.821  24.096  -8.232  1.00  9.74           N  
ATOM    827  N   ASP A 106      15.287  25.765 -11.153  1.00 10.37           N  
ATOM    828  CA  ASP A 106      15.787  27.101 -10.898  1.00 10.22           C  
ATOM    829  C   ASP A 106      14.702  27.960 -10.200  1.00 10.22           C  
ATOM    830  O   ASP A 106      13.531  27.562 -10.034  1.00 10.48           O  
ATOM    831  CB  ASP A 106      16.310  27.714 -12.198  1.00 10.68           C  
ATOM    832  CG  ASP A 106      17.503  26.956 -12.767  1.00 10.75           C  
ATOM    833  OD1 ASP A 106      18.239  26.297 -11.994  1.00 11.67           O  
ATOM    834  OD2 ASP A 106      17.703  27.045 -14.002  1.00 12.28           O1-
ATOM    835  N   HIS A 107      15.124  29.143  -9.757  1.00 10.06           N  
ATOM    836  CA  HIS A 107      14.267  30.127  -9.097  1.00 10.33           C  
ATOM    837  C   HIS A 107      13.417  29.572  -7.955  1.00  9.68           C  
ATOM    838  O   HIS A 107      12.254  29.907  -7.813  1.00 10.39           O  
ATOM    839  CB  HIS A 107      13.423  30.938 -10.106  1.00 10.60           C  
ATOM    840  CG  HIS A 107      12.512  30.130 -10.988  1.00 11.05           C  
ATOM    841  ND1 HIS A 107      11.236  29.784 -10.607  1.00 10.80           N  
ATOM    842  CD2 HIS A 107      12.680  29.639 -12.243  1.00 11.85           C  
ATOM    843  CE1 HIS A 107      10.670  29.087 -11.581  1.00 11.51           C  
ATOM    844  NE2 HIS A 107      11.524  28.990 -12.589  1.00 12.15           N  
ATOM    845  N   SER A 108      14.057  28.767  -7.107  1.00  9.57           N  
ATOM    846  CA  SER A 108      13.424  28.284  -5.876  1.00  9.70           C  
ATOM    847  C   SER A 108      13.159  29.442  -4.905  1.00  9.22           C  
ATOM    848  O   SER A 108      13.792  30.496  -4.988  1.00 10.07           O  
ATOM    849  CB  SER A 108      14.313  27.219  -5.211  1.00 10.15           C  
ATOM    850  OG  SER A 108      14.461  25.991  -5.988  1.00  9.84           O  
ATOM    851  N   PHE A 109      12.245  29.233  -3.969  1.00  8.74           N  
ATOM    852  CA  PHE A 109      11.950  30.214  -2.929  1.00  9.04           C  
ATOM    853  C   PHE A 109      13.059  30.364  -1.892  1.00  9.66           C  
ATOM    854  O   PHE A 109      13.221  31.442  -1.302  1.00 10.05           O  
ATOM    855  CB  PHE A 109      10.647  29.850  -2.187  1.00  9.51           C  
ATOM    856  CG  PHE A 109       9.403  29.869  -3.041  1.00  9.47           C  
ATOM    857  CD1 PHE A 109       8.908  31.065  -3.528  1.00 11.60           C  
ATOM    858  CD2 PHE A 109       8.727  28.696  -3.350  1.00 10.38           C  
ATOM    859  CE1 PHE A 109       7.766  31.101  -4.300  1.00 12.56           C  
ATOM    860  CE2 PHE A 109       7.577  28.732  -4.127  1.00 10.85           C  
ATOM    861  CZ  PHE A 109       7.092  29.939  -4.611  1.00 11.92           C  
ATOM    862  N   SER A 110      13.785  29.278  -1.622  1.00  9.22           N  
ATOM    863  CA  SER A 110      14.659  29.216  -0.455  1.00  9.28           C  
ATOM    864  C   SER A 110      16.010  28.557  -0.665  1.00  8.93           C  
ATOM    865  O   SER A 110      16.742  28.375   0.297  1.00  9.63           O  
ATOM    866  CB  SER A 110      13.925  28.533   0.713  1.00  8.94           C  
ATOM    867  OG  SER A 110      13.798  27.131   0.505  1.00  9.40           O  
ATOM    868  N   ARG A 111      16.332  28.198  -1.905  1.00  8.85           N  
ATOM    869  CA  ARG A 111      17.595  27.583  -2.287  1.00  9.63           C  
ATOM    870  C   ARG A 111      18.206  28.410  -3.407  1.00  9.86           C  
ATOM    871  O   ARG A 111      17.478  28.953  -4.241  1.00 10.73           O  
ATOM    872  CB  ARG A 111      17.386  26.158  -2.837  1.00  9.59           C  
ATOM    873  CG  ARG A 111      17.358  25.051  -1.809  1.00  9.69           C  
ATOM    874  CD  ARG A 111      16.244  25.139  -0.787  1.00  9.39           C  
ATOM    875  NE  ARG A 111      16.288  23.938   0.045  1.00  9.08           N  
ATOM    876  CZ  ARG A 111      15.608  23.745   1.159  1.00  8.87           C  
ATOM    877  NH1 ARG A 111      14.742  24.645   1.605  1.00  9.54           N1+
ATOM    878  NH2 ARG A 111      15.769  22.612   1.823  1.00 10.41           N  
ATOM    879  N   LYS A 112      19.530  28.449  -3.451  1.00 10.53           N  
ATOM    880  CA  LYS A 112      20.236  29.027  -4.592  1.00 10.96           C  
ATOM    881  C   LYS A 112      20.144  28.081  -5.791  1.00 10.69           C  
ATOM    882  O   LYS A 112      19.860  26.875  -5.632  1.00 11.02           O  
ATOM    883  CB  LYS A 112      21.687  29.298  -4.238  1.00 11.92           C  
ATOM    884  CG  LYS A 112      21.875  30.373  -3.188  1.00 15.14           C  
ATOM    885  CD  LYS A 112      23.334  30.810  -3.092  1.00 19.86           C  
ATOM    886  CE  LYS A 112      23.632  31.528  -1.806  1.00 24.65           C  
ATOM    887  NZ  LYS A 112      22.924  32.825  -1.789  1.00 28.09           N1+
ATOM    888  N   ASP A 113      20.384  28.611  -6.987  1.00 10.63           N  
ATOM    889  CA  ASP A 113      20.458  27.792  -8.180  1.00 10.78           C  
ATOM    890  C   ASP A 113      21.836  27.141  -8.346  1.00 11.46           C  
ATOM    891  O   ASP A 113      22.864  27.632  -7.859  1.00 11.69           O  
ATOM    892  CB  ASP A 113      20.088  28.572  -9.454  1.00 11.30           C  
ATOM    893  CG  ASP A 113      18.620  28.948  -9.538  1.00 12.09           C  
ATOM    894  OD1 ASP A 113      17.816  28.484  -8.701  1.00 12.54           O  
ATOM    895  OD2 ASP A 113      18.260  29.678 -10.500  1.00 13.32           O1-
ATOM    896  N   TYR A 114      21.839  26.015  -9.059  1.00 10.84           N  
ATOM    897  CA  TYR A 114      23.049  25.206  -9.245  1.00 11.77           C  
ATOM    898  C   TYR A 114      24.231  25.997  -9.800  1.00 12.03           C  
ATOM    899  O   TYR A 114      25.364  25.743  -9.420  1.00 12.54           O  
ATOM    900  CB  TYR A 114      22.672  24.048 -10.160  1.00 11.71           C  
ATOM    901  CG  TYR A 114      23.675  22.949 -10.377  1.00 12.17           C  
ATOM    902  CD1 TYR A 114      23.931  22.008  -9.386  1.00 13.09           C  
ATOM    903  CD2 TYR A 114      24.303  22.790 -11.609  1.00 12.20           C  
ATOM    904  CE1 TYR A 114      24.800  20.952  -9.609  1.00 12.74           C  
ATOM    905  CE2 TYR A 114      25.168  21.750 -11.842  1.00 12.92           C  
ATOM    906  CZ  TYR A 114      25.411  20.822 -10.849  1.00 12.52           C  
ATOM    907  OH  TYR A 114      26.294  19.787 -11.119  1.00 14.12           O  
ATOM    908  N   LYS A 115      23.957  26.933 -10.709  1.00 11.86           N  
ATOM    909  CA  LYS A 115      25.018  27.820 -11.230  1.00 12.49           C  
ATOM    910  C   LYS A 115      24.774  29.294 -10.908  1.00 12.96           C  
ATOM    911  O   LYS A 115      25.171  30.187 -11.666  1.00 13.74           O  
ATOM    912  CB  LYS A 115      25.208  27.594 -12.729  1.00 13.47           C  
ATOM    913  CG  LYS A 115      25.694  26.200 -13.044  1.00 13.99           C  
ATOM    914  CD  LYS A 115      26.194  26.051 -14.456  1.00 15.59           C  
ATOM    915  CE  LYS A 115      26.506  24.606 -14.760  1.00 17.32           C  
ATOM    916  NZ  LYS A 115      27.866  24.217 -14.304  1.00 20.54           N1+
ATOM    917  N   GLN A 116      24.180  29.562  -9.759  1.00 12.43           N  
ATOM    918  CA  GLN A 116      23.967  30.934  -9.319  1.00 12.76           C  
ATOM    919  C   GLN A 116      25.283  31.581  -8.915  1.00 13.84           C  
ATOM    920  O   GLN A 116      25.986  31.080  -8.039  1.00 14.51           O  
ATOM    921  CB  GLN A 116      23.022  30.980  -8.125  1.00 12.99           C  
ATOM    922  CG  GLN A 116      22.616  32.398  -7.769  1.00 13.39           C  
ATOM    923  CD  GLN A 116      21.605  32.446  -6.654  1.00 13.72           C  
ATOM    924  OE1 GLN A 116      20.718  31.596  -6.580  1.00 14.42           O  
ATOM    925  NE2 GLN A 116      21.715  33.443  -5.791  1.00 15.16           N  
ATOM    926  N   GLY A 117      25.610  32.703  -9.573  1.00 14.11           N  
ATOM    927  CA  GLY A 117      26.735  33.541  -9.181  1.00 15.00           C  
ATOM    928  C   GLY A 117      28.097  32.934  -9.422  1.00 15.97           C  
ATOM    929  O   GLY A 117      29.109  33.451  -8.928  1.00 17.38           O  
ATOM    930  N   VAL A 118      28.176  31.867 -10.204  1.00 16.09           N  
ATOM    931  CA  VAL A 118      29.456  31.211 -10.388  1.00 16.83           C  
ATOM    932  C   VAL A 118      30.256  32.016 -11.402  1.00 18.37           C  
ATOM    933  O   VAL A 118      29.727  32.472 -12.427  1.00 18.36           O  
ATOM    934  CB  VAL A 118      29.371  29.690 -10.734  1.00 16.98           C  
ATOM    935  CG1 VAL A 118      28.663  28.925  -9.623  1.00 16.51           C  
ATOM    936  CG2 VAL A 118      28.700  29.427 -12.051  1.00 16.55           C  
ATOM    937  N   ALA A 119      31.533  32.192 -11.088  1.00 19.92           N  
ATOM    938  CA  ALA A 119      32.432  32.949 -11.956  1.00 21.02           C  
ATOM    939  C   ALA A 119      32.755  32.180 -13.241  1.00 22.27           C  
ATOM    940  O   ALA A 119      32.990  32.789 -14.298  1.00 24.33           O  
ATOM    941  CB  ALA A 119      33.708  33.309 -11.200  1.00 21.69           C  
ATOM    942  N   ASN A 120      32.769  30.852 -13.147  1.00 23.66           N  
ATOM    943  CA  ASN A 120      33.133  29.974 -14.262  1.00 24.44           C  
ATOM    944  C   ASN A 120      32.072  28.942 -14.610  1.00 24.62           C  
ATOM    945  O   ASN A 120      31.341  28.471 -13.736  1.00 24.24           O  
ATOM    946  CB  ASN A 120      34.460  29.280 -13.946  1.00 25.46           C  
ATOM    947  CG  ASN A 120      35.648  30.217 -14.087  1.00 28.72           C  
ATOM    948  OD1 ASN A 120      36.197  30.698 -13.094  1.00 32.81           O  
ATOM    949  ND2 ASN A 120      36.034  30.501 -15.329  1.00 32.15           N  
ATOM    950  N   SER A 121      32.022  28.550 -15.879  1.00 25.19           N  
ATOM    951  CA  SER A 121      30.911  27.770 -16.431  1.00 26.06           C  
ATOM    952  C   SER A 121      30.732  26.336 -15.912  1.00 26.06           C  
ATOM    953  O   SER A 121      29.597  25.853 -15.832  1.00 27.21           O  
ATOM    954  CB  SER A 121      31.027  27.704 -17.951  1.00 26.35           C  
ATOM    955  OG  SER A 121      32.158  26.942 -18.341  1.00 29.00           O  
ATOM    956  N   ASN A 122      31.831  25.644 -15.615  1.00 25.42           N  
ATOM    957  CA  ASN A 122      31.770  24.244 -15.179  1.00 25.20           C  
ATOM    958  C   ASN A 122      31.509  24.132 -13.685  1.00 23.66           C  
ATOM    959  O   ASN A 122      31.338  23.023 -13.160  1.00 24.44           O  
ATOM    960  CB  ASN A 122      33.058  23.488 -15.547  1.00 26.34           C  
ATOM    961  CG  ASN A 122      32.985  22.836 -16.916  1.00 28.95           C  
ATOM    962  OD1 ASN A 122      34.011  22.653 -17.585  1.00 33.99           O  
ATOM    963  ND2 ASN A 122      31.777  22.477 -17.346  1.00 32.77           N  
ATOM    964  N   ASP A 123      31.495  25.273 -13.004  1.00 22.09           N  
ATOM    965  CA  ASP A 123      31.351  25.300 -11.568  1.00 20.68           C  
ATOM    966  C   ASP A 123      29.879  25.155 -11.170  1.00 18.36           C  
ATOM    967  O   ASP A 123      28.972  25.412 -11.952  1.00 18.17           O  
ATOM    968  CB  ASP A 123      31.959  26.581 -10.993  1.00 21.73           C  
ATOM    969  CG  ASP A 123      33.470  26.644 -11.184  1.00 25.78           C  
ATOM    970  OD1 ASP A 123      34.014  25.735 -11.835  1.00 30.08           O  
ATOM    971  OD2 ASP A 123      34.109  27.579 -10.656  1.00 30.96           O1-
ATOM    972  N   PHE A 124      29.671  24.705  -9.946  1.00 16.31           N  
ATOM    973  CA  PHE A 124      28.321  24.592  -9.404  1.00 15.64           C  
ATOM    974  C   PHE A 124      28.383  24.747  -7.898  1.00 15.66           C  
ATOM    975  O   PHE A 124      29.450  24.631  -7.275  1.00 16.56           O  
ATOM    976  CB  PHE A 124      27.644  23.274  -9.842  1.00 16.54           C  
ATOM    977  CG  PHE A 124      28.314  22.034  -9.324  1.00 16.13           C  
ATOM    978  CD1 PHE A 124      27.876  21.430  -8.140  1.00 17.92           C  
ATOM    979  CD2 PHE A 124      29.355  21.451 -10.024  1.00 18.22           C  
ATOM    980  CE1 PHE A 124      28.492  20.283  -7.674  1.00 19.15           C  
ATOM    981  CE2 PHE A 124      29.973  20.312  -9.548  1.00 18.54           C  
ATOM    982  CZ  PHE A 124      29.537  19.728  -8.379  1.00 19.11           C  
ATOM    983  N   ILE A 125      27.223  25.047  -7.324  1.00 14.92           N  
ATOM    984  CA  ILE A 125      27.108  25.307  -5.908  1.00 14.62           C  
ATOM    985  C   ILE A 125      25.945  24.516  -5.306  1.00 13.40           C  
ATOM    986  O   ILE A 125      25.224  23.797  -6.005  1.00 13.98           O  
ATOM    987  CB  ILE A 125      26.939  26.823  -5.621  1.00 14.40           C  
ATOM    988  CG1 ILE A 125      25.628  27.365  -6.191  1.00 14.86           C  
ATOM    989  CG2 ILE A 125      28.141  27.620  -6.155  1.00 15.40           C  
ATOM    990  CD1 ILE A 125      25.252  28.694  -5.583  1.00 14.96           C  
ATOM    991  N   ASP A 126      25.795  24.643  -4.001  1.00 12.91           N  
ATOM    992  CA  ASP A 126      24.752  23.946  -3.249  1.00 12.18           C  
ATOM    993  C   ASP A 126      23.372  24.529  -3.590  1.00 11.76           C  
ATOM    994  O   ASP A 126      22.996  25.623  -3.129  1.00 13.12           O  
ATOM    995  CB  ASP A 126      25.069  24.081  -1.750  1.00 13.12           C  
ATOM    996  CG  ASP A 126      24.112  23.330  -0.842  1.00 12.84           C  
ATOM    997  OD1 ASP A 126      23.065  22.828  -1.305  1.00 13.38           O  
ATOM    998  OD2 ASP A 126      24.433  23.269   0.367  1.00 15.09           O1-
ATOM    999  N   ASN A 127      22.633  23.774  -4.406  1.00 11.26           N  
ATOM   1000  CA  ASN A 127      21.256  24.064  -4.778  1.00 11.18           C  
ATOM   1001  C   ASN A 127      20.235  23.254  -3.966  1.00 10.26           C  
ATOM   1002  O   ASN A 127      19.085  23.128  -4.380  1.00 11.09           O  
ATOM   1003  CB  ASN A 127      21.053  23.745  -6.265  1.00 11.21           C  
ATOM   1004  CG  ASN A 127      21.191  22.264  -6.574  1.00 11.38           C  
ATOM   1005  OD1 ASN A 127      21.909  21.567  -5.884  1.00 12.65           O  
ATOM   1006  ND2 ASN A 127      20.512  21.786  -7.622  1.00 11.78           N  
ATOM   1007  N   ARG A 128      20.680  22.721  -2.831  1.00  9.98           N  
ATOM   1008  CA  ARG A 128      19.894  21.735  -2.089  1.00 10.04           C  
ATOM   1009  C   ARG A 128      19.531  22.192  -0.683  1.00  9.77           C  
ATOM   1010  O   ARG A 128      18.369  22.086  -0.272  1.00 10.14           O  
ATOM   1011  CB  ARG A 128      20.653  20.411  -2.034  1.00 10.11           C  
ATOM   1012  CG  ARG A 128      19.963  19.372  -1.196  1.00 10.78           C  
ATOM   1013  CD  ARG A 128      20.587  18.008  -1.292  1.00 11.59           C  
ATOM   1014  NE  ARG A 128      22.050  17.983  -1.336  1.00 12.70           N  
ATOM   1015  CZ  ARG A 128      22.854  18.023  -0.280  1.00 13.69           C  
ATOM   1016  NH1 ARG A 128      22.386  18.172   0.952  1.00 15.03           N1+
ATOM   1017  NH2 ARG A 128      24.167  17.925  -0.464  1.00 14.92           N  
ATOM   1018  N   ASN A 129      20.506  22.694   0.065  1.00 10.30           N  
ATOM   1019  CA  ASN A 129      20.243  23.106   1.429  1.00 10.41           C  
ATOM   1020  C   ASN A 129      19.535  24.452   1.510  1.00 10.05           C  
ATOM   1021  O   ASN A 129      19.753  25.345   0.686  1.00 10.94           O  
ATOM   1022  CB  ASN A 129      21.555  23.178   2.208  1.00 11.02           C  
ATOM   1023  CG  ASN A 129      22.076  21.819   2.602  1.00 11.80           C  
ATOM   1024  OD1 ASN A 129      21.349  20.997   3.163  1.00 12.19           O  
ATOM   1025  ND2 ASN A 129      23.337  21.561   2.301  1.00 15.49           N  
ATOM   1026  N   PHE A 130      18.723  24.600   2.551  1.00 10.14           N  
ATOM   1027  CA  PHE A 130      18.085  25.875   2.854  1.00  9.93           C  
ATOM   1028  C   PHE A 130      19.121  26.987   2.915  1.00 10.66           C  
ATOM   1029  O   PHE A 130      20.159  26.836   3.553  1.00 11.56           O  
ATOM   1030  CB  PHE A 130      17.392  25.773   4.208  1.00 10.51           C  
ATOM   1031  CG  PHE A 130      16.805  27.067   4.689  1.00  9.80           C  
ATOM   1032  CD1 PHE A 130      15.613  27.524   4.164  1.00  9.85           C  
ATOM   1033  CD2 PHE A 130      17.463  27.847   5.626  1.00 11.61           C  
ATOM   1034  CE1 PHE A 130      15.063  28.732   4.586  1.00 10.19           C  
ATOM   1035  CE2 PHE A 130      16.931  29.043   6.052  1.00 12.46           C  
ATOM   1036  CZ  PHE A 130      15.737  29.491   5.527  1.00 11.91           C  
ATOM   1037  N   ASP A 131      18.812  28.101   2.262  1.00 10.70           N  
ATOM   1038  CA  ASP A 131      19.680  29.274   2.194  1.00 11.57           C  
ATOM   1039  C   ASP A 131      18.917  30.481   2.737  1.00 11.35           C  
ATOM   1040  O   ASP A 131      17.995  30.989   2.105  1.00 11.17           O  
ATOM   1041  CB  ASP A 131      20.127  29.534   0.757  1.00 12.44           C  
ATOM   1042  CG  ASP A 131      21.136  30.650   0.672  1.00 15.40           C  
ATOM   1043  OD1 ASP A 131      22.254  30.457   1.184  1.00 18.54           O  
ATOM   1044  OD2 ASP A 131      20.820  31.725   0.133  1.00 15.73           O1-
ATOM   1045  N   ALA A 132      19.325  30.968   3.901  1.00 12.30           N  
ATOM   1046  CA  ALA A 132      18.597  32.050   4.558  1.00 13.08           C  
ATOM   1047  C   ALA A 132      18.494  33.309   3.706  1.00 12.95           C  
ATOM   1048  O   ALA A 132      17.427  33.922   3.656  1.00 12.70           O  
ATOM   1049  CB  ALA A 132      19.245  32.379   5.879  1.00 14.45           C  
ATOM   1050  N   GLU A 133      19.572  33.689   3.018  1.00 13.08           N  
ATOM   1051  CA  GLU A 133      19.533  34.894   2.196  1.00 13.54           C  
ATOM   1052  C   GLU A 133      18.538  34.764   1.065  1.00 12.73           C  
ATOM   1053  O   GLU A 133      17.782  35.697   0.791  1.00 12.88           O  
ATOM   1054  CB  GLU A 133      20.920  35.230   1.636  1.00 14.72           C  
ATOM   1055  CG  GLU A 133      20.990  36.554   0.840  1.00 17.25           C  
ATOM   1056  CD  GLU A 133      20.548  36.460  -0.631  1.00 19.02           C  
ATOM   1057  OE1 GLU A 133      20.599  35.360  -1.223  1.00 20.46           O  
ATOM   1058  OE2 GLU A 133      20.183  37.514  -1.240  1.00 20.22           O1-
ATOM   1059  N   THR A 134      18.501  33.603   0.408  1.00 11.98           N  
ATOM   1060  CA  THR A 134      17.569  33.417  -0.679  1.00 12.02           C  
ATOM   1061  C   THR A 134      16.149  33.505  -0.148  1.00 11.24           C  
ATOM   1062  O   THR A 134      15.292  34.167  -0.730  1.00 11.71           O  
ATOM   1063  CB  THR A 134      17.752  32.047  -1.376  1.00 11.67           C  
ATOM   1064  OG1 THR A 134      19.085  31.931  -1.870  1.00 13.95           O  
ATOM   1065  CG2 THR A 134      16.763  31.865  -2.506  1.00 12.97           C  
ATOM   1066  N   PHE A 135      15.882  32.812   0.949  1.00 10.68           N  
ATOM   1067  CA  PHE A 135      14.546  32.818   1.485  1.00 10.50           C  
ATOM   1068  C   PHE A 135      14.120  34.224   1.913  1.00 10.30           C  
ATOM   1069  O   PHE A 135      12.974  34.598   1.748  1.00 10.65           O  
ATOM   1070  CB  PHE A 135      14.439  31.830   2.641  1.00 10.13           C  
ATOM   1071  CG  PHE A 135      13.020  31.580   3.116  1.00 10.82           C  
ATOM   1072  CD1 PHE A 135      11.984  31.357   2.226  1.00 11.27           C  
ATOM   1073  CD2 PHE A 135      12.737  31.523   4.473  1.00 11.89           C  
ATOM   1074  CE1 PHE A 135      10.693  31.092   2.688  1.00 12.16           C  
ATOM   1075  CE2 PHE A 135      11.473  31.248   4.921  1.00 14.02           C  
ATOM   1076  CZ  PHE A 135      10.458  31.048   4.032  1.00 12.89           C  
ATOM   1077  N   GLN A 136      15.054  35.018   2.426  1.00 11.16           N  
ATOM   1078  CA  GLN A 136      14.732  36.402   2.779  1.00 12.70           C  
ATOM   1079  C   GLN A 136      14.292  37.226   1.558  1.00 12.34           C  
ATOM   1080  O   GLN A 136      13.456  38.121   1.714  1.00 12.82           O  
ATOM   1081  CB  GLN A 136      15.890  37.057   3.514  1.00 14.11           C  
ATOM   1082  CG  GLN A 136      15.433  38.162   4.468  1.00 17.11           C  
ATOM   1083  CD  GLN A 136      14.559  37.619   5.610  1.00 19.91           C  
ATOM   1084  OE1 GLN A 136      14.924  36.648   6.290  1.00 22.70           O  
ATOM   1085  NE2 GLN A 136      13.392  38.221   5.798  1.00 22.39           N  
ATOM   1086  N   THR A 137      14.789  36.925   0.350  1.00 11.17           N  
ATOM   1087  CA  THR A 137      14.292  37.607  -0.856  1.00 11.57           C  
ATOM   1088  C   THR A 137      12.833  37.284  -1.138  1.00 12.06           C  
ATOM   1089  O   THR A 137      12.110  38.118  -1.664  1.00 13.99           O  
ATOM   1090  CB  THR A 137      15.156  37.377  -2.112  1.00 12.26           C  
ATOM   1091  OG1 THR A 137      14.960  36.051  -2.619  1.00 13.03           O  
ATOM   1092  CG2 THR A 137      16.609  37.624  -1.832  1.00 13.33           C  
ATOM   1093  N   SER A 138      12.399  36.075  -0.795  1.00 11.29           N  
ATOM   1094  CA  SER A 138      10.988  35.729  -0.893  1.00 11.37           C  
ATOM   1095  C   SER A 138      10.172  36.450   0.174  1.00 11.61           C  
ATOM   1096  O   SER A 138       9.150  37.068  -0.107  1.00 12.53           O  
ATOM   1097  CB  SER A 138      10.779  34.205  -0.757  1.00 10.67           C  
ATOM   1098  OG  SER A 138      11.334  33.506  -1.846  1.00 10.84           O  
ATOM   1099  N   LEU A 139      10.625  36.367   1.417  1.00 11.70           N  
ATOM   1100  CA  LEU A 139       9.919  36.973   2.548  1.00 12.94           C  
ATOM   1101  C   LEU A 139       9.798  38.479   2.427  1.00 13.62           C  
ATOM   1102  O   LEU A 139       8.804  39.057   2.834  1.00 14.58           O  
ATOM   1103  CB  LEU A 139      10.621  36.619   3.865  1.00 13.07           C  
ATOM   1104  CG  LEU A 139      10.579  35.139   4.251  1.00 13.62           C  
ATOM   1105  CD1 LEU A 139      11.536  34.923   5.414  1.00 14.77           C  
ATOM   1106  CD2 LEU A 139       9.169  34.682   4.590  1.00 15.01           C  
ATOM   1107  N   ASP A 140      10.806  39.118   1.861  1.00 13.61           N  
ATOM   1108  CA  ASP A 140      10.771  40.574   1.816  1.00 14.71           C  
ATOM   1109  C   ASP A 140       9.735  41.119   0.847  1.00 14.08           C  
ATOM   1110  O   ASP A 140       9.282  42.257   1.015  1.00 15.05           O  
ATOM   1111  CB  ASP A 140      12.162  41.119   1.591  1.00 16.33           C  
ATOM   1112  CG  ASP A 140      13.043  40.991   2.859  1.00 18.21           C  
ATOM   1113  OD1 ASP A 140      12.531  40.621   3.948  1.00 23.41           O  
ATOM   1114  OD2 ASP A 140      14.250  41.239   2.765  1.00 24.12           O1-
ATOM   1115  N   VAL A 141       9.289  40.314  -0.111  1.00 13.29           N  
ATOM   1116  CA  VAL A 141       8.174  40.724  -0.972  1.00 13.43           C  
ATOM   1117  C   VAL A 141       6.905  40.968  -0.147  1.00 13.26           C  
ATOM   1118  O   VAL A 141       6.071  41.807  -0.496  1.00 14.96           O  
ATOM   1119  CB  VAL A 141       7.939  39.681  -2.087  1.00 13.32           C  
ATOM   1120  CG1 VAL A 141       6.674  40.009  -2.915  1.00 13.82           C  
ATOM   1121  CG2 VAL A 141       9.163  39.565  -2.979  1.00 13.51           C  
ATOM   1122  N   VAL A 142       6.780  40.247   0.964  1.00 13.34           N  
ATOM   1123  CA  VAL A 142       5.640  40.366   1.875  1.00 14.14           C  
ATOM   1124  C   VAL A 142       6.077  40.910   3.255  1.00 14.77           C  
ATOM   1125  O   VAL A 142       5.506  40.576   4.305  1.00 16.10           O  
ATOM   1126  CB  VAL A 142       4.856  39.018   1.967  1.00 14.35           C  
ATOM   1127  CG1 VAL A 142       4.181  38.733   0.646  1.00 14.34           C  
ATOM   1128  CG2 VAL A 142       5.756  37.854   2.345  1.00 13.72           C  
ATOM   1129  N   ALA A 143       7.076  41.785   3.254  1.00 15.64           N  
ATOM   1130  CA  ALA A 143       7.603  42.383   4.495  1.00 16.96           C  
ATOM   1131  C   ALA A 143       6.539  43.150   5.267  1.00 17.73           C  
ATOM   1132  O   ALA A 143       5.704  43.808   4.669  1.00 18.93           O  
ATOM   1133  CB  ALA A 143       8.747  43.319   4.175  1.00 17.64           C  
ATOM   1134  N   GLY A 144       6.608  43.068   6.594  1.00 17.49           N  
ATOM   1135  CA  GLY A 144       5.699  43.793   7.487  1.00 17.76           C  
ATOM   1136  C   GLY A 144       4.284  43.242   7.563  1.00 17.75           C  
ATOM   1137  O   GLY A 144       3.417  43.869   8.164  1.00 18.50           O  
ATOM   1138  N   LYS A 145       4.059  42.060   6.985  1.00 17.28           N  
ATOM   1139  CA  LYS A 145       2.735  41.432   6.887  1.00 17.13           C  
ATOM   1140  C   LYS A 145       2.703  40.147   7.698  1.00 15.79           C  
ATOM   1141  O   LYS A 145       3.752  39.529   7.923  1.00 17.38           O  
ATOM   1142  CB  LYS A 145       2.431  41.077   5.422  1.00 17.73           C  
ATOM   1143  CG  LYS A 145       2.160  42.287   4.564  1.00 18.66           C  
ATOM   1144  CD  LYS A 145       2.108  41.987   3.062  1.00 19.48           C  
ATOM   1145  CE  LYS A 145       1.082  40.922   2.691  1.00 18.50           C  
ATOM   1146  NZ  LYS A 145      -0.286  41.193   3.238  1.00 20.67           N1+
ATOM   1147  N   THR A 146       1.513  39.757   8.164  1.00 14.61           N  
ATOM   1148  CA  THR A 146       1.346  38.452   8.811  1.00 13.20           C  
ATOM   1149  C   THR A 146       0.798  37.357   7.888  1.00 12.68           C  
ATOM   1150  O   THR A 146       1.037  36.177   8.146  1.00 12.19           O  
ATOM   1151  CB  THR A 146       0.435  38.517  10.047  1.00 13.29           C  
ATOM   1152  OG1 THR A 146      -0.889  38.904   9.649  1.00 13.14           O  
ATOM   1153  CG2 THR A 146       0.988  39.475  11.091  1.00 14.31           C  
ATOM   1154  N   HIS A 147       0.105  37.735   6.826  1.00 11.97           N  
ATOM   1155  CA  HIS A 147      -0.508  36.802   5.885  1.00 12.01           C  
ATOM   1156  C   HIS A 147      -0.309  37.278   4.467  1.00 12.13           C  
ATOM   1157  O   HIS A 147      -0.078  38.466   4.244  1.00 13.57           O  
ATOM   1158  CB  HIS A 147      -2.022  36.689   6.112  1.00 12.12           C  
ATOM   1159  CG  HIS A 147      -2.426  36.065   7.407  1.00 12.18           C  
ATOM   1160  ND1 HIS A 147      -2.272  36.696   8.625  1.00 12.84           N  
ATOM   1161  CD2 HIS A 147      -3.028  34.880   7.665  1.00 13.06           C  
ATOM   1162  CE1 HIS A 147      -2.757  35.913   9.579  1.00 13.57           C  
ATOM   1163  NE2 HIS A 147      -3.215  34.806   9.022  1.00 13.38           N  
ATOM   1164  N   PHE A 148      -0.456  36.375   3.495  1.00 12.09           N  
ATOM   1165  CA  PHE A 148      -0.503  36.781   2.089  1.00 12.18           C  
ATOM   1166  C   PHE A 148      -1.391  35.888   1.240  1.00 12.14           C  
ATOM   1167  O   PHE A 148      -1.689  34.748   1.612  1.00 12.34           O  
ATOM   1168  CB  PHE A 148       0.900  36.944   1.499  1.00 12.53           C  
ATOM   1169  CG  PHE A 148       1.663  35.658   1.296  1.00 12.15           C  
ATOM   1170  CD1 PHE A 148       1.443  34.850   0.190  1.00 13.56           C  
ATOM   1171  CD2 PHE A 148       2.637  35.276   2.203  1.00 12.94           C  
ATOM   1172  CE1 PHE A 148       2.202  33.680  -0.002  1.00 14.03           C  
ATOM   1173  CE2 PHE A 148       3.385  34.132   2.021  1.00 12.94           C  
ATOM   1174  CZ  PHE A 148       3.175  33.340   0.918  1.00 12.76           C  
ATOM   1175  N   ASP A 149      -1.807  36.424   0.090  1.00 12.53           N  
ATOM   1176  CA  ASP A 149      -2.769  35.799  -0.796  1.00 12.44           C  
ATOM   1177  C   ASP A 149      -2.139  35.350  -2.132  1.00 11.74           C  
ATOM   1178  O   ASP A 149      -0.933  35.439  -2.333  1.00 11.70           O  
ATOM   1179  CB  ASP A 149      -3.985  36.743  -0.994  1.00 13.32           C  
ATOM   1180  CG  ASP A 149      -3.645  38.032  -1.735  1.00 14.89           C  
ATOM   1181  OD1 ASP A 149      -2.594  38.137  -2.380  1.00 14.93           O  
ATOM   1182  OD2 ASP A 149      -4.492  38.963  -1.698  1.00 18.38           O1-
ATOM   1183  N   TYR A 150      -2.970  34.842  -3.021  1.00 12.44           N  
ATOM   1184  CA  TYR A 150      -2.499  34.322  -4.303  1.00 13.00           C  
ATOM   1185  C   TYR A 150      -1.719  35.357  -5.116  1.00 13.48           C  
ATOM   1186  O   TYR A 150      -0.675  35.052  -5.692  1.00 13.34           O  
ATOM   1187  CB  TYR A 150      -3.682  33.835  -5.124  1.00 13.61           C  
ATOM   1188  CG  TYR A 150      -4.381  32.576  -4.650  1.00 13.20           C  
ATOM   1189  CD1 TYR A 150      -3.668  31.470  -4.184  1.00 12.56           C  
ATOM   1190  CD2 TYR A 150      -5.763  32.467  -4.724  1.00 14.30           C  
ATOM   1191  CE1 TYR A 150      -4.317  30.309  -3.798  1.00 12.73           C  
ATOM   1192  CE2 TYR A 150      -6.417  31.297  -4.341  1.00 14.46           C  
ATOM   1193  CZ  TYR A 150      -5.683  30.221  -3.890  1.00 13.80           C  
ATOM   1194  OH  TYR A 150      -6.324  29.056  -3.529  1.00 14.18           O  
ATOM   1195  N   ALA A 151      -2.234  36.581  -5.153  1.00 13.35           N  
ATOM   1196  CA  ALA A 151      -1.579  37.638  -5.923  1.00 13.93           C  
ATOM   1197  C   ALA A 151      -0.191  37.924  -5.364  1.00 13.00           C  
ATOM   1198  O   ALA A 151       0.756  38.150  -6.107  1.00 13.79           O  
ATOM   1199  CB  ALA A 151      -2.430  38.904  -5.949  1.00 14.49           C  
ATOM   1200  N   ASP A 152      -0.075  37.918  -4.043  1.00 13.07           N  
ATOM   1201  CA  ASP A 152       1.217  38.106  -3.398  1.00 12.69           C  
ATOM   1202  C   ASP A 152       2.184  36.963  -3.739  1.00 11.81           C  
ATOM   1203  O   ASP A 152       3.379  37.188  -3.966  1.00 12.39           O  
ATOM   1204  CB  ASP A 152       1.098  38.186  -1.880  1.00 13.49           C  
ATOM   1205  CG  ASP A 152       0.305  39.376  -1.387  1.00 17.07           C  
ATOM   1206  OD1 ASP A 152       0.453  40.478  -1.950  1.00 21.64           O  
ATOM   1207  OD2 ASP A 152      -0.464  39.196  -0.402  1.00 17.82           O1-
ATOM   1208  N   MET A 153       1.690  35.726  -3.721  1.00 11.69           N  
ATOM   1209  CA  MET A 153       2.540  34.595  -4.079  1.00 11.22           C  
ATOM   1210  C   MET A 153       3.054  34.732  -5.512  1.00 11.44           C  
ATOM   1211  O   MET A 153       4.197  34.407  -5.788  1.00 11.11           O  
ATOM   1212  CB  MET A 153       1.790  33.265  -3.905  1.00 11.37           C  
ATOM   1213  CG  MET A 153       2.652  32.033  -4.230  1.00 12.22           C  
ATOM   1214  SD  MET A 153       4.074  31.881  -3.133  1.00 17.39           S  
ATOM   1215  CE  MET A 153       3.417  30.690  -2.014  1.00 18.58           C  
ATOM   1216  N   ASN A 154       2.201  35.216  -6.418  1.00 11.81           N  
ATOM   1217  CA  ASN A 154       2.606  35.411  -7.802  1.00 12.20           C  
ATOM   1218  C   ASN A 154       3.756  36.422  -7.883  1.00 12.23           C  
ATOM   1219  O   ASN A 154       4.715  36.230  -8.616  1.00 12.49           O  
ATOM   1220  CB  ASN A 154       1.403  35.858  -8.625  1.00 12.35           C  
ATOM   1221  CG  ASN A 154       1.586  35.651 -10.126  1.00 12.58           C  
ATOM   1222  OD1 ASN A 154       2.295  34.752 -10.577  1.00 13.42           O  
ATOM   1223  ND2 ASN A 154       0.908  36.492 -10.920  1.00 14.32           N  
ATOM   1224  N   GLU A 155       3.675  37.463  -7.071  1.00 11.98           N  
ATOM   1225  CA  GLU A 155       4.743  38.448  -6.997  1.00 12.22           C  
ATOM   1226  C   GLU A 155       6.035  37.873  -6.426  1.00 11.60           C  
ATOM   1227  O   GLU A 155       7.125  38.225  -6.880  1.00 12.27           O  
ATOM   1228  CB  GLU A 155       4.292  39.655  -6.198  1.00 13.12           C  
ATOM   1229  CG  GLU A 155       3.166  40.441  -6.877  1.00 15.77           C  
ATOM   1230  CD  GLU A 155       3.612  41.328  -8.044  1.00 17.63           C  
ATOM   1231  OE1 GLU A 155       4.832  41.323  -8.374  1.00 18.37           O  
ATOM   1232  OE2 GLU A 155       2.730  42.031  -8.619  1.00 20.36           O1-
ATOM   1233  N   ILE A 156       5.919  36.982  -5.436  1.00 11.25           N  
ATOM   1234  CA  ILE A 156       7.094  36.338  -4.882  1.00 10.86           C  
ATOM   1235  C   ILE A 156       7.795  35.494  -5.950  1.00 10.81           C  
ATOM   1236  O   ILE A 156       9.005  35.609  -6.141  1.00 11.52           O  
ATOM   1237  CB  ILE A 156       6.748  35.454  -3.655  1.00 10.67           C  
ATOM   1238  CG1 ILE A 156       6.236  36.298  -2.484  1.00 11.61           C  
ATOM   1239  CG2 ILE A 156       7.975  34.620  -3.254  1.00 11.16           C  
ATOM   1240  CD1 ILE A 156       5.720  35.480  -1.337  1.00 12.05           C  
ATOM   1241  N   ARG A 157       7.054  34.639  -6.654  1.00 11.08           N  
ATOM   1242  CA  ARG A 157       7.718  33.772  -7.623  1.00 11.17           C  
ATOM   1243  C   ARG A 157       8.303  34.607  -8.768  1.00 11.69           C  
ATOM   1244  O   ARG A 157       9.362  34.267  -9.297  1.00 11.90           O  
ATOM   1245  CB  ARG A 157       6.814  32.625  -8.113  1.00 11.48           C  
ATOM   1246  CG  ARG A 157       5.608  33.021  -8.944  1.00 11.60           C  
ATOM   1247  CD  ARG A 157       5.885  33.015 -10.438  1.00 13.10           C  
ATOM   1248  NE  ARG A 157       4.780  33.611 -11.181  1.00 13.04           N  
ATOM   1249  CZ  ARG A 157       4.711  33.689 -12.507  1.00 13.41           C  
ATOM   1250  NH1 ARG A 157       5.681  33.203 -13.266  1.00 14.41           N1+
ATOM   1251  NH2 ARG A 157       3.663  34.274 -13.062  1.00 14.21           N  
ATOM   1252  N   LEU A 158       7.650  35.720  -9.133  1.00 12.44           N  
ATOM   1253  CA  LEU A 158       8.215  36.601 -10.178  1.00 13.16           C  
ATOM   1254  C   LEU A 158       9.530  37.236  -9.729  1.00 13.05           C  
ATOM   1255  O   LEU A 158      10.494  37.318 -10.514  1.00 13.85           O  
ATOM   1256  CB  LEU A 158       7.202  37.665 -10.597  1.00 13.76           C  
ATOM   1257  CG  LEU A 158       6.025  37.149 -11.409  1.00 14.93           C  
ATOM   1258  CD1 LEU A 158       4.921  38.197 -11.464  1.00 16.36           C  
ATOM   1259  CD2 LEU A 158       6.453  36.723 -12.806  1.00 15.73           C  
ATOM   1260  N   GLN A 159       9.584  37.676  -8.474  1.00 12.93           N  
ATOM   1261  CA  GLN A 159      10.817  38.215  -7.908  1.00 12.97           C  
ATOM   1262  C   GLN A 159      11.944  37.182  -7.960  1.00 12.39           C  
ATOM   1263  O   GLN A 159      13.076  37.500  -8.316  1.00 13.64           O  
ATOM   1264  CB  GLN A 159      10.592  38.691  -6.470  1.00 13.43           C  
ATOM   1265  CG  GLN A 159      11.793  39.376  -5.830  1.00 14.22           C  
ATOM   1266  CD  GLN A 159      11.850  40.864  -6.091  1.00 15.68           C  
ATOM   1267  OE1 GLN A 159      12.234  41.632  -5.216  1.00 17.92           O  
ATOM   1268  NE2 GLN A 159      11.442  41.273  -7.269  1.00 16.22           N  
ATOM   1269  N   ARG A 160      11.630  35.931  -7.601  1.00 11.98           N  
ATOM   1270  CA  ARG A 160      12.631  34.868  -7.623  1.00 11.36           C  
ATOM   1271  C   ARG A 160      13.100  34.554  -9.044  1.00 11.26           C  
ATOM   1272  O   ARG A 160      14.289  34.330  -9.261  1.00 11.91           O  
ATOM   1273  CB  ARG A 160      12.074  33.616  -6.924  1.00 11.25           C  
ATOM   1274  CG  ARG A 160      11.750  33.799  -5.420  1.00 11.62           C  
ATOM   1275  CD  ARG A 160      12.947  34.210  -4.585  1.00 11.50           C  
ATOM   1276  NE  ARG A 160      14.003  33.273  -4.869  1.00 11.57           N  
ATOM   1277  CZ  ARG A 160      15.216  33.573  -5.274  1.00 11.53           C  
ATOM   1278  NH1 ARG A 160      15.692  34.814  -5.165  1.00 13.00           N1+
ATOM   1279  NH2 ARG A 160      15.994  32.600  -5.691  1.00 13.53           N  
ATOM   1280  N   GLU A 161      12.171  34.530  -9.998  1.00 12.05           N  
ATOM   1281  CA  GLU A 161      12.556  34.313 -11.401  1.00 12.60           C  
ATOM   1282  C   GLU A 161      13.482  35.411 -11.906  1.00 13.05           C  
ATOM   1283  O   GLU A 161      14.466  35.118 -12.583  1.00 13.90           O  
ATOM   1284  CB  GLU A 161      11.342  34.211 -12.308  1.00 12.86           C  
ATOM   1285  CG  GLU A 161      10.509  32.958 -12.087  1.00 13.17           C  
ATOM   1286  CD  GLU A 161       9.482  32.725 -13.172  1.00 13.58           C  
ATOM   1287  OE1 GLU A 161       9.749  33.117 -14.344  1.00 16.61           O  
ATOM   1288  OE2 GLU A 161       8.402  32.151 -12.897  1.00 13.93           O1-
ATOM   1289  N  ASER A 162      13.158  36.663 -11.571  0.70 13.79           N  
ATOM   1290  CA ASER A 162      13.971  37.831 -11.969  0.70 14.48           C  
ATOM   1291  C  ASER A 162      15.390  37.717 -11.437  0.70 13.95           C  
ATOM   1292  O  ASER A 162      16.377  37.793 -12.201  0.70 15.07           O  
ATOM   1293  CB ASER A 162      13.347  39.109 -11.409  0.70 14.60           C  
ATOM   1294  OG ASER A 162      14.159  40.247 -11.652  0.70 16.90           O  
ATOM   1295  N  BSER A 162      13.194  36.660 -11.561  0.30 13.69           N  
ATOM   1296  CA BSER A 162      14.002  37.773 -12.056  0.30 14.14           C  
ATOM   1297  C  BSER A 162      15.401  37.813 -11.420  0.30 13.82           C  
ATOM   1298  O  BSER A 162      16.385  38.095 -12.106  0.30 14.26           O  
ATOM   1299  CB BSER A 162      13.269  39.091 -11.837  0.30 14.48           C  
ATOM   1300  OG BSER A 162      13.204  39.428 -10.466  0.30 16.03           O  
ATOM   1301  N   LEU A 163      15.501  37.550 -10.117  1.00 13.55           N  
ATOM   1302  CA  LEU A 163      16.807  37.449  -9.462  1.00 13.37           C  
ATOM   1303  C   LEU A 163      17.629  36.322 -10.041  1.00 12.59           C  
ATOM   1304  O   LEU A 163      18.822  36.487 -10.313  1.00 13.63           O  
ATOM   1305  CB  LEU A 163      16.663  37.299  -7.942  1.00 13.69           C  
ATOM   1306  CG  LEU A 163      16.291  38.581  -7.201  1.00 14.76           C  
ATOM   1307  CD1 LEU A 163      15.827  38.298  -5.810  1.00 14.30           C  
ATOM   1308  CD2 LEU A 163      17.506  39.518  -7.182  1.00 17.31           C  
ATOM   1309  N   SER A 164      17.001  35.161 -10.228  1.00 12.45           N  
ATOM   1310  CA  SER A 164      17.724  34.006 -10.734  1.00 12.60           C  
ATOM   1311  C   SER A 164      18.198  34.204 -12.170  1.00 12.74           C  
ATOM   1312  O   SER A 164      19.316  33.810 -12.522  1.00 13.32           O  
ATOM   1313  CB  SER A 164      16.829  32.758 -10.634  1.00 12.29           C  
ATOM   1314  OG  SER A 164      16.525  32.480  -9.269  1.00 13.97           O  
ATOM   1315  N   ASN A 165      17.351  34.810 -12.991  1.00 13.29           N  
ATOM   1316  CA  ASN A 165      17.724  35.061 -14.379  1.00 13.96           C  
ATOM   1317  C   ASN A 165      18.892  36.051 -14.454  1.00 14.64           C  
ATOM   1318  O   ASN A 165      19.736  35.958 -15.350  1.00 16.69           O  
ATOM   1319  CB  ASN A 165      16.507  35.536 -15.176  1.00 14.90           C  
ATOM   1320  CG  ASN A 165      16.685  35.409 -16.691  1.00 16.17           C  
ATOM   1321  OD1 ASN A 165      17.480  34.614 -17.182  1.00 17.34           O  
ATOM   1322  ND2 ASN A 165      15.905  36.186 -17.432  1.00 20.20           N  
ATOM   1323  N   GLU A 166      18.955  36.984 -13.515  1.00 14.05           N  
ATOM   1324  CA  GLU A 166      20.039  37.964 -13.470  1.00 14.50           C  
ATOM   1325  C   GLU A 166      21.329  37.379 -12.902  1.00 14.20           C  
ATOM   1326  O   GLU A 166      22.426  37.728 -13.365  1.00 15.78           O  
ATOM   1327  CB  GLU A 166      19.593  39.192 -12.660  1.00 15.21           C  
ATOM   1328  CG  GLU A 166      18.498  40.021 -13.352  1.00 18.74           C  
ATOM   1329  CD  GLU A 166      17.668  40.928 -12.430  1.00 24.71           C  
ATOM   1330  OE1 GLU A 166      16.929  41.795 -12.958  1.00 29.80           O  
ATOM   1331  OE2 GLU A 166      17.706  40.773 -11.197  1.00 27.70           O1-
ATOM   1332  N   LEU A 167      21.221  36.501 -11.906  1.00 13.57           N  
ATOM   1333  CA  LEU A 167      22.383  36.045 -11.161  1.00 13.30           C  
ATOM   1334  C   LEU A 167      23.002  34.739 -11.652  1.00 13.22           C  
ATOM   1335  O   LEU A 167      24.158  34.457 -11.348  1.00 13.27           O  
ATOM   1336  CB  LEU A 167      22.055  35.931  -9.669  1.00 13.47           C  
ATOM   1337  CG  LEU A 167      21.766  37.265  -8.961  1.00 13.88           C  
ATOM   1338  CD1 LEU A 167      21.203  37.033  -7.585  1.00 14.89           C  
ATOM   1339  CD2 LEU A 167      23.023  38.130  -8.867  1.00 15.16           C  
ATOM   1340  N   ASP A 168      22.235  33.922 -12.369  1.00 13.12           N  
ATOM   1341  CA  ASP A 168      22.762  32.633 -12.805  1.00 13.01           C  
ATOM   1342  C   ASP A 168      23.764  32.811 -13.938  1.00 13.34           C  
ATOM   1343  O   ASP A 168      23.663  33.750 -14.745  1.00 15.05           O  
ATOM   1344  CB  ASP A 168      21.626  31.702 -13.234  1.00 13.00           C  
ATOM   1345  CG  ASP A 168      20.797  31.187 -12.061  1.00 12.73           C  
ATOM   1346  OD1 ASP A 168      21.153  31.418 -10.877  1.00 12.82           O  
ATOM   1347  OD2 ASP A 168      19.754  30.524 -12.378  1.00 13.08           O1-
ATOM   1348  N   PHE A 169      24.723  31.896 -14.002  1.00 13.84           N  
ATOM   1349  CA  PHE A 169      25.692  31.885 -15.100  1.00 14.45           C  
ATOM   1350  C   PHE A 169      24.938  31.911 -16.422  1.00 14.99           C  
ATOM   1351  O   PHE A 169      23.957  31.203 -16.597  1.00 14.74           O  
ATOM   1352  CB  PHE A 169      26.571  30.652 -15.020  1.00 15.74           C  
ATOM   1353  CG  PHE A 169      27.734  30.714 -15.941  1.00 16.63           C  
ATOM   1354  CD1 PHE A 169      28.888  31.378 -15.573  1.00 17.44           C  
ATOM   1355  CD2 PHE A 169      27.652  30.162 -17.197  1.00 19.23           C  
ATOM   1356  CE1 PHE A 169      29.961  31.468 -16.442  1.00 19.24           C  
ATOM   1357  CE2 PHE A 169      28.730  30.252 -18.073  1.00 20.50           C  
ATOM   1358  CZ  PHE A 169      29.870  30.907 -17.679  1.00 19.57           C  
ATOM   1359  N   PRO A 170      25.364  32.782 -17.364  1.00 16.07           N  
ATOM   1360  CA  PRO A 170      24.626  32.900 -18.619  1.00 16.30           C  
ATOM   1361  C   PRO A 170      24.368  31.566 -19.310  1.00 17.01           C  
ATOM   1362  O   PRO A 170      25.278  30.756 -19.477  1.00 19.30           O  
ATOM   1363  CB  PRO A 170      25.501  33.826 -19.475  1.00 17.51           C  
ATOM   1364  CG  PRO A 170      26.271  34.601 -18.503  1.00 18.57           C  
ATOM   1365  CD  PRO A 170      26.464  33.761 -17.276  1.00 16.80           C  
ATOM   1366  N   GLY A 171      23.114  31.351 -19.691  1.00 16.73           N  
ATOM   1367  CA  GLY A 171      22.702  30.113 -20.340  1.00 16.33           C  
ATOM   1368  C   GLY A 171      22.128  29.060 -19.405  1.00 15.85           C  
ATOM   1369  O   GLY A 171      21.421  28.160 -19.860  1.00 17.80           O  
ATOM   1370  N   TRP A 172      22.412  29.156 -18.109  1.00 14.87           N  
ATOM   1371  CA  TRP A 172      21.920  28.152 -17.150  1.00 14.40           C  
ATOM   1372  C   TRP A 172      20.424  28.278 -16.868  1.00 14.31           C  
ATOM   1373  O   TRP A 172      19.690  27.276 -16.879  1.00 14.51           O  
ATOM   1374  CB  TRP A 172      22.700  28.239 -15.828  1.00 13.92           C  
ATOM   1375  CG  TRP A 172      22.112  27.286 -14.832  1.00 13.52           C  
ATOM   1376  CD1 TRP A 172      21.275  27.585 -13.793  1.00 13.20           C  
ATOM   1377  CD2 TRP A 172      22.236  25.858 -14.850  1.00 13.22           C  
ATOM   1378  NE1 TRP A 172      20.894  26.429 -13.146  1.00 12.94           N  
ATOM   1379  CE2 TRP A 172      21.466  25.360 -13.779  1.00 12.47           C  
ATOM   1380  CE3 TRP A 172      22.925  24.953 -15.666  1.00 13.84           C  
ATOM   1381  CZ2 TRP A 172      21.361  24.000 -13.502  1.00 13.67           C  
ATOM   1382  CZ3 TRP A 172      22.833  23.600 -15.381  1.00 13.99           C  
ATOM   1383  CH2 TRP A 172      22.045  23.136 -14.312  1.00 14.19           C  
ATOM   1384  N   PHE A 173      19.976  29.489 -16.568  1.00 13.40           N  
ATOM   1385  CA  PHE A 173      18.632  29.707 -16.078  1.00 13.19           C  
ATOM   1386  C   PHE A 173      17.594  29.081 -16.995  1.00 13.83           C  
ATOM   1387  O   PHE A 173      17.569  29.342 -18.193  1.00 15.11           O  
ATOM   1388  CB  PHE A 173      18.337  31.204 -15.919  1.00 13.43           C  
ATOM   1389  CG  PHE A 173      16.917  31.483 -15.520  1.00 13.25           C  
ATOM   1390  CD1 PHE A 173      16.545  31.466 -14.177  1.00 13.57           C  
ATOM   1391  CD2 PHE A 173      15.933  31.683 -16.465  1.00 15.33           C  
ATOM   1392  CE1 PHE A 173      15.234  31.692 -13.796  1.00 13.87           C  
ATOM   1393  CE2 PHE A 173      14.617  31.899 -16.091  1.00 15.26           C  
ATOM   1394  CZ  PHE A 173      14.275  31.899 -14.740  1.00 14.80           C  
ATOM   1395  N   THR A 174      16.701  28.288 -16.402  1.00 13.20           N  
ATOM   1396  CA  THR A 174      15.617  27.652 -17.119  1.00 14.30           C  
ATOM   1397  C   THR A 174      14.342  27.791 -16.298  1.00 13.74           C  
ATOM   1398  O   THR A 174      14.278  27.367 -15.147  1.00 14.39           O  
ATOM   1399  CB  THR A 174      15.967  26.161 -17.347  1.00 14.86           C  
ATOM   1400  OG1 THR A 174      17.208  26.066 -18.051  1.00 16.54           O  
ATOM   1401  CG2 THR A 174      14.871  25.430 -18.104  1.00 16.66           C  
ATOM   1402  N   GLU A 175      13.335  28.443 -16.849  1.00 13.72           N  
ATOM   1403  CA  GLU A 175      12.106  28.673 -16.112  1.00 13.90           C  
ATOM   1404  C   GLU A 175      11.353  27.356 -15.908  1.00 14.13           C  
ATOM   1405  O   GLU A 175      11.298  26.515 -16.817  1.00 14.50           O  
ATOM   1406  CB  GLU A 175      11.205  29.669 -16.844  1.00 15.19           C  
ATOM   1407  CG  GLU A 175      10.110  30.248 -15.964  1.00 15.83           C  
ATOM   1408  CD  GLU A 175       9.026  30.972 -16.741  1.00 17.64           C  
ATOM   1409  OE1 GLU A 175       8.551  30.410 -17.758  1.00 19.93           O  
ATOM   1410  OE2 GLU A 175       8.621  32.082 -16.314  1.00 18.62           O1-
ATOM   1411  N  ASER A 176      10.744  27.230 -14.728  0.70 13.93           N  
ATOM   1412  CA ASER A 176      10.039  26.024 -14.323  0.70 14.16           C  
ATOM   1413  C  ASER A 176       8.712  26.365 -13.628  0.70 13.32           C  
ATOM   1414  O  ASER A 176       8.485  25.980 -12.464  0.70 12.73           O  
ATOM   1415  CB ASER A 176      10.962  25.224 -13.391  0.70 14.84           C  
ATOM   1416  OG ASER A 176      10.557  23.878 -13.289  0.70 18.87           O  
ATOM   1417  N  BSER A 176      10.790  27.177 -14.713  0.30 13.48           N  
ATOM   1418  CA BSER A 176       9.998  25.992 -14.371  0.30 13.18           C  
ATOM   1419  C  BSER A 176       8.731  26.399 -13.625  0.30 13.06           C  
ATOM   1420  O  BSER A 176       8.573  26.109 -12.431  0.30 12.94           O  
ATOM   1421  CB BSER A 176      10.825  25.028 -13.510  0.30 13.18           C  
ATOM   1422  OG BSER A 176      11.988  24.605 -14.194  0.30 12.74           O  
ATOM   1423  N   LYS A 177       7.833  27.091 -14.318  1.00 13.14           N  
ATOM   1424  CA  LYS A 177       6.557  27.463 -13.721  1.00 13.21           C  
ATOM   1425  C   LYS A 177       5.701  26.267 -13.274  1.00 12.54           C  
ATOM   1426  O   LYS A 177       5.102  26.325 -12.197  1.00 12.05           O  
ATOM   1427  CB  LYS A 177       5.733  28.392 -14.622  1.00 13.73           C  
ATOM   1428  CG  LYS A 177       6.219  29.830 -14.640  1.00 14.55           C  
ATOM   1429  CD  LYS A 177       5.678  30.595 -15.845  1.00 15.45           C  
ATOM   1430  CE  LYS A 177       4.183  30.767 -15.793  1.00 15.05           C  
ATOM   1431  NZ  LYS A 177       3.680  31.651 -16.897  1.00 17.09           N1+
ATOM   1432  N   PRO A 178       5.607  25.207 -14.098  1.00 11.94           N  
ATOM   1433  CA  PRO A 178       4.721  24.120 -13.676  1.00 12.34           C  
ATOM   1434  C   PRO A 178       5.099  23.454 -12.351  1.00 11.73           C  
ATOM   1435  O   PRO A 178       4.237  23.239 -11.502  1.00 11.91           O  
ATOM   1436  CB  PRO A 178       4.770  23.135 -14.856  1.00 12.90           C  
ATOM   1437  CG  PRO A 178       5.134  23.982 -16.039  1.00 13.56           C  
ATOM   1438  CD  PRO A 178       6.111  25.006 -15.474  1.00 12.58           C  
ATOM   1439  N   ILE A 179       6.370  23.118 -12.167  1.00 11.49           N  
ATOM   1440  CA  ILE A 179       6.771  22.474 -10.910  1.00 11.01           C  
ATOM   1441  C   ILE A 179       6.749  23.471  -9.755  1.00 10.22           C  
ATOM   1442  O   ILE A 179       6.236  23.172  -8.670  1.00  9.93           O  
ATOM   1443  CB  ILE A 179       8.136  21.783 -11.025  1.00 11.63           C  
ATOM   1444  CG1 ILE A 179       8.073  20.665 -12.084  1.00 14.08           C  
ATOM   1445  CG2 ILE A 179       8.550  21.192  -9.673  1.00 11.84           C  
ATOM   1446  CD1 ILE A 179       9.439  20.092 -12.444  1.00 16.47           C  
ATOM   1447  N   GLN A 180       7.296  24.665  -9.958  1.00 10.36           N  
ATOM   1448  CA  GLN A 180       7.302  25.626  -8.872  1.00 10.19           C  
ATOM   1449  C   GLN A 180       5.899  25.906  -8.376  1.00  9.55           C  
ATOM   1450  O   GLN A 180       5.695  26.039  -7.172  1.00 10.00           O  
ATOM   1451  CB  GLN A 180       7.941  26.961  -9.241  1.00 10.79           C  
ATOM   1452  CG  GLN A 180       7.763  28.008  -8.127  1.00 10.86           C  
ATOM   1453  CD  GLN A 180       8.877  29.002  -8.092  1.00 11.45           C  
ATOM   1454  OE1 GLN A 180       8.985  29.870  -8.971  1.00 11.56           O  
ATOM   1455  NE2 GLN A 180       9.733  28.881  -7.089  1.00 11.46           N  
ATOM   1456  N   ASN A 181       4.925  26.051  -9.271  1.00  9.89           N  
ATOM   1457  CA  ASN A 181       3.616  26.479  -8.815  1.00  9.73           C  
ATOM   1458  C   ASN A 181       2.729  25.358  -8.274  1.00  9.68           C  
ATOM   1459  O   ASN A 181       1.807  25.635  -7.516  1.00  9.90           O  
ATOM   1460  CB  ASN A 181       3.013  27.469  -9.808  1.00 10.89           C  
ATOM   1461  CG  ASN A 181       3.820  28.741  -9.790  1.00 11.05           C  
ATOM   1462  OD1 ASN A 181       3.759  29.511  -8.818  1.00 11.98           O  
ATOM   1463  ND2 ASN A 181       4.687  28.899 -10.778  1.00 12.27           N  
ATOM   1464  N   VAL A 182       3.082  24.100  -8.553  1.00  9.45           N  
ATOM   1465  CA  VAL A 182       2.599  23.019  -7.681  1.00  9.84           C  
ATOM   1466  C   VAL A 182       3.111  23.262  -6.255  1.00  8.94           C  
ATOM   1467  O   VAL A 182       2.339  23.182  -5.301  1.00  9.46           O  
ATOM   1468  CB  VAL A 182       3.021  21.606  -8.181  1.00 10.13           C  
ATOM   1469  CG1 VAL A 182       2.738  20.554  -7.098  1.00 11.00           C  
ATOM   1470  CG2 VAL A 182       2.303  21.238  -9.450  1.00 11.67           C  
ATOM   1471  N   GLU A 183       4.407  23.581  -6.110  1.00  8.57           N  
ATOM   1472  CA  GLU A 183       4.964  23.880  -4.786  1.00  8.62           C  
ATOM   1473  C   GLU A 183       4.322  25.127  -4.155  1.00  8.83           C  
ATOM   1474  O   GLU A 183       4.123  25.156  -2.942  1.00  8.96           O  
ATOM   1475  CB  GLU A 183       6.488  23.943  -4.850  1.00  8.71           C  
ATOM   1476  CG  GLU A 183       7.076  22.561  -5.178  1.00  9.61           C  
ATOM   1477  CD  GLU A 183       8.355  22.560  -5.992  1.00 10.27           C  
ATOM   1478  OE1 GLU A 183       8.915  23.626  -6.312  1.00 10.17           O  
ATOM   1479  OE2 GLU A 183       8.848  21.443  -6.299  1.00 11.16           O1-
ATOM   1480  N   SER A 184       3.971  26.144  -4.945  1.00  9.36           N  
ATOM   1481  CA  SER A 184       3.173  27.251  -4.401  1.00  9.14           C  
ATOM   1482  C   SER A 184       1.867  26.731  -3.790  1.00  9.18           C  
ATOM   1483  O   SER A 184       1.463  27.118  -2.691  1.00  9.34           O  
ATOM   1484  CB  SER A 184       2.850  28.246  -5.528  1.00 10.28           C  
ATOM   1485  OG  SER A 184       4.037  28.798  -6.056  1.00 11.10           O  
ATOM   1486  N   GLY A 185       1.197  25.849  -4.533  1.00  9.03           N  
ATOM   1487  CA  GLY A 185      -0.002  25.209  -4.026  1.00  9.08           C  
ATOM   1488  C   GLY A 185       0.234  24.397  -2.768  1.00  9.02           C  
ATOM   1489  O   GLY A 185      -0.586  24.408  -1.859  1.00  9.45           O  
ATOM   1490  N   PHE A 186       1.372  23.699  -2.708  1.00  8.67           N  
ATOM   1491  CA  PHE A 186       1.770  22.957  -1.491  1.00  8.58           C  
ATOM   1492  C   PHE A 186       1.880  23.902  -0.283  1.00  8.52           C  
ATOM   1493  O   PHE A 186       1.501  23.549   0.827  1.00  8.82           O  
ATOM   1494  CB  PHE A 186       3.128  22.271  -1.699  1.00  9.02           C  
ATOM   1495  CG  PHE A 186       3.155  21.045  -2.604  1.00  8.55           C  
ATOM   1496  CD1 PHE A 186       2.043  20.350  -3.014  1.00  9.33           C  
ATOM   1497  CD2 PHE A 186       4.408  20.566  -2.990  1.00  8.88           C  
ATOM   1498  CE1 PHE A 186       2.192  19.202  -3.793  1.00  9.78           C  
ATOM   1499  CE2 PHE A 186       4.539  19.426  -3.736  1.00 10.37           C  
ATOM   1500  CZ  PHE A 186       3.412  18.735  -4.134  1.00 10.22           C  
ATOM   1501  N   ILE A 187       2.440  25.099  -0.470  1.00  8.82           N  
ATOM   1502  CA  ILE A 187       2.586  26.059   0.627  1.00  8.60           C  
ATOM   1503  C   ILE A 187       1.191  26.466   1.134  1.00  8.66           C  
ATOM   1504  O   ILE A 187       0.926  26.464   2.340  1.00  8.76           O  
ATOM   1505  CB  ILE A 187       3.442  27.258   0.204  1.00  8.96           C  
ATOM   1506  CG1 ILE A 187       4.872  26.813  -0.076  1.00  9.31           C  
ATOM   1507  CG2 ILE A 187       3.424  28.341   1.294  1.00 10.06           C  
ATOM   1508  CD1 ILE A 187       5.713  27.845  -0.846  1.00 10.29           C  
ATOM   1509  N   PHE A 188       0.293  26.826   0.211  1.00  8.72           N  
ATOM   1510  CA  PHE A 188      -1.082  27.138   0.620  1.00  8.62           C  
ATOM   1511  C   PHE A 188      -1.741  25.937   1.314  1.00  9.07           C  
ATOM   1512  O   PHE A 188      -2.499  26.106   2.273  1.00  9.84           O  
ATOM   1513  CB  PHE A 188      -1.946  27.641  -0.545  1.00  9.56           C  
ATOM   1514  CG  PHE A 188      -1.672  29.089  -0.920  1.00  9.91           C  
ATOM   1515  CD1 PHE A 188      -2.367  30.121  -0.330  1.00 10.11           C  
ATOM   1516  CD2 PHE A 188      -0.720  29.406  -1.856  1.00 11.51           C  
ATOM   1517  CE1 PHE A 188      -2.091  31.443  -0.658  1.00 10.79           C  
ATOM   1518  CE2 PHE A 188      -0.449  30.736  -2.196  1.00 12.66           C  
ATOM   1519  CZ  PHE A 188      -1.135  31.749  -1.580  1.00 11.57           C  
ATOM   1520  N   ALA A 189      -1.483  24.726   0.833  1.00  8.95           N  
ATOM   1521  CA  ALA A 189      -2.108  23.541   1.430  1.00  8.98           C  
ATOM   1522  C   ALA A 189      -1.638  23.336   2.869  1.00  8.70           C  
ATOM   1523  O   ALA A 189      -2.433  22.967   3.741  1.00  9.48           O  
ATOM   1524  CB  ALA A 189      -1.774  22.316   0.602  1.00  9.77           C  
ATOM   1525  N   LEU A 190      -0.342  23.536   3.132  1.00  8.38           N  
ATOM   1526  CA  LEU A 190       0.192  23.199   4.438  1.00  8.31           C  
ATOM   1527  C   LEU A 190       0.033  24.305   5.474  1.00  8.94           C  
ATOM   1528  O   LEU A 190      -0.309  24.024   6.628  1.00  9.14           O  
ATOM   1529  CB  LEU A 190       1.647  22.768   4.341  1.00  8.66           C  
ATOM   1530  CG  LEU A 190       2.183  22.020   5.576  1.00  8.10           C  
ATOM   1531  CD1 LEU A 190       1.582  20.634   5.676  1.00  8.86           C  
ATOM   1532  CD2 LEU A 190       3.688  21.921   5.528  1.00  9.66           C  
ATOM   1533  N   VAL A 191       0.336  25.542   5.083  1.00  8.87           N  
ATOM   1534  CA  VAL A 191       0.476  26.628   6.049  1.00  9.11           C  
ATOM   1535  C   VAL A 191      -0.431  27.825   5.745  1.00  9.29           C  
ATOM   1536  O   VAL A 191      -0.189  28.916   6.249  1.00 10.00           O  
ATOM   1537  CB  VAL A 191       1.930  27.069   6.255  1.00  8.93           C  
ATOM   1538  CG1 VAL A 191       2.722  25.965   6.951  1.00  9.18           C  
ATOM   1539  CG2 VAL A 191       2.625  27.477   4.952  1.00  9.04           C  
ATOM   1540  N   SER A 192      -1.518  27.622   4.996  1.00  9.73           N  
ATOM   1541  CA  SER A 192      -2.602  28.620   5.008  1.00 10.48           C  
ATOM   1542  C   SER A 192      -3.358  28.570   6.323  1.00 10.78           C  
ATOM   1543  O   SER A 192      -3.390  27.544   7.037  1.00 10.85           O  
ATOM   1544  CB  SER A 192      -3.518  28.510   3.797  1.00 11.11           C  
ATOM   1545  OG  SER A 192      -4.307  27.346   3.836  1.00 11.77           O  
ATOM   1546  N   ASP A 193      -3.986  29.699   6.654  1.00 10.44           N  
ATOM   1547  CA  ASP A 193      -4.550  29.898   7.988  1.00 11.17           C  
ATOM   1548  C   ASP A 193      -5.964  29.321   8.071  1.00 11.55           C  
ATOM   1549  O   ASP A 193      -6.962  29.972   7.752  1.00 11.38           O  
ATOM   1550  CB  ASP A 193      -4.537  31.385   8.333  1.00 11.22           C  
ATOM   1551  CG  ASP A 193      -4.855  31.634   9.783  1.00 12.61           C  
ATOM   1552  OD1 ASP A 193      -5.335  30.701  10.476  1.00 13.17           O  
ATOM   1553  OD2 ASP A 193      -4.624  32.773  10.237  1.00 14.36           O1-
ATOM   1554  N   PHE A 194      -6.025  28.064   8.519  1.00 12.65           N  
ATOM   1555  CA  PHE A 194      -7.288  27.320   8.642  1.00 14.24           C  
ATOM   1556  C   PHE A 194      -8.190  27.848   9.782  1.00 14.48           C  
ATOM   1557  O   PHE A 194      -9.330  27.392   9.942  1.00 16.03           O  
ATOM   1558  CB  PHE A 194      -7.018  25.794   8.779  1.00 16.20           C  
ATOM   1559  CG  PHE A 194      -5.956  25.464   9.770  1.00 17.21           C  
ATOM   1560  CD1 PHE A 194      -6.128  25.781  11.098  1.00 15.87           C  
ATOM   1561  CD2 PHE A 194      -4.747  24.887   9.367  1.00 19.77           C  
ATOM   1562  CE1 PHE A 194      -5.135  25.500  12.036  1.00 19.38           C  
ATOM   1563  CE2 PHE A 194      -3.750  24.604  10.289  1.00 21.29           C  
ATOM   1564  CZ  PHE A 194      -3.933  24.941  11.615  1.00 19.91           C  
ATOM   1565  N   ASN A 195      -7.700  28.798  10.567  1.00 13.76           N  
ATOM   1566  CA  ASN A 195      -8.525  29.426  11.586  1.00 15.30           C  
ATOM   1567  C   ASN A 195      -9.403  30.552  11.046  1.00 15.47           C  
ATOM   1568  O   ASN A 195     -10.278  31.033  11.770  1.00 18.77           O  
ATOM   1569  CB  ASN A 195      -7.656  29.889  12.755  1.00 16.92           C  
ATOM   1570  CG  ASN A 195      -6.999  28.705  13.497  1.00 19.66           C  
ATOM   1571  OD1 ASN A 195      -5.805  28.740  13.848  1.00 23.90           O  
ATOM   1572  ND2 ASN A 195      -7.763  27.625  13.669  1.00 20.46           N  
ATOM   1573  N   LEU A 196      -9.199  30.949   9.793  1.00 14.36           N  
ATOM   1574  CA  LEU A 196     -10.063  31.933   9.152  1.00 14.62           C  
ATOM   1575  C   LEU A 196     -11.238  31.210   8.529  1.00 15.77           C  
ATOM   1576  O   LEU A 196     -11.080  30.132   7.986  1.00 16.00           O  
ATOM   1577  CB  LEU A 196      -9.284  32.691   8.084  1.00 14.18           C  
ATOM   1578  CG  LEU A 196      -8.028  33.404   8.589  1.00 14.62           C  
ATOM   1579  CD1 LEU A 196      -7.298  34.074   7.446  1.00 14.70           C  
ATOM   1580  CD2 LEU A 196      -8.342  34.408   9.684  1.00 17.12           C  
ATOM   1581  N   PRO A 197     -12.441  31.813   8.578  1.00 17.75           N  
ATOM   1582  CA  PRO A 197     -13.671  31.097   8.175  1.00 18.37           C  
ATOM   1583  C   PRO A 197     -13.718  30.618   6.697  1.00 18.24           C  
ATOM   1584  O   PRO A 197     -14.403  29.637   6.355  1.00 20.17           O  
ATOM   1585  CB  PRO A 197     -14.774  32.143   8.445  1.00 18.28           C  
ATOM   1586  CG  PRO A 197     -14.092  33.467   8.415  1.00 18.41           C  
ATOM   1587  CD  PRO A 197     -12.712  33.201   8.990  1.00 18.17           C  
ATOM   1588  N   ASP A 198     -12.980  31.306   5.837  1.00 16.79           N  
ATOM   1589  CA  ASP A 198     -13.006  31.083   4.404  1.00 16.15           C  
ATOM   1590  C   ASP A 198     -11.730  30.406   3.894  1.00 15.51           C  
ATOM   1591  O   ASP A 198     -11.394  30.543   2.728  1.00 16.08           O  
ATOM   1592  CB  ASP A 198     -13.156  32.420   3.697  1.00 15.89           C  
ATOM   1593  CG  ASP A 198     -12.049  33.396   4.058  1.00 16.42           C  
ATOM   1594  OD1 ASP A 198     -11.310  33.141   5.057  1.00 16.83           O  
ATOM   1595  OD2 ASP A 198     -11.912  34.420   3.346  1.00 17.50           O1-
ATOM   1596  N   ASN A 199     -11.033  29.677   4.754  1.00 14.71           N  
ATOM   1597  CA  ASN A 199      -9.735  29.113   4.378  1.00 15.00           C  
ATOM   1598  C   ASN A 199      -9.779  28.219   3.139  1.00 16.84           C  
ATOM   1599  O   ASN A 199      -8.922  28.317   2.237  1.00 17.02           O  
ATOM   1600  CB  ASN A 199      -9.133  28.337   5.536  1.00 14.79           C  
ATOM   1601  CG  ASN A 199      -7.898  27.572   5.129  1.00 14.40           C  
ATOM   1602  OD1 ASN A 199      -7.899  26.337   5.130  1.00 16.04           O  
ATOM   1603  ND2 ASN A 199      -6.837  28.287   4.775  1.00 13.36           N  
ATOM   1604  N   ASP A 200     -10.764  27.326   3.092  1.00 18.21           N  
ATOM   1605  CA  ASP A 200     -10.759  26.306   2.054  1.00 20.30           C  
ATOM   1606  C   ASP A 200     -10.899  26.925   0.674  1.00 20.72           C  
ATOM   1607  O   ASP A 200     -10.316  26.411  -0.279  1.00 22.94           O  
ATOM   1608  CB  ASP A 200     -11.839  25.249   2.295  1.00 21.04           C  
ATOM   1609  CG  ASP A 200     -11.479  24.278   3.414  1.00 23.82           C  
ATOM   1610  OD1 ASP A 200     -10.294  24.204   3.824  1.00 24.03           O  
ATOM   1611  OD2 ASP A 200     -12.391  23.558   3.882  1.00 28.11           O1-
ATOM   1612  N   GLU A 201     -11.632  28.034   0.567  1.00 20.05           N  
ATOM   1613  CA  GLU A 201     -11.869  28.714  -0.709  1.00 20.57           C  
ATOM   1614  C   GLU A 201     -10.964  29.919  -0.994  1.00 19.31           C  
ATOM   1615  O   GLU A 201     -10.672  30.240  -2.162  1.00 19.49           O  
ATOM   1616  CB  GLU A 201     -13.338  29.146  -0.767  1.00 21.56           C  
ATOM   1617  CG  GLU A 201     -14.326  27.986  -0.752  1.00 25.69           C  
ATOM   1618  CD  GLU A 201     -14.071  26.984  -1.865  1.00 30.18           C  
ATOM   1619  OE1 GLU A 201     -13.742  27.415  -2.988  1.00 33.58           O  
ATOM   1620  OE2 GLU A 201     -14.188  25.763  -1.614  1.00 34.57           O1-
ATOM   1621  N   ASN A 202     -10.514  30.588   0.065  1.00 17.18           N  
ATOM   1622  CA  ASN A 202      -9.692  31.797  -0.058  1.00 16.51           C  
ATOM   1623  C   ASN A 202      -8.493  31.726   0.898  1.00 15.09           C  
ATOM   1624  O   ASN A 202      -8.400  32.501   1.845  1.00 15.22           O  
ATOM   1625  CB  ASN A 202     -10.526  33.028   0.264  1.00 17.44           C  
ATOM   1626  CG  ASN A 202      -9.772  34.320   0.015  1.00 18.24           C  
ATOM   1627  OD1 ASN A 202      -9.167  34.484  -1.031  1.00 23.59           O  
ATOM   1628  ND2 ASN A 202      -9.793  35.230   0.981  1.00 21.95           N  
ATOM   1629  N   PRO A 203      -7.582  30.779   0.667  1.00 13.47           N  
ATOM   1630  CA  PRO A 203      -6.535  30.544   1.653  1.00 12.71           C  
ATOM   1631  C   PRO A 203      -5.490  31.661   1.720  1.00 11.81           C  
ATOM   1632  O   PRO A 203      -5.045  32.166   0.686  1.00 13.42           O  
ATOM   1633  CB  PRO A 203      -5.911  29.238   1.175  1.00 12.47           C  
ATOM   1634  CG  PRO A 203      -6.141  29.245  -0.307  1.00 12.38           C  
ATOM   1635  CD  PRO A 203      -7.507  29.848  -0.467  1.00 14.10           C  
ATOM   1636  N   LEU A 204      -5.098  32.023   2.943  1.00 11.04           N  
ATOM   1637  CA  LEU A 204      -4.036  33.005   3.162  1.00 10.77           C  
ATOM   1638  C   LEU A 204      -2.906  32.322   3.898  1.00 10.25           C  
ATOM   1639  O   LEU A 204      -3.110  31.778   4.976  1.00 11.06           O  
ATOM   1640  CB  LEU A 204      -4.532  34.178   4.012  1.00 11.72           C  
ATOM   1641  CG  LEU A 204      -5.714  34.997   3.472  1.00 13.06           C  
ATOM   1642  CD1 LEU A 204      -6.066  36.080   4.473  1.00 13.94           C  
ATOM   1643  CD2 LEU A 204      -5.413  35.573   2.110  1.00 12.92           C  
ATOM   1644  N   VAL A 205      -1.694  32.406   3.358  1.00 10.79           N  
ATOM   1645  CA  VAL A 205      -0.540  31.828   4.041  1.00 10.64           C  
ATOM   1646  C   VAL A 205      -0.226  32.644   5.286  1.00 10.65           C  
ATOM   1647  O   VAL A 205      -0.177  33.874   5.238  1.00 11.18           O  
ATOM   1648  CB  VAL A 205       0.700  31.805   3.122  1.00 11.26           C  
ATOM   1649  CG1 VAL A 205       1.972  31.451   3.887  1.00 10.65           C  
ATOM   1650  CG2 VAL A 205       0.489  30.836   1.968  1.00 12.06           C  
ATOM   1651  N   ARG A 206      -0.003  31.961   6.403  1.00 10.48           N  
ATOM   1652  CA  ARG A 206       0.525  32.572   7.608  1.00 11.07           C  
ATOM   1653  C   ARG A 206       2.039  32.569   7.531  1.00 10.55           C  
ATOM   1654  O   ARG A 206       2.676  31.517   7.512  1.00 10.60           O  
ATOM   1655  CB  ARG A 206       0.028  31.824   8.856  1.00 12.91           C  
ATOM   1656  CG  ARG A 206      -0.626  32.681   9.847  1.00 17.03           C  
ATOM   1657  CD  ARG A 206      -0.986  31.987  11.136  1.00 15.56           C  
ATOM   1658  NE  ARG A 206      -0.035  32.251  12.199  1.00 15.56           N  
ATOM   1659  CZ  ARG A 206      -0.254  31.986  13.491  1.00 15.63           C  
ATOM   1660  NH1 ARG A 206      -1.405  31.463  13.890  1.00 16.40           N1+
ATOM   1661  NH2 ARG A 206       0.691  32.238  14.381  1.00 17.03           N  
ATOM   1662  N   ILE A 207       2.625  33.756   7.423  1.00 10.43           N  
ATOM   1663  CA  ILE A 207       4.040  33.896   7.136  1.00 10.56           C  
ATOM   1664  C   ILE A 207       4.916  33.293   8.223  1.00 10.48           C  
ATOM   1665  O   ILE A 207       5.926  32.653   7.913  1.00 10.50           O  
ATOM   1666  CB  ILE A 207       4.402  35.381   6.846  1.00 11.03           C  
ATOM   1667  CG1 ILE A 207       3.712  35.815   5.551  1.00 11.06           C  
ATOM   1668  CG2 ILE A 207       5.885  35.570   6.734  1.00 12.58           C  
ATOM   1669  CD1 ILE A 207       3.654  37.324   5.327  1.00 12.31           C  
ATOM   1670  N   ASP A 208       4.536  33.456   9.482  1.00 10.48           N  
ATOM   1671  CA  ASP A 208       5.352  32.886  10.556  1.00 10.87           C  
ATOM   1672  C   ASP A 208       5.402  31.359  10.508  1.00  9.83           C  
ATOM   1673  O   ASP A 208       6.443  30.755  10.760  1.00 10.13           O  
ATOM   1674  CB  ASP A 208       4.970  33.423  11.946  1.00 11.44           C  
ATOM   1675  CG  ASP A 208       3.544  33.149  12.360  1.00 12.55           C  
ATOM   1676  OD1 ASP A 208       2.726  32.608  11.595  1.00 13.00           O  
ATOM   1677  OD2 ASP A 208       3.243  33.526  13.523  1.00 15.42           O1-
ATOM   1678  N   TRP A 209       4.291  30.733  10.144  1.00  9.79           N  
ATOM   1679  CA  TRP A 209       4.264  29.281   9.970  1.00  8.96           C  
ATOM   1680  C   TRP A 209       5.175  28.866   8.826  1.00  8.51           C  
ATOM   1681  O   TRP A 209       5.928  27.892   8.925  1.00  8.98           O  
ATOM   1682  CB  TRP A 209       2.847  28.807   9.668  1.00  9.08           C  
ATOM   1683  CG  TRP A 209       1.888  28.845  10.830  1.00  9.20           C  
ATOM   1684  CD1 TRP A 209       2.162  29.145  12.140  1.00 10.24           C  
ATOM   1685  CD2 TRP A 209       0.498  28.506  10.772  1.00  9.63           C  
ATOM   1686  NE1 TRP A 209       1.009  29.029  12.882  1.00 10.90           N  
ATOM   1687  CE2 TRP A 209      -0.024  28.635  12.071  1.00 10.38           C  
ATOM   1688  CE3 TRP A 209      -0.355  28.131   9.733  1.00  9.97           C  
ATOM   1689  CZ2 TRP A 209      -1.370  28.388  12.347  1.00 11.54           C  
ATOM   1690  CZ3 TRP A 209      -1.684  27.886  10.014  1.00 11.08           C  
ATOM   1691  CH2 TRP A 209      -2.179  28.015  11.309  1.00 11.70           C  
ATOM   1692  N   TRP A 210       5.085  29.560   7.699  1.00  8.94           N  
ATOM   1693  CA  TRP A 210       5.955  29.296   6.550  1.00  8.90           C  
ATOM   1694  C   TRP A 210       7.428  29.413   6.924  1.00  9.39           C  
ATOM   1695  O   TRP A 210       8.254  28.542   6.616  1.00  9.17           O  
ATOM   1696  CB  TRP A 210       5.598  30.255   5.402  1.00  9.25           C  
ATOM   1697  CG  TRP A 210       6.270  29.975   4.096  1.00  9.59           C  
ATOM   1698  CD1 TRP A 210       6.698  28.767   3.624  1.00  9.87           C  
ATOM   1699  CD2 TRP A 210       6.545  30.922   3.054  1.00  9.79           C  
ATOM   1700  NE1 TRP A 210       7.215  28.901   2.359  1.00 10.03           N  
ATOM   1701  CE2 TRP A 210       7.128  30.211   1.984  1.00  9.89           C  
ATOM   1702  CE3 TRP A 210       6.370  32.301   2.928  1.00 11.15           C  
ATOM   1703  CZ2 TRP A 210       7.535  30.824   0.808  1.00 10.80           C  
ATOM   1704  CZ3 TRP A 210       6.782  32.911   1.744  1.00 11.99           C  
ATOM   1705  CH2 TRP A 210       7.346  32.182   0.713  1.00 11.91           C  
ATOM   1706  N   LYS A 211       7.774  30.499   7.595  1.00  9.17           N  
ATOM   1707  CA  LYS A 211       9.145  30.752   7.946  1.00 10.05           C  
ATOM   1708  C   LYS A 211       9.671  29.704   8.933  1.00  9.15           C  
ATOM   1709  O   LYS A 211      10.829  29.298   8.826  1.00  9.60           O  
ATOM   1710  CB  LYS A 211       9.312  32.157   8.509  1.00 11.39           C  
ATOM   1711  CG  LYS A 211      10.754  32.590   8.573  1.00 13.69           C  
ATOM   1712  CD  LYS A 211      10.929  33.982   9.153  1.00 15.24           C  
ATOM   1713  CE  LYS A 211      12.404  34.352   9.263  1.00 17.04           C  
ATOM   1714  NZ  LYS A 211      12.566  35.743   9.814  1.00 19.46           N1+
ATOM   1715  N   TYR A 212       8.841  29.280   9.884  1.00  9.34           N  
ATOM   1716  CA  TYR A 212       9.257  28.249  10.839  1.00  9.31           C  
ATOM   1717  C   TYR A 212       9.537  26.928  10.099  1.00  8.58           C  
ATOM   1718  O   TYR A 212      10.596  26.311  10.265  1.00  8.93           O  
ATOM   1719  CB  TYR A 212       8.163  28.068  11.889  1.00  9.73           C  
ATOM   1720  CG  TYR A 212       8.518  27.193  13.065  1.00  9.86           C  
ATOM   1721  CD1 TYR A 212       8.783  25.823  12.933  1.00  9.22           C  
ATOM   1722  CD2 TYR A 212       8.553  27.730  14.340  1.00 11.24           C  
ATOM   1723  CE1 TYR A 212       9.108  25.056  14.069  1.00 10.04           C  
ATOM   1724  CE2 TYR A 212       8.889  26.980  15.445  1.00 11.35           C  
ATOM   1725  CZ  TYR A 212       9.166  25.638  15.315  1.00 10.52           C  
ATOM   1726  OH  TYR A 212       9.501  24.910  16.446  1.00 11.66           O  
ATOM   1727  N   TRP A 213       8.576  26.497   9.286  1.00  8.25           N  
ATOM   1728  CA  TRP A 213       8.713  25.264   8.514  1.00  8.18           C  
ATOM   1729  C   TRP A 213      10.007  25.262   7.706  1.00  8.22           C  
ATOM   1730  O   TRP A 213      10.788  24.304   7.772  1.00  8.37           O  
ATOM   1731  CB  TRP A 213       7.470  25.101   7.646  1.00  8.43           C  
ATOM   1732  CG  TRP A 213       7.533  24.036   6.592  1.00  8.92           C  
ATOM   1733  CD1 TRP A 213       8.250  22.867   6.589  1.00 10.05           C  
ATOM   1734  CD2 TRP A 213       6.819  24.067   5.365  1.00  8.38           C  
ATOM   1735  NE1 TRP A 213       8.016  22.189   5.428  1.00 10.35           N  
ATOM   1736  CE2 TRP A 213       7.142  22.902   4.654  1.00  9.28           C  
ATOM   1737  CE3 TRP A 213       5.924  24.978   4.794  1.00  8.71           C  
ATOM   1738  CZ2 TRP A 213       6.621  22.647   3.383  1.00  9.10           C  
ATOM   1739  CZ3 TRP A 213       5.385  24.710   3.539  1.00  9.43           C  
ATOM   1740  CH2 TRP A 213       5.740  23.550   2.847  1.00  9.32           C  
ATOM   1741  N   PHE A 214      10.223  26.304   6.901  1.00  8.52           N  
ATOM   1742  CA  PHE A 214      11.385  26.327   6.017  1.00  9.03           C  
ATOM   1743  C   PHE A 214      12.715  26.475   6.777  1.00  8.93           C  
ATOM   1744  O   PHE A 214      13.705  25.824   6.458  1.00  9.14           O  
ATOM   1745  CB  PHE A 214      11.267  27.457   4.988  1.00  9.02           C  
ATOM   1746  CG  PHE A 214      10.531  27.076   3.710  1.00  8.76           C  
ATOM   1747  CD1 PHE A 214       9.389  26.272   3.706  1.00  9.46           C  
ATOM   1748  CD2 PHE A 214      10.990  27.536   2.496  1.00 10.21           C  
ATOM   1749  CE1 PHE A 214       8.757  25.956   2.527  1.00  9.25           C  
ATOM   1750  CE2 PHE A 214      10.339  27.227   1.325  1.00 10.31           C  
ATOM   1751  CZ  PHE A 214       9.226  26.434   1.324  1.00  9.36           C  
ATOM   1752  N   THR A 215      12.766  27.365   7.761  1.00  9.11           N  
ATOM   1753  CA  THR A 215      14.022  27.623   8.446  1.00  9.59           C  
ATOM   1754  C   THR A 215      14.404  26.466   9.354  1.00  9.18           C  
ATOM   1755  O   THR A 215      15.574  26.086   9.458  1.00  9.83           O  
ATOM   1756  CB  THR A 215      13.907  28.905   9.300  1.00 10.59           C  
ATOM   1757  OG1 THR A 215      13.514  30.009   8.482  1.00 11.33           O  
ATOM   1758  CG2 THR A 215      15.217  29.228   9.983  1.00 12.05           C  
ATOM   1759  N   ASN A 216      13.407  25.914  10.038  1.00  9.31           N  
ATOM   1760  CA  ASN A 216      13.662  24.899  11.045  1.00  9.63           C  
ATOM   1761  C   ASN A 216      13.556  23.463  10.530  1.00  9.13           C  
ATOM   1762  O   ASN A 216      14.068  22.553  11.173  1.00  9.56           O  
ATOM   1763  CB  ASN A 216      12.736  25.127  12.238  1.00  9.55           C  
ATOM   1764  CG  ASN A 216      13.197  26.289  13.102  1.00  9.70           C  
ATOM   1765  OD1 ASN A 216      14.380  26.625  13.094  1.00 11.53           O  
ATOM   1766  ND2 ASN A 216      12.257  26.902  13.835  1.00 10.34           N  
ATOM   1767  N   GLU A 217      12.908  23.247   9.393  1.00  8.74           N  
ATOM   1768  CA  GLU A 217      12.657  21.884   8.882  1.00  8.89           C  
ATOM   1769  C   GLU A 217      12.069  21.030  10.003  1.00  8.42           C  
ATOM   1770  O   GLU A 217      12.480  19.894  10.269  1.00  8.79           O  
ATOM   1771  CB  GLU A 217      13.883  21.290   8.184  1.00  8.65           C  
ATOM   1772  CG  GLU A 217      14.190  22.075   6.897  1.00  9.36           C  
ATOM   1773  CD  GLU A 217      15.312  21.529   6.042  1.00  9.61           C  
ATOM   1774  OE1 GLU A 217      16.141  20.740   6.550  1.00  9.98           O  
ATOM   1775  OE2 GLU A 217      15.370  21.911   4.840  1.00  9.99           O1-
ATOM   1776  N   SER A 218      11.048  21.609  10.626  1.00  8.74           N  
ATOM   1777  CA  SER A 218      10.207  20.972  11.620  1.00  8.73           C  
ATOM   1778  C   SER A 218       8.862  21.711  11.603  1.00  8.91           C  
ATOM   1779  O   SER A 218       8.692  22.670  10.851  1.00 10.76           O  
ATOM   1780  CB  SER A 218      10.867  20.980  13.000  1.00  9.46           C  
ATOM   1781  OG  SER A 218      10.181  20.077  13.847  1.00 10.55           O  
ATOM   1782  N   PHE A 219       7.901  21.287  12.426  1.00  8.95           N  
ATOM   1783  CA  PHE A 219       6.533  21.751  12.280  1.00  9.76           C  
ATOM   1784  C   PHE A 219       6.178  22.826  13.300  1.00 10.16           C  
ATOM   1785  O   PHE A 219       6.508  22.695  14.485  1.00 10.40           O  
ATOM   1786  CB  PHE A 219       5.562  20.576  12.397  1.00 10.98           C  
ATOM   1787  CG  PHE A 219       5.846  19.508  11.383  1.00 11.60           C  
ATOM   1788  CD1 PHE A 219       5.678  19.769  10.031  1.00 12.27           C  
ATOM   1789  CD2 PHE A 219       6.390  18.290  11.756  1.00 12.57           C  
ATOM   1790  CE1 PHE A 219       6.013  18.807   9.068  1.00 12.63           C  
ATOM   1791  CE2 PHE A 219       6.716  17.322  10.795  1.00 13.80           C  
ATOM   1792  CZ  PHE A 219       6.520  17.579   9.461  1.00 12.49           C  
ATOM   1793  N   PRO A 220       5.476  23.892  12.857  1.00  9.72           N  
ATOM   1794  CA  PRO A 220       5.206  25.048  13.737  1.00 10.17           C  
ATOM   1795  C   PRO A 220       4.071  24.890  14.754  1.00 10.36           C  
ATOM   1796  O   PRO A 220       3.271  25.809  14.960  1.00 10.13           O  
ATOM   1797  CB  PRO A 220       4.949  26.183  12.742  1.00 10.78           C  
ATOM   1798  CG  PRO A 220       4.464  25.511  11.479  1.00 11.29           C  
ATOM   1799  CD  PRO A 220       5.091  24.145  11.456  1.00  9.81           C  
ATOM   1800  N   TYR A 221       4.016  23.743  15.427  1.00  9.97           N  
ATOM   1801  CA  TYR A 221       3.045  23.537  16.492  1.00  9.93           C  
ATOM   1802  C   TYR A 221       3.055  24.640  17.543  1.00 10.27           C  
ATOM   1803  O   TYR A 221       1.988  25.012  18.045  1.00 11.60           O  
ATOM   1804  CB  TYR A 221       3.288  22.186  17.177  1.00 10.45           C  
ATOM   1805  CG  TYR A 221       2.773  20.987  16.393  1.00  9.39           C  
ATOM   1806  CD1 TYR A 221       1.414  20.750  16.283  1.00 10.15           C  
ATOM   1807  CD2 TYR A 221       3.638  20.075  15.805  1.00 10.15           C  
ATOM   1808  CE1 TYR A 221       0.912  19.658  15.617  1.00 10.10           C  
ATOM   1809  CE2 TYR A 221       3.151  18.969  15.135  1.00 10.21           C  
ATOM   1810  CZ  TYR A 221       1.791  18.764  15.045  1.00  9.72           C  
ATOM   1811  OH  TYR A 221       1.271  17.658  14.384  1.00 11.22           O  
ATOM   1812  N   HIS A 222       4.233  25.174  17.878  1.00 11.45           N  
ATOM   1813  CA  HIS A 222       4.297  26.188  18.951  1.00 12.42           C  
ATOM   1814  C   HIS A 222       3.568  27.474  18.570  1.00 12.83           C  
ATOM   1815  O   HIS A 222       3.248  28.273  19.457  1.00 14.96           O  
ATOM   1816  CB  HIS A 222       5.733  26.572  19.285  1.00 14.06           C  
ATOM   1817  CG  HIS A 222       6.591  25.448  19.766  1.00 16.16           C  
ATOM   1818  ND1 HIS A 222       6.080  24.328  20.376  1.00 17.48           N  
ATOM   1819  CD2 HIS A 222       7.935  25.273  19.723  1.00 17.15           C  
ATOM   1820  CE1 HIS A 222       7.071  23.512  20.698  1.00 17.74           C  
ATOM   1821  NE2 HIS A 222       8.207  24.064  20.313  1.00 18.22           N  
ATOM   1822  N   LEU A 223       3.361  27.689  17.275  1.00 11.65           N  
ATOM   1823  CA  LEU A 223       2.659  28.855  16.726  1.00 11.62           C  
ATOM   1824  C   LEU A 223       1.197  28.557  16.421  1.00 11.43           C  
ATOM   1825  O   LEU A 223       0.526  29.336  15.755  1.00 12.09           O  
ATOM   1826  CB  LEU A 223       3.378  29.346  15.457  1.00 11.69           C  
ATOM   1827  CG  LEU A 223       4.812  29.835  15.668  1.00 12.61           C  
ATOM   1828  CD1 LEU A 223       5.476  30.115  14.337  1.00 12.61           C  
ATOM   1829  CD2 LEU A 223       4.837  31.065  16.579  1.00 15.02           C  
ATOM   1830  N   GLY A 224       0.701  27.422  16.882  1.00 11.75           N  
ATOM   1831  CA  GLY A 224      -0.697  27.073  16.701  1.00 12.23           C  
ATOM   1832  C   GLY A 224      -1.010  26.281  15.443  1.00 11.88           C  
ATOM   1833  O   GLY A 224      -2.175  25.962  15.188  1.00 12.78           O  
ATOM   1834  N   TRP A 225       0.003  25.915  14.662  1.00 11.38           N  
ATOM   1835  CA  TRP A 225      -0.231  25.078  13.503  1.00 11.08           C  
ATOM   1836  C   TRP A 225      -0.630  23.654  13.929  1.00 10.87           C  
ATOM   1837  O   TRP A 225      -0.270  23.188  15.008  1.00 10.88           O  
ATOM   1838  CB  TRP A 225       1.037  25.019  12.656  1.00 11.50           C  
ATOM   1839  CG  TRP A 225       0.947  24.172  11.416  1.00 10.55           C  
ATOM   1840  CD1 TRP A 225       0.496  24.562  10.184  1.00 11.23           C  
ATOM   1841  CD2 TRP A 225       1.313  22.788  11.289  1.00  9.67           C  
ATOM   1842  NE1 TRP A 225       0.559  23.524   9.307  1.00 10.62           N  
ATOM   1843  CE2 TRP A 225       1.052  22.418   9.956  1.00 10.09           C  
ATOM   1844  CE3 TRP A 225       1.800  21.818  12.179  1.00 10.69           C  
ATOM   1845  CZ2 TRP A 225       1.285  21.119   9.475  1.00 10.25           C  
ATOM   1846  CZ3 TRP A 225       2.022  20.531  11.697  1.00 10.44           C  
ATOM   1847  CH2 TRP A 225       1.788  20.207  10.357  1.00 11.11           C  
ATOM   1848  N   HIS A 226      -1.360  22.976  13.057  1.00 10.49           N  
ATOM   1849  CA  HIS A 226      -1.534  21.540  13.143  1.00 10.44           C  
ATOM   1850  C   HIS A 226      -1.760  21.017  11.729  1.00 10.12           C  
ATOM   1851  O   HIS A 226      -2.052  21.794  10.816  1.00 10.63           O  
ATOM   1852  CB  HIS A 226      -2.691  21.159  14.061  1.00 10.44           C  
ATOM   1853  CG  HIS A 226      -4.024  21.697  13.650  1.00 12.06           C  
ATOM   1854  ND1 HIS A 226      -4.720  21.224  12.557  1.00 12.40           N  
ATOM   1855  CD2 HIS A 226      -4.802  22.651  14.209  1.00 13.41           C  
ATOM   1856  CE1 HIS A 226      -5.864  21.880  12.454  1.00 13.71           C  
ATOM   1857  NE2 HIS A 226      -5.941  22.743  13.450  1.00 14.83           N  
ATOM   1858  N   PRO A 227      -1.624  19.701  11.527  1.00 10.30           N  
ATOM   1859  CA  PRO A 227      -1.905  19.159  10.205  1.00 10.67           C  
ATOM   1860  C   PRO A 227      -3.315  19.498   9.753  1.00 10.63           C  
ATOM   1861  O   PRO A 227      -4.266  19.397  10.541  1.00 11.30           O  
ATOM   1862  CB  PRO A 227      -1.759  17.653  10.426  1.00 11.48           C  
ATOM   1863  CG  PRO A 227      -0.739  17.543  11.512  1.00 12.28           C  
ATOM   1864  CD  PRO A 227      -1.056  18.678  12.436  1.00 10.87           C  
ATOM   1865  N   PRO A 228      -3.480  19.908   8.485  1.00 10.49           N  
ATOM   1866  CA  PRO A 228      -4.848  20.138   7.999  1.00 11.40           C  
ATOM   1867  C   PRO A 228      -5.728  18.919   8.195  1.00 11.78           C  
ATOM   1868  O   PRO A 228      -5.300  17.788   7.968  1.00 11.82           O  
ATOM   1869  CB  PRO A 228      -4.641  20.420   6.507  1.00 12.43           C  
ATOM   1870  CG  PRO A 228      -3.284  20.953   6.400  1.00 12.52           C  
ATOM   1871  CD  PRO A 228      -2.465  20.297   7.487  1.00 11.02           C  
ATOM   1872  N   SER A 229      -6.967  19.168   8.615  1.00 12.97           N  
ATOM   1873  CA  SER A 229      -7.965  18.121   8.834  1.00 14.65           C  
ATOM   1874  C   SER A 229      -9.309  18.588   8.282  1.00 15.45           C  
ATOM   1875  O   SER A 229      -9.803  19.623   8.736  1.00 16.55           O  
ATOM   1876  CB  SER A 229      -8.105  17.862  10.323  1.00 15.89           C  
ATOM   1877  OG  SER A 229      -9.080  16.866  10.545  1.00 19.45           O  
ATOM   1878  N   PRO A 230      -9.883  17.867   7.297  1.00 14.88           N  
ATOM   1879  CA  PRO A 230      -9.342  16.666   6.668  1.00 14.43           C  
ATOM   1880  C   PRO A 230      -8.074  16.940   5.862  1.00 12.95           C  
ATOM   1881  O   PRO A 230      -7.763  18.083   5.536  1.00 12.76           O  
ATOM   1882  CB  PRO A 230     -10.486  16.199   5.750  1.00 15.42           C  
ATOM   1883  CG  PRO A 230     -11.204  17.408   5.418  1.00 17.51           C  
ATOM   1884  CD  PRO A 230     -11.169  18.253   6.680  1.00 16.15           C  
ATOM   1885  N   ALA A 231      -7.361  15.883   5.551  1.00 11.67           N  
ATOM   1886  CA  ALA A 231      -6.139  16.028   4.782  1.00 11.08           C  
ATOM   1887  C   ALA A 231      -6.411  16.717   3.445  1.00 10.46           C  
ATOM   1888  O   ALA A 231      -7.438  16.503   2.802  1.00 11.22           O  
ATOM   1889  CB  ALA A 231      -5.494  14.684   4.546  1.00 11.30           C  
ATOM   1890  N   ARG A 232      -5.479  17.569   3.037  1.00  9.55           N  
ATOM   1891  CA  ARG A 232      -5.581  18.258   1.758  1.00  9.40           C  
ATOM   1892  C   ARG A 232      -5.469  17.278   0.595  1.00  9.74           C  
ATOM   1893  O   ARG A 232      -4.681  16.327   0.648  1.00 10.13           O  
ATOM   1894  CB  ARG A 232      -4.465  19.289   1.638  1.00  9.38           C  
ATOM   1895  CG  ARG A 232      -4.461  20.392   2.682  1.00  9.96           C  
ATOM   1896  CD  ARG A 232      -5.517  21.433   2.442  1.00 11.43           C  
ATOM   1897  NE  ARG A 232      -5.247  22.592   3.285  1.00 11.11           N  
ATOM   1898  CZ  ARG A 232      -6.143  23.525   3.612  1.00 11.91           C  
ATOM   1899  NH1 ARG A 232      -7.398  23.486   3.177  1.00 13.23           N1+
ATOM   1900  NH2 ARG A 232      -5.757  24.530   4.382  1.00 13.57           N  
ATOM   1901  N   GLU A 233      -6.200  17.563  -0.483  1.00 10.01           N  
ATOM   1902  CA  GLU A 233      -6.198  16.745  -1.705  1.00 10.31           C  
ATOM   1903  C   GLU A 233      -5.638  17.517  -2.903  1.00 10.40           C  
ATOM   1904  O   GLU A 233      -5.473  18.733  -2.855  1.00 10.39           O  
ATOM   1905  CB  GLU A 233      -7.604  16.259  -2.030  1.00 11.46           C  
ATOM   1906  CG  GLU A 233      -8.248  15.426  -0.901  1.00 12.94           C  
ATOM   1907  CD  GLU A 233      -7.854  13.931  -0.880  1.00 14.24           C  
ATOM   1908  OE1 GLU A 233      -7.244  13.398  -1.855  1.00 15.14           O  
ATOM   1909  OE2 GLU A 233      -8.182  13.269   0.145  1.00 17.41           O1-
ATOM   1910  N   ILE A 234      -5.328  16.801  -3.971  1.00 10.85           N  
ATOM   1911  CA  ILE A 234      -4.658  17.398  -5.124  1.00 11.23           C  
ATOM   1912  C   ILE A 234      -5.471  18.535  -5.759  1.00 11.27           C  
ATOM   1913  O   ILE A 234      -4.898  19.513  -6.218  1.00 11.78           O  
ATOM   1914  CB  ILE A 234      -4.262  16.310  -6.169  1.00 11.63           C  
ATOM   1915  CG1 ILE A 234      -3.371  16.885  -7.279  1.00 12.89           C  
ATOM   1916  CG2 ILE A 234      -5.484  15.633  -6.751  1.00 12.42           C  
ATOM   1917  CD1 ILE A 234      -2.061  17.493  -6.816  1.00 12.80           C  
ATOM   1918  N   GLU A 235      -6.796  18.454  -5.754  1.00 12.06           N  
ATOM   1919  CA  GLU A 235      -7.578  19.527  -6.372  1.00 12.25           C  
ATOM   1920  C   GLU A 235      -7.282  20.885  -5.727  1.00 11.29           C  
ATOM   1921  O   GLU A 235      -7.208  21.903  -6.413  1.00 12.31           O  
ATOM   1922  CB  GLU A 235      -9.078  19.223  -6.324  1.00 13.56           C  
ATOM   1923  CG  GLU A 235      -9.961  20.276  -6.976  1.00 18.17           C  
ATOM   1924  CD  GLU A 235     -10.346  21.428  -6.073  1.00 22.45           C  
ATOM   1925  OE1 GLU A 235     -10.236  21.311  -4.826  1.00 24.07           O  
ATOM   1926  OE2 GLU A 235     -10.777  22.472  -6.630  1.00 26.15           O1-
ATOM   1927  N   PHE A 236      -7.148  20.923  -4.405  1.00 11.53           N  
ATOM   1928  CA  PHE A 236      -6.832  22.183  -3.727  1.00 11.24           C  
ATOM   1929  C   PHE A 236      -5.505  22.723  -4.240  1.00 10.98           C  
ATOM   1930  O   PHE A 236      -5.372  23.908  -4.524  1.00 11.41           O  
ATOM   1931  CB  PHE A 236      -6.764  21.952  -2.201  1.00 11.69           C  
ATOM   1932  CG  PHE A 236      -6.367  23.173  -1.409  1.00 11.66           C  
ATOM   1933  CD1 PHE A 236      -5.033  23.540  -1.322  1.00 12.04           C  
ATOM   1934  CD2 PHE A 236      -7.318  23.954  -0.747  1.00 13.38           C  
ATOM   1935  CE1 PHE A 236      -4.655  24.645  -0.616  1.00 13.12           C  
ATOM   1936  CE2 PHE A 236      -6.927  25.077  -0.040  1.00 12.91           C  
ATOM   1937  CZ  PHE A 236      -5.596  25.410   0.023  1.00 12.72           C  
ATOM   1938  N   VAL A 237      -4.512  21.848  -4.308  1.00 10.30           N  
ATOM   1939  CA  VAL A 237      -3.173  22.238  -4.716  1.00 10.36           C  
ATOM   1940  C   VAL A 237      -3.124  22.783  -6.134  1.00 10.31           C  
ATOM   1941  O   VAL A 237      -2.543  23.837  -6.375  1.00 10.99           O  
ATOM   1942  CB  VAL A 237      -2.190  21.037  -4.540  1.00 10.23           C  
ATOM   1943  CG1 VAL A 237      -0.852  21.298  -5.189  1.00 10.64           C  
ATOM   1944  CG2 VAL A 237      -2.029  20.713  -3.073  1.00 10.45           C  
ATOM   1945  N   THR A 238      -3.735  22.097  -7.101  1.00 10.77           N  
ATOM   1946  CA  THR A 238      -3.653  22.580  -8.471  1.00 11.41           C  
ATOM   1947  C   THR A 238      -4.561  23.794  -8.671  1.00 11.83           C  
ATOM   1948  O   THR A 238      -4.267  24.653  -9.502  1.00 12.13           O  
ATOM   1949  CB  THR A 238      -3.920  21.486  -9.540  1.00 12.14           C  
ATOM   1950  OG1 THR A 238      -5.288  21.080  -9.527  1.00 14.05           O  
ATOM   1951  CG2 THR A 238      -3.043  20.270  -9.308  1.00 13.80           C  
ATOM   1952  N   SER A 239      -5.660  23.884  -7.926  1.00 11.66           N  
ATOM   1953  CA  SER A 239      -6.496  25.076  -8.004  1.00 12.17           C  
ATOM   1954  C   SER A 239      -5.718  26.297  -7.492  1.00 11.94           C  
ATOM   1955  O   SER A 239      -5.736  27.375  -8.094  1.00 12.49           O  
ATOM   1956  CB  SER A 239      -7.754  24.899  -7.182  1.00 12.64           C  
ATOM   1957  OG  SER A 239      -8.482  26.105  -7.242  1.00 13.59           O  
ATOM   1958  N   ALA A 240      -5.008  26.124  -6.379  1.00 11.40           N  
ATOM   1959  CA  ALA A 240      -4.144  27.180  -5.854  1.00 11.60           C  
ATOM   1960  C   ALA A 240      -3.047  27.572  -6.847  1.00 11.19           C  
ATOM   1961  O   ALA A 240      -2.803  28.753  -7.064  1.00 12.06           O  
ATOM   1962  CB  ALA A 240      -3.538  26.737  -4.524  1.00 11.35           C  
ATOM   1963  N   SER A 241      -2.397  26.583  -7.447  1.00 11.27           N  
ATOM   1964  CA  SER A 241      -1.393  26.815  -8.484  1.00 11.61           C  
ATOM   1965  C   SER A 241      -1.960  27.670  -9.627  1.00 12.18           C  
ATOM   1966  O   SER A 241      -1.356  28.678 -10.036  1.00 12.76           O  
ATOM   1967  CB  SER A 241      -0.945  25.465  -9.019  1.00 11.27           C  
ATOM   1968  OG  SER A 241      -0.111  25.634 -10.151  1.00 11.37           O  
ATOM   1969  N  ASER A 242      -3.120  27.262 -10.146  0.50 12.11           N  
ATOM   1970  CA ASER A 242      -3.846  28.049 -11.167  0.50 12.55           C  
ATOM   1971  C  ASER A 242      -4.073  29.483 -10.712  0.50 13.18           C  
ATOM   1972  O  ASER A 242      -3.803  30.435 -11.458  0.50 13.53           O  
ATOM   1973  CB ASER A 242      -5.215  27.424 -11.486  0.50 13.21           C  
ATOM   1974  OG ASER A 242      -5.117  26.332 -12.388  0.50 12.66           O  
ATOM   1975  N  BSER A 242      -3.123  27.291 -10.129  0.50 12.68           N  
ATOM   1976  CA BSER A 242      -3.751  28.075 -11.188  0.50 13.53           C  
ATOM   1977  C  BSER A 242      -4.122  29.488 -10.734  0.50 13.73           C  
ATOM   1978  O  BSER A 242      -4.001  30.438 -11.513  0.50 14.02           O  
ATOM   1979  CB BSER A 242      -4.983  27.359 -11.714  0.50 14.41           C  
ATOM   1980  OG BSER A 242      -5.608  28.160 -12.686  0.50 16.59           O  
ATOM   1981  N   ALA A 243      -4.598  29.630  -9.502  1.00 13.18           N  
ATOM   1982  CA  ALA A 243      -5.000  30.934  -8.986  1.00 13.45           C  
ATOM   1983  C   ALA A 243      -3.802  31.870  -8.809  1.00 13.15           C  
ATOM   1984  O   ALA A 243      -3.910  33.074  -9.043  1.00 14.42           O  
ATOM   1985  CB  ALA A 243      -5.757  30.788  -7.688  1.00 13.63           C  
ATOM   1986  N   VAL A 244      -2.660  31.339  -8.369  1.00 12.57           N  
ATOM   1987  CA  VAL A 244      -1.436  32.133  -8.288  1.00 12.37           C  
ATOM   1988  C   VAL A 244      -1.082  32.718  -9.654  1.00 13.27           C  
ATOM   1989  O   VAL A 244      -0.892  33.927  -9.797  1.00 14.00           O  
ATOM   1990  CB  VAL A 244      -0.243  31.292  -7.720  1.00 12.30           C  
ATOM   1991  CG1 VAL A 244       1.079  32.019  -7.868  1.00 12.00           C  
ATOM   1992  CG2 VAL A 244      -0.493  30.938  -6.262  1.00 12.46           C  
ATOM   1993  N   LEU A 245      -1.028  31.871 -10.666  1.00 13.14           N  
ATOM   1994  CA  LEU A 245      -0.594  32.323 -11.997  1.00 13.63           C  
ATOM   1995  C   LEU A 245      -1.617  33.186 -12.721  1.00 14.49           C  
ATOM   1996  O   LEU A 245      -1.252  33.937 -13.624  1.00 15.56           O  
ATOM   1997  CB  LEU A 245      -0.181  31.141 -12.880  1.00 13.57           C  
ATOM   1998  CG  LEU A 245       1.007  30.349 -12.328  1.00 13.28           C  
ATOM   1999  CD1 LEU A 245       1.349  29.207 -13.243  1.00 13.70           C  
ATOM   2000  CD2 LEU A 245       2.221  31.232 -12.125  1.00 14.03           C  
ATOM   2001  N   ALA A 246      -2.880  33.103 -12.308  1.00 14.84           N  
ATOM   2002  CA  ALA A 246      -3.952  33.916 -12.902  1.00 15.24           C  
ATOM   2003  C   ALA A 246      -4.053  35.282 -12.258  1.00 16.70           C  
ATOM   2004  O   ALA A 246      -4.713  36.166 -12.809  1.00 17.92           O  
ATOM   2005  CB  ALA A 246      -5.262  33.194 -12.782  1.00 15.81           C  
ATOM   2006  N   ALA A 247      -3.431  35.482 -11.106  1.00 16.88           N  
ATOM   2007  CA  ALA A 247      -3.582  36.716 -10.351  1.00 17.60           C  
ATOM   2008  C   ALA A 247      -2.937  37.869 -11.117  1.00 18.24           C  
ATOM   2009  O   ALA A 247      -1.903  37.705 -11.770  1.00 18.30           O  
ATOM   2010  CB  ALA A 247      -2.954  36.572  -8.983  1.00 17.95           C  
ATOM   2011  N   SER A 248      -3.559  39.043 -11.078  1.00 19.17           N  
ATOM   2012  CA  SER A 248      -3.010  40.162 -11.840  1.00 20.13           C  
ATOM   2013  C   SER A 248      -1.711  40.687 -11.232  1.00 19.69           C  
ATOM   2014  O   SER A 248      -1.615  40.874 -10.024  1.00 19.76           O  
ATOM   2015  CB  SER A 248      -4.018  41.291 -11.995  1.00 21.20           C  
ATOM   2016  OG  SER A 248      -3.479  42.224 -12.925  1.00 25.57           O  
ATOM   2017  N   VAL A 249      -0.723  40.934 -12.088  1.00 19.96           N  
ATOM   2018  CA  VAL A 249       0.585  41.429 -11.649  1.00 19.97           C  
ATOM   2019  C   VAL A 249       0.545  42.962 -11.610  1.00 20.35           C  
ATOM   2020  O   VAL A 249       0.319  43.604 -12.635  1.00 21.06           O  
ATOM   2021  CB  VAL A 249       1.721  40.943 -12.578  1.00 19.97           C  
ATOM   2022  CG1 VAL A 249       3.069  41.527 -12.156  1.00 19.45           C  
ATOM   2023  CG2 VAL A 249       1.771  39.403 -12.587  1.00 20.08           C  
ATOM   2024  N   THR A 250       0.738  43.528 -10.417  1.00 20.09           N  
ATOM   2025  CA  THR A 250       0.773  44.990 -10.216  1.00 20.58           C  
ATOM   2026  C   THR A 250       2.176  45.572 -10.046  1.00 19.89           C  
ATOM   2027  O   THR A 250       2.344  46.789 -10.000  1.00 20.34           O  
ATOM   2028  CB  THR A 250       0.006  45.362  -8.959  1.00 21.13           C  
ATOM   2029  OG1 THR A 250       0.606  44.688  -7.850  1.00 23.80           O  
ATOM   2030  CG2 THR A 250      -1.458  44.944  -9.087  1.00 21.98           C  
ATOM   2031  N   SER A 251       3.180  44.708  -9.929  1.00 18.70           N  
ATOM   2032  CA  SER A 251       4.563  45.140  -9.890  1.00 18.32           C  
ATOM   2033  C   SER A 251       5.390  44.150 -10.683  1.00 18.31           C  
ATOM   2034  O   SER A 251       5.454  42.971 -10.347  1.00 18.54           O  
ATOM   2035  CB  SER A 251       5.013  45.209  -8.445  1.00 19.17           C  
ATOM   2036  OG  SER A 251       6.369  45.538  -8.360  1.00 21.57           O  
ATOM   2037  N   THR A 252       6.013  44.620 -11.755  1.00 18.72           N  
ATOM   2038  CA  THR A 252       6.724  43.763 -12.694  1.00 19.12           C  
ATOM   2039  C   THR A 252       8.229  43.960 -12.529  1.00 20.00           C  
ATOM   2040  O   THR A 252       8.751  45.042 -12.814  1.00 20.41           O  
ATOM   2041  CB  THR A 252       6.307  44.088 -14.140  1.00 19.84           C  
ATOM   2042  OG1 THR A 252       4.886  43.943 -14.247  1.00 20.48           O  
ATOM   2043  CG2 THR A 252       6.983  43.138 -15.120  1.00 20.42           C  
ATOM   2044  N   PRO A 253       8.950  42.914 -12.079  1.00 20.04           N  
ATOM   2045  CA  PRO A 253      10.398  43.030 -12.070  1.00 20.84           C  
ATOM   2046  C   PRO A 253      10.950  42.981 -13.486  1.00 21.56           C  
ATOM   2047  O   PRO A 253      10.303  42.465 -14.400  1.00 21.77           O  
ATOM   2048  CB  PRO A 253      10.871  41.818 -11.246  1.00 20.93           C  
ATOM   2049  CG  PRO A 253       9.684  41.001 -10.992  1.00 20.65           C  
ATOM   2050  CD  PRO A 253       8.475  41.623 -11.546  1.00 19.71           C  
ATOM   2051  N   SER A 254      12.142  43.532 -13.658  1.00 22.43           N  
ATOM   2052  CA  SER A 254      12.829  43.450 -14.928  1.00 22.97           C  
ATOM   2053  C   SER A 254      13.513  42.086 -15.003  1.00 22.90           C  
ATOM   2054  O   SER A 254      13.570  41.356 -14.006  1.00 24.23           O  
ATOM   2055  CB  SER A 254      13.807  44.617 -15.042  1.00 23.09           C  
ATOM   2056  OG  SER A 254      13.098  45.832 -14.849  1.00 25.17           O  
ATOM   2057  N   SER A 255      13.951  41.718 -16.198  1.00 23.10           N  
ATOM   2058  CA  SER A 255      14.692  40.482 -16.454  1.00 22.53           C  
ATOM   2059  C   SER A 255      13.879  39.188 -16.333  1.00 21.81           C  
ATOM   2060  O   SER A 255      14.451  38.123 -16.100  1.00 22.29           O  
ATOM   2061  CB  SER A 255      15.938  40.393 -15.571  1.00 22.98           C  
ATOM   2062  OG  SER A 255      16.667  41.599 -15.602  1.00 25.73           O  
ATOM   2063  N   LEU A 256      12.566  39.259 -16.522  1.00 20.55           N  
ATOM   2064  CA  LEU A 256      11.756  38.044 -16.552  1.00 20.41           C  
ATOM   2065  C   LEU A 256      11.952  37.294 -17.856  1.00 20.60           C  
ATOM   2066  O   LEU A 256      12.094  37.929 -18.918  1.00 21.29           O  
ATOM   2067  CB  LEU A 256      10.271  38.364 -16.399  1.00 19.91           C  
ATOM   2068  CG  LEU A 256       9.854  38.842 -15.014  1.00 19.73           C  
ATOM   2069  CD1 LEU A 256       8.452  39.393 -15.024  1.00 19.56           C  
ATOM   2070  CD2 LEU A 256       9.951  37.697 -14.002  1.00 20.12           C  
ATOM   2071  N   PRO A 257      11.943  35.948 -17.805  1.00 20.87           N  
ATOM   2072  CA  PRO A 257      11.985  35.183 -19.043  1.00 21.51           C  
ATOM   2073  C   PRO A 257      10.677  35.323 -19.814  1.00 21.89           C  
ATOM   2074  O   PRO A 257       9.664  35.769 -19.261  1.00 22.39           O  
ATOM   2075  CB  PRO A 257      12.182  33.743 -18.552  1.00 21.61           C  
ATOM   2076  CG  PRO A 257      11.536  33.733 -17.233  1.00 21.91           C  
ATOM   2077  CD  PRO A 257      11.863  35.053 -16.626  1.00 20.82           C  
ATOM   2078  N   SER A 258      10.710  34.946 -21.090  1.00 22.67           N  
ATOM   2079  CA  SER A 258       9.551  35.061 -21.966  1.00 23.31           C  
ATOM   2080  C   SER A 258       8.358  34.273 -21.429  1.00 22.67           C  
ATOM   2081  O   SER A 258       8.500  33.110 -21.065  1.00 23.59           O  
ATOM   2082  CB  SER A 258       9.912  34.570 -23.373  1.00 24.06           C  
ATOM   2083  OG  SER A 258       8.797  34.631 -24.238  1.00 28.25           O  
ATOM   2084  N   GLY A 259       7.193  34.916 -21.391  1.00 21.95           N  
ATOM   2085  CA  GLY A 259       5.949  34.283 -20.973  1.00 20.77           C  
ATOM   2086  C   GLY A 259       5.767  34.114 -19.469  1.00 19.82           C  
ATOM   2087  O   GLY A 259       4.805  33.464 -19.042  1.00 20.29           O  
ATOM   2088  N   ALA A 260       6.642  34.724 -18.672  1.00 18.17           N  
ATOM   2089  CA  ALA A 260       6.587  34.539 -17.204  1.00 17.36           C  
ATOM   2090  C   ALA A 260       5.218  34.893 -16.647  1.00 17.36           C  
ATOM   2091  O   ALA A 260       4.660  34.157 -15.828  1.00 16.66           O  
ATOM   2092  CB  ALA A 260       7.659  35.352 -16.518  1.00 17.44           C  
ATOM   2093  N   ILE A 261       4.686  36.032 -17.075  1.00 17.54           N  
ATOM   2094  CA  ILE A 261       3.374  36.470 -16.655  1.00 17.67           C  
ATOM   2095  C   ILE A 261       2.324  35.777 -17.526  1.00 18.39           C  
ATOM   2096  O   ILE A 261       2.297  35.964 -18.753  1.00 20.21           O  
ATOM   2097  CB  ILE A 261       3.254  38.009 -16.729  1.00 18.37           C  
ATOM   2098  CG1 ILE A 261       4.232  38.630 -15.734  1.00 20.32           C  
ATOM   2099  CG2 ILE A 261       1.834  38.441 -16.437  1.00 18.86           C  
ATOM   2100  CD1 ILE A 261       4.280  40.139 -15.747  1.00 21.52           C  
ATOM   2101  N   GLY A 262       1.463  34.986 -16.899  1.00 18.70           N  
ATOM   2102  CA  GLY A 262       0.473  34.214 -17.609  1.00 18.42           C  
ATOM   2103  C   GLY A 262       0.314  32.827 -17.032  1.00 18.48           C  
ATOM   2104  O   GLY A 262       1.062  32.425 -16.111  1.00 17.29           O  
ATOM   2105  N   PRO A 263      -0.659  32.077 -17.562  1.00 19.09           N  
ATOM   2106  CA  PRO A 263      -0.900  30.723 -17.092  1.00 19.04           C  
ATOM   2107  C   PRO A 263       0.293  29.808 -17.319  1.00 18.49           C  
ATOM   2108  O   PRO A 263       1.207  30.110 -18.091  1.00 18.85           O  
ATOM   2109  CB  PRO A 263      -2.119  30.271 -17.907  1.00 19.68           C  
ATOM   2110  CG  PRO A 263      -2.202  31.182 -19.060  1.00 21.26           C  
ATOM   2111  CD  PRO A 263      -1.591  32.471 -18.640  1.00 19.76           C  
ATOM   2112  N   GLY A 264       0.296  28.703 -16.584  1.00 17.07           N  
ATOM   2113  CA  GLY A 264       1.373  27.731 -16.659  1.00 16.37           C  
ATOM   2114  C   GLY A 264       0.879  26.386 -17.141  1.00 15.81           C  
ATOM   2115  O   GLY A 264      -0.279  26.021 -16.921  1.00 16.15           O  
ATOM   2116  N   ALA A 265       1.764  25.645 -17.797  1.00 15.73           N  
ATOM   2117  CA  ALA A 265       1.460  24.294 -18.247  1.00 16.17           C  
ATOM   2118  C   ALA A 265       1.204  23.384 -17.034  1.00 16.05           C  
ATOM   2119  O   ALA A 265       1.729  23.606 -15.925  1.00 15.67           O  
ATOM   2120  CB  ALA A 265       2.617  23.752 -19.072  1.00 16.67           C  
ATOM   2121  N   GLU A 266       0.397  22.349 -17.230  1.00 17.10           N  
ATOM   2122  CA  GLU A 266       0.230  21.308 -16.214  1.00 17.92           C  
ATOM   2123  C   GLU A 266       1.561  20.587 -15.988  1.00 17.30           C  
ATOM   2124  O   GLU A 266       2.292  20.288 -16.949  1.00 17.76           O  
ATOM   2125  CB  GLU A 266      -0.841  20.303 -16.667  1.00 19.76           C  
ATOM   2126  CG  GLU A 266      -1.215  19.284 -15.618  1.00 23.26           C  
ATOM   2127  CD  GLU A 266      -2.413  18.430 -15.995  1.00 27.93           C  
ATOM   2128  OE1 GLU A 266      -3.153  18.801 -16.925  1.00 31.66           O  
ATOM   2129  OE2 GLU A 266      -2.618  17.382 -15.344  1.00 31.57           O1-
ATOM   2130  N   ALA A 267       1.890  20.324 -14.719  1.00 16.44           N  
ATOM   2131  CA  ALA A 267       3.038  19.499 -14.387  1.00 15.83           C  
ATOM   2132  C   ALA A 267       2.783  18.069 -14.850  1.00 16.10           C  
ATOM   2133  O   ALA A 267       1.668  17.552 -14.693  1.00 17.52           O  
ATOM   2134  CB  ALA A 267       3.300  19.528 -12.887  1.00 16.31           C  
ATOM   2135  N   VAL A 268       3.819  17.453 -15.407  1.00 16.33           N  
ATOM   2136  CA  VAL A 268       3.714  16.133 -16.036  1.00 17.19           C  
ATOM   2137  C   VAL A 268       4.894  15.249 -15.617  1.00 15.99           C  
ATOM   2138  O   VAL A 268       5.866  15.730 -15.018  1.00 15.75           O  
ATOM   2139  CB  VAL A 268       3.656  16.249 -17.587  1.00 19.04           C  
ATOM   2140  CG1 VAL A 268       2.408  16.985 -18.027  1.00 20.72           C  
ATOM   2141  CG2 VAL A 268       4.889  16.934 -18.099  1.00 20.65           C  
ATOM   2142  N   PRO A 269       4.807  13.940 -15.883  1.00 15.52           N  
ATOM   2143  CA  PRO A 269       5.967  13.098 -15.610  1.00 15.70           C  
ATOM   2144  C   PRO A 269       7.238  13.542 -16.340  1.00 15.51           C  
ATOM   2145  O   PRO A 269       7.197  13.905 -17.524  1.00 16.66           O  
ATOM   2146  CB  PRO A 269       5.508  11.709 -16.074  1.00 16.06           C  
ATOM   2147  CG  PRO A 269       4.028  11.744 -15.914  1.00 17.70           C  
ATOM   2148  CD  PRO A 269       3.649  13.136 -16.334  1.00 16.80           C  
ATOM   2149  N   LEU A 270       8.357  13.494 -15.641  1.00 15.36           N  
ATOM   2150  CA  LEU A 270       9.664  13.790 -16.191  1.00 15.47           C  
ATOM   2151  C   LEU A 270      10.177  12.600 -16.982  1.00 16.47           C  
ATOM   2152  O   LEU A 270       9.759  11.471 -16.759  1.00 16.66           O  
ATOM   2153  CB  LEU A 270      10.638  14.094 -15.059  1.00 15.28           C  
ATOM   2154  CG  LEU A 270      10.287  15.298 -14.187  1.00 16.88           C  
ATOM   2155  CD1 LEU A 270      11.200  15.323 -12.965  1.00 17.35           C  
ATOM   2156  CD2 LEU A 270      10.357  16.590 -14.971  1.00 19.30           C  
ATOM   2157  N   SER A 271      11.100  12.869 -17.898  1.00 17.80           N  
ATOM   2158  CA  SER A 271      11.766  11.806 -18.649  1.00 19.41           C  
ATOM   2159  C   SER A 271      13.145  12.284 -19.067  1.00 19.62           C  
ATOM   2160  O   SER A 271      13.316  13.457 -19.370  1.00 20.68           O  
ATOM   2161  CB  SER A 271      10.948  11.435 -19.880  1.00 20.79           C  
ATOM   2162  OG  SER A 271      11.519  10.307 -20.511  1.00 25.58           O  
ATOM   2163  N   PHE A 272      14.124  11.383 -19.024  1.00 20.13           N  
ATOM   2164  CA  PHE A 272      15.505  11.698 -19.400  1.00 20.92           C  
ATOM   2165  C   PHE A 272      16.024  10.672 -20.398  1.00 22.57           C  
ATOM   2166  O   PHE A 272      15.856   9.471 -20.206  1.00 23.23           O  
ATOM   2167  CB  PHE A 272      16.397  11.765 -18.158  1.00 19.89           C  
ATOM   2168  CG  PHE A 272      15.873  12.723 -17.138  1.00 18.72           C  
ATOM   2169  CD1 PHE A 272      16.201  14.063 -17.198  1.00 19.62           C  
ATOM   2170  CD2 PHE A 272      14.977  12.299 -16.165  1.00 16.72           C  
ATOM   2171  CE1 PHE A 272      15.663  14.956 -16.292  1.00 19.36           C  
ATOM   2172  CE2 PHE A 272      14.435  13.201 -15.268  1.00 16.16           C  
ATOM   2173  CZ  PHE A 272      14.787  14.521 -15.325  1.00 18.23           C  
ATOM   2174  N   ALA A 273      16.668  11.168 -21.451  1.00 24.66           N  
ATOM   2175  CA  ALA A 273      17.288  10.305 -22.454  1.00 25.91           C  
ATOM   2176  C   ALA A 273      18.361   9.423 -21.819  1.00 27.30           C  
ATOM   2177  O   ALA A 273      19.175   9.905 -21.024  1.00 28.06           O  
ATOM   2178  CB  ALA A 273      17.883  11.145 -23.563  1.00 26.33           C  
ATOM   2179  N   SER A 274      18.364   8.133 -22.176  1.00 28.91           N  
ATOM   2180  CA  SER A 274      19.282   7.153 -21.584  1.00 29.71           C  
ATOM   2181  C   SER A 274      20.757   7.487 -21.805  1.00 29.97           C  
ATOM   2182  O   SER A 274      21.606   7.035 -21.039  1.00 31.24           O  
ATOM   2183  CB  SER A 274      18.987   5.731 -22.105  1.00 30.21           C  
ATOM   2184  OG  SER A 274      17.895   5.144 -21.414  1.00 32.12           O  
ATOM   2185  N   THR A 275      21.053   8.280 -22.836  1.00 29.85           N  
ATOM   2186  CA  THR A 275      22.425   8.700 -23.135  1.00 30.12           C  
ATOM   2187  C   THR A 275      22.846   9.979 -22.410  1.00 29.74           C  
ATOM   2188  O   THR A 275      24.004  10.398 -22.512  1.00 30.60           O  
ATOM   2189  CB  THR A 275      22.626   8.930 -24.649  1.00 30.30           C  
ATOM   2190  OG1 THR A 275      21.825  10.036 -25.086  1.00 31.72           O  
ATOM   2191  CG2 THR A 275      22.252   7.678 -25.445  1.00 30.93           C  
ATOM   2192  N   MET A 276      21.916  10.611 -21.693  1.00 29.00           N  
ATOM   2193  CA  MET A 276      22.250  11.803 -20.917  1.00 28.48           C  
ATOM   2194  C   MET A 276      22.849  11.401 -19.586  1.00 26.46           C  
ATOM   2195  O   MET A 276      22.235  10.651 -18.824  1.00 27.43           O  
ATOM   2196  CB  MET A 276      21.016  12.659 -20.661  1.00 28.66           C  
ATOM   2197  CG  MET A 276      21.328  13.909 -19.867  1.00 29.68           C  
ATOM   2198  SD  MET A 276      19.930  15.008 -19.752  1.00 32.36           S  
ATOM   2199  CE  MET A 276      20.719  16.483 -19.113  1.00 30.44           C  
ATOM   2200  N   THR A 277      24.038  11.912 -19.293  1.00 24.01           N  
ATOM   2201  CA  THR A 277      24.669  11.657 -18.011  1.00 22.32           C  
ATOM   2202  C   THR A 277      24.158  12.728 -17.041  1.00 20.43           C  
ATOM   2203  O   THR A 277      23.961  13.884 -17.427  1.00 20.18           O  
ATOM   2204  CB  THR A 277      26.187  11.716 -18.085  1.00 22.71           C  
ATOM   2205  OG1 THR A 277      26.569  12.985 -18.612  1.00 24.24           O  
ATOM   2206  CG2 THR A 277      26.737  10.593 -18.977  1.00 22.75           C  
ATOM   2207  N   PRO A 278      23.920  12.342 -15.782  1.00 18.41           N  
ATOM   2208  CA  PRO A 278      23.433  13.320 -14.815  1.00 17.26           C  
ATOM   2209  C   PRO A 278      24.513  14.331 -14.423  1.00 16.40           C  
ATOM   2210  O   PRO A 278      25.712  14.033 -14.464  1.00 16.98           O  
ATOM   2211  CB  PRO A 278      23.026  12.452 -13.621  1.00 17.29           C  
ATOM   2212  CG  PRO A 278      23.887  11.220 -13.743  1.00 18.04           C  
ATOM   2213  CD  PRO A 278      24.077  10.998 -15.199  1.00 18.63           C  
ATOM   2214  N   PHE A 279      24.083  15.541 -14.105  1.00 15.52           N  
ATOM   2215  CA  PHE A 279      24.937  16.503 -13.450  1.00 14.85           C  
ATOM   2216  C   PHE A 279      25.366  16.021 -12.069  1.00 14.50           C  
ATOM   2217  O   PHE A 279      24.564  15.430 -11.336  1.00 14.64           O  
ATOM   2218  CB  PHE A 279      24.211  17.835 -13.263  1.00 15.74           C  
ATOM   2219  CG  PHE A 279      23.885  18.556 -14.532  1.00 15.37           C  
ATOM   2220  CD1 PHE A 279      24.834  19.367 -15.158  1.00 17.66           C  
ATOM   2221  CD2 PHE A 279      22.621  18.479 -15.085  1.00 16.82           C  
ATOM   2222  CE1 PHE A 279      24.507  20.063 -16.332  1.00 18.70           C  
ATOM   2223  CE2 PHE A 279      22.300  19.177 -16.245  1.00 18.90           C  
ATOM   2224  CZ  PHE A 279      23.252  19.956 -16.870  1.00 19.36           C  
ATOM   2225  N   LEU A 280      26.611  16.295 -11.700  1.00 14.13           N  
ATOM   2226  CA  LEU A 280      27.116  15.987 -10.383  1.00 14.46           C  
ATOM   2227  C   LEU A 280      26.283  16.671  -9.297  1.00 13.84           C  
ATOM   2228  O   LEU A 280      25.960  17.858  -9.387  1.00 14.67           O  
ATOM   2229  CB  LEU A 280      28.568  16.445 -10.250  1.00 14.87           C  
ATOM   2230  CG  LEU A 280      29.596  15.645 -11.035  1.00 17.09           C  
ATOM   2231  CD1 LEU A 280      30.920  16.405 -11.082  1.00 19.22           C  
ATOM   2232  CD2 LEU A 280      29.756  14.260 -10.420  1.00 18.79           C  
ATOM   2233  N   LEU A 281      25.968  15.919  -8.255  1.00 13.13           N  
ATOM   2234  CA  LEU A 281      25.233  16.448  -7.111  1.00 13.05           C  
ATOM   2235  C   LEU A 281      26.148  17.231  -6.191  1.00 13.70           C  
ATOM   2236  O   LEU A 281      27.273  16.819  -5.919  1.00 14.66           O  
ATOM   2237  CB  LEU A 281      24.600  15.307  -6.312  1.00 12.78           C  
ATOM   2238  CG  LEU A 281      23.545  14.502  -7.045  1.00 12.33           C  
ATOM   2239  CD1 LEU A 281      23.304  13.168  -6.349  1.00 12.51           C  
ATOM   2240  CD2 LEU A 281      22.244  15.298  -7.134  1.00 12.56           C  
ATOM   2241  N   ALA A 282      25.649  18.346  -5.662  1.00 14.20           N  
ATOM   2242  CA  ALA A 282      26.349  19.032  -4.579  1.00 14.56           C  
ATOM   2243  C   ALA A 282      26.524  18.081  -3.388  1.00 15.08           C  
ATOM   2244  O   ALA A 282      25.611  17.323  -3.068  1.00 14.85           O  
ATOM   2245  CB  ALA A 282      25.583  20.270  -4.153  1.00 15.39           C  
ATOM   2246  N   THR A 283      27.693  18.114  -2.743  1.00 15.61           N  
ATOM   2247  CA  THR A 283      28.051  17.157  -1.692  1.00 16.35           C  
ATOM   2248  C   THR A 283      27.973  17.702  -0.265  1.00 15.82           C  
ATOM   2249  O   THR A 283      28.350  17.033   0.686  1.00 16.80           O  
ATOM   2250  CB  THR A 283      29.488  16.643  -1.907  1.00 17.28           C  
ATOM   2251  OG1 THR A 283      30.353  17.774  -2.033  1.00 19.98           O  
ATOM   2252  CG2 THR A 283      29.572  15.836  -3.192  1.00 18.19           C  
ATOM   2253  N   ASN A 284      27.450  18.911  -0.111  1.00 15.26           N  
ATOM   2254  CA  ASN A 284      27.427  19.560   1.182  1.00 15.46           C  
ATOM   2255  C   ASN A 284      26.689  18.732   2.234  1.00 15.11           C  
ATOM   2256  O   ASN A 284      25.650  18.095   1.925  1.00 15.54           O  
ATOM   2257  CB  ASN A 284      26.746  20.927   1.074  1.00 15.71           C  
ATOM   2258  CG  ASN A 284      27.462  21.861   0.140  1.00 16.48           C  
ATOM   2259  OD1 ASN A 284      28.071  22.850   0.579  1.00 22.00           O  
ATOM   2260  ND2 ASN A 284      27.404  21.572  -1.143  1.00 17.35           N  
ATOM   2261  N   ALA A 285      27.168  18.774   3.476  1.00 14.32           N  
ATOM   2262  CA  ALA A 285      26.469  18.150   4.612  1.00 14.55           C  
ATOM   2263  C   ALA A 285      25.055  18.733   4.730  1.00 13.72           C  
ATOM   2264  O   ALA A 285      24.810  19.869   4.323  1.00 14.22           O  
ATOM   2265  CB  ALA A 285      27.222  18.402   5.897  1.00 15.60           C  
ATOM   2266  N   PRO A 286      24.131  17.978   5.324  1.00 13.25           N  
ATOM   2267  CA  PRO A 286      22.773  18.508   5.452  1.00 12.59           C  
ATOM   2268  C   PRO A 286      22.694  19.706   6.387  1.00 11.97           C  
ATOM   2269  O   PRO A 286      23.287  19.716   7.474  1.00 12.47           O  
ATOM   2270  CB  PRO A 286      21.998  17.335   6.043  1.00 13.62           C  
ATOM   2271  CG  PRO A 286      23.038  16.439   6.653  1.00 15.91           C  
ATOM   2272  CD  PRO A 286      24.265  16.618   5.871  1.00 14.45           C  
ATOM   2273  N   TYR A 287      21.910  20.688   5.976  1.00 11.48           N  
ATOM   2274  CA  TYR A 287      21.610  21.836   6.794  1.00 11.55           C  
ATOM   2275  C   TYR A 287      20.769  21.440   8.007  1.00 11.06           C  
ATOM   2276  O   TYR A 287      19.871  20.585   7.934  1.00 10.74           O  
ATOM   2277  CB  TYR A 287      20.824  22.854   5.957  1.00 11.92           C  
ATOM   2278  CG  TYR A 287      20.063  23.895   6.764  1.00 11.22           C  
ATOM   2279  CD1 TYR A 287      18.740  23.683   7.152  1.00 10.85           C  
ATOM   2280  CD2 TYR A 287      20.678  25.077   7.139  1.00 11.93           C  
ATOM   2281  CE1 TYR A 287      18.043  24.627   7.890  1.00 11.35           C  
ATOM   2282  CE2 TYR A 287      19.992  26.039   7.870  1.00 12.22           C  
ATOM   2283  CZ  TYR A 287      18.686  25.810   8.252  1.00 11.72           C  
ATOM   2284  OH  TYR A 287      18.036  26.781   8.971  1.00 12.09           O  
ATOM   2285  N   TYR A 288      21.032  22.096   9.127  1.00 11.75           N  
ATOM   2286  CA  TYR A 288      20.109  22.074  10.245  1.00 12.52           C  
ATOM   2287  C   TYR A 288      20.151  23.414  10.955  1.00 12.24           C  
ATOM   2288  O   TYR A 288      21.182  24.114  10.949  1.00 13.19           O  
ATOM   2289  CB  TYR A 288      20.382  20.918  11.218  1.00 13.97           C  
ATOM   2290  CG  TYR A 288      21.729  20.956  11.896  1.00 15.96           C  
ATOM   2291  CD1 TYR A 288      22.865  20.505  11.234  1.00 16.59           C  
ATOM   2292  CD2 TYR A 288      21.869  21.412  13.196  1.00 17.64           C  
ATOM   2293  CE1 TYR A 288      24.115  20.516  11.844  1.00 18.06           C  
ATOM   2294  CE2 TYR A 288      23.123  21.426  13.819  1.00 19.04           C  
ATOM   2295  CZ  TYR A 288      24.235  20.988  13.126  1.00 18.76           C  
ATOM   2296  OH  TYR A 288      25.479  20.992  13.725  1.00 21.59           O  
ATOM   2297  N   ALA A 289      19.035  23.770  11.579  1.00 12.25           N  
ATOM   2298  CA  ALA A 289      18.909  25.075  12.208  1.00 13.70           C  
ATOM   2299  C   ALA A 289      19.829  25.188  13.395  1.00 14.78           C  
ATOM   2300  O   ALA A 289      19.908  24.287  14.207  1.00 13.66           O  
ATOM   2301  CB  ALA A 289      17.485  25.290  12.645  1.00 14.23           C  
ATOM   2302  N   GLN A 290      20.552  26.300  13.456  1.00 15.88           N  
ATOM   2303  CA  GLN A 290      21.555  26.525  14.501  1.00 18.16           C  
ATOM   2304  C   GLN A 290      21.409  27.867  15.222  1.00 18.76           C  
ATOM   2305  O   GLN A 290      22.180  28.150  16.134  1.00 20.01           O  
ATOM   2306  CB  GLN A 290      22.965  26.362  13.917  1.00 19.25           C  
ATOM   2307  CG  GLN A 290      23.269  24.902  13.618  1.00 21.06           C  
ATOM   2308  CD  GLN A 290      24.546  24.670  12.841  1.00 23.99           C  
ATOM   2309  OE1 GLN A 290      25.642  24.931  13.334  1.00 27.57           O  
ATOM   2310  NE2 GLN A 290      24.416  24.127  11.635  1.00 25.01           N  
ATOM   2311  N   ASP A 291      20.403  28.659  14.861  1.00 19.36           N  
ATOM   2312  CA  ASP A 291      20.274  30.035  15.378  1.00 20.43           C  
ATOM   2313  C   ASP A 291      18.816  30.313  15.772  1.00 19.89           C  
ATOM   2314  O   ASP A 291      18.178  31.207  15.204  1.00 21.44           O  
ATOM   2315  CB  ASP A 291      20.792  31.020  14.302  1.00 21.23           C  
ATOM   2316  CG  ASP A 291      20.866  32.479  14.774  1.00 24.52           C  
ATOM   2317  OD1 ASP A 291      20.971  32.726  15.991  1.00 27.97           O  
ATOM   2318  OD2 ASP A 291      20.838  33.377  13.894  1.00 27.88           O1-
ATOM   2319  N   PRO A 292      18.281  29.573  16.770  1.00 19.08           N  
ATOM   2320  CA  PRO A 292      18.883  28.527  17.605  1.00 18.44           C  
ATOM   2321  C   PRO A 292      18.778  27.105  17.080  1.00 17.37           C  
ATOM   2322  O   PRO A 292      17.978  26.824  16.177  1.00 17.02           O  
ATOM   2323  CB  PRO A 292      18.023  28.585  18.857  1.00 19.14           C  
ATOM   2324  CG  PRO A 292      16.677  28.932  18.348  1.00 19.52           C  
ATOM   2325  CD  PRO A 292      16.904  29.867  17.208  1.00 19.53           C  
ATOM   2326  N   THR A 293      19.537  26.193  17.684  1.00 16.66           N  
ATOM   2327  CA  THR A 293      19.279  24.762  17.489  1.00 17.34           C  
ATOM   2328  C   THR A 293      17.940  24.383  18.105  1.00 16.66           C  
ATOM   2329  O   THR A 293      17.414  25.063  18.988  1.00 18.16           O  
ATOM   2330  CB  THR A 293      20.340  23.857  18.110  1.00 18.38           C  
ATOM   2331  OG1 THR A 293      20.412  24.092  19.522  1.00 21.31           O  
ATOM   2332  CG2 THR A 293      21.703  24.091  17.495  1.00 19.25           C  
ATOM   2333  N   LEU A 294      17.381  23.277  17.628  1.00 14.89           N  
ATOM   2334  CA  LEU A 294      16.057  22.846  18.052  1.00 14.46           C  
ATOM   2335  C   LEU A 294      16.129  21.697  19.035  1.00 14.31           C  
ATOM   2336  O   LEU A 294      16.971  20.809  18.903  1.00 15.53           O  
ATOM   2337  CB  LEU A 294      15.249  22.393  16.836  1.00 14.08           C  
ATOM   2338  CG  LEU A 294      15.306  23.426  15.693  1.00 18.64           C  
ATOM   2339  CD1 LEU A 294      14.531  22.929  14.498  1.00 20.30           C  
ATOM   2340  CD2 LEU A 294      14.833  24.799  16.076  1.00 18.79           C  
ATOM   2341  N   GLY A 295      15.197  21.704  19.976  1.00 13.87           N  
ATOM   2342  CA  GLY A 295      14.998  20.594  20.884  1.00 14.01           C  
ATOM   2343  C   GLY A 295      14.034  19.557  20.322  1.00 13.15           C  
ATOM   2344  O   GLY A 295      13.435  19.747  19.252  1.00 12.67           O  
ATOM   2345  N   PRO A 296      13.860  18.449  21.033  1.00 12.46           N  
ATOM   2346  CA  PRO A 296      13.019  17.363  20.547  1.00 12.32           C  
ATOM   2347  C   PRO A 296      11.563  17.727  20.278  1.00 12.02           C  
ATOM   2348  O   PRO A 296      10.922  17.084  19.437  1.00 11.68           O  
ATOM   2349  CB  PRO A 296      13.120  16.299  21.653  1.00 13.14           C  
ATOM   2350  CG  PRO A 296      13.652  17.003  22.830  1.00 14.97           C  
ATOM   2351  CD  PRO A 296      14.491  18.127  22.330  1.00 13.36           C  
ATOM   2352  N   ASN A 297      11.040  18.723  20.993  1.00 11.90           N  
ATOM   2353  CA  ASN A 297       9.640  19.127  20.846  1.00 12.09           C  
ATOM   2354  C   ASN A 297       9.446  20.321  19.910  1.00 12.47           C  
ATOM   2355  O   ASN A 297       8.327  20.836  19.829  1.00 13.79           O  
ATOM   2356  CB  ASN A 297       9.010  19.420  22.230  1.00 12.98           C  
ATOM   2357  CG  ASN A 297       8.917  18.191  23.105  1.00 14.69           C  
ATOM   2358  OD1 ASN A 297       9.097  18.251  24.334  1.00 19.00           O  
ATOM   2359  ND2 ASN A 297       8.615  17.086  22.510  1.00 14.05           N  
ATOM   2360  N   ASP A 298      10.499  20.740  19.203  1.00 12.43           N  
ATOM   2361  CA  ASP A 298      10.441  21.924  18.316  1.00 13.05           C  
ATOM   2362  C   ASP A 298      10.290  21.582  16.827  1.00 13.81           C  
ATOM   2363  O   ASP A 298      10.136  22.509  16.005  1.00 14.73           O  
ATOM   2364  CB  ASP A 298      11.696  22.773  18.474  1.00 13.05           C  
ATOM   2365  CG  ASP A 298      11.878  23.331  19.885  1.00 14.59           C  
ATOM   2366  OD1 ASP A 298      10.865  23.545  20.592  1.00 16.24           O  
ATOM   2367  OD2 ASP A 298      13.054  23.556  20.270  1.00 16.48           O1-
ATOM   2368  OXT ASP A 298      10.362  20.403  16.442  1.00 13.56           O1-
TER   
HETATM 2370 MN    MN A1299      15.896  24.720  -6.958  0.80 10.62          MN  
HETATM 2371 FE   HEM A1300       8.670  18.951  -2.007  1.00  7.91          FE  
HETATM 2372  CHA HEM A1300      10.608  21.510  -3.265  1.00  7.78           C  
HETATM 2373  CHB HEM A1300      10.375  16.760  -4.083  1.00  7.74           C  
HETATM 2374  CHC HEM A1300       6.242  16.569  -1.529  1.00  8.32           C  
HETATM 2375  CHD HEM A1300       6.725  21.211  -0.371  1.00  7.47           C  
HETATM 2376  NA  HEM A1300      10.192  19.112  -3.440  1.00  8.26           N  
HETATM 2377  C1A HEM A1300      10.904  20.255  -3.734  1.00  7.04           C  
HETATM 2378  C2A HEM A1300      11.979  19.906  -4.620  1.00  8.38           C  
HETATM 2379  C3A HEM A1300      11.907  18.587  -4.857  1.00  8.22           C  
HETATM 2380  C4A HEM A1300      10.777  18.076  -4.130  1.00  7.73           C  
HETATM 2381  CMA HEM A1300      12.833  17.757  -5.756  1.00 10.39           C  
HETATM 2382  CAA HEM A1300      12.978  20.959  -5.147  1.00  8.50           C  
HETATM 2383  CBA HEM A1300      12.357  21.912  -6.179  1.00  8.61           C  
HETATM 2384  CGA HEM A1300      13.177  23.205  -6.193  1.00  9.43           C  
HETATM 2385  O1A HEM A1300      14.214  23.391  -6.945  1.00  9.36           O  
HETATM 2386  O2A HEM A1300      12.793  24.055  -5.339  1.00  9.36           O  
HETATM 2387  NB  HEM A1300       8.322  17.021  -2.723  1.00  8.02           N  
HETATM 2388  C1B HEM A1300       9.250  16.256  -3.444  1.00  8.16           C  
HETATM 2389  C2B HEM A1300       8.810  14.882  -3.388  1.00  8.30           C  
HETATM 2390  C3B HEM A1300       7.694  14.840  -2.664  1.00  8.74           C  
HETATM 2391  C4B HEM A1300       7.338  16.178  -2.266  1.00  8.03           C  
HETATM 2392  CMB HEM A1300       9.583  13.730  -4.059  1.00  9.59           C  
HETATM 2393  CAB HEM A1300       6.815  13.652  -2.300  1.00  9.52           C  
HETATM 2394  CBB HEM A1300       7.071  12.386  -2.571  1.00 11.08           C  
HETATM 2395  NC  HEM A1300       6.810  18.902  -1.079  1.00  8.21           N  
HETATM 2396  C1C HEM A1300       5.991  17.807  -0.999  1.00  7.73           C  
HETATM 2397  C2C HEM A1300       4.825  18.187  -0.231  1.00  8.35           C  
HETATM 2398  C3C HEM A1300       5.002  19.456   0.146  1.00  7.86           C  
HETATM 2399  C4C HEM A1300       6.240  19.926  -0.403  1.00  7.40           C  
HETATM 2400  CMC HEM A1300       3.609  17.285   0.048  1.00  9.35           C  
HETATM 2401  CAC HEM A1300       4.112  20.313   1.028  1.00  8.54           C  
HETATM 2402  CBC HEM A1300       2.831  20.115   1.223  1.00  9.58           C  
HETATM 2403  ND  HEM A1300       8.650  21.008  -1.889  1.00  7.06           N  
HETATM 2404  C1D HEM A1300       7.738  21.748  -1.146  1.00  7.23           C  
HETATM 2405  C2D HEM A1300       7.992  23.147  -1.310  1.00  7.90           C  
HETATM 2406  C3D HEM A1300       9.175  23.228  -2.156  1.00  7.88           C  
HETATM 2407  C4D HEM A1300       9.541  21.884  -2.487  1.00  7.35           C  
HETATM 2408  CMD HEM A1300       7.175  24.277  -0.762  1.00  8.48           C  
HETATM 2409  CAD HEM A1300       9.826  24.482  -2.703  1.00  8.29           C  
HETATM 2410  CBD HEM A1300      11.065  24.904  -1.931  1.00  7.99           C  
HETATM 2411  CGD HEM A1300      11.685  26.176  -2.486  1.00  8.38           C  
HETATM 2412  O1D HEM A1300      12.576  26.747  -1.794  1.00  9.62           O  
HETATM 2413  O2D HEM A1300      11.335  26.605  -3.608  1.00  9.08           O  
HETATM 2414  C1  NAG A1301      -6.690  11.095  18.484  1.00 16.94           C  
HETATM 2415  C2  NAG A1301      -7.604  10.812  17.294  1.00 17.26           C  
HETATM 2416  C3  NAG A1301      -9.047  11.257  17.583  1.00 18.33           C  
HETATM 2417  C4  NAG A1301      -9.546  10.634  18.896  1.00 19.63           C  
HETATM 2418  C5  NAG A1301      -8.523  10.902  20.004  1.00 19.65           C  
HETATM 2419  C6  NAG A1301      -8.919  10.257  21.335  1.00 20.76           C  
HETATM 2420  C7  NAG A1301      -6.771  10.783  14.990  1.00 19.32           C  
HETATM 2421  C8  NAG A1301      -6.191  11.580  13.853  1.00 19.42           C  
HETATM 2422  N2  NAG A1301      -7.094  11.461  16.090  1.00 17.95           N  
HETATM 2423  O3  NAG A1301      -9.887  10.934  16.478  1.00 20.81           O  
HETATM 2424  O4  NAG A1301     -10.780  11.167  19.322  1.00 23.21           O  
HETATM 2425  O5  NAG A1301      -7.243  10.437  19.609  1.00 17.92           O  
HETATM 2426  O6  NAG A1301      -9.139   8.876  21.150  1.00 23.61           O  
HETATM 2427  O7  NAG A1301      -6.930   9.566  14.883  1.00 22.80           O  
HETATM 2428  C1  NAG A1302      22.789   9.933  -2.734  1.00 12.39           C  
HETATM 2429  C2  NAG A1302      24.208  10.174  -2.186  1.00 13.04           C  
HETATM 2430  C3  NAG A1302      25.128  10.698  -3.293  1.00 14.03           C  
HETATM 2431  C4  NAG A1302      25.056   9.803  -4.526  1.00 13.96           C  
HETATM 2432  C5  NAG A1302      23.599   9.557  -4.920  1.00 13.93           C  
HETATM 2433  C6  NAG A1302      23.417   8.601  -6.100  1.00 14.48           C  
HETATM 2434  C7  NAG A1302      24.090  10.804   0.204  1.00 13.53           C  
HETATM 2435  C8  NAG A1302      24.245  11.900   1.225  1.00 14.07           C  
HETATM 2436  N2  NAG A1302      24.216  11.131  -1.078  1.00 13.06           N  
HETATM 2437  O3  NAG A1302      26.453  10.834  -2.798  1.00 17.02           O  
HETATM 2438  O4  NAG A1302      25.765  10.463  -5.573  1.00 15.04           O  
HETATM 2439  O5  NAG A1302      22.872   9.036  -3.821  1.00 13.24           O  
HETATM 2440  O6  NAG A1302      24.029   7.358  -5.779  1.00 16.90           O  
HETATM 2441  O7  NAG A1302      23.872   9.653   0.602  1.00 14.55           O  
HETATM 2442  C1  NAG A1303      26.775   9.688  -6.216  1.00 16.27           C  
HETATM 2443  C2  NAG A1303      27.346  10.549  -7.340  1.00 15.15           C  
HETATM 2444  C3  NAG A1303      28.512   9.825  -8.014  1.00 18.04           C  
HETATM 2445  C4  NAG A1303      29.475   9.225  -6.999  1.00 21.74           C  
HETATM 2446  C5  NAG A1303      28.773   8.541  -5.830  1.00 21.22           C  
HETATM 2447  C6  NAG A1303      29.760   8.162  -4.730  1.00 23.60           C  
HETATM 2448  C7  NAG A1303      26.132  12.122  -8.791  1.00 13.97           C  
HETATM 2449  C8  NAG A1303      25.218  12.251  -9.965  1.00 14.43           C  
HETATM 2450  N2  NAG A1303      26.351  10.872  -8.350  1.00 14.87           N  
HETATM 2451  O3  NAG A1303      29.207  10.705  -8.878  1.00 20.59           O  
HETATM 2452  O4  NAG A1303      30.260   8.225  -7.638  1.00 26.02           O  
HETATM 2453  O5  NAG A1303      27.777   9.389  -5.282  1.00 18.30           O  
HETATM 2454  O6  NAG A1303      29.095   7.372  -3.764  1.00 29.50           O  
HETATM 2455  O7  NAG A1303      26.625  13.120  -8.289  1.00 15.30           O  
HETATM 2456  C1  BMA A1304      31.582   8.680  -7.978  1.00 30.01           C  
HETATM 2457  C2  BMA A1304      32.502   7.459  -7.999  1.00 31.75           C  
HETATM 2458  C3  BMA A1304      33.868   7.821  -8.577  1.00 33.93           C  
HETATM 2459  C4  BMA A1304      33.679   8.535  -9.907  1.00 34.89           C  
HETATM 2460  C5  BMA A1304      32.840   9.783  -9.651  1.00 34.29           C  
HETATM 2461  C6  BMA A1304      32.680  10.664 -10.884  1.00 34.90           C  
HETATM 2462  O2  BMA A1304      31.894   6.435  -8.756  1.00 31.84           O  
HETATM 2463  O3  BMA A1304      34.663   6.666  -8.747  1.00 35.85           O  
HETATM 2464  O4  BMA A1304      34.935   8.840 -10.471  1.00 36.61           O  
HETATM 2465  O5  BMA A1304      31.565   9.342  -9.224  1.00 32.34           O  
HETATM 2466  O6  BMA A1304      31.934   9.997 -11.876  1.00 36.01           O  
HETATM 2467  C1  NAG A1305      12.623  27.714  14.977  1.00 11.56           C  
HETATM 2468  C2  NAG A1305      11.925  29.091  14.973  1.00 11.90           C  
HETATM 2469  C3  NAG A1305      12.242  29.821  16.277  1.00 12.74           C  
HETATM 2470  C4  NAG A1305      11.901  28.948  17.475  1.00 13.22           C  
HETATM 2471  C5  NAG A1305      12.608  27.617  17.360  1.00 12.93           C  
HETATM 2472  C6  NAG A1305      12.245  26.636  18.464  1.00 13.78           C  
HETATM 2473  C7  NAG A1305      11.561  30.477  12.999  1.00 11.79           C  
HETATM 2474  C8  NAG A1305      12.198  31.348  11.972  1.00 13.18           C  
HETATM 2475  N2  NAG A1305      12.397  29.864  13.841  1.00 11.64           N  
HETATM 2476  O3  NAG A1305      11.513  31.041  16.304  1.00 14.90           O  
HETATM 2477  O4  NAG A1305      12.379  29.585  18.644  1.00 17.04           O  
HETATM 2478  O5  NAG A1305      12.233  27.016  16.141  1.00 12.06           O  
HETATM 2479  O6  NAG A1305      10.855  26.373  18.506  1.00 15.28           O  
HETATM 2480  O7  NAG A1305      10.349  30.355  13.040  1.00 12.48           O  
HETATM 2481  C1  MAN A1306      -6.062  21.795 -10.509  1.00 16.94           C  
HETATM 2482  C2  MAN A1306      -7.539  21.521 -10.288  1.00 19.05           C  
HETATM 2483  C3  MAN A1306      -7.856  20.060 -10.588  1.00 19.35           C  
HETATM 2484  C4  MAN A1306      -7.332  19.664 -11.970  1.00 19.91           C  
HETATM 2485  C5  MAN A1306      -5.861  20.066 -12.134  1.00 19.14           C  
HETATM 2486  C6  MAN A1306      -5.342  19.886 -13.561  1.00 19.62           C  
HETATM 2487  O2  MAN A1306      -8.297  22.392 -11.105  1.00 20.86           O  
HETATM 2488  O3  MAN A1306      -9.244  19.833 -10.458  1.00 21.40           O  
HETATM 2489  O4  MAN A1306      -7.460  18.266 -12.133  1.00 22.43           O  
HETATM 2490  O5  MAN A1306      -5.702  21.432 -11.822  1.00 17.60           O  
HETATM 2491  O6  MAN A1306      -3.937  20.073 -13.604  1.00 20.41           O  
HETATM 2492  C1  MAN A1307      -9.762  25.990  -6.618  1.00 14.77           C  
HETATM 2493  C2  MAN A1307     -10.467  27.327  -6.840  1.00 16.09           C  
HETATM 2494  C3  MAN A1307      -9.822  28.443  -6.028  1.00 15.94           C  
HETATM 2495  C4  MAN A1307      -9.689  28.029  -4.575  1.00 16.42           C  
HETATM 2496  C5  MAN A1307      -8.938  26.698  -4.508  1.00 15.38           C  
HETATM 2497  C6  MAN A1307      -8.826  26.205  -3.077  1.00 17.16           C  
HETATM 2498  O2  MAN A1307     -11.812  27.169  -6.456  1.00 19.87           O  
HETATM 2499  O3  MAN A1307     -10.592  29.640  -6.122  1.00 19.35           O  
HETATM 2500  O4  MAN A1307      -8.989  29.026  -3.855  1.00 17.09           O  
HETATM 2501  O5  MAN A1307      -9.649  25.710  -5.246  1.00 14.72           O  
HETATM 2502  O6  MAN A1307     -10.112  25.845  -2.645  1.00 20.88           O  
HETATM 2503  C1  MAN A1308       0.208  24.389 -10.774  1.00 11.01           C  
HETATM 2504  C2  MAN A1308       1.230  24.636 -11.870  1.00 11.95           C  
HETATM 2505  C3  MAN A1308       0.598  25.450 -12.994  1.00 11.93           C  
HETATM 2506  C4  MAN A1308      -0.668  24.752 -13.494  1.00 12.95           C  
HETATM 2507  C5  MAN A1308      -1.610  24.457 -12.323  1.00 12.74           C  
HETATM 2508  C6  MAN A1308      -2.826  23.644 -12.721  1.00 13.83           C  
HETATM 2509  O2  MAN A1308       1.665  23.381 -12.333  1.00 11.99           O  
HETATM 2510  O3  MAN A1308       1.513  25.688 -14.042  1.00 13.04           O  
HETATM 2511  O4  MAN A1308      -1.364  25.556 -14.435  1.00 13.98           O  
HETATM 2512  O5  MAN A1308      -0.938  23.755 -11.275  1.00 11.23           O  
HETATM 2513  O6  MAN A1308      -2.431  22.386 -13.223  1.00 15.95           O  
HETATM 2514  C1 AMAN A1309      -6.437  25.776 -12.543  0.50 14.11           C  
HETATM 2515  C2 AMAN A1309      -6.311  24.479 -13.334  0.50 14.63           C  
HETATM 2516  C3 AMAN A1309      -5.849  24.770 -14.758  0.50 15.85           C  
HETATM 2517  C4 AMAN A1309      -6.775  25.794 -15.406  0.50 16.53           C  
HETATM 2518  C5 AMAN A1309      -6.840  27.036 -14.518  0.50 16.42           C  
HETATM 2519  C6 AMAN A1309      -7.777  28.095 -15.104  0.50 17.48           C  
HETATM 2520  O2 AMAN A1309      -7.586  23.869 -13.357  0.50 14.99           O  
HETATM 2521  O3 AMAN A1309      -5.801  23.578 -15.505  0.50 17.48           O  
HETATM 2522  O4 AMAN A1309      -6.286  26.119 -16.687  0.50 17.11           O  
HETATM 2523  O5 AMAN A1309      -7.292  26.675 -13.229  0.50 15.19           O  
HETATM 2524  O6 AMAN A1309      -8.849  28.364 -14.219  0.50 21.22           O  
HETATM 2525  C1 BMAN A1309      -6.871  27.570 -13.041  0.50 18.92           C  
HETATM 2526  C2 BMAN A1309      -7.232  28.679 -14.035  0.50 21.10           C  
HETATM 2527  C3 BMAN A1309      -7.473  30.020 -13.332  0.50 21.46           C  
HETATM 2528  C4 BMAN A1309      -8.268  29.873 -12.040  0.50 21.25           C  
HETATM 2529  C5 BMAN A1309      -7.685  28.747 -11.185  0.50 19.92           C  
HETATM 2530  C6 BMAN A1309      -8.395  28.526  -9.850  0.50 18.91           C  
HETATM 2531  O2 BMAN A1309      -8.339  28.265 -14.807  0.50 22.17           O  
HETATM 2532  O3 BMAN A1309      -8.120  30.950 -14.179  0.50 22.87           O  
HETATM 2533  O4 BMAN A1309      -8.204  31.087 -11.337  0.50 22.85           O  
HETATM 2534  O5 BMAN A1309      -7.747  27.557 -11.932  0.50 19.45           O  
HETATM 2535  O6 BMAN A1309      -9.791  28.469 -10.121  0.50 21.78           O  
HETATM 2536  C1  MAN A1310      -4.524  42.997 -13.535  1.00 29.10           C  
HETATM 2537  C2  MAN A1310      -3.804  43.860 -14.573  1.00 31.40           C  
HETATM 2538  C3  MAN A1310      -2.890  44.877 -13.908  1.00 32.23           C  
HETATM 2539  C4  MAN A1310      -3.624  45.601 -12.788  1.00 32.45           C  
HETATM 2540  C5  MAN A1310      -4.254  44.595 -11.826  1.00 32.26           C  
HETATM 2541  C6  MAN A1310      -5.033  45.254 -10.698  1.00 33.58           C  
HETATM 2542  O2  MAN A1310      -4.771  44.553 -15.336  1.00 33.11           O  
HETATM 2543  O3  MAN A1310      -2.470  45.828 -14.865  1.00 34.15           O  
HETATM 2544  O4  MAN A1310      -2.708  46.463 -12.145  1.00 33.74           O  
HETATM 2545  O5  MAN A1310      -5.164  43.790 -12.561  1.00 30.05           O  
HETATM 2546  O6  MAN A1310      -5.432  44.255  -9.782  1.00 34.94           O  
HETATM 2547  C1  MAN A1311       0.148  45.201  -6.578  1.00 26.98           C  
HETATM 2548  C2  MAN A1311       1.419  45.355  -5.740  1.00 27.61           C  
HETATM 2549  C3  MAN A1311       2.007  44.007  -5.325  1.00 28.11           C  
HETATM 2550  C4  MAN A1311       0.936  43.126  -4.698  1.00 29.26           C  
HETATM 2551  C5  MAN A1311      -0.249  43.015  -5.652  1.00 29.43           C  
HETATM 2552  C6  MAN A1311      -1.361  42.120  -5.099  1.00 30.32           C  
HETATM 2553  O2  MAN A1311       1.149  46.103  -4.562  1.00 28.72           O  
HETATM 2554  O3  MAN A1311       3.042  44.211  -4.389  1.00 28.09           O  
HETATM 2555  O4  MAN A1311       1.475  41.848  -4.406  1.00 30.89           O  
HETATM 2556  O5  MAN A1311      -0.755  44.319  -5.929  1.00 28.69           O  
HETATM 2557  O6  MAN A1311      -2.317  42.848  -4.355  1.00 31.54           O  
HETATM 2558  C1  MAN A1312       6.830  45.255  -7.022  1.00 25.41           C  
HETATM 2559  C2  MAN A1312       8.116  46.070  -6.960  1.00 26.90           C  
HETATM 2560  C3  MAN A1312       9.213  45.476  -7.841  1.00 26.56           C  
HETATM 2561  C4  MAN A1312       9.375  43.988  -7.554  1.00 25.79           C  
HETATM 2562  C5  MAN A1312       8.019  43.294  -7.676  1.00 25.00           C  
HETATM 2563  C6  MAN A1312       8.072  41.790  -7.385  1.00 25.75           C  
HETATM 2564  O2  MAN A1312       8.536  46.122  -5.611  1.00 29.80           O  
HETATM 2565  O3  MAN A1312      10.440  46.148  -7.631  1.00 28.67           O  
HETATM 2566  O4  MAN A1312      10.316  43.456  -8.463  1.00 23.83           O  
HETATM 2567  O5  MAN A1312       7.097  43.885  -6.772  1.00 24.90           O  
HETATM 2568  O6  MAN A1312       8.325  41.557  -6.017  1.00 28.21           O  
HETATM 2569  C1  MAN A1313       4.206  45.067 -14.837  1.00 22.49           C  
HETATM 2570  C2  MAN A1313       2.722  44.874 -14.550  1.00 22.93           C  
HETATM 2571  C3  MAN A1313       2.163  43.704 -15.356  1.00 24.74           C  
HETATM 2572  C4  MAN A1313       2.489  43.874 -16.833  1.00 26.61           C  
HETATM 2573  C5  MAN A1313       3.987  44.054 -17.017  1.00 26.73           C  
HETATM 2574  C6  MAN A1313       4.294  44.328 -18.485  1.00 28.74           C  
HETATM 2575  O2  MAN A1313       2.017  46.068 -14.886  1.00 24.06           O  
HETATM 2576  O3  MAN A1313       0.768  43.581 -15.179  1.00 25.96           O  
HETATM 2577  O4  MAN A1313       2.038  42.745 -17.554  1.00 28.16           O  
HETATM 2578  O5  MAN A1313       4.439  45.134 -16.233  1.00 25.01           O  
HETATM 2579  O6  MAN A1313       5.646  44.693 -18.656  1.00 32.61           O  
HETATM 2580  C1  MAN A1314      10.783   9.994 -21.710  1.00 32.48           C  
HETATM 2581  C2  MAN A1314      11.381   8.651 -22.118  1.00 35.64           C  
HETATM 2582  C3  MAN A1314      12.831   8.827 -22.559  1.00 36.78           C  
HETATM 2583  C4  MAN A1314      12.902   9.883 -23.652  1.00 37.42           C  
HETATM 2584  C5  MAN A1314      12.313  11.179 -23.111  1.00 37.03           C  
HETATM 2585  C6  MAN A1314      12.331  12.294 -24.150  1.00 37.87           C  
HETATM 2586  O2  MAN A1314      10.609   8.100 -23.172  1.00 37.14           O  
HETATM 2587  O3  MAN A1314      13.367   7.604 -23.012  1.00 38.44           O  
HETATM 2588  O4  MAN A1314      14.240  10.069 -24.056  1.00 38.83           O  
HETATM 2589  O5  MAN A1314      10.968  10.954 -22.731  1.00 35.02           O  
HETATM 2590  O6  MAN A1314      11.949  13.495 -23.511  1.00 39.77           O  
HETATM 2591  C1  MAN A1315      27.574  13.599 -17.791  1.00 27.03           C  
HETATM 2592  C2  MAN A1315      27.425  15.054 -18.222  1.00 28.64           C  
HETATM 2593  C3  MAN A1315      27.862  15.267 -19.662  1.00 30.24           C  
HETATM 2594  C4  MAN A1315      29.274  14.729 -19.810  1.00 30.83           C  
HETATM 2595  C5  MAN A1315      29.304  13.256 -19.414  1.00 30.76           C  
HETATM 2596  C6  MAN A1315      30.714  12.685 -19.546  1.00 31.76           C  
HETATM 2597  O2  MAN A1315      28.233  15.850 -17.392  1.00 28.39           O  
HETATM 2598  O3  MAN A1315      27.813  16.641 -19.969  1.00 31.36           O  
HETATM 2599  O4  MAN A1315      29.690  14.872 -21.144  1.00 31.95           O  
HETATM 2600  O5  MAN A1315      28.878  13.108 -18.071  1.00 29.44           O  
HETATM 2601  O6  MAN A1315      30.683  11.321 -19.191  1.00 33.81           O  
HETATM 2602  C1  MAN A1316      31.122  18.141  -0.872  1.00 25.34           C  
HETATM 2603  C2  MAN A1316      31.758  19.476  -1.284  1.00 27.99           C  
HETATM 2604  C3  MAN A1316      32.813  19.239  -2.363  1.00 29.82           C  
HETATM 2605  C4  MAN A1316      33.802  18.181  -1.901  1.00 31.19           C  
HETATM 2606  C5  MAN A1316      33.068  16.904  -1.522  1.00 31.04           C  
HETATM 2607  C6  MAN A1316      34.053  15.882  -0.957  1.00 32.54           C  
HETATM 2608  O2  MAN A1316      32.399  20.122  -0.196  1.00 27.85           O  
HETATM 2609  O3  MAN A1316      33.502  20.439  -2.637  1.00 31.80           O  
HETATM 2610  O4  MAN A1316      34.732  17.893  -2.924  1.00 33.02           O  
HETATM 2611  O5  MAN A1316      32.110  17.190  -0.529  1.00 28.92           O  
HETATM 2612  O6  MAN A1316      33.356  14.861  -0.272  1.00 35.81           O  
HETATM 2613  C1  MAN A1317      31.530  20.830   0.707  1.00 30.05           C  
HETATM 2614  C2  MAN A1317      32.366  21.828   1.500  1.00 31.79           C  
HETATM 2615  C3  MAN A1317      33.357  21.103   2.412  1.00 32.91           C  
HETATM 2616  C4  MAN A1317      32.645  20.045   3.251  1.00 33.21           C  
HETATM 2617  C5  MAN A1317      31.775  19.158   2.363  1.00 32.82           C  
HETATM 2618  C6  MAN A1317      30.976  18.146   3.180  1.00 33.97           C  
HETATM 2619  O2  MAN A1317      31.496  22.622   2.276  1.00 33.48           O  
HETATM 2620  O3  MAN A1317      34.005  22.040   3.256  1.00 34.30           O  
HETATM 2621  O4  MAN A1317      33.582  19.224   3.906  1.00 34.76           O  
HETATM 2622  O5  MAN A1317      30.890  19.982   1.626  1.00 30.54           O  
HETATM 2623  O6  MAN A1317      31.387  16.834   2.871  1.00 36.82           O  
HETATM 2624  C1  MAN A1318      20.604  22.839  20.227  1.00 27.75           C  
HETATM 2625  C2  MAN A1318      19.665  22.909  21.430  1.00 31.89           C  
HETATM 2626  C3  MAN A1318      19.985  24.112  22.289  1.00 33.77           C  
HETATM 2627  C4  MAN A1318      21.448  24.032  22.708  1.00 34.36           C  
HETATM 2628  C5  MAN A1318      22.345  23.864  21.481  1.00 34.14           C  
HETATM 2629  C6  MAN A1318      23.805  23.662  21.877  1.00 35.49           C  
HETATM 2630  O2  MAN A1318      19.846  21.786  22.260  1.00 32.04           O  
HETATM 2631  O3  MAN A1318      19.143  24.095  23.419  1.00 35.89           O  
HETATM 2632  O4  MAN A1318      21.773  25.217  23.396  1.00 35.68           O  
HETATM 2633  O5  MAN A1318      21.937  22.759  20.675  1.00 32.00           O  
HETATM 2634  O6  MAN A1318      24.610  24.012  20.771  1.00 37.90           O  
HETATM 2635  I   IOD A1319       4.749  27.175 -18.390  0.30 20.96           I  
HETATM 2636  I   IOD A1320       6.863  19.709 -15.836  0.20 26.59           I  
HETATM 2637  I   IOD A1321       5.820  17.650 -10.290  0.40 16.78           I  
HETATM 2638  I   IOD A1322      24.859  35.468  -6.070  0.80 18.75           I  
HETATM 2639  I   IOD A1323       7.823  29.532  18.328  0.30 29.92           I  
HETATM 2640  I   IOD A1324      23.042   6.501  -0.466  0.30 19.56           I  
HETATM 2641  I   IOD A1325      25.457  26.460 -18.514  0.30 32.60           I  
HETATM 2642  O   HOH A2001       7.358  19.510  15.074  1.00 13.94           O  
HETATM 2643  O   HOH A2002       9.453   9.385  24.828  1.00 31.21           O  
HETATM 2644  O   HOH A2003      10.395   8.783  20.578  1.00 26.56           O  
HETATM 2645  O   HOH A2004      13.051  19.508  25.498  1.00 37.66           O  
HETATM 2646  O   HOH A2005       8.354  18.593  28.276  1.00 33.45           O  
HETATM 2647  O   HOH A2006      15.350  11.623  20.301  1.00 41.55           O  
HETATM 2648  O   HOH A2007       0.365   9.032  25.697  0.50 31.71           O  
HETATM 2649  O   HOH A2008       4.576   7.616  25.001  1.00 36.07           O  
HETATM 2650  O   HOH A2009       5.997   8.795  26.583  1.00 35.64           O  
HETATM 2651  O   HOH A2010      23.509   3.346  -4.071  1.00 36.42           O  
HETATM 2652  O   HOH A2011       9.886  34.590  16.035  1.00 43.55           O  
HETATM 2653  O   HOH A2012       9.438  33.296  18.752  1.00 38.85           O  
HETATM 2654  O   HOH A2013     -12.695  18.285  -8.565  1.00 51.40           O  
HETATM 2655  O   HOH A2014      -7.440  14.241  -9.532  1.00 34.45           O  
HETATM 2656  O   HOH A2015      -6.058  30.086 -18.316  1.00 40.14           O  
HETATM 2657  O   HOH A2016      -0.273  39.608 -19.423  1.00 40.35           O  
HETATM 2658  O   HOH A2017      32.013  17.295  -6.925  1.00 40.68           O  
HETATM 2659  O   HOH A2018      18.302  19.819  25.396  1.00 44.74           O  
HETATM 2660  O   HOH A2019       9.137   6.599  20.484  1.00 32.51           O  
HETATM 2661  O   HOH A2020      12.529   8.186  19.481  1.00 32.66           O  
HETATM 2662  O   HOH A2021       5.398   5.918  22.880  1.00 40.25           O  
HETATM 2663  O   HOH A2022      10.211   5.006  17.496  1.00 41.89           O  
HETATM 2664  O   HOH A2023      25.838   1.861  -3.321  1.00 45.34           O  
HETATM 2665  O   HOH A2024      17.117  17.453  24.739  1.00 45.93           O  
HETATM 2666  O   HOH A2025      10.639   4.464  21.049  1.00 46.67           O  
HETATM 2667  O   HOH A2026      11.090  10.121  22.797  1.00 37.23           O  
HETATM 2668  O   HOH A2027      12.458  17.053  26.368  1.00 38.57           O  
HETATM 2669  O   HOH A2028      10.045  16.518  28.543  1.00 42.59           O  
HETATM 2670  O   HOH A2029      13.637  11.799  22.872  1.00 44.61           O  
HETATM 2671  O   HOH A2030       0.134  20.948  23.303  1.00 22.27           O  
HETATM 2672  O   HOH A2031       3.063  21.616  25.355  1.00 33.46           O  
HETATM 2673  O   HOH A2032      -3.540  22.460  20.822  1.00 34.58           O  
HETATM 2674  O   HOH A2033      -1.901  21.800  21.924  1.00 28.02           O  
HETATM 2675  O   HOH A2034      30.644  11.557  10.629  1.00 46.15           O  
HETATM 2676  O   HOH A2035      12.089  12.010  26.908  1.00 42.42           O  
HETATM 2677  O   HOH A2036       0.468  11.767  23.985  1.00 21.85           O  
HETATM 2678  O   HOH A2037       2.385   8.413  24.104  1.00 38.34           O  
HETATM 2679  O   HOH A2038       1.876  11.166  20.253  1.00 13.99           O  
HETATM 2680  O   HOH A2039       6.532   6.222  20.027  1.00 24.92           O  
HETATM 2681  O   HOH A2040      -1.760   5.888  12.270  1.00 43.92           O  
HETATM 2682  O   HOH A2041       7.886   4.655  16.128  1.00 38.35           O  
HETATM 2683  O   HOH A2042       7.325  10.909  25.527  1.00 16.00           O  
HETATM 2684  O   HOH A2043       1.426  12.162  28.299  1.00 14.07           O  
HETATM 2685  O   HOH A2044       3.625  18.992  26.320  1.00 19.00           O  
HETATM 2686  O   HOH A2045       0.002  18.854  25.181  0.50 15.81           O  
HETATM 2687  O   HOH A2046      12.614   8.888  17.499  1.00 30.55           O  
HETATM 2688  O   HOH A2047      14.070   9.896  17.911  1.00 32.35           O  
HETATM 2689  O   HOH A2048      18.939  14.379  19.377  1.00 40.75           O  
HETATM 2690  O   HOH A2049      17.218  14.081  20.992  1.00 38.49           O  
HETATM 2691  O   HOH A2050      -8.855   9.170   8.393  1.00 43.13           O  
HETATM 2692  O   HOH A2051      -7.299   7.954   4.509  1.00 33.91           O  
HETATM 2693  O   HOH A2052      -2.341  19.340  21.629  1.00 17.31           O  
HETATM 2694  O   HOH A2053      20.879  15.562  17.874  1.00 38.87           O  
HETATM 2695  O   HOH A2054      21.370  11.814  16.462  1.00 41.01           O  
HETATM 2696  O   HOH A2055      24.096  14.980  14.869  1.00 36.44           O  
HETATM 2697  O   HOH A2056      23.318  18.537  16.179  1.00 30.48           O  
HETATM 2698  O   HOH A2057      26.948  18.681   9.946  1.00 32.57           O  
HETATM 2699  O   HOH A2058      -2.105  20.220  17.756  1.00 23.87           O  
HETATM 2700  O   HOH A2059      -0.182  21.831  20.029  1.00 28.28           O  
HETATM 2701  O   HOH A2060      -7.441   6.065   0.331  1.00 44.68           O  
HETATM 2702  O   HOH A2061      28.103  12.438   0.165  1.00 32.00           O  
HETATM 2703  O   HOH A2062      28.405  11.378  12.066  1.00 39.49           O  
HETATM 2704  O   HOH A2063      23.449   8.147  12.376  1.00 45.60           O  
HETATM 2705  O   HOH A2064      19.828   6.296  11.086  1.00 27.68           O  
HETATM 2706  O   HOH A2065       0.634  10.992 -15.867  1.00 41.96           O  
HETATM 2707  O   HOH A2066       4.208   8.137 -15.911  1.00 32.33           O  
HETATM 2708  O   HOH A2067      -4.621  20.688  19.161  1.00 37.95           O  
HETATM 2709  O   HOH A2068      21.419   1.482  -4.569  1.00 37.40           O  
HETATM 2710  O   HOH A2069      -4.247  32.677 -21.813  1.00 50.13           O  
HETATM 2711  O   HOH A2070      -8.736  14.828  14.743  1.00 33.80           O  
HETATM 2712  O   HOH A2071      22.520  -0.183  -1.269  1.00 38.85           O  
HETATM 2713  O   HOH A2072      -7.775  22.824  17.075  1.00 40.36           O  
HETATM 2714  O   HOH A2073      -5.776  14.822  11.694  1.00 20.53           O  
HETATM 2715  O   HOH A2074      -0.023  13.266  20.041  1.00 12.89           O  
HETATM 2716  O   HOH A2075      -0.100   9.720  13.324  1.00 18.94           O  
HETATM 2717  O   HOH A2076      16.885  18.456 -22.037  1.00 47.22           O  
HETATM 2718  O   HOH A2077      -2.641  10.090  14.428  1.00 20.54           O  
HETATM 2719  O   HOH A2078       1.324   8.633  21.387  1.00 26.39           O  
HETATM 2720  O   HOH A2079      -2.805   9.810  21.632  1.00 25.03           O  
HETATM 2721  O   HOH A2080      -1.181   7.841  20.834  1.00 31.30           O  
HETATM 2722  O   HOH A2081      -5.466   7.657  17.607  1.00 35.09           O  
HETATM 2723  O   HOH A2082      10.445   4.203   7.775  1.00 38.15           O  
HETATM 2724  O   HOH A2083       8.610   4.574  13.661  1.00 40.95           O  
HETATM 2725  O   HOH A2084      30.019  35.094 -17.648  1.00 34.34           O  
HETATM 2726  O   HOH A2085      25.041  23.294 -18.398  1.00 44.20           O  
HETATM 2727  O   HOH A2086       4.986   7.900  18.561  1.00 21.28           O  
HETATM 2728  O   HOH A2087       4.979   7.816  14.413  1.00 24.86           O  
HETATM 2729  O   HOH A2088       1.010   7.361  12.561  1.00 27.68           O  
HETATM 2730  O   HOH A2089       5.497   6.149  16.418  1.00 29.22           O  
HETATM 2731  O   HOH A2090       2.803   6.976  19.983  1.00 35.98           O  
HETATM 2732  O   HOH A2091      16.476   9.053  17.436  1.00 44.43           O  
HETATM 2733  O   HOH A2092      14.237   3.895   9.681  1.00 35.03           O  
HETATM 2734  O   HOH A2093      12.294   6.472  17.287  1.00 35.51           O  
HETATM 2735  O   HOH A2094      19.682   2.256   3.956  1.00 29.46           O  
HETATM 2736  O   HOH A2095      16.752   3.740   8.577  1.00 24.52           O  
HETATM 2737  O   HOH A2096      26.619   6.230   2.572  1.00 45.89           O  
HETATM 2738  O   HOH A2097      33.547  18.453  -9.177  1.00 42.65           O  
HETATM 2739  O   HOH A2098      17.512  40.048   6.460  1.00 44.99           O  
HETATM 2740  O   HOH A2099       2.223  14.753  20.438  1.00 13.95           O  
HETATM 2741  O   HOH A2100      12.330  10.947  15.884  1.00 13.13           O  
HETATM 2742  O   HOH A2101      -1.391   6.051  -6.839  1.00 42.00           O  
HETATM 2743  O   HOH A2102      -3.764   5.519   3.416  1.00 29.02           O  
HETATM 2744  O   HOH A2103      27.957  35.702 -21.619  1.00 44.15           O  
HETATM 2745  O   HOH A2104      16.693  16.143  19.301  1.00 24.92           O  
HETATM 2746  O   HOH A2105      15.125  14.342  19.789  1.00 47.22           O  
HETATM 2747  O   HOH A2106      16.735  21.757  11.235  1.00 10.20           O  
HETATM 2748  O   HOH A2107      -6.692  11.588   7.152  1.00 35.99           O  
HETATM 2749  O   HOH A2108       6.669  25.033 -19.413  1.00 40.36           O  
HETATM 2750  O   HOH A2109       5.019  28.441 -22.748  1.00 43.27           O  
HETATM 2751  O   HOH A2110      -4.355   5.201   6.102  1.00 32.07           O  
HETATM 2752  O   HOH A2111      -4.987   7.632  11.890  1.00 47.04           O  
HETATM 2753  O   HOH A2112      -6.640   8.971   7.166  1.00 31.50           O  
HETATM 2754  O   HOH A2113       4.549   4.566  12.183  1.00 39.42           O  
HETATM 2755  O   HOH A2114      21.565  14.389  15.468  1.00 26.20           O  
HETATM 2756  O   HOH A2115      18.831  17.163  17.517  1.00 19.99           O  
HETATM 2757  O   HOH A2116      23.723  17.322  13.683  1.00 26.98           O  
HETATM 2758  O   HOH A2117      25.132  17.373  11.117  1.00 32.12           O  
HETATM 2759  O   HOH A2118      -5.650   7.321   2.153  1.00 32.28           O  
HETATM 2760  O   HOH A2119      -7.073  10.001   2.698  1.00 38.50           O  
HETATM 2761  O   HOH A2120      -0.995  15.782  -9.929  1.00 27.76           O  
HETATM 2762  O   HOH A2121      -1.536  13.866  -9.994  1.00 33.53           O  
HETATM 2763  O   HOH A2122       1.177  17.457  -9.075  1.00 27.92           O  
HETATM 2764  O   HOH A2123      30.454  12.855   6.513  1.00 48.74           O  
HETATM 2765  O   HOH A2124      28.887  15.511   5.032  1.00 36.14           O  
HETATM 2766  O   HOH A2125      25.705  13.522   3.992  1.00 22.50           O  
HETATM 2767  O   HOH A2126       3.440  17.328  -8.627  1.00 26.28           O  
HETATM 2768  O   HOH A2127      -6.039  12.241  -8.278  1.00 33.02           O  
HETATM 2769  O   HOH A2128      27.227  10.929   3.375  1.00 28.87           O  
HETATM 2770  O   HOH A2129      25.995  11.398  10.731  1.00 22.76           O  
HETATM 2771  O   HOH A2130      -0.175  11.651 -11.440  1.00 29.18           O  
HETATM 2772  O   HOH A2131       2.258   9.477 -14.354  1.00 42.89           O  
HETATM 2773  O   HOH A2132       7.596   6.376 -14.497  1.00 23.76           O  
HETATM 2774  O   HOH A2133      23.363  11.122  12.028  1.00 27.69           O  
HETATM 2775  O   HOH A2134      23.588   8.402   8.019  1.00 19.38           O  
HETATM 2776  O   HOH A2135      20.389   8.897  11.049  1.00 21.11           O  
HETATM 2777  O   HOH A2136      16.863   6.885 -16.864  1.00 31.73           O  
HETATM 2778  O   HOH A2137      10.209   5.759 -16.015  1.00 34.88           O  
HETATM 2779  O   HOH A2138     -11.925  15.772  -1.571  1.00 35.87           O  
HETATM 2780  O   HOH A2139     -10.772  10.550   4.328  1.00 43.61           O  
HETATM 2781  O   HOH A2140     -12.836  13.493   4.717  1.00 41.08           O  
HETATM 2782  O   HOH A2141     -12.806  17.989  -5.294  1.00 37.47           O  
HETATM 2783  O   HOH A2142      22.580  15.406   2.490  1.00 19.98           O  
HETATM 2784  O   HOH A2143      23.879   6.786 -15.760  1.00 41.37           O  
HETATM 2785  O   HOH A2144      27.310   8.763 -12.558  1.00 37.72           O  
HETATM 2786  O   HOH A2145      26.926   6.396  -9.707  1.00 38.77           O  
HETATM 2787  O   HOH A2146      22.311   3.004  -6.631  1.00 40.87           O  
HETATM 2788  O   HOH A2147      18.630   0.759  -6.808  1.00 32.78           O  
HETATM 2789  O   HOH A2148      -4.777  34.402 -19.392  1.00 40.69           O  
HETATM 2790  O   HOH A2149      18.008  -3.182 -12.621  1.00 39.73           O  
HETATM 2791  O   HOH A2150      12.093  -3.712  -9.010  1.00 28.46           O  
HETATM 2792  O   HOH A2151      14.551  23.777  -3.148  1.00  9.33           O  
HETATM 2793  O   HOH A2152      19.266  -0.337   0.239  0.50 27.20           O  
HETATM 2794  O   HOH A2153      19.181   0.358  -3.602  1.00 31.50           O  
HETATM 2795  O   HOH A2154       5.033  23.138 -22.042  1.00 50.43           O  
HETATM 2796  O   HOH A2155      21.676   2.188  -2.285  1.00 31.42           O  
HETATM 2797  O   HOH A2156      20.689   2.348   1.913  1.00 28.36           O  
HETATM 2798  O   HOH A2157      13.318  17.249 -18.918  1.00 44.90           O  
HETATM 2799  O   HOH A2158      14.951  21.691 -17.904  1.00 25.48           O  
HETATM 2800  O   HOH A2159      16.295  17.245 -19.716  1.00 39.58           O  
HETATM 2801  O   HOH A2160      19.232  19.738 -19.319  1.00 34.08           O  
HETATM 2802  O   HOH A2161      17.203  21.839 -19.487  1.00 28.50           O  
HETATM 2803  O   HOH A2162       9.734  19.490 -16.762  1.00 47.52           O  
HETATM 2804  O   HOH A2163      25.268  37.064  -2.972  1.00 41.92           O  
HETATM 2805  O   HOH A2164      27.700  20.589 -17.548  1.00 43.20           O  
HETATM 2806  O   HOH A2165      11.930   6.371  12.675  1.00 22.66           O  
HETATM 2807  O   HOH A2166       8.226   6.248  11.557  1.00 30.70           O  
HETATM 2808  O   HOH A2167      10.462   6.092   8.896  1.00 20.30           O  
HETATM 2809  O   HOH A2168       5.423  15.728  14.025  1.00 11.76           O  
HETATM 2810  O   HOH A2169       7.854   4.987   8.570  1.00 22.36           O  
HETATM 2811  O   HOH A2170      28.991  35.742 -15.193  1.00 30.69           O  
HETATM 2812  O   HOH A2171      32.323  30.687 -20.476  1.00 41.20           O  
HETATM 2813  O   HOH A2172      33.018  18.994 -11.712  1.00 51.13           O  
HETATM 2814  O   HOH A2173      17.297   9.503  15.106  1.00 33.98           O  
HETATM 2815  O   HOH A2174      19.797  10.112  14.239  1.00 40.45           O  
HETATM 2816  O   HOH A2175      14.699   6.254  11.072  1.00 19.42           O  
HETATM 2817  O   HOH A2176      12.544   7.867  14.999  1.00 27.05           O  
HETATM 2818  O   HOH A2177      30.518  26.881  -3.241  1.00 44.41           O  
HETATM 2819  O   HOH A2178      23.112  27.896   7.168  1.00 33.70           O  
HETATM 2820  O   HOH A2179      24.061  24.353   5.529  1.00 27.52           O  
HETATM 2821  O   HOH A2180      25.959  29.521   1.537  1.00 40.22           O  
HETATM 2822  O   HOH A2181      22.936  31.490   5.630  1.00 41.92           O  
HETATM 2823  O   HOH A2182      20.446   2.189   8.605  1.00 42.32           O  
HETATM 2824  O   HOH A2183      17.681   6.042   9.552  1.00 16.99           O  
HETATM 2825  O   HOH A2184      23.115   5.794   8.795  1.00 37.25           O  
HETATM 2826  O   HOH A2185      21.045   4.465   9.913  1.00 46.13           O  
HETATM 2827  O   HOH A2186      19.457   3.127   5.919  1.00 28.68           O  
HETATM 2828  O   HOH A2187      19.232  38.551   4.051  1.00 30.93           O  
HETATM 2829  O   HOH A2188      18.737  34.462   9.023  1.00 37.03           O  
HETATM 2830  O   HOH A2189      16.985   3.522   5.711  1.00 19.94           O  
HETATM 2831  O   HOH A2190      23.022   4.992   6.119  1.00 28.33           O  
HETATM 2832  O   HOH A2191      27.234   7.870   4.663  1.00 42.56           O  
HETATM 2833  O   HOH A2192       9.098  36.962   7.582  1.00 23.62           O  
HETATM 2834  O   HOH A2193      12.599  44.476  -0.383  1.00 32.71           O  
HETATM 2835  O   HOH A2194      11.250   2.604   3.344  1.00 19.92           O  
HETATM 2836  O   HOH A2195      13.167   2.014   4.627  1.00 31.04           O  
HETATM 2837  O   HOH A2196      14.978   1.745   4.938  1.00 27.20           O  
HETATM 2838  O   HOH A2197       2.039  45.868   3.842  1.00 36.34           O  
HETATM 2839  O   HOH A2198       7.549  36.044   9.888  1.00 27.64           O  
HETATM 2840  O   HOH A2199      -6.013  39.646  -5.231  1.00 28.85           O  
HETATM 2841  O   HOH A2200       6.506   5.246 -10.587  1.00 17.74           O  
HETATM 2842  O   HOH A2201       2.982   3.673  -7.687  1.00 33.49           O  
HETATM 2843  O   HOH A2202       4.887   1.326  -7.955  1.00 39.33           O  
HETATM 2844  O   HOH A2203       4.711   5.937  -8.375  1.00 19.33           O  
HETATM 2845  O   HOH A2204      -6.439  36.534  -7.143  1.00 32.26           O  
HETATM 2846  O   HOH A2205       3.106  -0.692   1.986  1.00 25.29           O  
HETATM 2847  O   HOH A2206      -0.420  -1.867   3.514  1.00 42.11           O  
HETATM 2848  O   HOH A2207      -0.496   2.481   3.489  1.00 38.31           O  
HETATM 2849  O   HOH A2208       6.507   2.050   5.795  1.00 20.57           O  
HETATM 2850  O   HOH A2209       8.522   2.404   7.522  1.00 34.61           O  
HETATM 2851  O   HOH A2210       5.742   6.231   7.110  1.00 13.67           O  
HETATM 2852  O   HOH A2211      -0.259   3.932   1.222  1.00 29.14           O  
HETATM 2853  O   HOH A2212       1.070   7.080  -5.822  1.00 19.41           O  
HETATM 2854  O   HOH A2213       2.284   4.701  -5.133  1.00 25.62           O  
HETATM 2855  O   HOH A2214      -1.451   4.298  -3.811  1.00 29.20           O  
HETATM 2856  O   HOH A2215      -0.124  10.911   1.524  1.00  9.70           O  
HETATM 2857  O   HOH A2216       1.951   3.001  -2.877  1.00 19.97           O  
HETATM 2858  O   HOH A2217      14.879  32.319 -20.310  1.00 37.41           O  
HETATM 2859  O   HOH A2218      -1.221   6.342   3.067  1.00 15.96           O  
HETATM 2860  O   HOH A2219       4.705   3.698   6.979  1.00 18.74           O  
HETATM 2861  O   HOH A2220      29.331  33.751 -20.045  1.00 33.32           O  
HETATM 2862  O   HOH A2221      19.318  30.367 -22.243  1.00 35.94           O  
HETATM 2863  O   HOH A2222       0.956   2.131   8.806  1.00 44.42           O  
HETATM 2864  O   HOH A2223      15.898  30.718 -22.622  1.00 41.67           O  
HETATM 2865  O   HOH A2224      15.179  24.715 -21.838  1.00 46.39           O  
HETATM 2866  O   HOH A2225       8.697  26.632 -20.758  1.00 39.02           O  
HETATM 2867  O   HOH A2226      12.667  24.825 -21.010  1.00 39.48           O  
HETATM 2868  O   HOH A2227       8.268  23.314 -18.136  1.00 38.24           O  
HETATM 2869  O   HOH A2228      12.693  22.754 -19.233  1.00 30.73           O  
HETATM 2870  O   HOH A2229      -2.290  14.311   9.186  1.00 24.67           O  
HETATM 2871  O   HOH A2230      -4.604  13.097   7.776  1.00 21.88           O  
HETATM 2872  O   HOH A2231       2.604  27.801 -20.866  1.00 42.22           O  
HETATM 2873  O   HOH A2232      -1.920   5.479   6.852  1.00 43.48           O  
HETATM 2874  O   HOH A2233      -2.849  11.782  12.052  1.00 18.10           O  
HETATM 2875  O   HOH A2234      -4.119   9.882  10.622  1.00 26.98           O  
HETATM 2876  O   HOH A2235       2.098   6.762   9.700  1.00 22.55           O  
HETATM 2877  O   HOH A2236      -4.556   7.205   8.050  1.00 33.59           O  
HETATM 2878  O   HOH A2237       4.656   7.744   9.110  1.00 18.89           O  
HETATM 2879  O   HOH A2238       5.535   7.194  11.795  1.00 28.02           O  
HETATM 2880  O   HOH A2239       5.435  17.970  -7.536  1.00 22.10           O  
HETATM 2881  O   HOH A2240      -5.097   9.643   0.953  1.00 15.83           O  
HETATM 2882  O   HOH A2241       0.300   8.776  -3.738  1.00 15.20           O  
HETATM 2883  O   HOH A2242      -3.411   5.817  -2.594  1.00 34.72           O  
HETATM 2884  O   HOH A2243     -16.207  29.901   2.631  1.00 32.84           O  
HETATM 2885  O   HOH A2244      -0.085  14.395  -7.769  1.00 14.63           O  
HETATM 2886  O   HOH A2245     -13.292  22.127   0.626  1.00 44.50           O  
HETATM 2887  O   HOH A2246     -10.048  20.424   3.322  1.00 23.22           O  
HETATM 2888  O   HOH A2247      -7.628  22.607   6.877  1.00 25.80           O  
HETATM 2889  O   HOH A2248       2.415  15.386  -6.808  1.00 14.69           O  
HETATM 2890  O   HOH A2249      -3.374  12.634  -7.902  1.00 18.98           O  
HETATM 2891  O   HOH A2250       1.047   6.801 -10.111  1.00 28.73           O  
HETATM 2892  O   HOH A2251       2.581   7.657  -8.028  1.00 14.21           O  
HETATM 2893  O   HOH A2252       7.841  32.931  14.920  1.00 21.52           O  
HETATM 2894  O   HOH A2253       4.428  34.765  17.772  1.00 41.58           O  
HETATM 2895  O   HOH A2254       6.863  36.277  13.754  1.00 31.91           O  
HETATM 2896  O   HOH A2255       2.120  37.857  14.342  1.00 39.01           O  
HETATM 2897  O   HOH A2256      16.098  32.553  12.180  1.00 30.82           O  
HETATM 2898  O   HOH A2257       8.596  34.819  12.021  1.00 20.34           O  
HETATM 2899  O   HOH A2258      17.839  31.718   9.331  1.00 28.71           O  
HETATM 2900  O   HOH A2259       4.050   6.185 -11.616  1.00 30.60           O  
HETATM 2901  O   HOH A2260       8.568   6.530 -11.836  1.00 16.09           O  
HETATM 2902  O   HOH A2261       1.769   9.936 -11.805  1.00 20.53           O  
HETATM 2903  O   HOH A2262      13.358   4.049 -10.300  1.00 20.21           O  
HETATM 2904  O   HOH A2263      10.877   5.157 -12.303  1.00 26.69           O  
HETATM 2905  O   HOH A2264      -9.033  23.540  11.265  1.00 38.21           O  
HETATM 2906  O   HOH A2265      14.612   7.817 -15.517  1.00 20.16           O  
HETATM 2907  O   HOH A2266     -10.808  13.395   7.809  1.00 43.42           O  
HETATM 2908  O   HOH A2267     -11.695  16.499   1.169  1.00 35.05           O  
HETATM 2909  O   HOH A2268      -8.248  11.858   4.209  1.00 28.82           O  
HETATM 2910  O   HOH A2269      18.435   2.728 -15.982  1.00 41.85           O  
HETATM 2911  O   HOH A2270      12.477   5.788 -14.701  1.00 30.13           O  
HETATM 2912  O   HOH A2271      19.335   5.422 -16.599  1.00 34.58           O  
HETATM 2913  O   HOH A2272     -11.123  12.579  -3.795  1.00 43.59           O  
HETATM 2914  O   HOH A2273      -7.887  11.691  -6.386  1.00 30.00           O  
HETATM 2915  O   HOH A2274      -6.320   8.847  -3.358  1.00 34.74           O  
HETATM 2916  O   HOH A2275     -11.454  14.183   2.573  1.00 37.29           O  
HETATM 2917  O   HOH A2276      -9.171  15.629  -7.964  1.00 27.57           O  
HETATM 2918  O   HOH A2277     -10.768  17.176  -3.673  1.00 22.69           O  
HETATM 2919  O   HOH A2278      21.264   7.428 -16.146  1.00 24.08           O  
HETATM 2920  O   HOH A2279      19.398  17.061 -15.579  1.00 17.99           O  
HETATM 2921  O   HOH A2280      24.661   7.351 -13.314  1.00 26.69           O  
HETATM 2922  O   HOH A2281      25.257   8.524  -9.637  1.00 22.02           O  
HETATM 2923  O   HOH A2282      23.229   1.650 -11.392  1.00 39.06           O  
HETATM 2924  O   HOH A2283      24.448   3.825  -8.849  1.00 44.90           O  
HETATM 2925  O   HOH A2284      26.153   4.420 -11.454  1.00 44.92           O  
HETATM 2926  O   HOH A2285      -5.089  33.742 -16.656  1.00 35.39           O  
HETATM 2927  O   HOH A2286      -2.314  37.075 -16.437  1.00 38.38           O  
HETATM 2928  O   HOH A2287      19.743   2.282  -8.456  1.00 33.60           O  
HETATM 2929  O   HOH A2288      10.945  -2.037 -10.829  1.00 37.98           O  
HETATM 2930  O   HOH A2289      12.421   1.632 -15.158  1.00 46.61           O  
HETATM 2931  O   HOH A2290      17.749  -1.046 -14.293  1.00 33.01           O  
HETATM 2932  O   HOH A2291      18.195  -2.047 -10.192  1.00 32.60           O  
HETATM 2933  O   HOH A2292      10.155  44.355 -17.858  1.00 37.52           O  
HETATM 2934  O   HOH A2293      14.021  -3.144 -14.228  1.00 42.13           O  
HETATM 2935  O   HOH A2294      10.556   2.805  -9.572  1.00 19.66           O  
HETATM 2936  O   HOH A2295       8.640   0.086  -9.545  1.00 48.61           O  
HETATM 2937  O   HOH A2296       4.990   0.159  -5.241  1.00 29.11           O  
HETATM 2938  O   HOH A2297      11.947  -0.557  -0.311  0.50 19.84           O  
HETATM 2939  O   HOH A2298       5.472   1.015  -1.100  1.00 12.87           O  
HETATM 2940  O   HOH A2299      10.876  -3.073  -6.122  1.00 22.58           O  
HETATM 2941  O   HOH A2300       3.287  36.564 -23.188  1.00 44.96           O  
HETATM 2942  O   HOH A2301      17.801   1.484  -1.466  1.00 21.69           O  
HETATM 2943  O   HOH A2302      16.758   0.837  -4.854  1.00 23.15           O  
HETATM 2944  O   HOH A2303      -3.706  16.421 -10.842  1.00 28.80           O  
HETATM 2945  O   HOH A2304       0.146  17.877 -20.712  1.00 46.45           O  
HETATM 2946  O   HOH A2305       3.038  19.463 -21.429  1.00 45.77           O  
HETATM 2947  O   HOH A2306       4.925  20.825 -20.206  1.00 46.83           O  
HETATM 2948  O   HOH A2307       0.515  23.708 -21.986  1.00 37.12           O  
HETATM 2949  O   HOH A2308      19.785   3.311  -0.098  1.00 22.57           O  
HETATM 2950  O   HOH A2309       0.104  18.164 -10.232  1.00 25.55           O  
HETATM 2951  O   HOH A2310      -0.709  14.069 -12.289  1.00 30.09           O  
HETATM 2952  O   HOH A2311       4.213  14.925 -21.230  1.00 45.95           O  
HETATM 2953  O   HOH A2312       7.337   9.732 -19.815  1.00 46.32           O  
HETATM 2954  O   HOH A2313       6.782   8.411 -15.950  1.00 32.19           O  
HETATM 2955  O   HOH A2314      10.845   7.673 -17.848  1.00 32.13           O  
HETATM 2956  O   HOH A2315      30.508  13.692 -13.759  1.00 33.29           O  
HETATM 2957  O   HOH A2316      15.829  16.555  -9.412  1.00 10.46           O  
HETATM 2958  O   HOH A2317      17.929  18.065 -17.658  1.00 21.86           O  
HETATM 2959  O   HOH A2318      14.002  19.082 -17.213  1.00 37.15           O  
HETATM 2960  O   HOH A2319      20.587  21.695 -18.396  1.00 28.46           O  
HETATM 2961  O   HOH A2320      17.772  32.415  19.916  1.00 44.23           O  
HETATM 2962  O   HOH A2321      28.544  26.314  16.245  1.00 45.44           O  
HETATM 2963  O   HOH A2322      13.559  21.343 -13.322  1.00 23.22           O  
HETATM 2964  O   HOH A2323      12.025  19.736 -15.384  1.00 27.54           O  
HETATM 2965  O   HOH A2324      21.821  19.996  18.041  1.00 29.87           O  
HETATM 2966  O   HOH A2325       7.892  22.684  23.740  1.00 35.60           O  
HETATM 2967  O   HOH A2326      17.701  23.258 -11.630  1.00 12.29           O  
HETATM 2968  O   HOH A2327      19.136  25.163  -9.550  1.00 11.51           O  
HETATM 2969  O   HOH A2328      23.946  35.782  -1.371  1.00 27.25           O  
HETATM 2970  O   HOH A2329      16.736  29.971  -6.714  1.00 13.88           O  
HETATM 2971  O   HOH A2330      28.423  19.839 -12.954  1.00 20.83           O  
HETATM 2972  O   HOH A2331      27.840  21.519 -14.836  1.00 25.12           O  
HETATM 2973  O   HOH A2332      27.996  31.593  -6.238  1.00 21.17           O  
HETATM 2974  O   HOH A2333      27.761  34.147 -13.420  1.00 21.17           O  
HETATM 2975  O   HOH A2334      35.473  30.155 -10.601  1.00 43.19           O  
HETATM 2976  O   HOH A2335      33.467  30.562 -17.928  1.00 40.44           O  
HETATM 2977  O   HOH A2336      33.262  21.879 -10.672  1.00 42.65           O  
HETATM 2978  O   HOH A2337      31.122  20.325 -12.945  1.00 25.69           O  
HETATM 2979  O   HOH A2338      33.014  29.751  -9.930  1.00 32.77           O  
HETATM 2980  O   HOH A2339      31.478  22.224  -6.862  1.00 35.20           O  
HETATM 2981  O   HOH A2340      32.245  23.591  -8.844  1.00 29.14           O  
HETATM 2982  O   HOH A2341      31.546  26.246  -7.138  1.00 40.28           O  
HETATM 2983  O   HOH A2342      29.894  22.658  -5.108  1.00 39.57           O  
HETATM 2984  O   HOH A2343      24.633  27.668  -1.978  1.00 28.45           O  
HETATM 2985  O   HOH A2344      25.816  25.012   1.702  1.00 31.38           O  
HETATM 2986  O   HOH A2345      28.262  25.643  -2.507  1.00 24.88           O  
HETATM 2987  O   HOH A2346      20.878  26.575  -1.576  1.00 13.25           O  
HETATM 2988  O   HOH A2347      22.789  19.052  -6.353  1.00 13.33           O  
HETATM 2989  O   HOH A2348      22.949  17.615  -3.917  1.00 15.01           O  
HETATM 2990  O   HOH A2349      19.777  18.908   2.021  1.00 12.90           O  
HETATM 2991  O   HOH A2350      22.705  26.029   3.984  1.00 29.98           O  
HETATM 2992  O   HOH A2351      22.241  27.452   5.063  1.00 39.82           O  
HETATM 2993  O   HOH A2352      23.179  27.845  -0.020  1.00 29.22           O  
HETATM 2994  O   HOH A2353      23.686  29.267   3.791  1.00 47.89           O  
HETATM 2995  O   HOH A2354      15.426  33.714   5.753  1.00 16.77           O  
HETATM 2996  O   HOH A2355      21.042  29.216   5.539  1.00 25.53           O  
HETATM 2997  O   HOH A2356      22.388  36.084  -3.577  1.00 23.15           O  
HETATM 2998  O   HOH A2357      19.980  36.327   5.233  1.00 27.60           O  
HETATM 2999  O   HOH A2358      18.210  38.465   1.562  1.00 20.58           O  
HETATM 3000  O   HOH A2359      22.339  32.649   3.278  1.00 20.46           O  
HETATM 3001  O   HOH A2360      19.834  37.410  -3.976  1.00 18.80           O  
HETATM 3002  O   HOH A2361      19.946  33.948  -3.476  1.00 17.29           O  
HETATM 3003  O   HOH A2362      18.143  36.053   7.009  1.00 45.35           O  
HETATM 3004  O   HOH A2363      12.756  40.607  -2.516  1.00 16.08           O  
HETATM 3005  O   HOH A2364       8.103  38.731   5.583  1.00 17.78           O  
HETATM 3006  O   HOH A2365      16.113  40.108   1.120  1.00 23.55           O  
HETATM 3007  O   HOH A2366      14.729  43.349   0.005  1.00 34.16           O  
HETATM 3008  O   HOH A2367      10.400  40.170   6.039  1.00 30.21           O  
HETATM 3009  O   HOH A2368      10.989  42.702  -1.920  1.00 23.13           O  
HETATM 3010  O   HOH A2369      10.877  44.552   1.719  1.00 41.35           O  
HETATM 3011  O   HOH A2370      12.377  42.850   5.921  1.00 51.06           O  
HETATM 3012  O   HOH A2371       3.448  42.815  -0.178  1.00 38.96           O  
HETATM 3013  O   HOH A2372       6.407  43.704  -2.401  1.00 23.76           O  
HETATM 3014  O   HOH A2373       5.187  44.077   1.808  1.00 34.54           O  
HETATM 3015  O   HOH A2374       3.067  47.041   7.742  1.00 40.26           O  
HETATM 3016  O   HOH A2375       1.572  45.182   6.614  1.00 25.78           O  
HETATM 3017  O   HOH A2376       4.960  37.303  10.276  1.00 27.37           O  
HETATM 3018  O   HOH A2377      -0.678  40.854   6.177  1.00 19.15           O  
HETATM 3019  O   HOH A2378       6.343  39.472   7.475  1.00 23.85           O  
HETATM 3020  O   HOH A2379      -2.559  43.092   4.214  1.00 35.08           O  
HETATM 3021  O   HOH A2380      -2.437  39.707  11.712  1.00 15.95           O  
HETATM 3022  O   HOH A2381       2.673  35.631  10.282  1.00 14.63           O  
HETATM 3023  O   HOH A2382      -4.423  41.070  -3.343  1.00 24.51           O  
HETATM 3024  O   HOH A2383      -5.304  37.014  -4.703  1.00 20.87           O  
HETATM 3025  O   HOH A2384      -2.109  40.118   1.424  1.00 37.36           O  
HETATM 3026  O   HOH A2385      -0.190  43.211  -0.783  1.00 39.90           O  
HETATM 3027  O   HOH A2386      18.581  35.297  -5.401  1.00 16.85           O  
HETATM 3028  O   HOH A2387      18.423  33.144  -7.274  1.00 16.27           O  
HETATM 3029  O   HOH A2388      19.695  38.522 -17.164  1.00 49.11           O  
HETATM 3030  O   HOH A2389      16.201  37.290 -20.066  1.00 46.70           O  
HETATM 3031  O   HOH A2390      22.245  35.633 -16.143  1.00 48.64           O  
HETATM 3032  O   HOH A2391      17.324  33.370 -19.590  1.00 26.95           O  
HETATM 3033  O   HOH A2392      20.175  34.323 -17.232  1.00 39.03           O  
HETATM 3034  O   HOH A2393      25.349  38.400 -12.672  1.00 34.61           O  
HETATM 3035  O   HOH A2394      24.234  36.346 -15.084  1.00 27.87           O  
HETATM 3036  O   HOH A2395      21.351  31.973 -16.643  1.00 22.55           O  
HETATM 3037  O   HOH A2396      27.642  31.553 -20.918  1.00 32.78           O  
HETATM 3038  O   HOH A2397      25.585  28.266 -20.048  1.00 33.55           O  
HETATM 3039  O   HOH A2398      20.887  32.883 -18.964  1.00 33.97           O  
HETATM 3040  O   HOH A2399      20.031  27.775 -22.160  1.00 43.04           O  
HETATM 3041  O   HOH A2400      20.876  25.344 -19.247  1.00 27.47           O  
HETATM 3042  O   HOH A2401      19.045  31.171 -19.645  1.00 23.56           O  
HETATM 3043  O   HOH A2402      16.492  28.463 -20.529  1.00 33.86           O  
HETATM 3044  O   HOH A2403      18.008  24.479 -19.907  1.00 30.96           O  
HETATM 3045  O   HOH A2404      14.788  25.038 -13.867  1.00 14.38           O  
HETATM 3046  O   HOH A2405       7.983  27.643 -17.165  1.00 17.87           O  
HETATM 3047  O   HOH A2406       6.925  31.139 -19.776  1.00 24.25           O  
HETATM 3048  O   HOH A2407      11.121  23.836 -17.269  1.00 26.79           O  
HETATM 3049  O   HOH A2408      13.691  29.782 -19.406  1.00 24.28           O  
HETATM 3050  O   HOH A2409      11.371  26.820 -19.551  1.00 25.97           O  
HETATM 3051  O   HOH A2410      11.166  22.260 -15.206  1.00 28.68           O  
HETATM 3052  O   HOH A2411       8.312  22.972 -14.337  1.00 21.52           O  
HETATM 3053  O   HOH A2412      14.502  22.696 -15.393  1.00 19.42           O  
HETATM 3054  O   HOH A2413       4.447  30.221 -19.177  1.00 23.50           O  
HETATM 3055  O   HOH A2414       7.388  30.002 -11.224  1.00 13.05           O  
HETATM 3056  O   HOH A2415       7.669  19.287  -5.352  1.00 14.31           O  
HETATM 3057  O   HOH A2416      -3.312  24.930   5.960  1.00 15.56           O  
HETATM 3058  O   HOH A2417      -5.682  33.672  12.529  1.00 29.05           O  
HETATM 3059  O   HOH A2418      -6.850  31.174   5.206  1.00 12.09           O  
HETATM 3060  O   HOH A2419      -4.188  30.810  12.943  1.00 20.91           O  
HETATM 3061  O   HOH A2420     -10.805  25.571   8.534  1.00 25.41           O  
HETATM 3062  O   HOH A2421     -12.642  29.159  11.216  1.00 42.00           O  
HETATM 3063  O   HOH A2422     -12.244  27.631   7.590  1.00 27.84           O  
HETATM 3064  O   HOH A2423     -16.716  31.074   5.130  1.00 25.78           O  
HETATM 3065  O   HOH A2424      -9.602  35.723   3.901  1.00 22.48           O  
HETATM 3066  O   HOH A2425     -13.663  34.604   1.240  1.00 17.54           O  
HETATM 3067  O   HOH A2426      -8.718  32.982   4.468  1.00 13.95           O  
HETATM 3068  O   HOH A2427     -12.950  26.918   5.048  1.00 25.83           O  
HETATM 3069  O   HOH A2428      -9.523  24.609   6.339  1.00 24.04           O  
HETATM 3070  O   HOH A2429     -10.826  23.161  -0.288  1.00 24.28           O  
HETATM 3071  O   HOH A2430     -14.531  23.454   6.439  1.00 47.40           O  
HETATM 3072  O   HOH A2431     -12.895  20.265   3.449  1.00 42.02           O  
HETATM 3073  O   HOH A2432     -14.208  28.161   2.667  1.00 25.45           O  
HETATM 3074  O   HOH A2433      -9.879  32.508  -3.500  1.00 37.29           O  
HETATM 3075  O   HOH A2434     -12.481  25.737  -4.329  1.00 40.20           O  
HETATM 3076  O   HOH A2435     -13.130  29.757  -4.253  1.00 46.16           O  
HETATM 3077  O   HOH A2436      -6.955  35.702  -2.615  1.00 36.90           O  
HETATM 3078  O   HOH A2437      -5.370  33.600  -1.548  1.00 16.39           O  
HETATM 3079  O   HOH A2438      -1.759  35.223  12.941  1.00 37.19           O  
HETATM 3080  O   HOH A2439      -2.475  30.664  16.557  1.00 26.80           O  
HETATM 3081  O   HOH A2440       1.086  32.203  17.494  1.00 29.49           O  
HETATM 3082  O   HOH A2441       1.454  35.756  12.719  1.00 24.41           O  
HETATM 3083  O   HOH A2442       5.377  34.366  15.180  1.00 22.49           O  
HETATM 3084  O   HOH A2443      11.597  37.614   8.124  1.00 25.17           O  
HETATM 3085  O   HOH A2444      11.209  35.505  12.445  1.00 29.41           O  
HETATM 3086  O   HOH A2445      14.076  34.446  12.414  1.00 49.36           O  
HETATM 3087  O   HOH A2446      15.043  36.591   9.121  1.00 38.62           O  
HETATM 3088  O   HOH A2447      15.304  32.188   8.006  1.00 19.10           O  
HETATM 3089  O   HOH A2448      17.977  22.001   3.785  1.00 11.41           O  
HETATM 3090  O   HOH A2449      17.253  20.242   8.968  1.00 10.42           O  
HETATM 3091  O   HOH A2450      13.916  24.148   4.255  1.00 10.01           O  
HETATM 3092  O   HOH A2451       6.730  24.020  16.976  1.00 13.77           O  
HETATM 3093  O   HOH A2452       2.810  15.951  13.028  1.00 10.59           O  
HETATM 3094  O   HOH A2453       0.500  26.147  20.638  1.00 48.78           O  
HETATM 3095  O   HOH A2454       1.401  23.585  20.804  1.00 37.11           O  
HETATM 3096  O   HOH A2455       3.667  27.256  22.355  1.00 46.07           O  
HETATM 3097  O   HOH A2456       3.615  23.447  21.152  1.00 25.95           O  
HETATM 3098  O   HOH A2457      -4.644  26.817  15.801  1.00 25.88           O  
HETATM 3099  O   HOH A2458      -3.988  24.284  17.068  1.00 43.91           O  
HETATM 3100  O   HOH A2459      -0.676  23.589  17.700  1.00 19.03           O  
HETATM 3101  O   HOH A2460      -8.086  24.424  14.054  1.00 26.66           O  
HETATM 3102  O   HOH A2461      -5.162  15.322   9.060  1.00 19.71           O  
HETATM 3103  O   HOH A2462      -7.741  22.020   9.623  1.00 22.59           O  
HETATM 3104  O   HOH A2463      -8.196  14.895  12.098  1.00 31.35           O  
HETATM 3105  O   HOH A2464      -8.764  14.369   9.503  1.00 47.64           O  
HETATM 3106  O   HOH A2465      -8.075  20.651   5.127  1.00 25.27           O  
HETATM 3107  O   HOH A2466      -8.413  13.306   6.507  1.00 23.32           O  
HETATM 3108  O   HOH A2467      -9.569  18.024   1.885  1.00 16.13           O  
HETATM 3109  O   HOH A2468      -8.941  21.790   1.359  1.00 16.01           O  
HETATM 3110  O   HOH A2469      -8.924  14.203   2.521  1.00 18.91           O  
HETATM 3111  O   HOH A2470      -8.564  10.679   0.340  1.00 43.40           O  
HETATM 3112  O   HOH A2471      -5.820  10.852  -1.766  1.00 14.80           O  
HETATM 3113  O   HOH A2472      -8.423  13.503  -4.476  1.00 21.09           O  
HETATM 3114  O   HOH A2473      -8.397  19.488  -0.152  1.00 13.00           O  
HETATM 3115  O   HOH A2474      -9.489  19.515  -2.628  1.00 18.33           O  
HETATM 3116  O   HOH A2475     -10.272  22.727  -2.811  1.00 36.07           O  
HETATM 3117  O   HOH A2476      -8.687  16.090  -5.365  1.00 16.11           O  
HETATM 3118  O   HOH A2477      -3.630  30.220 -14.275  1.00 18.62           O  
HETATM 3119  O   HOH A2478      -6.269  34.455  -9.013  1.00 18.12           O  
HETATM 3120  O   HOH A2479      -2.486  34.637 -16.028  1.00 35.12           O  
HETATM 3121  O   HOH A2480       0.977  35.544 -13.957  1.00 16.55           O  
HETATM 3122  O   HOH A2481      -7.594  35.750 -10.925  1.00 35.44           O  
HETATM 3123  O   HOH A2482      -5.326  36.040 -15.476  1.00 46.69           O  
HETATM 3124  O   HOH A2483      -0.860  37.636 -14.318  1.00 22.03           O  
HETATM 3125  O   HOH A2484       0.203  38.790  -9.020  1.00 20.09           O  
HETATM 3126  O   HOH A2485      -5.858  39.127  -8.847  1.00 31.66           O  
HETATM 3127  O   HOH A2486      -3.360  41.503  -8.276  1.00 32.45           O  
HETATM 3128  O   HOH A2487      -3.804  40.170 -15.679  1.00 42.06           O  
HETATM 3129  O   HOH A2488      -1.161  40.304 -14.988  1.00 24.44           O  
HETATM 3130  O   HOH A2489       0.844  48.957 -10.445  1.00 42.76           O  
HETATM 3131  O   HOH A2490       5.845  47.380 -12.421  1.00 25.89           O  
HETATM 3132  O   HOH A2491       9.526  47.322 -11.138  1.00 43.80           O  
HETATM 3133  O   HOH A2492      10.791  41.638 -17.081  1.00 24.24           O  
HETATM 3134  O   HOH A2493      13.295  33.663 -22.131  1.00 38.53           O  
HETATM 3135  O   HOH A2494       2.338  32.752 -20.134  1.00 38.45           O  
HETATM 3136  O   HOH A2495       6.054  37.972 -19.019  1.00 26.11           O  
HETATM 3137  O   HOH A2496       3.867  37.102 -20.627  1.00 34.35           O  
HETATM 3138  O   HOH A2497       2.187  30.308 -20.409  1.00 30.31           O  
HETATM 3139  O   HOH A2498      -2.448  24.692 -17.840  1.00 30.55           O  
HETATM 3140  O   HOH A2499      -0.516  21.923 -20.008  1.00 25.36           O  
HETATM 3141  O   HOH A2500       4.934  20.785 -17.559  1.00 27.17           O  
HETATM 3142  O   HOH A2501       1.423  19.897 -19.548  1.00 29.00           O  
HETATM 3143  O   HOH A2502      -4.586  20.818 -17.192  1.00 39.05           O  
HETATM 3144  O   HOH A2503      -2.640  17.887 -12.737  1.00 29.43           O  
HETATM 3145  O   HOH A2504       0.021  15.478 -14.673  1.00 33.94           O  
HETATM 3146  O   HOH A2505      -0.025  18.520 -12.315  1.00 25.42           O  
HETATM 3147  O   HOH A2506       6.596  17.961 -13.753  1.00 24.95           O  
HETATM 3148  O   HOH A2507       5.631  13.255 -19.633  1.00 28.58           O  
HETATM 3149  O   HOH A2508       8.412  15.545 -19.193  1.00 38.21           O  
HETATM 3150  O   HOH A2509       8.616   9.199 -17.544  1.00 25.02           O  
HETATM 3151  O   HOH A2510      11.248  15.682 -18.732  1.00 28.98           O  
HETATM 3152  O   HOH A2511      14.893  15.245 -20.445  1.00 38.87           O  
HETATM 3153  O   HOH A2512      13.487   8.741 -17.862  1.00 21.28           O  
HETATM 3154  O   HOH A2513      13.873   6.698 -19.659  1.00 35.24           O  
HETATM 3155  O   HOH A2514      17.028  14.007 -21.573  1.00 37.15           O  
HETATM 3156  O   HOH A2515      20.479   8.795 -18.531  1.00 31.38           O  
HETATM 3157  O   HOH A2516      24.225  16.564 -17.380  1.00 27.94           O  
HETATM 3158  O   HOH A2517      25.246  13.616 -21.664  1.00 41.36           O  
HETATM 3159  O   HOH A2518      27.986  12.811 -13.369  1.00 31.82           O  
HETATM 3160  O   HOH A2519      25.812  14.341  -3.142  1.00 22.49           O  
HETATM 3161  O   HOH A2520      25.138  15.286   1.897  1.00 18.14           O  
HETATM 3162  O   HOH A2521      27.584  23.544   3.416  1.00 35.32           O  
HETATM 3163  O   HOH A2522      25.816  22.251   5.148  1.00 25.34           O  
HETATM 3164  O   HOH A2523      24.399  17.833   9.216  1.00 21.97           O  
HETATM 3165  O   HOH A2524      25.338  21.581   7.947  1.00 33.72           O  
HETATM 3166  O   HOH A2525      19.160  29.051   9.704  1.00 25.37           O  
HETATM 3167  O   HOH A2526      18.631  19.698   5.503  1.00 12.26           O  
HETATM 3168  O   HOH A2527      22.970  26.326   9.900  1.00 24.70           O  
HETATM 3169  O   HOH A2528      26.647  18.054  13.050  1.00 32.57           O  
HETATM 3170  O   HOH A2529      27.705  20.365  12.259  1.00 42.44           O  
HETATM 3171  O   HOH A2530      18.586  22.010  15.153  1.00 13.68           O  
HETATM 3172  O   HOH A2531      23.642  23.669   8.853  1.00 20.21           O  
HETATM 3173  O   HOH A2532      21.212  27.984  11.286  1.00 24.99           O  
HETATM 3174  O   HOH A2533      25.300  24.265  16.599  1.00 47.21           O  
HETATM 3175  O   HOH A2534      20.953  32.760  11.380  1.00 34.30           O  
HETATM 3176  O   HOH A2535      14.903  32.581  16.001  1.00 30.97           O  
HETATM 3177  O   HOH A2536      20.125  31.804  18.483  1.00 41.36           O  
HETATM 3178  O   HOH A2537      18.462  28.835  12.768  1.00 19.86           O  
HETATM 3179  O   HOH A2538      21.838  34.576  17.782  1.00 47.57           O  
HETATM 3180  O   HOH A2539      16.333  28.198  14.370  1.00 14.71           O  
HETATM 3181  O   HOH A2540      21.179  27.452  19.787  1.00 24.40           O  
HETATM 3182  O   HOH A2541      16.388  25.560  21.371  1.00 36.86           O  
HETATM 3183  O   HOH A2542      19.195  20.371  17.217  1.00 17.89           O  
HETATM 3184  O   HOH A2543      12.221  20.549  22.991  1.00 19.02           O  
HETATM 3185  O   HOH A2544       6.251  19.049  26.326  1.00 33.21           O  
HETATM 3186  O   HOH A2545       8.069  20.845  25.372  1.00 39.51           O  
HETATM 3187  O   HOH A2546       6.830  21.226  17.446  1.00 15.97           O  
HETATM 3188  O   HOH A2547      14.097  24.656  22.376  1.00 32.34           O  
HETATM 3189  O   HOH A2548      10.753  22.907  23.267  1.00 29.11           O  
HETATM 3190  O   HOH A2549      17.323  26.474  -6.832  1.00 11.50           O  
HETATM 3191  O   HOH A2550      16.503  23.807  -4.996  1.00 10.53           O  
HETATM 3192  O   HOH A2551       9.734  26.264  -5.766  1.00 11.38           O  
HETATM 3193  O   HOH A2552      -5.249   9.329  21.391  1.00 36.96           O  
HETATM 3194  O   HOH A2553     -10.416   8.080  23.318  1.00 43.46           O  
HETATM 3195  O   HOH A2554      -7.700   7.092  19.760  1.00 43.15           O  
HETATM 3196  O   HOH A2555     -10.157   8.221  16.078  1.00 41.33           O  
HETATM 3197  O   HOH A2556      -4.287   7.941  14.505  1.00 36.74           O  
HETATM 3198  O   HOH A2557     -10.169  14.119  20.035  1.00 37.76           O  
HETATM 3199  O   HOH A2558      25.935  13.876  -0.690  1.00 21.23           O  
HETATM 3200  O   HOH A2559      24.162   5.970  -3.446  1.00 21.16           O  
HETATM 3201  O   HOH A2560      27.856  12.827  -4.111  1.00 19.98           O  
HETATM 3202  O   HOH A2561      24.966   6.185  -8.062  1.00 33.42           O  
HETATM 3203  O   HOH A2562      26.026   7.364   0.058  1.00 25.49           O  
HETATM 3204  O   HOH A2563      27.304   9.962   1.039  1.00 37.89           O  
HETATM 3205  O   HOH A2564      29.768  11.949  -1.965  1.00 42.14           O  
HETATM 3206  O   HOH A2565      27.546   8.480  -1.845  1.00 28.13           O  
HETATM 3207  O   HOH A2566      28.053  10.995 -11.424  1.00 28.37           O  
HETATM 3208  O   HOH A2567      28.201  14.229  -6.334  1.00 24.80           O  
HETATM 3209  O   HOH A2568      26.856   6.055  -3.420  1.00 41.42           O  
HETATM 3210  O   HOH A2569      31.467  12.073  -7.965  1.00 33.53           O  
HETATM 3211  O   HOH A2570      27.734   5.104  -5.854  1.00 41.05           O  
HETATM 3212  O   HOH A2571      15.177  30.680  13.871  1.00 16.90           O  
HETATM 3213  O   HOH A2572       8.741  30.818  16.336  1.00 20.17           O  
HETATM 3214  O   HOH A2573      12.029  33.446  14.696  1.00 35.21           O  
HETATM 3215  O   HOH A2574       8.425  32.063  12.249  1.00 13.75           O  
HETATM 3216  O   HOH A2575      -6.149  16.756 -10.314  1.00 30.29           O  
HETATM 3217  O   HOH A2576     -10.115  23.538  -9.520  1.00 28.72           O  
HETATM 3218  O   HOH A2577     -10.317  17.407  -9.653  1.00 28.17           O  
HETATM 3219  O   HOH A2578      -7.811  17.278 -14.610  1.00 49.53           O  
HETATM 3220  O   HOH A2579     -11.019  20.677 -12.200  1.00 38.25           O  
HETATM 3221  O   HOH A2580      -9.525  32.085  -6.067  1.00 32.92           O  
HETATM 3222  O   HOH A2581      -2.227  28.102 -15.160  1.00 18.49           O  
HETATM 3223  O   HOH A2582       0.036  21.141 -12.610  1.00 15.25           O  
HETATM 3224  O   HOH A2583      -3.867  27.054 -17.167  1.00 25.31           O  
HETATM 3225  O   HOH A2584      -5.701  31.137 -15.790  1.00 25.24           O  
HETATM 3226  O   HOH A2585      -9.996  25.467 -13.249  1.00 34.46           O  
HETATM 3227  O   HOH A2586     -10.073  26.191 -10.535  1.00 30.85           O  
HETATM 3228  O   HOH A2587      -3.321  22.828 -16.026  1.00 27.80           O  
HETATM 3229  O   HOH A2588      -8.954  33.711 -12.911  1.00 43.44           O  
HETATM 3230  O   HOH A2589      -0.990  44.944 -16.562  1.00 33.91           O  
HETATM 3231  O   HOH A2590       4.636  46.515  -4.450  1.00 39.33           O  
HETATM 3232  O   HOH A2591       3.342  41.299  -2.194  1.00 33.45           O  
HETATM 3233  O   HOH A2592       5.263  42.878  -4.754  1.00 30.74           O  
HETATM 3234  O   HOH A2593       8.975  43.236  -3.792  1.00 29.08           O  
HETATM 3235  O   HOH A2594       3.024  47.962 -13.516  1.00 44.90           O  
HETATM 3236  O   HOH A2595      -0.233  41.369 -17.283  1.00 34.00           O  
HETATM 3237  O   HOH A2596       8.401  43.297 -19.226  1.00 39.58           O  
HETATM 3238  O   HOH A2597       6.372  41.519 -18.830  1.00 44.85           O  
HETATM 3239  O   HOH A2598      30.088  10.344 -16.843  1.00 40.68           O  
HETATM 3240  O   HOH A2599      31.791  19.871  -5.668  1.00 44.16           O  
HETATM 3241  O   HOH A2600      35.272  21.642  -0.891  1.00 43.13           O  
HETATM 3242  O   HOH A2601      31.990  22.769  -2.010  1.00 49.09           O  
HETATM 3243  O   HOH A2602      29.495  20.412   3.994  1.00 27.11           O  
HETATM 3244  O   HOH A2603      29.363  14.825   2.298  1.00 38.47           O  
HETATM 3245  O   HOH A2604      16.641  21.169  23.905  1.00 37.81           O  
HETATM 3246  O   HOH A2605      23.941  26.617  19.958  1.00 38.86           O  
HETATM 3247  O   HOH A2606      23.921  21.243  19.053  1.00 39.64           O  
HETATM 3248  O   HOH A2607      18.161  26.889  22.857  1.00 45.04           O  
HETATM    1  N   PCA B   0       7.158 -15.815 -17.867  1.00 10.20           N  
HETATM    2  CA  PCA B   0       7.412 -15.985 -19.290  1.00 10.75           C  
HETATM    3  CB  PCA B   0       6.309 -16.927 -19.770  1.00 11.27           C  
HETATM    4  CG  PCA B   0       5.942 -17.769 -18.555  1.00 11.74           C  
HETATM    5  CD  PCA B   0       6.395 -16.921 -17.418  1.00 10.97           C  
HETATM    6  OE  PCA B   0       6.151 -17.110 -16.226  1.00 11.61           O  
HETATM    7  C   PCA B   0       7.457 -14.641 -20.003  1.00 10.81           C  
HETATM    8  O   PCA B   0       7.046 -13.610 -19.476  1.00 11.03           O  
ATOM      9  N  AGLU B   1       7.993 -14.650 -21.211  0.70 11.54           N  
ATOM     10  CA AGLU B   1       7.980 -13.448 -22.031  0.70 11.97           C  
ATOM     11  C  AGLU B   1       6.551 -12.921 -22.081  0.70 11.39           C  
ATOM     12  O  AGLU B   1       5.600 -13.695 -22.205  0.70 11.64           O  
ATOM     13  CB AGLU B   1       8.481 -13.748 -23.438  0.70 12.92           C  
ATOM     14  CG AGLU B   1       9.964 -14.033 -23.450  0.70 14.85           C  
ATOM     15  CD AGLU B   1      10.435 -14.745 -24.701  0.70 18.41           C  
ATOM     16  OE1AGLU B   1       9.607 -15.071 -25.584  0.70 18.88           O  
ATOM     17  OE2AGLU B   1      11.651 -14.999 -24.788  0.70 21.36           O1-
ATOM     18  N  BGLU B   1       7.974 -14.660 -21.224  0.30 11.38           N  
ATOM     19  CA BGLU B   1       7.968 -13.478 -22.084  0.30 11.80           C  
ATOM     20  C  BGLU B   1       6.544 -12.927 -22.131  0.30 11.90           C  
ATOM     21  O  BGLU B   1       5.595 -13.694 -22.303  0.30 12.01           O  
ATOM     22  CB BGLU B   1       8.424 -13.833 -23.507  0.30 12.19           C  
ATOM     23  CG BGLU B   1       9.828 -14.445 -23.612  0.30 13.38           C  
ATOM     24  CD BGLU B   1      10.949 -13.458 -23.353  0.30 14.96           C  
ATOM     25  OE1BGLU B   1      10.681 -12.335 -22.891  0.30 15.33           O  
ATOM     26  OE2BGLU B   1      12.114 -13.817 -23.619  0.30 17.09           O1-
ATOM     27  N   PRO B   2       6.377 -11.599 -21.987  1.00 12.04           N  
ATOM     28  CA  PRO B   2       5.022 -11.058 -21.921  1.00 12.98           C  
ATOM     29  C   PRO B   2       4.118 -11.419 -23.089  1.00 12.36           C  
ATOM     30  O   PRO B   2       2.936 -11.666 -22.887  1.00 13.53           O  
ATOM     31  CB  PRO B   2       5.236  -9.542 -21.829  1.00 14.42           C  
ATOM     32  CG  PRO B   2       6.631  -9.298 -22.058  1.00 15.91           C  
ATOM     33  CD  PRO B   2       7.399 -10.548 -21.846  1.00 13.87           C  
ATOM     34  N   GLY B   3       4.672 -11.466 -24.294  1.00 12.13           N  
ATOM     35  CA  GLY B   3       3.890 -11.810 -25.480  1.00 12.17           C  
ATOM     36  C   GLY B   3       3.549 -13.279 -25.626  1.00 11.85           C  
ATOM     37  O   GLY B   3       2.742 -13.650 -26.484  1.00 12.63           O  
ATOM     38  N   SER B   4       4.138 -14.128 -24.786  1.00 11.82           N  
ATOM     39  CA  SER B   4       3.914 -15.563 -24.921  1.00 11.48           C  
ATOM     40  C   SER B   4       2.501 -15.985 -24.598  1.00 11.25           C  
ATOM     41  O   SER B   4       2.053 -17.017 -25.046  1.00 12.23           O  
ATOM     42  CB  SER B   4       4.870 -16.347 -24.026  1.00 12.26           C  
ATOM     43  OG  SER B   4       4.559 -16.177 -22.649  1.00 12.28           O  
ATOM     44  N   GLY B   5       1.825 -15.225 -23.746  1.00 11.54           N  
ATOM     45  CA  GLY B   5       0.511 -15.576 -23.260  1.00 11.31           C  
ATOM     46  C   GLY B   5       0.475 -16.777 -22.345  1.00 11.36           C  
ATOM     47  O   GLY B   5      -0.606 -17.235 -22.009  1.00 12.02           O  
ATOM     48  N   ILE B   6       1.621 -17.300 -21.939  1.00 11.05           N  
ATOM     49  CA  ILE B   6       1.637 -18.497 -21.101  1.00 11.94           C  
ATOM     50  C   ILE B   6       0.828 -18.322 -19.796  1.00 13.09           C  
ATOM     51  O   ILE B   6       0.152 -19.257 -19.331  1.00 14.62           O  
ATOM     52  CB  ILE B   6       3.087 -18.940 -20.866  1.00 11.89           C  
ATOM     53  CG1 ILE B   6       3.620 -19.536 -22.168  1.00 12.13           C  
ATOM     54  CG2 ILE B   6       3.202 -19.951 -19.723  1.00 12.57           C  
ATOM     55  CD1 ILE B   6       5.115 -19.681 -22.233  1.00 12.98           C  
ATOM     56  N   GLY B   7       0.839 -17.134 -19.227  1.00 12.87           N  
ATOM     57  CA  GLY B   7       0.046 -16.905 -17.992  1.00 12.51           C  
ATOM     58  C   GLY B   7      -1.447 -16.645 -18.180  1.00 12.24           C  
ATOM     59  O   GLY B   7      -2.213 -16.645 -17.224  1.00 12.28           O  
ATOM     60  N   TYR B   8      -1.870 -16.372 -19.408  1.00 12.20           N  
ATOM     61  CA  TYR B   8      -3.231 -15.880 -19.657  1.00 12.38           C  
ATOM     62  C   TYR B   8      -4.264 -16.967 -19.421  1.00 13.03           C  
ATOM     63  O   TYR B   8      -4.010 -18.108 -19.758  1.00 13.70           O  
ATOM     64  CB  TYR B   8      -3.307 -15.451 -21.117  1.00 13.06           C  
ATOM     65  CG  TYR B   8      -4.623 -14.913 -21.635  1.00 13.66           C  
ATOM     66  CD1 TYR B   8      -4.905 -13.560 -21.556  1.00 14.46           C  
ATOM     67  CD2 TYR B   8      -5.554 -15.746 -22.243  1.00 14.61           C  
ATOM     68  CE1 TYR B   8      -6.085 -13.037 -22.071  1.00 15.34           C  
ATOM     69  CE2 TYR B   8      -6.748 -15.222 -22.793  1.00 15.06           C  
ATOM     70  CZ  TYR B   8      -6.995 -13.869 -22.680  1.00 14.93           C  
ATOM     71  OH  TYR B   8      -8.128 -13.296 -23.227  1.00 17.66           O  
ATOM     72  N   PRO B   9      -5.444 -16.612 -18.886  1.00 13.13           N  
ATOM     73  CA  PRO B   9      -5.919 -15.315 -18.420  1.00 13.58           C  
ATOM     74  C   PRO B   9      -5.739 -15.082 -16.919  1.00 12.84           C  
ATOM     75  O   PRO B   9      -6.391 -14.201 -16.364  1.00 14.81           O  
ATOM     76  CB  PRO B   9      -7.407 -15.374 -18.766  1.00 14.03           C  
ATOM     77  CG  PRO B   9      -7.765 -16.773 -18.482  1.00 15.60           C  
ATOM     78  CD  PRO B   9      -6.543 -17.603 -18.859  1.00 13.96           C  
ATOM     79  N   TYR B  10      -4.851 -15.839 -16.277  1.00 12.20           N  
ATOM     80  CA  TYR B  10      -4.636 -15.753 -14.836  1.00 12.36           C  
ATOM     81  C   TYR B  10      -3.605 -14.703 -14.465  1.00 12.34           C  
ATOM     82  O   TYR B  10      -3.737 -14.057 -13.423  1.00 13.21           O  
ATOM     83  CB  TYR B  10      -4.210 -17.111 -14.311  1.00 13.59           C  
ATOM     84  CG  TYR B  10      -5.249 -18.146 -14.569  1.00 15.29           C  
ATOM     85  CD1 TYR B  10      -6.387 -18.201 -13.789  1.00 17.49           C  
ATOM     86  CD2 TYR B  10      -5.124 -19.042 -15.624  1.00 15.29           C  
ATOM     87  CE1 TYR B  10      -7.365 -19.136 -14.027  1.00 19.66           C  
ATOM     88  CE2 TYR B  10      -6.103 -19.985 -15.865  1.00 16.67           C  
ATOM     89  CZ  TYR B  10      -7.216 -20.018 -15.069  1.00 16.82           C  
ATOM     90  OH  TYR B  10      -8.201 -20.958 -15.300  1.00 21.20           O  
ATOM     91  N   ASP B  11      -2.564 -14.583 -15.287  1.00 11.71           N  
ATOM     92  CA  ASP B  11      -1.521 -13.568 -15.145  1.00 11.36           C  
ATOM     93  C   ASP B  11      -1.342 -12.978 -16.532  1.00 11.44           C  
ATOM     94  O   ASP B  11      -0.828 -13.636 -17.431  1.00 11.92           O  
ATOM     95  CB  ASP B  11      -0.224 -14.179 -14.609  1.00 11.27           C  
ATOM     96  CG  ASP B  11       0.856 -13.147 -14.341  1.00 10.84           C  
ATOM     97  OD1 ASP B  11       0.683 -11.969 -14.760  1.00 11.76           O  
ATOM     98  OD2 ASP B  11       1.906 -13.537 -13.750  1.00 11.04           O1-
ATOM     99  N   ASN B  12      -1.801 -11.747 -16.696  1.00 11.96           N  
ATOM    100  CA  ASN B  12      -1.763 -11.056 -17.973  1.00 12.81           C  
ATOM    101  C   ASN B  12      -0.552 -10.146 -18.158  1.00 12.90           C  
ATOM    102  O   ASN B  12      -0.509  -9.376 -19.115  1.00 14.69           O  
ATOM    103  CB  ASN B  12      -3.044 -10.228 -18.164  1.00 13.61           C  
ATOM    104  CG  ASN B  12      -4.276 -11.079 -18.342  1.00 13.38           C  
ATOM    105  OD1 ASN B  12      -4.188 -12.289 -18.583  1.00 14.49           O  
ATOM    106  ND2 ASN B  12      -5.448 -10.435 -18.206  1.00 16.03           N  
ATOM    107  N  AASN B  13       0.412 -10.203 -17.241  0.50 12.48           N  
ATOM    108  CA AASN B  13       1.604  -9.361 -17.311  0.50 13.20           C  
ATOM    109  C  AASN B  13       2.832 -10.099 -16.791  0.50 11.87           C  
ATOM    110  O  AASN B  13       3.415  -9.732 -15.766  0.50 12.15           O  
ATOM    111  CB AASN B  13       1.398  -8.074 -16.508  0.50 14.04           C  
ATOM    112  CG AASN B  13       0.255  -7.241 -17.027  0.50 16.52           C  
ATOM    113  OD1AASN B  13      -0.819  -7.200 -16.428  0.50 19.65           O  
ATOM    114  ND2AASN B  13       0.470  -6.587 -18.159  0.50 18.44           N  
ATOM    115  N  BASN B  13       0.438 -10.273 -17.279  0.50 12.42           N  
ATOM    116  CA BASN B  13       1.569  -9.368 -17.250  0.50 13.06           C  
ATOM    117  C  BASN B  13       2.832 -10.101 -16.776  0.50 11.78           C  
ATOM    118  O  BASN B  13       3.441  -9.734 -15.766  0.50 11.99           O  
ATOM    119  CB BASN B  13       1.213  -8.191 -16.327  0.50 13.85           C  
ATOM    120  CG BASN B  13       2.260  -7.095 -16.321  0.50 15.97           C  
ATOM    121  OD1BASN B  13       2.545  -6.506 -15.272  0.50 20.23           O  
ATOM    122  ND2BASN B  13       2.824  -6.805 -17.481  0.50 16.55           N  
ATOM    123  N   THR B  14       3.218 -11.151 -17.496  1.00 11.35           N  
ATOM    124  CA  THR B  14       4.353 -11.952 -17.091  1.00 10.83           C  
ATOM    125  C   THR B  14       5.678 -11.332 -17.530  1.00 10.77           C  
ATOM    126  O   THR B  14       5.740 -10.507 -18.446  1.00 11.40           O  
ATOM    127  CB  THR B  14       4.248 -13.401 -17.598  1.00 10.81           C  
ATOM    128  OG1 THR B  14       4.292 -13.426 -19.026  1.00 11.18           O  
ATOM    129  CG2 THR B  14       2.980 -14.087 -17.122  1.00 11.43           C  
ATOM    130  N   LEU B  15       6.733 -11.777 -16.865  1.00 10.23           N  
ATOM    131  CA  LEU B  15       8.112 -11.442 -17.192  1.00 10.60           C  
ATOM    132  C   LEU B  15       8.916 -12.736 -17.274  1.00 10.71           C  
ATOM    133  O   LEU B  15       8.587 -13.722 -16.594  1.00 10.57           O  
ATOM    134  CB  LEU B  15       8.726 -10.502 -16.143  1.00 11.52           C  
ATOM    135  CG  LEU B  15       8.158  -9.090 -16.102  1.00 12.63           C  
ATOM    136  CD1 LEU B  15       8.684  -8.405 -14.845  1.00 13.89           C  
ATOM    137  CD2 LEU B  15       8.503  -8.308 -17.376  1.00 13.83           C  
ATOM    138  N   PRO B  16       9.972 -12.754 -18.092  1.00 10.95           N  
ATOM    139  CA  PRO B  16      10.740 -13.982 -18.283  1.00 11.13           C  
ATOM    140  C   PRO B  16      11.579 -14.408 -17.080  1.00 10.72           C  
ATOM    141  O   PRO B  16      11.958 -13.594 -16.246  1.00 10.81           O  
ATOM    142  CB  PRO B  16      11.630 -13.646 -19.484  1.00 12.38           C  
ATOM    143  CG  PRO B  16      11.757 -12.183 -19.425  1.00 12.93           C  
ATOM    144  CD  PRO B  16      10.458 -11.658 -18.951  1.00 11.36           C  
ATOM    145  N   TYR B  17      11.857 -15.700 -17.010  1.00 10.35           N  
ATOM    146  CA  TYR B  17      12.854 -16.239 -16.106  1.00 10.02           C  
ATOM    147  C   TYR B  17      14.241 -15.761 -16.516  1.00 10.51           C  
ATOM    148  O   TYR B  17      14.591 -15.850 -17.704  1.00 11.69           O  
ATOM    149  CB  TYR B  17      12.828 -17.776 -16.157  1.00 10.41           C  
ATOM    150  CG  TYR B  17      13.972 -18.440 -15.415  1.00 10.22           C  
ATOM    151  CD1 TYR B  17      15.200 -18.671 -16.041  1.00 10.73           C  
ATOM    152  CD2 TYR B  17      13.836 -18.810 -14.078  1.00  9.88           C  
ATOM    153  CE1 TYR B  17      16.239 -19.263 -15.383  1.00 10.58           C  
ATOM    154  CE2 TYR B  17      14.877 -19.427 -13.407  1.00 10.58           C  
ATOM    155  CZ  TYR B  17      16.087 -19.657 -14.065  1.00 10.27           C  
ATOM    156  OH  TYR B  17      17.141 -20.272 -13.407  1.00 11.04           O  
ATOM    157  N   VAL B  18      15.021 -15.302 -15.541  1.00 10.59           N  
ATOM    158  CA  VAL B  18      16.432 -14.976 -15.709  1.00 11.40           C  
ATOM    159  C   VAL B  18      17.179 -15.591 -14.534  1.00 11.51           C  
ATOM    160  O   VAL B  18      16.862 -15.328 -13.377  1.00 11.52           O  
ATOM    161  CB  VAL B  18      16.666 -13.449 -15.734  1.00 12.60           C  
ATOM    162  CG1 VAL B  18      18.151 -13.129 -15.903  1.00 14.33           C  
ATOM    163  CG2 VAL B  18      15.842 -12.786 -16.836  1.00 14.23           C  
ATOM    164  N   ALA B  19      18.178 -16.421 -14.809  1.00 12.43           N  
ATOM    165  CA  ALA B  19      18.894 -17.078 -13.727  1.00 12.70           C  
ATOM    166  C   ALA B  19      19.604 -16.049 -12.844  1.00 12.56           C  
ATOM    167  O   ALA B  19      20.087 -15.013 -13.333  1.00 13.79           O  
ATOM    168  CB  ALA B  19      19.920 -18.076 -14.260  1.00 13.95           C  
ATOM    169  N   PRO B  20      19.700 -16.322 -11.539  1.00 12.40           N  
ATOM    170  CA  PRO B  20      20.504 -15.439 -10.697  1.00 13.20           C  
ATOM    171  C   PRO B  20      21.997 -15.567 -11.004  1.00 15.01           C  
ATOM    172  O   PRO B  20      22.470 -16.680 -11.277  1.00 15.93           O  
ATOM    173  CB  PRO B  20      20.200 -15.944  -9.290  1.00 13.17           C  
ATOM    174  CG  PRO B  20      19.869 -17.388  -9.466  1.00 13.53           C  
ATOM    175  CD  PRO B  20      19.131 -17.451 -10.773  1.00 12.10           C  
ATOM    176  N   GLY B  21      22.696 -14.431 -10.999  1.00 14.75           N  
ATOM    177  CA  GLY B  21      24.153 -14.366 -11.189  1.00 15.52           C  
ATOM    178  C   GLY B  21      24.838 -14.455  -9.844  1.00 15.43           C  
ATOM    179  O   GLY B  21      24.183 -14.370  -8.796  1.00 15.15           O  
ATOM    180  N  APRO B  22      26.178 -14.629  -9.857  0.70 16.12           N  
ATOM    181  CA APRO B  22      26.956 -14.819  -8.644  0.70 16.79           C  
ATOM    182  C  APRO B  22      26.771 -13.769  -7.568  0.70 16.77           C  
ATOM    183  O  APRO B  22      26.851 -14.105  -6.392  0.70 18.22           O  
ATOM    184  CB APRO B  22      28.402 -14.799  -9.157  0.70 17.32           C  
ATOM    185  CG APRO B  22      28.314 -15.228 -10.557  0.70 18.31           C  
ATOM    186  CD APRO B  22      27.018 -14.728 -11.070  0.70 16.81           C  
ATOM    187  N  BPRO B  22      26.177 -14.572  -9.847  0.30 15.33           N  
ATOM    188  CA BPRO B  22      26.884 -14.865  -8.606  0.30 15.64           C  
ATOM    189  C  BPRO B  22      26.829 -13.753  -7.557  0.30 16.00           C  
ATOM    190  O  BPRO B  22      27.066 -14.027  -6.384  0.30 16.78           O  
ATOM    191  CB BPRO B  22      28.320 -15.105  -9.082  0.30 15.57           C  
ATOM    192  CG BPRO B  22      28.430 -14.261 -10.311  0.30 15.13           C  
ATOM    193  CD BPRO B  22      27.106 -14.437 -10.986  0.30 15.64           C  
ATOM    194  N   THR B  23      26.530 -12.521  -7.970  1.00 15.85           N  
ATOM    195  CA  THR B  23      26.352 -11.412  -7.021  1.00 16.23           C  
ATOM    196  C   THR B  23      24.917 -11.141  -6.604  1.00 15.38           C  
ATOM    197  O   THR B  23      24.690 -10.282  -5.749  1.00 16.92           O  
ATOM    198  CB  THR B  23      26.936 -10.086  -7.558  1.00 17.11           C  
ATOM    199  OG1 THR B  23      26.169  -9.607  -8.664  1.00 18.86           O  
ATOM    200  CG2 THR B  23      28.403 -10.252  -7.976  1.00 19.09           C  
ATOM    201  N   ASP B  24      23.947 -11.858  -7.183  1.00 13.23           N  
ATOM    202  CA  ASP B  24      22.551 -11.689  -6.785  1.00 12.57           C  
ATOM    203  C   ASP B  24      22.295 -12.356  -5.439  1.00 12.16           C  
ATOM    204  O   ASP B  24      22.926 -13.345  -5.095  1.00 14.47           O  
ATOM    205  CB  ASP B  24      21.600 -12.241  -7.859  1.00 12.90           C  
ATOM    206  CG  ASP B  24      21.630 -11.427  -9.148  1.00 13.44           C  
ATOM    207  OD1 ASP B  24      21.790 -10.186  -9.083  1.00 14.36           O  
ATOM    208  OD2 ASP B  24      21.471 -12.016 -10.239  1.00 15.67           O1-
ATOM    209  N   SER B  25      21.366 -11.797  -4.684  1.00 10.21           N  
ATOM    210  CA  SER B  25      20.954 -12.352  -3.402  1.00  9.58           C  
ATOM    211  C   SER B  25      19.706 -13.226  -3.561  1.00  9.64           C  
ATOM    212  O   SER B  25      18.722 -12.791  -4.186  1.00  9.45           O  
ATOM    213  CB  SER B  25      20.638 -11.209  -2.443  1.00 10.22           C  
ATOM    214  OG  SER B  25      20.166 -11.683  -1.199  1.00 10.31           O  
ATOM    215  N   ARG B  26      19.763 -14.451  -3.025  1.00  9.14           N  
ATOM    216  CA  ARG B  26      18.607 -15.331  -3.001  1.00  8.91           C  
ATOM    217  C   ARG B  26      18.348 -15.826  -1.585  1.00  8.79           C  
ATOM    218  O   ARG B  26      19.176 -15.684  -0.674  1.00  9.53           O  
ATOM    219  CB  ARG B  26      18.746 -16.473  -4.020  1.00  9.09           C  
ATOM    220  CG  ARG B  26      18.643 -16.054  -5.454  1.00  8.61           C  
ATOM    221  CD  ARG B  26      17.240 -15.639  -5.827  1.00  9.20           C  
ATOM    222  NE  ARG B  26      17.094 -15.234  -7.230  1.00  9.17           N  
ATOM    223  CZ  ARG B  26      17.354 -14.015  -7.688  1.00  9.22           C  
ATOM    224  NH1 ARG B  26      17.824 -13.083  -6.874  1.00  9.27           N1+
ATOM    225  NH2 ARG B  26      17.178 -13.734  -8.963  1.00  9.59           N  
ATOM    226  N   ALA B  27      17.142 -16.364  -1.418  1.00  8.91           N  
ATOM    227  CA  ALA B  27      16.582 -16.736  -0.130  1.00  8.65           C  
ATOM    228  C   ALA B  27      16.646 -18.257   0.101  1.00  8.51           C  
ATOM    229  O   ALA B  27      16.931 -19.014  -0.829  1.00  9.16           O  
ATOM    230  CB  ALA B  27      15.120 -16.326  -0.119  1.00  8.89           C  
ATOM    231  N   PRO B  28      16.283 -18.698   1.313  1.00  7.91           N  
ATOM    232  CA  PRO B  28      15.985 -20.123   1.556  1.00  8.47           C  
ATOM    233  C   PRO B  28      14.573 -20.519   1.151  1.00  8.05           C  
ATOM    234  O   PRO B  28      14.136 -21.626   1.457  1.00  9.55           O  
ATOM    235  CB  PRO B  28      16.175 -20.250   3.065  1.00  8.79           C  
ATOM    236  CG  PRO B  28      15.689 -18.899   3.589  1.00  9.01           C  
ATOM    237  CD  PRO B  28      16.204 -17.912   2.564  1.00  9.00           C  
ATOM    238  N   CYS B  29      13.853 -19.599   0.494  1.00  8.67           N  
ATOM    239  CA  CYS B  29      12.441 -19.729   0.160  1.00  8.29           C  
ATOM    240  C   CYS B  29      12.273 -19.926  -1.344  1.00  8.39           C  
ATOM    241  O   CYS B  29      12.670 -19.070  -2.137  1.00  8.84           O  
ATOM    242  CB  CYS B  29      11.703 -18.446   0.528  1.00  8.71           C  
ATOM    243  SG  CYS B  29       9.972 -18.477   0.076  1.00  8.98           S  
ATOM    244  N   PRO B  30      11.671 -21.047  -1.763  1.00  8.72           N  
ATOM    245  CA  PRO B  30      11.456 -21.283  -3.193  1.00  9.14           C  
ATOM    246  C   PRO B  30      10.490 -20.302  -3.846  1.00  8.61           C  
ATOM    247  O   PRO B  30      10.541 -20.101  -5.063  1.00  9.67           O  
ATOM    248  CB  PRO B  30      10.887 -22.727  -3.230  1.00  9.92           C  
ATOM    249  CG  PRO B  30      10.250 -22.879  -1.897  1.00 12.38           C  
ATOM    250  CD  PRO B  30      11.148 -22.146  -0.931  1.00 10.29           C  
ATOM    251  N   ALA B  31       9.583 -19.734  -3.072  1.00  8.55           N  
ATOM    252  CA  ALA B  31       8.637 -18.747  -3.610  1.00  8.41           C  
ATOM    253  C   ALA B  31       9.323 -17.412  -3.885  1.00  7.53           C  
ATOM    254  O   ALA B  31       9.247 -16.899  -5.010  1.00  8.00           O  
ATOM    255  CB  ALA B  31       7.459 -18.558  -2.673  1.00  8.84           C  
ATOM    256  N   LEU B  32      10.017 -16.874  -2.890  1.00  7.87           N  
ATOM    257  CA  LEU B  32      10.762 -15.641  -3.098  1.00  8.06           C  
ATOM    258  C   LEU B  32      11.759 -15.780  -4.229  1.00  7.76           C  
ATOM    259  O   LEU B  32      11.968 -14.845  -5.015  1.00  8.08           O  
ATOM    260  CB  LEU B  32      11.455 -15.201  -1.809  1.00  8.28           C  
ATOM    261  CG  LEU B  32      10.540 -14.800  -0.643  1.00  9.00           C  
ATOM    262  CD1 LEU B  32      11.327 -14.610   0.623  1.00  9.40           C  
ATOM    263  CD2 LEU B  32       9.743 -13.545  -0.958  1.00 10.32           C  
ATOM    264  N   ASN B  33      12.418 -16.935  -4.320  1.00  7.64           N  
ATOM    265  CA  ASN B  33      13.419 -17.115  -5.359  1.00  8.28           C  
ATOM    266  C   ASN B  33      12.807 -17.123  -6.749  1.00  8.00           C  
ATOM    267  O   ASN B  33      13.368 -16.530  -7.667  1.00  8.48           O  
ATOM    268  CB  ASN B  33      14.256 -18.359  -5.098  1.00  8.37           C  
ATOM    269  CG  ASN B  33      15.157 -18.192  -3.917  1.00  8.24           C  
ATOM    270  OD1 ASN B  33      15.342 -17.075  -3.430  1.00  8.86           O  
ATOM    271  ND2 ASN B  33      15.754 -19.289  -3.455  1.00  9.00           N  
ATOM    272  N   ALA B  34      11.657 -17.763  -6.907  1.00  8.02           N  
ATOM    273  CA  ALA B  34      10.956 -17.729  -8.194  1.00  8.21           C  
ATOM    274  C   ALA B  34      10.528 -16.306  -8.556  1.00  8.18           C  
ATOM    275  O   ALA B  34      10.665 -15.883  -9.716  1.00  8.81           O  
ATOM    276  CB  ALA B  34       9.758 -18.666  -8.170  1.00  8.62           C  
ATOM    277  N   LEU B  35       9.987 -15.575  -7.578  1.00  7.87           N  
ATOM    278  CA  LEU B  35       9.610 -14.179  -7.826  1.00  7.71           C  
ATOM    279  C   LEU B  35      10.794 -13.324  -8.261  1.00  8.02           C  
ATOM    280  O   LEU B  35      10.687 -12.540  -9.214  1.00  8.75           O  
ATOM    281  CB  LEU B  35       8.950 -13.565  -6.575  1.00  7.75           C  
ATOM    282  CG  LEU B  35       7.589 -14.135  -6.184  1.00  7.99           C  
ATOM    283  CD1 LEU B  35       7.159 -13.532  -4.861  1.00  8.76           C  
ATOM    284  CD2 LEU B  35       6.527 -13.940  -7.266  1.00  8.34           C  
ATOM    285  N   ALA B  36      11.925 -13.480  -7.587  1.00  7.86           N  
ATOM    286  CA  ALA B  36      13.110 -12.698  -7.919  1.00  8.20           C  
ATOM    287  C   ALA B  36      13.655 -13.099  -9.299  1.00  8.55           C  
ATOM    288  O   ALA B  36      14.113 -12.251 -10.074  1.00  8.79           O  
ATOM    289  CB  ALA B  36      14.161 -12.856  -6.847  1.00  8.88           C  
ATOM    290  N   ASN B  37      13.641 -14.394  -9.604  1.00  8.28           N  
ATOM    291  CA  ASN B  37      14.125 -14.868 -10.908  1.00  8.33           C  
ATOM    292  C   ASN B  37      13.336 -14.267 -12.068  1.00  8.58           C  
ATOM    293  O   ASN B  37      13.868 -14.097 -13.161  1.00 10.45           O  
ATOM    294  CB  ASN B  37      14.112 -16.402 -10.981  1.00  8.80           C  
ATOM    295  CG  ASN B  37      15.181 -17.038 -10.114  1.00  8.58           C  
ATOM    296  OD1 ASN B  37      16.124 -16.371  -9.670  1.00  8.99           O  
ATOM    297  ND2 ASN B  37      15.053 -18.346  -9.875  1.00  9.40           N  
ATOM    298  N   HIS B  38      12.068 -13.942 -11.825  1.00  8.39           N  
ATOM    299  CA  HIS B  38      11.225 -13.288 -12.819  1.00  9.28           C  
ATOM    300  C   HIS B  38      11.211 -11.768 -12.746  1.00  9.43           C  
ATOM    301  O   HIS B  38      10.563 -11.120 -13.567  1.00 10.73           O  
ATOM    302  CB  HIS B  38       9.800 -13.840 -12.736  1.00  9.54           C  
ATOM    303  CG  HIS B  38       9.671 -15.226 -13.277  1.00  9.57           C  
ATOM    304  ND1 HIS B  38       9.294 -15.468 -14.573  1.00 10.16           N  
ATOM    305  CD2 HIS B  38       9.938 -16.437 -12.727  1.00 10.90           C  
ATOM    306  CE1 HIS B  38       9.308 -16.770 -14.794  1.00 10.62           C  
ATOM    307  NE2 HIS B  38       9.685 -17.381 -13.689  1.00 10.70           N  
ATOM    308  N   GLY B  39      11.880 -11.197 -11.749  1.00  9.60           N  
ATOM    309  CA  GLY B  39      11.874  -9.749 -11.587  1.00 10.16           C  
ATOM    310  C   GLY B  39      10.588  -9.179 -11.029  1.00  9.75           C  
ATOM    311  O   GLY B  39      10.369  -7.969 -11.110  1.00 11.15           O  
ATOM    312  N   TYR B  40       9.717 -10.012 -10.462  1.00  9.47           N  
ATOM    313  CA  TYR B  40       8.507  -9.523  -9.814  1.00  9.42           C  
ATOM    314  C   TYR B  40       8.831  -8.867  -8.474  1.00  9.11           C  
ATOM    315  O   TYR B  40       8.094  -8.009  -7.997  1.00 10.55           O  
ATOM    316  CB  TYR B  40       7.484 -10.642  -9.629  1.00  9.08           C  
ATOM    317  CG  TYR B  40       7.061 -11.331 -10.910  1.00  9.63           C  
ATOM    318  CD1 TYR B  40       6.782 -10.616 -12.083  1.00 10.36           C  
ATOM    319  CD2 TYR B  40       6.886 -12.700 -10.939  1.00  9.58           C  
ATOM    320  CE1 TYR B  40       6.382 -11.245 -13.229  1.00 10.36           C  
ATOM    321  CE2 TYR B  40       6.487 -13.340 -12.096  1.00  9.43           C  
ATOM    322  CZ  TYR B  40       6.211 -12.606 -13.234  1.00  9.27           C  
ATOM    323  OH  TYR B  40       5.808 -13.198 -14.409  1.00 10.97           O  
ATOM    324  N   ILE B  41       9.898  -9.340  -7.844  1.00  9.22           N  
ATOM    325  CA  ILE B  41      10.655  -8.590  -6.851  1.00  9.49           C  
ATOM    326  C   ILE B  41      12.050  -8.416  -7.475  1.00  9.64           C  
ATOM    327  O   ILE B  41      12.367  -9.071  -8.461  1.00 10.04           O  
ATOM    328  CB  ILE B  41      10.636  -9.289  -5.458  1.00  9.05           C  
ATOM    329  CG1 ILE B  41      11.444 -10.589  -5.464  1.00  9.30           C  
ATOM    330  CG2 ILE B  41       9.185  -9.509  -5.040  1.00  9.53           C  
ATOM    331  CD1 ILE B  41      11.403 -11.341  -4.108  1.00  9.68           C  
ATOM    332  N   PRO B  42      12.883  -7.500  -6.959  1.00  9.98           N  
ATOM    333  CA  PRO B  42      14.139  -7.213  -7.648  1.00 10.72           C  
ATOM    334  C   PRO B  42      14.965  -8.443  -7.996  1.00 10.61           C  
ATOM    335  O   PRO B  42      15.192  -9.321  -7.145  1.00 10.36           O  
ATOM    336  CB  PRO B  42      14.856  -6.288  -6.671  1.00 11.48           C  
ATOM    337  CG  PRO B  42      13.733  -5.555  -5.984  1.00 11.12           C  
ATOM    338  CD  PRO B  42      12.661  -6.594  -5.816  1.00 10.51           C  
ATOM    339  N  AHIS B  43      15.465  -8.489  -9.219  0.50 10.29           N  
ATOM    340  CA AHIS B  43      16.232  -9.640  -9.630  0.50 10.41           C  
ATOM    341  C  AHIS B  43      17.523  -9.798  -8.834  0.50 10.41           C  
ATOM    342  O  AHIS B  43      18.033 -10.906  -8.692  0.50 10.33           O  
ATOM    343  CB AHIS B  43      16.529  -9.593 -11.119  0.50 10.85           C  
ATOM    344  CG AHIS B  43      17.269 -10.789 -11.605  0.50 11.61           C  
ATOM    345  ND1AHIS B  43      16.657 -11.986 -11.914  0.50 13.38           N  
ATOM    346  CD2AHIS B  43      18.594 -10.981 -11.793  0.50 10.96           C  
ATOM    347  CE1AHIS B  43      17.575 -12.865 -12.258  0.50 10.05           C  
ATOM    348  NE2AHIS B  43      18.761 -12.270 -12.227  0.50 14.40           N  
ATOM    349  N  BHIS B  43      15.434  -8.498  -9.251  0.50 10.33           N  
ATOM    350  CA BHIS B  43      16.284  -9.602  -9.734  0.50 10.41           C  
ATOM    351  C  BHIS B  43      17.504  -9.793  -8.834  0.50 10.47           C  
ATOM    352  O  BHIS B  43      17.952 -10.916  -8.633  0.50 10.69           O  
ATOM    353  CB BHIS B  43      16.791  -9.380 -11.181  0.50 10.67           C  
ATOM    354  CG BHIS B  43      15.805  -9.726 -12.270  0.50 10.66           C  
ATOM    355  ND1BHIS B  43      15.519 -11.025 -12.650  0.50 10.50           N  
ATOM    356  CD2BHIS B  43      15.078  -8.930 -13.094  0.50 11.01           C  
ATOM    357  CE1BHIS B  43      14.646 -11.012 -13.651  0.50 10.09           C  
ATOM    358  NE2BHIS B  43      14.369  -9.752 -13.942  0.50 10.35           N  
ATOM    359  N   ASP B  44      18.063  -8.701  -8.311  1.00 10.47           N  
ATOM    360  CA  ASP B  44      19.236  -8.782  -7.446  1.00 10.72           C  
ATOM    361  C   ASP B  44      18.927  -9.198  -6.009  1.00  9.87           C  
ATOM    362  O   ASP B  44      19.849  -9.414  -5.237  1.00 10.61           O  
ATOM    363  CB  ASP B  44      20.090  -7.519  -7.487  1.00 12.39           C  
ATOM    364  CG  ASP B  44      19.453  -6.310  -6.836  1.00 13.56           C  
ATOM    365  OD1 ASP B  44      18.355  -6.340  -6.274  1.00 13.48           O  
ATOM    366  OD2 ASP B  44      20.136  -5.256  -6.889  1.00 19.09           O1-
ATOM    367  N   GLY B  45      17.646  -9.325  -5.661  1.00  9.95           N  
ATOM    368  CA  GLY B  45      17.265  -9.749  -4.326  1.00 10.18           C  
ATOM    369  C   GLY B  45      17.548  -8.768  -3.200  1.00  9.44           C  
ATOM    370  O   GLY B  45      17.680  -9.186  -2.048  1.00  9.98           O  
ATOM    371  N   ARG B  46      17.603  -7.465  -3.526  1.00  9.93           N  
ATOM    372  CA  ARG B  46      17.937  -6.422  -2.555  1.00  9.79           C  
ATOM    373  C   ARG B  46      16.901  -5.308  -2.509  1.00  9.76           C  
ATOM    374  O   ARG B  46      16.259  -4.995  -3.520  1.00 10.42           O  
ATOM    375  CB  ARG B  46      19.301  -5.821  -2.876  1.00 10.38           C  
ATOM    376  CG  ARG B  46      20.420  -6.805  -2.782  1.00 11.65           C  
ATOM    377  CD  ARG B  46      21.793  -6.147  -2.922  1.00 12.94           C  
ATOM    378  NE  ARG B  46      22.797  -7.193  -2.715  1.00 13.68           N  
ATOM    379  CZ  ARG B  46      23.321  -7.953  -3.668  1.00 12.80           C  
ATOM    380  NH1 ARG B  46      23.109  -7.706  -4.955  1.00 14.00           N1+
ATOM    381  NH2 ARG B  46      24.080  -8.969  -3.318  1.00 13.90           N  
ATOM    382  N   ALA B  47      16.750  -4.714  -1.320  1.00  9.80           N  
ATOM    383  CA  ALA B  47      16.004  -3.449  -1.127  1.00 10.29           C  
ATOM    384  C   ALA B  47      14.530  -3.590  -1.508  1.00 10.25           C  
ATOM    385  O   ALA B  47      14.022  -2.942  -2.426  1.00 11.51           O  
ATOM    386  CB  ALA B  47      16.695  -2.297  -1.893  1.00 11.35           C  
ATOM    387  N   ILE B  48      13.844  -4.468  -0.787  1.00 10.19           N  
ATOM    388  CA  ILE B  48      12.521  -4.933  -1.171  1.00  9.61           C  
ATOM    389  C   ILE B  48      11.468  -4.442  -0.197  1.00  9.37           C  
ATOM    390  O   ILE B  48      11.540  -4.702   0.999  1.00 10.06           O  
ATOM    391  CB  ILE B  48      12.460  -6.482  -1.254  1.00  9.86           C  
ATOM    392  CG1 ILE B  48      13.667  -7.026  -2.035  1.00 10.46           C  
ATOM    393  CG2 ILE B  48      11.141  -6.908  -1.884  1.00 10.61           C  
ATOM    394  CD1 ILE B  48      13.718  -8.526  -2.162  1.00 13.24           C  
ATOM    395  N   SER B  49      10.463  -3.730  -0.692  1.00  9.69           N  
ATOM    396  CA  SER B  49       9.394  -3.222   0.179  1.00  9.60           C  
ATOM    397  C   SER B  49       8.268  -4.227   0.409  1.00  9.24           C  
ATOM    398  O   SER B  49       8.077  -5.169  -0.371  1.00  9.41           O  
ATOM    399  CB  SER B  49       8.804  -1.936  -0.397  1.00  9.72           C  
ATOM    400  OG  SER B  49       8.015  -2.231  -1.516  1.00 10.05           O  
ATOM    401  N   ARG B  50       7.480  -3.992   1.452  1.00  9.31           N  
ATOM    402  CA  ARG B  50       6.327  -4.824   1.721  1.00  9.14           C  
ATOM    403  C   ARG B  50       5.348  -4.833   0.555  1.00  8.83           C  
ATOM    404  O   ARG B  50       4.853  -5.889   0.157  1.00  9.32           O  
ATOM    405  CB  ARG B  50       5.635  -4.365   2.994  1.00  9.34           C  
ATOM    406  CG  ARG B  50       6.396  -4.687   4.255  1.00 10.23           C  
ATOM    407  CD  ARG B  50       5.799  -3.935   5.437  1.00 11.80           C  
ATOM    408  NE  ARG B  50       6.417  -4.218   6.728  1.00 12.01           N  
ATOM    409  CZ  ARG B  50       7.533  -3.650   7.190  1.00 12.30           C  
ATOM    410  NH1 ARG B  50       8.230  -2.824   6.429  1.00 12.41           N1+
ATOM    411  NH2 ARG B  50       7.983  -3.945   8.418  1.00 13.44           N  
ATOM    412  N   GLU B  51       5.040  -3.664   0.004  1.00  9.00           N  
ATOM    413  CA  GLU B  51       4.073  -3.627  -1.090  1.00  9.60           C  
ATOM    414  C   GLU B  51       4.596  -4.349  -2.340  1.00  8.91           C  
ATOM    415  O   GLU B  51       3.812  -4.969  -3.077  1.00  9.18           O  
ATOM    416  CB  GLU B  51       3.643  -2.176  -1.424  1.00 11.50           C  
ATOM    417  CG  GLU B  51       2.672  -2.075  -2.605  1.00 17.63           C  
ATOM    418  CD  GLU B  51       1.606  -0.979  -2.526  1.00 25.93           C  
ATOM    419  OE1 GLU B  51       1.124  -0.628  -1.419  1.00 30.95           O  
ATOM    420  OE2 GLU B  51       1.214  -0.500  -3.619  1.00 29.44           O1-
ATOM    421  N   THR B  52       5.896  -4.284  -2.597  1.00  8.59           N  
ATOM    422  CA  THR B  52       6.468  -5.020  -3.723  1.00  9.31           C  
ATOM    423  C   THR B  52       6.194  -6.522  -3.550  1.00  8.72           C  
ATOM    424  O   THR B  52       5.787  -7.204  -4.505  1.00  8.85           O  
ATOM    425  CB  THR B  52       7.970  -4.761  -3.830  1.00  9.61           C  
ATOM    426  OG1 THR B  52       8.170  -3.359  -4.081  1.00 11.11           O  
ATOM    427  CG2 THR B  52       8.593  -5.548  -4.947  1.00 11.60           C  
ATOM    428  N   LEU B  53       6.415  -7.020  -2.339  1.00  8.36           N  
ATOM    429  CA  LEU B  53       6.166  -8.435  -2.040  1.00  8.40           C  
ATOM    430  C   LEU B  53       4.676  -8.764  -2.147  1.00  8.39           C  
ATOM    431  O   LEU B  53       4.283  -9.773  -2.763  1.00  8.64           O  
ATOM    432  CB  LEU B  53       6.718  -8.776  -0.662  1.00  8.26           C  
ATOM    433  CG  LEU B  53       8.244  -8.848  -0.645  1.00  9.16           C  
ATOM    434  CD1 LEU B  53       8.817  -8.529   0.723  1.00 10.79           C  
ATOM    435  CD2 LEU B  53       8.730 -10.225  -1.083  1.00 10.75           C  
ATOM    436  N   GLN B  54       3.826  -7.938  -1.544  1.00  8.19           N  
ATOM    437  CA  GLN B  54       2.393  -8.177  -1.605  1.00  8.16           C  
ATOM    438  C   GLN B  54       1.885  -8.268  -3.045  1.00  8.25           C  
ATOM    439  O   GLN B  54       1.156  -9.201  -3.414  1.00  8.56           O  
ATOM    440  CB  GLN B  54       1.651  -7.070  -0.857  1.00  9.25           C  
ATOM    441  CG  GLN B  54       1.817  -7.129   0.649  1.00  9.80           C  
ATOM    442  CD  GLN B  54       1.168  -5.954   1.323  1.00 12.49           C  
ATOM    443  OE1 GLN B  54       1.251  -4.817   0.841  1.00 13.48           O  
ATOM    444  NE2 GLN B  54       0.507  -6.216   2.449  1.00 13.91           N  
ATOM    445  N   ASN B  55       2.263  -7.299  -3.874  1.00  8.67           N  
ATOM    446  CA  ASN B  55       1.796  -7.277  -5.263  1.00  9.49           C  
ATOM    447  C   ASN B  55       2.331  -8.456  -6.055  1.00  8.99           C  
ATOM    448  O   ASN B  55       1.626  -9.020  -6.884  1.00  9.43           O  
ATOM    449  CB  ASN B  55       2.208  -5.975  -5.980  1.00 10.88           C  
ATOM    450  CG  ASN B  55       1.537  -4.721  -5.431  1.00 13.59           C  
ATOM    451  OD1 ASN B  55       2.058  -3.596  -5.617  1.00 18.07           O  
ATOM    452  ND2 ASN B  55       0.403  -4.880  -4.811  1.00 15.08           N  
ATOM    453  N   ALA B  56       3.593  -8.822  -5.820  1.00  8.65           N  
ATOM    454  CA  ALA B  56       4.192  -9.934  -6.564  1.00  8.36           C  
ATOM    455  C   ALA B  56       3.465 -11.247  -6.254  1.00  8.18           C  
ATOM    456  O   ALA B  56       3.115 -11.993  -7.174  1.00  8.87           O  
ATOM    457  CB  ALA B  56       5.671 -10.037  -6.235  1.00  8.79           C  
ATOM    458  N   PHE B  57       3.226 -11.513  -4.968  1.00  7.74           N  
ATOM    459  CA  PHE B  57       2.520 -12.738  -4.598  1.00  7.96           C  
ATOM    460  C   PHE B  57       1.088 -12.750  -5.144  1.00  8.49           C  
ATOM    461  O   PHE B  57       0.609 -13.774  -5.629  1.00  8.85           O  
ATOM    462  CB  PHE B  57       2.544 -12.914  -3.079  1.00  8.23           C  
ATOM    463  CG  PHE B  57       3.782 -13.566  -2.567  1.00  7.49           C  
ATOM    464  CD1 PHE B  57       3.962 -14.921  -2.759  1.00  8.83           C  
ATOM    465  CD2 PHE B  57       4.775 -12.863  -1.903  1.00  8.14           C  
ATOM    466  CE1 PHE B  57       5.098 -15.555  -2.287  1.00  9.80           C  
ATOM    467  CE2 PHE B  57       5.901 -13.483  -1.436  1.00  8.92           C  
ATOM    468  CZ  PHE B  57       6.078 -14.836  -1.626  1.00  9.63           C  
ATOM    469  N   LEU B  58       0.387 -11.633  -5.034  1.00  8.26           N  
ATOM    470  CA  LEU B  58      -1.010 -11.573  -5.414  1.00  9.13           C  
ATOM    471  C   LEU B  58      -1.158 -11.710  -6.923  1.00  9.84           C  
ATOM    472  O   LEU B  58      -1.935 -12.529  -7.422  1.00 12.88           O  
ATOM    473  CB  LEU B  58      -1.640 -10.265  -4.939  1.00  9.86           C  
ATOM    474  CG  LEU B  58      -3.088 -10.063  -5.356  1.00 12.28           C  
ATOM    475  CD1 LEU B  58      -4.000 -11.111  -4.758  1.00 13.78           C  
ATOM    476  CD2 LEU B  58      -3.552  -8.664  -4.982  1.00 15.06           C  
ATOM    477  N   ASN B  59      -0.394 -10.928  -7.666  1.00  9.53           N  
ATOM    478  CA  ASN B  59      -0.611 -10.844  -9.109  1.00 10.88           C  
ATOM    479  C   ASN B  59       0.061 -11.932  -9.905  1.00  9.74           C  
ATOM    480  O   ASN B  59      -0.349 -12.200 -11.031  1.00 12.49           O  
ATOM    481  CB  ASN B  59      -0.171  -9.483  -9.622  1.00 11.55           C  
ATOM    482  CG  ASN B  59      -1.006  -8.364  -9.058  1.00 14.03           C  
ATOM    483  OD1 ASN B  59      -0.493  -7.278  -8.801  1.00 19.90           O  
ATOM    484  ND2 ASN B  59      -2.288  -8.613  -8.876  1.00 15.67           N  
ATOM    485  N   HIS B  60       1.103 -12.550  -9.361  1.00  9.18           N  
ATOM    486  CA  HIS B  60       1.871 -13.540 -10.145  1.00  8.91           C  
ATOM    487  C   HIS B  60       1.826 -14.953  -9.574  1.00  8.92           C  
ATOM    488  O   HIS B  60       2.203 -15.893 -10.277  1.00  9.99           O  
ATOM    489  CB  HIS B  60       3.307 -13.055 -10.337  1.00  9.29           C  
ATOM    490  CG  HIS B  60       3.363 -11.733 -11.025  1.00  9.89           C  
ATOM    491  ND1 HIS B  60       2.999 -11.574 -12.344  1.00 10.28           N  
ATOM    492  CD2 HIS B  60       3.702 -10.507 -10.577  1.00 11.39           C  
ATOM    493  CE1 HIS B  60       3.111 -10.300 -12.676  1.00 11.93           C  
ATOM    494  NE2 HIS B  60       3.550  -9.630 -11.626  1.00 12.50           N  
ATOM    495  N   MET B  61       1.376 -15.108  -8.324  1.00  8.48           N  
ATOM    496  CA  MET B  61       1.289 -16.435  -7.710  1.00  8.86           C  
ATOM    497  C   MET B  61      -0.080 -16.789  -7.156  1.00  8.66           C  
ATOM    498  O   MET B  61      -0.241 -17.898  -6.659  1.00  9.71           O  
ATOM    499  CB  MET B  61       2.335 -16.609  -6.608  1.00  8.42           C  
ATOM    500  CG  MET B  61       3.755 -16.657  -7.144  1.00 10.44           C  
ATOM    501  SD  MET B  61       5.033 -16.839  -5.915  1.00 10.64           S  
ATOM    502  CE  MET B  61       4.518 -18.348  -5.143  1.00 12.97           C  
ATOM    503  N   GLY B  62      -1.078 -15.907  -7.223  1.00  8.53           N  
ATOM    504  CA  GLY B  62      -2.378 -16.239  -6.671  1.00  9.13           C  
ATOM    505  C   GLY B  62      -2.391 -16.432  -5.178  1.00  8.79           C  
ATOM    506  O   GLY B  62      -3.140 -17.264  -4.649  1.00  9.78           O  
ATOM    507  N   ILE B  63      -1.567 -15.642  -4.486  1.00  8.44           N  
ATOM    508  CA  ILE B  63      -1.424 -15.693  -3.039  1.00  8.02           C  
ATOM    509  C   ILE B  63      -1.812 -14.323  -2.467  1.00  9.02           C  
ATOM    510  O   ILE B  63      -1.133 -13.326  -2.737  1.00  9.02           O  
ATOM    511  CB  ILE B  63       0.025 -16.060  -2.640  1.00  8.52           C  
ATOM    512  CG1 ILE B  63       0.402 -17.482  -3.108  1.00  9.06           C  
ATOM    513  CG2 ILE B  63       0.267 -15.879  -1.173  1.00  9.37           C  
ATOM    514  CD1 ILE B  63      -0.411 -18.627  -2.544  1.00 10.36           C  
ATOM    515  N   ALA B  64      -2.903 -14.284  -1.707  1.00  9.04           N  
ATOM    516  CA  ALA B  64      -3.437 -13.019  -1.199  1.00  9.48           C  
ATOM    517  C   ALA B  64      -2.583 -12.438  -0.083  1.00  9.34           C  
ATOM    518  O   ALA B  64      -1.776 -13.143   0.546  1.00  9.73           O  
ATOM    519  CB  ALA B  64      -4.885 -13.193  -0.732  1.00 11.01           C  
ATOM    520  N   ASN B  65      -2.782 -11.149   0.187  1.00  9.79           N  
ATOM    521  CA  ASN B  65      -1.984 -10.458   1.188  1.00 10.49           C  
ATOM    522  C   ASN B  65      -2.072 -11.122   2.567  1.00  9.87           C  
ATOM    523  O   ASN B  65      -1.078 -11.172   3.300  1.00 10.29           O  
ATOM    524  CB  ASN B  65      -2.441  -9.004   1.341  1.00 10.61           C  
ATOM    525  CG  ASN B  65      -2.206  -8.135   0.110  1.00 11.97           C  
ATOM    526  OD1 ASN B  65      -1.619  -8.526  -0.927  1.00 12.91           O  
ATOM    527  ND2 ASN B  65      -2.672  -6.906   0.237  1.00 13.41           N  
ATOM    528  N   SER B  66      -3.240 -11.665   2.909  1.00 10.21           N  
ATOM    529  CA  SER B  66      -3.390 -12.273   4.232  1.00 10.53           C  
ATOM    530  C   SER B  66      -2.408 -13.414   4.467  1.00 10.75           C  
ATOM    531  O   SER B  66      -2.022 -13.682   5.611  1.00 10.78           O  
ATOM    532  CB  SER B  66      -4.820 -12.804   4.437  1.00 11.39           C  
ATOM    533  OG  SER B  66      -5.139 -13.840   3.511  1.00 11.13           O  
ATOM    534  N   VAL B  67      -2.065 -14.127   3.400  1.00  9.64           N  
ATOM    535  CA  VAL B  67      -1.189 -15.295   3.511  1.00  9.64           C  
ATOM    536  C   VAL B  67       0.217 -14.935   3.970  1.00  9.84           C  
ATOM    537  O   VAL B  67       0.876 -15.751   4.643  1.00 11.00           O  
ATOM    538  CB  VAL B  67      -1.122 -16.031   2.152  1.00  9.14           C  
ATOM    539  CG1 VAL B  67      -0.120 -17.174   2.188  1.00 10.13           C  
ATOM    540  CG2 VAL B  67      -2.497 -16.534   1.761  1.00 10.26           C  
ATOM    541  N   ILE B  68       0.689 -13.732   3.640  1.00  9.88           N  
ATOM    542  CA  ILE B  68       2.052 -13.331   3.932  1.00  9.95           C  
ATOM    543  C   ILE B  68       2.164 -12.276   5.035  1.00  9.89           C  
ATOM    544  O   ILE B  68       3.238 -11.756   5.286  1.00 10.17           O  
ATOM    545  CB  ILE B  68       2.823 -12.880   2.656  1.00 10.04           C  
ATOM    546  CG1 ILE B  68       2.256 -11.593   2.044  1.00 10.47           C  
ATOM    547  CG2 ILE B  68       2.832 -14.021   1.637  1.00 10.25           C  
ATOM    548  CD1 ILE B  68       3.138 -10.966   0.991  1.00 11.10           C  
ATOM    549  N   GLU B  69       1.068 -11.968   5.730  1.00 10.35           N  
ATOM    550  CA  GLU B  69       1.133 -10.923   6.756  1.00 11.19           C  
ATOM    551  C   GLU B  69       2.185 -11.206   7.834  1.00 11.32           C  
ATOM    552  O   GLU B  69       3.041 -10.361   8.138  1.00 11.12           O  
ATOM    553  CB  GLU B  69      -0.254 -10.720   7.363  1.00 12.60           C  
ATOM    554  CG  GLU B  69      -0.362  -9.558   8.336  1.00 16.49           C  
ATOM    555  CD  GLU B  69      -1.753  -9.389   8.939  1.00 21.76           C  
ATOM    556  OE1 GLU B  69      -2.707 -10.047   8.482  1.00 26.09           O  
ATOM    557  OE2 GLU B  69      -1.888  -8.579   9.889  1.00 26.28           O1-
ATOM    558  N   LEU B  70       2.118 -12.389   8.423  1.00 11.48           N  
ATOM    559  CA  LEU B  70       3.078 -12.759   9.466  1.00 11.68           C  
ATOM    560  C   LEU B  70       4.484 -12.939   8.894  1.00 10.61           C  
ATOM    561  O   LEU B  70       5.471 -12.524   9.503  1.00 10.94           O  
ATOM    562  CB  LEU B  70       2.620 -14.012  10.214  1.00 12.86           C  
ATOM    563  CG  LEU B  70       3.510 -14.484  11.371  1.00 14.42           C  
ATOM    564  CD1 LEU B  70       3.750 -13.377  12.394  1.00 15.62           C  
ATOM    565  CD2 LEU B  70       2.888 -15.705  12.043  1.00 17.02           C  
ATOM    566  N   ALA B  71       4.583 -13.532   7.703  1.00 10.30           N  
ATOM    567  CA  ALA B  71       5.873 -13.682   7.049  1.00 10.10           C  
ATOM    568  C   ALA B  71       6.559 -12.336   6.842  1.00  9.73           C  
ATOM    569  O   ALA B  71       7.761 -12.247   7.013  1.00  9.91           O  
ATOM    570  CB  ALA B  71       5.724 -14.412   5.739  1.00 10.39           C  
ATOM    571  N   LEU B  72       5.808 -11.307   6.448  1.00  9.39           N  
ATOM    572  CA  LEU B  72       6.385  -9.972   6.309  1.00 10.04           C  
ATOM    573  C   LEU B  72       6.893  -9.452   7.646  1.00 10.37           C  
ATOM    574  O   LEU B  72       8.018  -8.967   7.741  1.00 10.94           O  
ATOM    575  CB  LEU B  72       5.370  -8.995   5.715  1.00 10.53           C  
ATOM    576  CG  LEU B  72       5.085  -9.178   4.230  1.00 11.09           C  
ATOM    577  CD1 LEU B  72       3.903  -8.324   3.820  1.00 11.97           C  
ATOM    578  CD2 LEU B  72       6.352  -8.850   3.379  1.00 10.82           C  
ATOM    579  N   THR B  73       6.078  -9.551   8.697  1.00 10.56           N  
ATOM    580  CA  THR B  73       6.516  -9.132  10.027  1.00 11.23           C  
ATOM    581  C   THR B  73       7.832  -9.810  10.384  1.00 10.68           C  
ATOM    582  O   THR B  73       8.794  -9.170  10.841  1.00 11.16           O  
ATOM    583  CB  THR B  73       5.446  -9.475  11.050  1.00 12.27           C  
ATOM    584  OG1 THR B  73       4.259  -8.740  10.740  1.00 13.85           O  
ATOM    585  CG2 THR B  73       5.889  -9.184  12.500  1.00 13.24           C  
ATOM    586  N   ASN B  74       7.883 -11.128  10.189  1.00 10.84           N  
ATOM    587  CA  ASN B  74       9.052 -11.892  10.593  1.00 10.80           C  
ATOM    588  C   ASN B  74      10.270 -11.639   9.726  1.00 10.48           C  
ATOM    589  O   ASN B  74      11.395 -11.626  10.232  1.00 11.08           O  
ATOM    590  CB  ASN B  74       8.690 -13.369  10.697  1.00 12.13           C  
ATOM    591  CG  ASN B  74       7.945 -13.667  12.005  1.00 13.32           C  
ATOM    592  OD1 ASN B  74       8.023 -12.877  12.944  1.00 16.08           O  
ATOM    593  ND2 ASN B  74       7.225 -14.768  12.064  1.00 16.66           N  
ATOM    594  N   ALA B  75      10.070 -11.389   8.430  1.00  9.72           N  
ATOM    595  CA  ALA B  75      11.195 -11.012   7.576  1.00  9.89           C  
ATOM    596  C   ALA B  75      11.889  -9.757   8.106  1.00  9.75           C  
ATOM    597  O   ALA B  75      13.125  -9.672   8.134  1.00 10.50           O  
ATOM    598  CB  ALA B  75      10.727 -10.814   6.144  1.00  9.89           C  
ATOM    599  N   PHE B  76      11.087  -8.764   8.487  1.00 10.49           N  
ATOM    600  CA  PHE B  76      11.649  -7.495   8.933  1.00 11.03           C  
ATOM    601  C   PHE B  76      12.263  -7.600  10.330  1.00 11.10           C  
ATOM    602  O   PHE B  76      13.271  -6.940  10.605  1.00 12.03           O  
ATOM    603  CB  PHE B  76      10.642  -6.351   8.749  1.00 11.11           C  
ATOM    604  CG  PHE B  76      10.584  -5.887   7.323  1.00 11.78           C  
ATOM    605  CD1 PHE B  76      11.428  -4.897   6.882  1.00 12.69           C  
ATOM    606  CD2 PHE B  76       9.738  -6.481   6.390  1.00 11.65           C  
ATOM    607  CE1 PHE B  76      11.408  -4.489   5.567  1.00 12.88           C  
ATOM    608  CE2 PHE B  76       9.730  -6.061   5.074  1.00 12.10           C  
ATOM    609  CZ  PHE B  76      10.568  -5.078   4.672  1.00 12.37           C  
ATOM    610  N   VAL B  77      11.709  -8.444  11.195  1.00 11.37           N  
ATOM    611  CA  VAL B  77      12.336  -8.729  12.492  1.00 11.91           C  
ATOM    612  C   VAL B  77      13.724  -9.344  12.273  1.00 11.56           C  
ATOM    613  O   VAL B  77      14.710  -8.971  12.915  1.00 12.29           O  
ATOM    614  CB  VAL B  77      11.460  -9.681  13.343  1.00 12.47           C  
ATOM    615  CG1 VAL B  77      12.236 -10.236  14.523  1.00 14.62           C  
ATOM    616  CG2 VAL B  77      10.199  -8.983  13.819  1.00 13.82           C  
ATOM    617  N   VAL B  78      13.797 -10.311  11.365  1.00 11.28           N  
ATOM    618  CA  VAL B  78      15.064 -10.961  11.115  1.00 11.22           C  
ATOM    619  C   VAL B  78      16.062  -9.999  10.485  1.00 11.02           C  
ATOM    620  O   VAL B  78      17.239 -10.008  10.823  1.00 12.09           O  
ATOM    621  CB  VAL B  78      14.884 -12.257  10.294  1.00 11.04           C  
ATOM    622  CG1 VAL B  78      16.229 -12.816   9.852  1.00 11.70           C  
ATOM    623  CG2 VAL B  78      14.111 -13.266  11.096  1.00 11.89           C  
ATOM    624  N   CYS B  79      15.590  -9.136   9.588  1.00 12.09           N  
ATOM    625  CA  CYS B  79      16.477  -8.128   9.002  1.00 12.34           C  
ATOM    626  C   CYS B  79      17.118  -7.234  10.069  1.00 12.94           C  
ATOM    627  O   CYS B  79      18.321  -7.006  10.048  1.00 13.55           O  
ATOM    628  CB  CYS B  79      15.726  -7.291   7.974  1.00 12.78           C  
ATOM    629  SG  CYS B  79      16.749  -6.149   7.027  1.00 15.46           S  
ATOM    630  N   GLU B  80      16.318  -6.791  11.029  1.00 12.86           N  
ATOM    631  CA  GLU B  80      16.859  -5.956  12.125  1.00 14.08           C  
ATOM    632  C   GLU B  80      17.864  -6.737  12.984  1.00 13.98           C  
ATOM    633  O   GLU B  80      18.923  -6.210  13.356  1.00 15.10           O  
ATOM    634  CB  GLU B  80      15.725  -5.370  12.956  1.00 14.76           C  
ATOM    635  CG  GLU B  80      16.239  -4.537  14.140  1.00 17.33           C  
ATOM    636  CD  GLU B  80      15.248  -3.554  14.720  1.00 22.65           C  
ATOM    637  OE1 GLU B  80      14.069  -3.535  14.333  1.00 25.56           O  
ATOM    638  OE2 GLU B  80      15.671  -2.782  15.608  1.00 26.36           O1-
ATOM    639  N   TYR B  81      17.537  -7.984  13.311  1.00 13.85           N  
ATOM    640  CA  TYR B  81      18.426  -8.859  14.086  1.00 14.08           C  
ATOM    641  C   TYR B  81      19.765  -9.080  13.375  1.00 13.62           C  
ATOM    642  O   TYR B  81      20.843  -8.932  13.982  1.00 15.27           O  
ATOM    643  CB  TYR B  81      17.693 -10.178  14.344  1.00 14.72           C  
ATOM    644  CG  TYR B  81      18.503 -11.357  14.883  1.00 14.55           C  
ATOM    645  CD1 TYR B  81      19.383 -11.240  15.959  1.00 15.77           C  
ATOM    646  CD2 TYR B  81      18.312 -12.622  14.335  1.00 14.98           C  
ATOM    647  CE1 TYR B  81      20.085 -12.350  16.422  1.00 16.25           C  
ATOM    648  CE2 TYR B  81      18.989 -13.723  14.808  1.00 15.87           C  
ATOM    649  CZ  TYR B  81      19.875 -13.585  15.849  1.00 16.24           C  
ATOM    650  OH  TYR B  81      20.552 -14.698  16.311  1.00 17.32           O  
ATOM    651  N   VAL B  82      19.721  -9.396  12.078  1.00 13.09           N  
ATOM    652  CA  VAL B  82      20.944  -9.686  11.350  1.00 13.45           C  
ATOM    653  C   VAL B  82      21.807  -8.443  11.140  1.00 14.73           C  
ATOM    654  O   VAL B  82      23.040  -8.493  11.278  1.00 15.41           O  
ATOM    655  CB  VAL B  82      20.619 -10.341   9.992  1.00 12.89           C  
ATOM    656  CG1 VAL B  82      21.835 -10.358   9.082  1.00 13.95           C  
ATOM    657  CG2 VAL B  82      20.081 -11.758  10.237  1.00 13.00           C  
ATOM    658  N   THR B  83      21.174  -7.329  10.799  1.00 14.90           N  
ATOM    659  CA  THR B  83      21.917  -6.125  10.412  1.00 15.89           C  
ATOM    660  C   THR B  83      22.254  -5.214  11.585  1.00 16.45           C  
ATOM    661  O   THR B  83      23.183  -4.395  11.475  1.00 18.57           O  
ATOM    662  CB  THR B  83      21.172  -5.283   9.344  1.00 15.86           C  
ATOM    663  OG1 THR B  83      19.985  -4.712   9.911  1.00 16.39           O  
ATOM    664  CG2 THR B  83      20.824  -6.110   8.111  1.00 16.28           C  
ATOM    665  N   GLY B  84      21.503  -5.345  12.675  1.00 16.60           N  
ATOM    666  CA  GLY B  84      21.674  -4.507  13.866  1.00 17.48           C  
ATOM    667  C   GLY B  84      20.990  -3.157  13.800  1.00 18.47           C  
ATOM    668  O   GLY B  84      21.209  -2.311  14.669  1.00 20.59           O  
ATOM    669  N   SER B  85      20.186  -2.910  12.766  1.00 18.70           N  
ATOM    670  CA  SER B  85      19.369  -1.688  12.708  1.00 19.91           C  
ATOM    671  C   SER B  85      18.024  -1.949  12.054  1.00 19.03           C  
ATOM    672  O   SER B  85      17.890  -2.865  11.237  1.00 17.76           O  
ATOM    673  CB  SER B  85      20.088  -0.555  11.979  1.00 21.06           C  
ATOM    674  OG  SER B  85      20.526  -0.926  10.693  1.00 25.46           O  
ATOM    675  N   ASP B  86      17.040  -1.141  12.428  1.00 19.88           N  
ATOM    676  CA  ASP B  86      15.707  -1.199  11.819  1.00 20.72           C  
ATOM    677  C   ASP B  86      15.836  -0.986  10.305  1.00 20.68           C  
ATOM    678  O   ASP B  86      16.482  -0.042   9.849  1.00 22.07           O  
ATOM    679  CB  ASP B  86      14.801  -0.123  12.449  1.00 21.74           C  
ATOM    680  CG  ASP B  86      13.327  -0.302  12.104  1.00 25.15           C  
ATOM    681  OD1 ASP B  86      13.000  -0.606  10.949  1.00 26.98           O  
ATOM    682  OD2 ASP B  86      12.473  -0.116  12.993  1.00 31.06           O1-
ATOM    683  N   CYS B  87      15.223  -1.880   9.525  1.00 19.59           N  
ATOM    684  CA  CYS B  87      15.312  -1.839   8.066  1.00 19.97           C  
ATOM    685  C   CYS B  87      14.119  -1.090   7.443  1.00 17.98           C  
ATOM    686  O   CYS B  87      13.972  -1.091   6.227  1.00 19.37           O  
ATOM    687  CB  CYS B  87      15.416  -3.270   7.481  1.00 21.03           C  
ATOM    688  SG  CYS B  87      16.732  -4.382   8.167  1.00 24.50           S  
ATOM    689  N   GLY B  88      13.279  -0.452   8.256  1.00 15.59           N  
ATOM    690  CA  GLY B  88      12.169   0.341   7.741  1.00 14.10           C  
ATOM    691  C   GLY B  88      11.275  -0.466   6.806  1.00 12.78           C  
ATOM    692  O   GLY B  88      10.755  -1.509   7.202  1.00 14.49           O  
ATOM    693  N   ASP B  89      11.116  -0.006   5.563  1.00 11.55           N  
ATOM    694  CA  ASP B  89      10.325  -0.731   4.569  1.00 10.98           C  
ATOM    695  C   ASP B  89      11.185  -1.059   3.351  1.00 10.92           C  
ATOM    696  O   ASP B  89      10.710  -1.026   2.209  1.00 11.91           O  
ATOM    697  CB  ASP B  89       9.068   0.047   4.180  1.00 10.56           C  
ATOM    698  CG  ASP B  89       8.088  -0.778   3.358  1.00 10.70           C  
ATOM    699  OD1 ASP B  89       7.999  -2.018   3.539  1.00 10.55           O  
ATOM    700  OD2 ASP B  89       7.376  -0.158   2.541  1.00 10.83           O1-
ATOM    701  N   SER B  90      12.451  -1.404   3.599  1.00 10.65           N  
ATOM    702  CA  SER B  90      13.351  -1.844   2.535  1.00 11.36           C  
ATOM    703  C   SER B  90      14.158  -3.027   3.057  1.00 11.41           C  
ATOM    704  O   SER B  90      15.191  -2.858   3.692  1.00 12.83           O  
ATOM    705  CB  SER B  90      14.261  -0.702   2.081  1.00 12.12           C  
ATOM    706  OG  SER B  90      15.048  -1.051   0.950  1.00 12.89           O  
ATOM    707  N   LEU B  91      13.660  -4.235   2.805  1.00 10.60           N  
ATOM    708  CA  LEU B  91      14.344  -5.434   3.259  1.00 10.89           C  
ATOM    709  C   LEU B  91      15.724  -5.456   2.606  1.00  9.83           C  
ATOM    710  O   LEU B  91      15.815  -5.369   1.386  1.00 10.85           O  
ATOM    711  CB  LEU B  91      13.536  -6.665   2.860  1.00 11.13           C  
ATOM    712  CG  LEU B  91      14.032  -7.988   3.452  1.00 13.02           C  
ATOM    713  CD1 LEU B  91      13.701  -8.047   4.953  1.00 15.29           C  
ATOM    714  CD2 LEU B  91      13.424  -9.165   2.744  1.00 14.09           C  
ATOM    715  N   VAL B  92      16.781  -5.565   3.405  1.00 10.48           N  
ATOM    716  CA  VAL B  92      18.122  -5.315   2.883  1.00 10.94           C  
ATOM    717  C   VAL B  92      18.458  -6.305   1.754  1.00 10.75           C  
ATOM    718  O   VAL B  92      18.881  -5.912   0.662  1.00 10.91           O  
ATOM    719  CB  VAL B  92      19.169  -5.346   4.027  1.00 12.23           C  
ATOM    720  CG1 VAL B  92      20.586  -5.458   3.491  1.00 13.58           C  
ATOM    721  CG2 VAL B  92      19.008  -4.079   4.875  1.00 12.82           C  
ATOM    722  N   ASN B  93      18.254  -7.600   2.019  1.00 10.37           N  
ATOM    723  CA  ASN B  93      18.385  -8.614   0.980  1.00 10.55           C  
ATOM    724  C   ASN B  93      17.615  -9.869   1.358  1.00  9.96           C  
ATOM    725  O   ASN B  93      17.039  -9.946   2.435  1.00 10.45           O  
ATOM    726  CB  ASN B  93      19.865  -8.861   0.645  1.00 10.43           C  
ATOM    727  CG  ASN B  93      20.646  -9.563   1.747  1.00 10.91           C  
ATOM    728  OD1 ASN B  93      20.092 -10.329   2.548  1.00 11.24           O  
ATOM    729  ND2 ASN B  93      21.963  -9.321   1.741  1.00 12.00           N  
ATOM    730  N   LEU B  94      17.577 -10.816   0.416  1.00  9.47           N  
ATOM    731  CA  LEU B  94      16.902 -12.095   0.634  1.00  9.07           C  
ATOM    732  C   LEU B  94      17.767 -13.096   1.412  1.00  9.25           C  
ATOM    733  O   LEU B  94      17.259 -13.972   2.099  1.00  9.80           O  
ATOM    734  CB  LEU B  94      16.556 -12.700  -0.724  1.00  8.93           C  
ATOM    735  CG  LEU B  94      15.464 -12.011  -1.536  1.00  8.88           C  
ATOM    736  CD1 LEU B  94      15.292 -12.687  -2.867  1.00  9.27           C  
ATOM    737  CD2 LEU B  94      14.133 -11.977  -0.782  1.00  9.53           C  
ATOM    738  N   THR B  95      19.080 -12.972   1.301  1.00  9.73           N  
ATOM    739  CA  THR B  95      20.009 -13.950   1.868  1.00  9.97           C  
ATOM    740  C   THR B  95      19.934 -13.993   3.382  1.00 10.17           C  
ATOM    741  O   THR B  95      20.041 -15.063   3.990  1.00 10.35           O  
ATOM    742  CB  THR B  95      21.427 -13.630   1.381  1.00 11.13           C  
ATOM    743  OG1 THR B  95      21.441 -13.722  -0.046  1.00 14.07           O  
ATOM    744  CG2 THR B  95      22.458 -14.564   1.968  1.00 11.49           C  
ATOM    745  N   LEU B  96      19.731 -12.836   4.003  1.00 10.09           N  
ATOM    746  CA  LEU B  96      19.654 -12.763   5.445  1.00 10.52           C  
ATOM    747  C   LEU B  96      18.493 -13.557   6.023  1.00  9.87           C  
ATOM    748  O   LEU B  96      18.508 -13.879   7.212  1.00 10.56           O  
ATOM    749  CB  LEU B  96      19.639 -11.293   5.910  1.00 11.49           C  
ATOM    750  CG  LEU B  96      18.421 -10.443   5.531  1.00 12.53           C  
ATOM    751  CD1 LEU B  96      17.211 -10.691   6.442  1.00 12.66           C  
ATOM    752  CD2 LEU B  96      18.792  -8.970   5.533  1.00 14.91           C  
ATOM    753  N   LEU B  97      17.514 -13.911   5.188  1.00  9.30           N  
ATOM    754  CA  LEU B  97      16.413 -14.733   5.646  1.00  9.41           C  
ATOM    755  C   LEU B  97      16.853 -16.166   6.002  1.00  9.45           C  
ATOM    756  O   LEU B  97      16.093 -16.893   6.644  1.00  9.80           O  
ATOM    757  CB  LEU B  97      15.282 -14.755   4.612  1.00  9.57           C  
ATOM    758  CG  LEU B  97      14.603 -13.408   4.367  1.00 10.02           C  
ATOM    759  CD1 LEU B  97      13.681 -13.537   3.163  1.00 10.90           C  
ATOM    760  CD2 LEU B  97      13.814 -12.946   5.588  1.00 12.18           C  
ATOM    761  N   ALA B  98      18.061 -16.548   5.592  1.00  9.69           N  
ATOM    762  CA  ALA B  98      18.636 -17.838   5.987  1.00 10.06           C  
ATOM    763  C   ALA B  98      19.384 -17.790   7.330  1.00 10.66           C  
ATOM    764  O   ALA B  98      20.087 -18.737   7.677  1.00 11.64           O  
ATOM    765  CB  ALA B  98      19.535 -18.360   4.894  1.00 10.44           C  
ATOM    766  N   GLU B  99      19.221 -16.725   8.104  1.00 10.25           N  
ATOM    767  CA  GLU B  99      19.737 -16.694   9.468  1.00 10.72           C  
ATOM    768  C   GLU B  99      19.134 -17.876  10.231  1.00 10.63           C  
ATOM    769  O   GLU B  99      17.924 -17.998  10.324  1.00 10.72           O  
ATOM    770  CB  GLU B  99      19.346 -15.375  10.147  1.00 10.61           C  
ATOM    771  CG  GLU B  99      19.654 -15.290  11.631  1.00 11.41           C  
ATOM    772  CD  GLU B  99      21.127 -15.408  11.956  1.00 12.14           C  
ATOM    773  OE1 GLU B  99      21.955 -15.076  11.070  1.00 12.78           O  
ATOM    774  OE2 GLU B  99      21.429 -15.797  13.108  1.00 14.40           O1-
ATOM    775  N   PRO B 100      19.985 -18.762  10.799  1.00 11.18           N  
ATOM    776  CA  PRO B 100      19.415 -19.978  11.392  1.00 11.61           C  
ATOM    777  C   PRO B 100      18.750 -19.792  12.739  1.00 11.89           C  
ATOM    778  O   PRO B 100      18.951 -18.776  13.406  1.00 12.88           O  
ATOM    779  CB  PRO B 100      20.634 -20.908  11.511  1.00 11.54           C  
ATOM    780  CG  PRO B 100      21.788 -19.971  11.661  1.00 12.60           C  
ATOM    781  CD  PRO B 100      21.457 -18.792  10.771  1.00 11.54           C  
ATOM    782  N   HIS B 101      17.923 -20.765  13.113  1.00 11.43           N  
ATOM    783  CA  HIS B 101      17.142 -20.750  14.357  1.00 12.34           C  
ATOM    784  C   HIS B 101      16.386 -19.433  14.523  1.00 12.63           C  
ATOM    785  O   HIS B 101      16.340 -18.841  15.601  1.00 13.84           O  
ATOM    786  CB  HIS B 101      18.005 -21.113  15.558  1.00 12.70           C  
ATOM    787  CG  HIS B 101      18.368 -22.567  15.600  1.00 12.93           C  
ATOM    788  ND1 HIS B 101      19.315 -23.071  16.466  1.00 14.53           N  
ATOM    789  CD2 HIS B 101      17.896 -23.629  14.902  1.00 13.42           C  
ATOM    790  CE1 HIS B 101      19.426 -24.377  16.282  1.00 14.27           C  
ATOM    791  NE2 HIS B 101      18.577 -24.744  15.338  1.00 13.82           N  
ATOM    792  N   ALA B 102      15.771 -19.002  13.431  1.00 12.32           N  
ATOM    793  CA  ALA B 102      15.078 -17.732  13.388  1.00 12.45           C  
ATOM    794  C   ALA B 102      13.820 -17.952  12.540  1.00 12.21           C  
ATOM    795  O   ALA B 102      12.924 -18.663  12.984  1.00 13.81           O  
ATOM    796  CB  ALA B 102      16.000 -16.644  12.879  1.00 12.32           C  
ATOM    797  N   PHE B 103      13.728 -17.389  11.337  1.00 11.26           N  
ATOM    798  CA  PHE B 103      12.643 -17.727  10.415  1.00 11.22           C  
ATOM    799  C   PHE B 103      13.040 -19.035   9.690  1.00 10.85           C  
ATOM    800  O   PHE B 103      12.280 -20.002   9.661  1.00 11.22           O  
ATOM    801  CB  PHE B 103      12.431 -16.535   9.456  1.00 11.51           C  
ATOM    802  CG  PHE B 103      11.096 -16.502   8.748  1.00 11.30           C  
ATOM    803  CD1 PHE B 103      10.295 -17.622   8.612  1.00 12.69           C  
ATOM    804  CD2 PHE B 103      10.673 -15.321   8.143  1.00 11.92           C  
ATOM    805  CE1 PHE B 103       9.083 -17.546   7.924  1.00 14.37           C  
ATOM    806  CE2 PHE B 103       9.462 -15.244   7.460  1.00 11.84           C  
ATOM    807  CZ  PHE B 103       8.674 -16.349   7.352  1.00 13.08           C  
ATOM    808  N   GLU B 104      14.253 -19.064   9.155  1.00 10.15           N  
ATOM    809  CA  GLU B 104      14.866 -20.316   8.708  1.00 10.14           C  
ATOM    810  C   GLU B 104      14.951 -21.257   9.904  1.00 10.19           C  
ATOM    811  O   GLU B 104      15.220 -20.846  11.039  1.00 10.56           O  
ATOM    812  CB  GLU B 104      16.241 -20.053   8.105  1.00 10.22           C  
ATOM    813  CG  GLU B 104      16.834 -21.255   7.354  1.00 10.48           C  
ATOM    814  CD  GLU B 104      17.469 -22.350   8.220  1.00 10.84           C  
ATOM    815  OE1 GLU B 104      18.045 -21.939   9.256  1.00 11.40           O  
ATOM    816  OE2 GLU B 104      17.383 -23.570   7.820  1.00 11.32           O1-
ATOM    817  N   HIS B 105      14.679 -22.531   9.643  1.00  9.71           N  
ATOM    818  CA  HIS B 105      14.543 -23.539  10.681  1.00 10.65           C  
ATOM    819  C   HIS B 105      15.107 -24.878  10.173  1.00 10.43           C  
ATOM    820  O   HIS B 105      15.379 -25.093   8.939  1.00 10.41           O  
ATOM    821  CB  HIS B 105      13.070 -23.699  11.100  1.00 10.64           C  
ATOM    822  CG  HIS B 105      12.174 -24.056   9.964  1.00 10.12           C  
ATOM    823  ND1 HIS B 105      12.145 -25.318   9.400  1.00 10.76           N  
ATOM    824  CD2 HIS B 105      11.341 -23.291   9.217  1.00  9.73           C  
ATOM    825  CE1 HIS B 105      11.310 -25.316   8.378  1.00 10.15           C  
ATOM    826  NE2 HIS B 105      10.821 -24.096   8.232  1.00  9.74           N  
ATOM    827  N   ASP B 106      15.287 -25.765  11.153  1.00 10.37           N  
ATOM    828  CA  ASP B 106      15.787 -27.101  10.898  1.00 10.22           C  
ATOM    829  C   ASP B 106      14.702 -27.960  10.200  1.00 10.22           C  
ATOM    830  O   ASP B 106      13.531 -27.562  10.034  1.00 10.48           O  
ATOM    831  CB  ASP B 106      16.310 -27.714  12.198  1.00 10.68           C  
ATOM    832  CG  ASP B 106      17.503 -26.956  12.767  1.00 10.75           C  
ATOM    833  OD1 ASP B 106      18.239 -26.297  11.994  1.00 11.67           O  
ATOM    834  OD2 ASP B 106      17.703 -27.045  14.002  1.00 12.28           O1-
ATOM    835  N   HIS B 107      15.124 -29.143   9.757  1.00 10.06           N  
ATOM    836  CA  HIS B 107      14.267 -30.127   9.097  1.00 10.33           C  
ATOM    837  C   HIS B 107      13.417 -29.572   7.955  1.00  9.68           C  
ATOM    838  O   HIS B 107      12.254 -29.907   7.813  1.00 10.39           O  
ATOM    839  CB  HIS B 107      13.423 -30.938  10.106  1.00 10.60           C  
ATOM    840  CG  HIS B 107      12.512 -30.130  10.988  1.00 11.05           C  
ATOM    841  ND1 HIS B 107      11.236 -29.784  10.607  1.00 10.80           N  
ATOM    842  CD2 HIS B 107      12.680 -29.639  12.243  1.00 11.85           C  
ATOM    843  CE1 HIS B 107      10.670 -29.087  11.581  1.00 11.51           C  
ATOM    844  NE2 HIS B 107      11.524 -28.990  12.589  1.00 12.15           N  
ATOM    845  N   SER B 108      14.057 -28.767   7.107  1.00  9.57           N  
ATOM    846  CA  SER B 108      13.424 -28.284   5.876  1.00  9.70           C  
ATOM    847  C   SER B 108      13.159 -29.442   4.905  1.00  9.22           C  
ATOM    848  O   SER B 108      13.792 -30.496   4.988  1.00 10.07           O  
ATOM    849  CB  SER B 108      14.313 -27.219   5.211  1.00 10.15           C  
ATOM    850  OG  SER B 108      14.461 -25.991   5.988  1.00  9.84           O  
ATOM    851  N   PHE B 109      12.245 -29.233   3.969  1.00  8.74           N  
ATOM    852  CA  PHE B 109      11.950 -30.214   2.929  1.00  9.04           C  
ATOM    853  C   PHE B 109      13.059 -30.364   1.892  1.00  9.66           C  
ATOM    854  O   PHE B 109      13.221 -31.442   1.302  1.00 10.05           O  
ATOM    855  CB  PHE B 109      10.647 -29.850   2.187  1.00  9.51           C  
ATOM    856  CG  PHE B 109       9.403 -29.869   3.041  1.00  9.47           C  
ATOM    857  CD1 PHE B 109       8.908 -31.065   3.528  1.00 11.60           C  
ATOM    858  CD2 PHE B 109       8.727 -28.696   3.350  1.00 10.38           C  
ATOM    859  CE1 PHE B 109       7.766 -31.101   4.300  1.00 12.56           C  
ATOM    860  CE2 PHE B 109       7.577 -28.732   4.127  1.00 10.85           C  
ATOM    861  CZ  PHE B 109       7.092 -29.939   4.611  1.00 11.92           C  
ATOM    862  N   SER B 110      13.785 -29.278   1.622  1.00  9.22           N  
ATOM    863  CA  SER B 110      14.659 -29.216   0.455  1.00  9.28           C  
ATOM    864  C   SER B 110      16.010 -28.557   0.665  1.00  8.93           C  
ATOM    865  O   SER B 110      16.742 -28.375  -0.297  1.00  9.63           O  
ATOM    866  CB  SER B 110      13.925 -28.533  -0.713  1.00  8.94           C  
ATOM    867  OG  SER B 110      13.798 -27.131  -0.505  1.00  9.40           O  
ATOM    868  N   ARG B 111      16.332 -28.198   1.905  1.00  8.85           N  
ATOM    869  CA  ARG B 111      17.595 -27.583   2.287  1.00  9.63           C  
ATOM    870  C   ARG B 111      18.206 -28.410   3.407  1.00  9.86           C  
ATOM    871  O   ARG B 111      17.478 -28.953   4.241  1.00 10.73           O  
ATOM    872  CB  ARG B 111      17.386 -26.158   2.837  1.00  9.59           C  
ATOM    873  CG  ARG B 111      17.358 -25.051   1.809  1.00  9.69           C  
ATOM    874  CD  ARG B 111      16.244 -25.139   0.787  1.00  9.39           C  
ATOM    875  NE  ARG B 111      16.288 -23.938  -0.045  1.00  9.08           N  
ATOM    876  CZ  ARG B 111      15.608 -23.745  -1.159  1.00  8.87           C  
ATOM    877  NH1 ARG B 111      14.742 -24.645  -1.605  1.00  9.54           N1+
ATOM    878  NH2 ARG B 111      15.769 -22.612  -1.823  1.00 10.41           N  
ATOM    879  N   LYS B 112      19.530 -28.449   3.451  1.00 10.53           N  
ATOM    880  CA  LYS B 112      20.236 -29.027   4.592  1.00 10.96           C  
ATOM    881  C   LYS B 112      20.144 -28.081   5.791  1.00 10.69           C  
ATOM    882  O   LYS B 112      19.860 -26.875   5.632  1.00 11.02           O  
ATOM    883  CB  LYS B 112      21.687 -29.298   4.238  1.00 11.92           C  
ATOM    884  CG  LYS B 112      21.875 -30.373   3.188  1.00 15.14           C  
ATOM    885  CD  LYS B 112      23.334 -30.810   3.092  1.00 19.86           C  
ATOM    886  CE  LYS B 112      23.632 -31.528   1.806  1.00 24.65           C  
ATOM    887  NZ  LYS B 112      22.924 -32.825   1.789  1.00 28.09           N1+
ATOM    888  N   ASP B 113      20.384 -28.611   6.987  1.00 10.63           N  
ATOM    889  CA  ASP B 113      20.458 -27.792   8.180  1.00 10.78           C  
ATOM    890  C   ASP B 113      21.836 -27.141   8.346  1.00 11.46           C  
ATOM    891  O   ASP B 113      22.864 -27.632   7.859  1.00 11.69           O  
ATOM    892  CB  ASP B 113      20.088 -28.572   9.454  1.00 11.30           C  
ATOM    893  CG  ASP B 113      18.620 -28.948   9.538  1.00 12.09           C  
ATOM    894  OD1 ASP B 113      17.816 -28.484   8.701  1.00 12.54           O  
ATOM    895  OD2 ASP B 113      18.260 -29.678  10.500  1.00 13.32           O1-
ATOM    896  N   TYR B 114      21.839 -26.015   9.059  1.00 10.84           N  
ATOM    897  CA  TYR B 114      23.049 -25.206   9.245  1.00 11.77           C  
ATOM    898  C   TYR B 114      24.231 -25.997   9.800  1.00 12.03           C  
ATOM    899  O   TYR B 114      25.364 -25.743   9.420  1.00 12.54           O  
ATOM    900  CB  TYR B 114      22.672 -24.048  10.160  1.00 11.71           C  
ATOM    901  CG  TYR B 114      23.675 -22.949  10.377  1.00 12.17           C  
ATOM    902  CD1 TYR B 114      23.931 -22.008   9.386  1.00 13.09           C  
ATOM    903  CD2 TYR B 114      24.303 -22.790  11.609  1.00 12.20           C  
ATOM    904  CE1 TYR B 114      24.800 -20.952   9.609  1.00 12.74           C  
ATOM    905  CE2 TYR B 114      25.168 -21.750  11.842  1.00 12.92           C  
ATOM    906  CZ  TYR B 114      25.411 -20.822  10.849  1.00 12.52           C  
ATOM    907  OH  TYR B 114      26.294 -19.787  11.119  1.00 14.12           O  
ATOM    908  N   LYS B 115      23.957 -26.933  10.709  1.00 11.86           N  
ATOM    909  CA  LYS B 115      25.018 -27.820  11.230  1.00 12.49           C  
ATOM    910  C   LYS B 115      24.774 -29.294  10.908  1.00 12.96           C  
ATOM    911  O   LYS B 115      25.171 -30.187  11.666  1.00 13.74           O  
ATOM    912  CB  LYS B 115      25.208 -27.594  12.729  1.00 13.47           C  
ATOM    913  CG  LYS B 115      25.694 -26.200  13.044  1.00 13.99           C  
ATOM    914  CD  LYS B 115      26.194 -26.051  14.456  1.00 15.59           C  
ATOM    915  CE  LYS B 115      26.506 -24.606  14.760  1.00 17.32           C  
ATOM    916  NZ  LYS B 115      27.866 -24.217  14.304  1.00 20.54           N1+
ATOM    917  N   GLN B 116      24.180 -29.562   9.759  1.00 12.43           N  
ATOM    918  CA  GLN B 116      23.967 -30.934   9.319  1.00 12.76           C  
ATOM    919  C   GLN B 116      25.283 -31.581   8.915  1.00 13.84           C  
ATOM    920  O   GLN B 116      25.986 -31.080   8.039  1.00 14.51           O  
ATOM    921  CB  GLN B 116      23.022 -30.980   8.125  1.00 12.99           C  
ATOM    922  CG  GLN B 116      22.616 -32.398   7.769  1.00 13.39           C  
ATOM    923  CD  GLN B 116      21.605 -32.446   6.654  1.00 13.72           C  
ATOM    924  OE1 GLN B 116      20.718 -31.596   6.580  1.00 14.42           O  
ATOM    925  NE2 GLN B 116      21.715 -33.443   5.791  1.00 15.16           N  
ATOM    926  N   GLY B 117      25.610 -32.703   9.573  1.00 14.11           N  
ATOM    927  CA  GLY B 117      26.735 -33.541   9.181  1.00 15.00           C  
ATOM    928  C   GLY B 117      28.097 -32.934   9.422  1.00 15.97           C  
ATOM    929  O   GLY B 117      29.109 -33.451   8.928  1.00 17.38           O  
ATOM    930  N   VAL B 118      28.176 -31.867  10.204  1.00 16.09           N  
ATOM    931  CA  VAL B 118      29.456 -31.211  10.388  1.00 16.83           C  
ATOM    932  C   VAL B 118      30.256 -32.016  11.402  1.00 18.37           C  
ATOM    933  O   VAL B 118      29.727 -32.472  12.427  1.00 18.36           O  
ATOM    934  CB  VAL B 118      29.371 -29.690  10.734  1.00 16.98           C  
ATOM    935  CG1 VAL B 118      28.663 -28.925   9.623  1.00 16.51           C  
ATOM    936  CG2 VAL B 118      28.700 -29.427  12.051  1.00 16.55           C  
ATOM    937  N   ALA B 119      31.533 -32.192  11.088  1.00 19.92           N  
ATOM    938  CA  ALA B 119      32.432 -32.949  11.956  1.00 21.02           C  
ATOM    939  C   ALA B 119      32.755 -32.180  13.241  1.00 22.27           C  
ATOM    940  O   ALA B 119      32.990 -32.789  14.298  1.00 24.33           O  
ATOM    941  CB  ALA B 119      33.708 -33.309  11.200  1.00 21.69           C  
ATOM    942  N   ASN B 120      32.769 -30.852  13.147  1.00 23.66           N  
ATOM    943  CA  ASN B 120      33.133 -29.974  14.262  1.00 24.44           C  
ATOM    944  C   ASN B 120      32.072 -28.942  14.610  1.00 24.62           C  
ATOM    945  O   ASN B 120      31.341 -28.471  13.736  1.00 24.24           O  
ATOM    946  CB  ASN B 120      34.460 -29.280  13.946  1.00 25.46           C  
ATOM    947  CG  ASN B 120      35.648 -30.217  14.087  1.00 28.72           C  
ATOM    948  OD1 ASN B 120      36.197 -30.698  13.094  1.00 32.81           O  
ATOM    949  ND2 ASN B 120      36.034 -30.501  15.329  1.00 32.15           N  
ATOM    950  N   SER B 121      32.022 -28.550  15.879  1.00 25.19           N  
ATOM    951  CA  SER B 121      30.911 -27.770  16.431  1.00 26.06           C  
ATOM    952  C   SER B 121      30.732 -26.336  15.912  1.00 26.06           C  
ATOM    953  O   SER B 121      29.597 -25.853  15.832  1.00 27.21           O  
ATOM    954  CB  SER B 121      31.027 -27.704  17.951  1.00 26.35           C  
ATOM    955  OG  SER B 121      32.158 -26.942  18.341  1.00 29.00           O  
ATOM    956  N   ASN B 122      31.831 -25.644  15.615  1.00 25.42           N  
ATOM    957  CA  ASN B 122      31.770 -24.244  15.179  1.00 25.20           C  
ATOM    958  C   ASN B 122      31.509 -24.132  13.685  1.00 23.66           C  
ATOM    959  O   ASN B 122      31.338 -23.023  13.160  1.00 24.44           O  
ATOM    960  CB  ASN B 122      33.058 -23.488  15.547  1.00 26.34           C  
ATOM    961  CG  ASN B 122      32.985 -22.836  16.916  1.00 28.95           C  
ATOM    962  OD1 ASN B 122      34.011 -22.653  17.585  1.00 33.99           O  
ATOM    963  ND2 ASN B 122      31.777 -22.477  17.346  1.00 32.77           N  
ATOM    964  N   ASP B 123      31.495 -25.273  13.004  1.00 22.09           N  
ATOM    965  CA  ASP B 123      31.351 -25.300  11.568  1.00 20.68           C  
ATOM    966  C   ASP B 123      29.879 -25.155  11.170  1.00 18.36           C  
ATOM    967  O   ASP B 123      28.972 -25.412  11.952  1.00 18.17           O  
ATOM    968  CB  ASP B 123      31.959 -26.581  10.993  1.00 21.73           C  
ATOM    969  CG  ASP B 123      33.470 -26.644  11.184  1.00 25.78           C  
ATOM    970  OD1 ASP B 123      34.014 -25.735  11.835  1.00 30.08           O  
ATOM    971  OD2 ASP B 123      34.109 -27.579  10.656  1.00 30.96           O1-
ATOM    972  N   PHE B 124      29.671 -24.705   9.946  1.00 16.31           N  
ATOM    973  CA  PHE B 124      28.321 -24.592   9.404  1.00 15.64           C  
ATOM    974  C   PHE B 124      28.383 -24.747   7.898  1.00 15.66           C  
ATOM    975  O   PHE B 124      29.450 -24.631   7.275  1.00 16.56           O  
ATOM    976  CB  PHE B 124      27.644 -23.274   9.842  1.00 16.54           C  
ATOM    977  CG  PHE B 124      28.314 -22.034   9.324  1.00 16.13           C  
ATOM    978  CD1 PHE B 124      27.876 -21.430   8.140  1.00 17.92           C  
ATOM    979  CD2 PHE B 124      29.355 -21.451  10.024  1.00 18.22           C  
ATOM    980  CE1 PHE B 124      28.492 -20.283   7.674  1.00 19.15           C  
ATOM    981  CE2 PHE B 124      29.973 -20.312   9.548  1.00 18.54           C  
ATOM    982  CZ  PHE B 124      29.537 -19.728   8.379  1.00 19.11           C  
ATOM    983  N   ILE B 125      27.223 -25.047   7.324  1.00 14.92           N  
ATOM    984  CA  ILE B 125      27.108 -25.307   5.908  1.00 14.62           C  
ATOM    985  C   ILE B 125      25.945 -24.516   5.306  1.00 13.40           C  
ATOM    986  O   ILE B 125      25.224 -23.797   6.005  1.00 13.98           O  
ATOM    987  CB  ILE B 125      26.939 -26.823   5.621  1.00 14.40           C  
ATOM    988  CG1 ILE B 125      25.628 -27.365   6.191  1.00 14.86           C  
ATOM    989  CG2 ILE B 125      28.141 -27.620   6.155  1.00 15.40           C  
ATOM    990  CD1 ILE B 125      25.252 -28.694   5.583  1.00 14.96           C  
ATOM    991  N   ASP B 126      25.795 -24.643   4.001  1.00 12.91           N  
ATOM    992  CA  ASP B 126      24.752 -23.946   3.249  1.00 12.18           C  
ATOM    993  C   ASP B 126      23.372 -24.529   3.590  1.00 11.76           C  
ATOM    994  O   ASP B 126      22.996 -25.623   3.129  1.00 13.12           O  
ATOM    995  CB  ASP B 126      25.069 -24.081   1.750  1.00 13.12           C  
ATOM    996  CG  ASP B 126      24.112 -23.330   0.842  1.00 12.84           C  
ATOM    997  OD1 ASP B 126      23.065 -22.828   1.305  1.00 13.38           O  
ATOM    998  OD2 ASP B 126      24.433 -23.269  -0.367  1.00 15.09           O1-
ATOM    999  N   ASN B 127      22.633 -23.774   4.406  1.00 11.26           N  
ATOM   1000  CA  ASN B 127      21.256 -24.064   4.778  1.00 11.18           C  
ATOM   1001  C   ASN B 127      20.235 -23.254   3.966  1.00 10.26           C  
ATOM   1002  O   ASN B 127      19.085 -23.128   4.380  1.00 11.09           O  
ATOM   1003  CB  ASN B 127      21.053 -23.745   6.265  1.00 11.21           C  
ATOM   1004  CG  ASN B 127      21.191 -22.264   6.574  1.00 11.38           C  
ATOM   1005  OD1 ASN B 127      21.909 -21.567   5.884  1.00 12.65           O  
ATOM   1006  ND2 ASN B 127      20.512 -21.786   7.622  1.00 11.78           N  
ATOM   1007  N   ARG B 128      20.680 -22.721   2.831  1.00  9.98           N  
ATOM   1008  CA  ARG B 128      19.894 -21.735   2.089  1.00 10.04           C  
ATOM   1009  C   ARG B 128      19.531 -22.192   0.683  1.00  9.77           C  
ATOM   1010  O   ARG B 128      18.369 -22.086   0.272  1.00 10.14           O  
ATOM   1011  CB  ARG B 128      20.653 -20.411   2.034  1.00 10.11           C  
ATOM   1012  CG  ARG B 128      19.963 -19.372   1.196  1.00 10.78           C  
ATOM   1013  CD  ARG B 128      20.587 -18.008   1.292  1.00 11.59           C  
ATOM   1014  NE  ARG B 128      22.050 -17.983   1.336  1.00 12.70           N  
ATOM   1015  CZ  ARG B 128      22.854 -18.023   0.280  1.00 13.69           C  
ATOM   1016  NH1 ARG B 128      22.386 -18.172  -0.952  1.00 15.03           N1+
ATOM   1017  NH2 ARG B 128      24.167 -17.925   0.464  1.00 14.92           N  
ATOM   1018  N   ASN B 129      20.506 -22.694  -0.065  1.00 10.30           N  
ATOM   1019  CA  ASN B 129      20.243 -23.106  -1.429  1.00 10.41           C  
ATOM   1020  C   ASN B 129      19.535 -24.452  -1.510  1.00 10.05           C  
ATOM   1021  O   ASN B 129      19.753 -25.345  -0.686  1.00 10.94           O  
ATOM   1022  CB  ASN B 129      21.555 -23.178  -2.208  1.00 11.02           C  
ATOM   1023  CG  ASN B 129      22.076 -21.819  -2.602  1.00 11.80           C  
ATOM   1024  OD1 ASN B 129      21.349 -20.997  -3.163  1.00 12.19           O  
ATOM   1025  ND2 ASN B 129      23.337 -21.561  -2.301  1.00 15.49           N  
ATOM   1026  N   PHE B 130      18.723 -24.600  -2.551  1.00 10.14           N  
ATOM   1027  CA  PHE B 130      18.085 -25.875  -2.854  1.00  9.93           C  
ATOM   1028  C   PHE B 130      19.121 -26.987  -2.915  1.00 10.66           C  
ATOM   1029  O   PHE B 130      20.159 -26.836  -3.553  1.00 11.56           O  
ATOM   1030  CB  PHE B 130      17.392 -25.773  -4.208  1.00 10.51           C  
ATOM   1031  CG  PHE B 130      16.805 -27.067  -4.689  1.00  9.80           C  
ATOM   1032  CD1 PHE B 130      15.613 -27.524  -4.164  1.00  9.85           C  
ATOM   1033  CD2 PHE B 130      17.463 -27.847  -5.626  1.00 11.61           C  
ATOM   1034  CE1 PHE B 130      15.063 -28.732  -4.586  1.00 10.19           C  
ATOM   1035  CE2 PHE B 130      16.931 -29.043  -6.052  1.00 12.46           C  
ATOM   1036  CZ  PHE B 130      15.737 -29.491  -5.527  1.00 11.91           C  
ATOM   1037  N   ASP B 131      18.812 -28.101  -2.262  1.00 10.70           N  
ATOM   1038  CA  ASP B 131      19.680 -29.274  -2.194  1.00 11.57           C  
ATOM   1039  C   ASP B 131      18.917 -30.481  -2.737  1.00 11.35           C  
ATOM   1040  O   ASP B 131      17.995 -30.989  -2.105  1.00 11.17           O  
ATOM   1041  CB  ASP B 131      20.127 -29.534  -0.757  1.00 12.44           C  
ATOM   1042  CG  ASP B 131      21.136 -30.650  -0.672  1.00 15.40           C  
ATOM   1043  OD1 ASP B 131      22.254 -30.457  -1.184  1.00 18.54           O  
ATOM   1044  OD2 ASP B 131      20.820 -31.725  -0.133  1.00 15.73           O1-
ATOM   1045  N   ALA B 132      19.325 -30.968  -3.901  1.00 12.30           N  
ATOM   1046  CA  ALA B 132      18.597 -32.050  -4.558  1.00 13.08           C  
ATOM   1047  C   ALA B 132      18.494 -33.309  -3.706  1.00 12.95           C  
ATOM   1048  O   ALA B 132      17.427 -33.922  -3.656  1.00 12.70           O  
ATOM   1049  CB  ALA B 132      19.245 -32.379  -5.879  1.00 14.45           C  
ATOM   1050  N   GLU B 133      19.572 -33.689  -3.018  1.00 13.08           N  
ATOM   1051  CA  GLU B 133      19.533 -34.894  -2.196  1.00 13.54           C  
ATOM   1052  C   GLU B 133      18.538 -34.764  -1.065  1.00 12.73           C  
ATOM   1053  O   GLU B 133      17.782 -35.697  -0.791  1.00 12.88           O  
ATOM   1054  CB  GLU B 133      20.920 -35.230  -1.636  1.00 14.72           C  
ATOM   1055  CG  GLU B 133      20.990 -36.554  -0.840  1.00 17.25           C  
ATOM   1056  CD  GLU B 133      20.548 -36.460   0.631  1.00 19.02           C  
ATOM   1057  OE1 GLU B 133      20.599 -35.360   1.223  1.00 20.46           O  
ATOM   1058  OE2 GLU B 133      20.183 -37.514   1.240  1.00 20.22           O1-
ATOM   1059  N   THR B 134      18.501 -33.603  -0.408  1.00 11.98           N  
ATOM   1060  CA  THR B 134      17.569 -33.417   0.679  1.00 12.02           C  
ATOM   1061  C   THR B 134      16.149 -33.505   0.148  1.00 11.24           C  
ATOM   1062  O   THR B 134      15.292 -34.167   0.730  1.00 11.71           O  
ATOM   1063  CB  THR B 134      17.752 -32.047   1.376  1.00 11.67           C  
ATOM   1064  OG1 THR B 134      19.085 -31.931   1.870  1.00 13.95           O  
ATOM   1065  CG2 THR B 134      16.763 -31.865   2.506  1.00 12.97           C  
ATOM   1066  N   PHE B 135      15.882 -32.812  -0.949  1.00 10.68           N  
ATOM   1067  CA  PHE B 135      14.546 -32.818  -1.485  1.00 10.50           C  
ATOM   1068  C   PHE B 135      14.120 -34.224  -1.913  1.00 10.30           C  
ATOM   1069  O   PHE B 135      12.974 -34.598  -1.748  1.00 10.65           O  
ATOM   1070  CB  PHE B 135      14.439 -31.830  -2.641  1.00 10.13           C  
ATOM   1071  CG  PHE B 135      13.020 -31.580  -3.116  1.00 10.82           C  
ATOM   1072  CD1 PHE B 135      11.984 -31.357  -2.226  1.00 11.27           C  
ATOM   1073  CD2 PHE B 135      12.737 -31.523  -4.473  1.00 11.89           C  
ATOM   1074  CE1 PHE B 135      10.693 -31.092  -2.688  1.00 12.16           C  
ATOM   1075  CE2 PHE B 135      11.473 -31.248  -4.921  1.00 14.02           C  
ATOM   1076  CZ  PHE B 135      10.458 -31.048  -4.032  1.00 12.89           C  
ATOM   1077  N   GLN B 136      15.054 -35.018  -2.426  1.00 11.16           N  
ATOM   1078  CA  GLN B 136      14.732 -36.402  -2.779  1.00 12.70           C  
ATOM   1079  C   GLN B 136      14.292 -37.226  -1.558  1.00 12.34           C  
ATOM   1080  O   GLN B 136      13.456 -38.121  -1.714  1.00 12.82           O  
ATOM   1081  CB  GLN B 136      15.890 -37.057  -3.514  1.00 14.11           C  
ATOM   1082  CG  GLN B 136      15.433 -38.162  -4.468  1.00 17.11           C  
ATOM   1083  CD  GLN B 136      14.559 -37.619  -5.610  1.00 19.91           C  
ATOM   1084  OE1 GLN B 136      14.924 -36.648  -6.290  1.00 22.70           O  
ATOM   1085  NE2 GLN B 136      13.392 -38.221  -5.798  1.00 22.39           N  
ATOM   1086  N   THR B 137      14.789 -36.925  -0.350  1.00 11.17           N  
ATOM   1087  CA  THR B 137      14.292 -37.607   0.856  1.00 11.57           C  
ATOM   1088  C   THR B 137      12.833 -37.284   1.138  1.00 12.06           C  
ATOM   1089  O   THR B 137      12.110 -38.118   1.664  1.00 13.99           O  
ATOM   1090  CB  THR B 137      15.156 -37.377   2.112  1.00 12.26           C  
ATOM   1091  OG1 THR B 137      14.960 -36.051   2.619  1.00 13.03           O  
ATOM   1092  CG2 THR B 137      16.609 -37.624   1.832  1.00 13.33           C  
ATOM   1093  N   SER B 138      12.399 -36.075   0.795  1.00 11.29           N  
ATOM   1094  CA  SER B 138      10.988 -35.729   0.893  1.00 11.37           C  
ATOM   1095  C   SER B 138      10.172 -36.450  -0.174  1.00 11.61           C  
ATOM   1096  O   SER B 138       9.150 -37.068   0.107  1.00 12.53           O  
ATOM   1097  CB  SER B 138      10.779 -34.205   0.757  1.00 10.67           C  
ATOM   1098  OG  SER B 138      11.334 -33.506   1.846  1.00 10.84           O  
ATOM   1099  N   LEU B 139      10.625 -36.367  -1.417  1.00 11.70           N  
ATOM   1100  CA  LEU B 139       9.919 -36.973  -2.548  1.00 12.94           C  
ATOM   1101  C   LEU B 139       9.798 -38.479  -2.427  1.00 13.62           C  
ATOM   1102  O   LEU B 139       8.804 -39.057  -2.834  1.00 14.58           O  
ATOM   1103  CB  LEU B 139      10.621 -36.619  -3.865  1.00 13.07           C  
ATOM   1104  CG  LEU B 139      10.579 -35.139  -4.251  1.00 13.62           C  
ATOM   1105  CD1 LEU B 139      11.536 -34.923  -5.414  1.00 14.77           C  
ATOM   1106  CD2 LEU B 139       9.169 -34.682  -4.590  1.00 15.01           C  
ATOM   1107  N   ASP B 140      10.806 -39.118  -1.861  1.00 13.61           N  
ATOM   1108  CA  ASP B 140      10.771 -40.574  -1.816  1.00 14.71           C  
ATOM   1109  C   ASP B 140       9.735 -41.119  -0.847  1.00 14.08           C  
ATOM   1110  O   ASP B 140       9.282 -42.257  -1.015  1.00 15.05           O  
ATOM   1111  CB  ASP B 140      12.162 -41.119  -1.591  1.00 16.33           C  
ATOM   1112  CG  ASP B 140      13.043 -40.991  -2.859  1.00 18.21           C  
ATOM   1113  OD1 ASP B 140      12.531 -40.621  -3.948  1.00 23.41           O  
ATOM   1114  OD2 ASP B 140      14.250 -41.239  -2.765  1.00 24.12           O1-
ATOM   1115  N   VAL B 141       9.289 -40.314   0.111  1.00 13.29           N  
ATOM   1116  CA  VAL B 141       8.174 -40.724   0.972  1.00 13.43           C  
ATOM   1117  C   VAL B 141       6.905 -40.968   0.147  1.00 13.26           C  
ATOM   1118  O   VAL B 141       6.071 -41.807   0.496  1.00 14.96           O  
ATOM   1119  CB  VAL B 141       7.939 -39.681   2.087  1.00 13.32           C  
ATOM   1120  CG1 VAL B 141       6.674 -40.009   2.915  1.00 13.82           C  
ATOM   1121  CG2 VAL B 141       9.163 -39.565   2.979  1.00 13.51           C  
ATOM   1122  N   VAL B 142       6.780 -40.247  -0.964  1.00 13.34           N  
ATOM   1123  CA  VAL B 142       5.640 -40.366  -1.875  1.00 14.14           C  
ATOM   1124  C   VAL B 142       6.077 -40.910  -3.255  1.00 14.77           C  
ATOM   1125  O   VAL B 142       5.506 -40.576  -4.305  1.00 16.10           O  
ATOM   1126  CB  VAL B 142       4.856 -39.018  -1.967  1.00 14.35           C  
ATOM   1127  CG1 VAL B 142       4.181 -38.733  -0.646  1.00 14.34           C  
ATOM   1128  CG2 VAL B 142       5.756 -37.854  -2.345  1.00 13.72           C  
ATOM   1129  N   ALA B 143       7.076 -41.785  -3.254  1.00 15.64           N  
ATOM   1130  CA  ALA B 143       7.603 -42.383  -4.495  1.00 16.96           C  
ATOM   1131  C   ALA B 143       6.539 -43.150  -5.267  1.00 17.73           C  
ATOM   1132  O   ALA B 143       5.704 -43.808  -4.669  1.00 18.93           O  
ATOM   1133  CB  ALA B 143       8.747 -43.319  -4.175  1.00 17.64           C  
ATOM   1134  N   GLY B 144       6.608 -43.068  -6.594  1.00 17.49           N  
ATOM   1135  CA  GLY B 144       5.699 -43.793  -7.487  1.00 17.76           C  
ATOM   1136  C   GLY B 144       4.284 -43.242  -7.563  1.00 17.75           C  
ATOM   1137  O   GLY B 144       3.417 -43.869  -8.164  1.00 18.50           O  
ATOM   1138  N   LYS B 145       4.059 -42.060  -6.985  1.00 17.28           N  
ATOM   1139  CA  LYS B 145       2.735 -41.432  -6.887  1.00 17.13           C  
ATOM   1140  C   LYS B 145       2.703 -40.147  -7.698  1.00 15.79           C  
ATOM   1141  O   LYS B 145       3.752 -39.529  -7.923  1.00 17.38           O  
ATOM   1142  CB  LYS B 145       2.431 -41.077  -5.422  1.00 17.73           C  
ATOM   1143  CG  LYS B 145       2.160 -42.287  -4.564  1.00 18.66           C  
ATOM   1144  CD  LYS B 145       2.108 -41.987  -3.062  1.00 19.48           C  
ATOM   1145  CE  LYS B 145       1.082 -40.922  -2.691  1.00 18.50           C  
ATOM   1146  NZ  LYS B 145      -0.286 -41.193  -3.238  1.00 20.67           N1+
ATOM   1147  N   THR B 146       1.513 -39.757  -8.164  1.00 14.61           N  
ATOM   1148  CA  THR B 146       1.346 -38.452  -8.811  1.00 13.20           C  
ATOM   1149  C   THR B 146       0.798 -37.357  -7.888  1.00 12.68           C  
ATOM   1150  O   THR B 146       1.037 -36.177  -8.146  1.00 12.19           O  
ATOM   1151  CB  THR B 146       0.435 -38.517 -10.047  1.00 13.29           C  
ATOM   1152  OG1 THR B 146      -0.889 -38.904  -9.649  1.00 13.14           O  
ATOM   1153  CG2 THR B 146       0.988 -39.475 -11.091  1.00 14.31           C  
ATOM   1154  N   HIS B 147       0.105 -37.735  -6.826  1.00 11.97           N  
ATOM   1155  CA  HIS B 147      -0.508 -36.802  -5.885  1.00 12.01           C  
ATOM   1156  C   HIS B 147      -0.309 -37.278  -4.467  1.00 12.13           C  
ATOM   1157  O   HIS B 147      -0.078 -38.466  -4.244  1.00 13.57           O  
ATOM   1158  CB  HIS B 147      -2.022 -36.689  -6.112  1.00 12.12           C  
ATOM   1159  CG  HIS B 147      -2.426 -36.065  -7.407  1.00 12.18           C  
ATOM   1160  ND1 HIS B 147      -2.272 -36.696  -8.625  1.00 12.84           N  
ATOM   1161  CD2 HIS B 147      -3.028 -34.880  -7.665  1.00 13.06           C  
ATOM   1162  CE1 HIS B 147      -2.757 -35.913  -9.579  1.00 13.57           C  
ATOM   1163  NE2 HIS B 147      -3.215 -34.806  -9.022  1.00 13.38           N  
ATOM   1164  N   PHE B 148      -0.456 -36.375  -3.495  1.00 12.09           N  
ATOM   1165  CA  PHE B 148      -0.503 -36.781  -2.089  1.00 12.18           C  
ATOM   1166  C   PHE B 148      -1.391 -35.888  -1.240  1.00 12.14           C  
ATOM   1167  O   PHE B 148      -1.689 -34.748  -1.612  1.00 12.34           O  
ATOM   1168  CB  PHE B 148       0.900 -36.944  -1.499  1.00 12.53           C  
ATOM   1169  CG  PHE B 148       1.663 -35.658  -1.296  1.00 12.15           C  
ATOM   1170  CD1 PHE B 148       1.443 -34.850  -0.190  1.00 13.56           C  
ATOM   1171  CD2 PHE B 148       2.637 -35.276  -2.203  1.00 12.94           C  
ATOM   1172  CE1 PHE B 148       2.202 -33.680   0.002  1.00 14.03           C  
ATOM   1173  CE2 PHE B 148       3.385 -34.132  -2.021  1.00 12.94           C  
ATOM   1174  CZ  PHE B 148       3.175 -33.340  -0.918  1.00 12.76           C  
ATOM   1175  N   ASP B 149      -1.807 -36.424  -0.090  1.00 12.53           N  
ATOM   1176  CA  ASP B 149      -2.769 -35.799   0.796  1.00 12.44           C  
ATOM   1177  C   ASP B 149      -2.139 -35.350   2.132  1.00 11.74           C  
ATOM   1178  O   ASP B 149      -0.933 -35.439   2.333  1.00 11.70           O  
ATOM   1179  CB  ASP B 149      -3.985 -36.743   0.994  1.00 13.32           C  
ATOM   1180  CG  ASP B 149      -3.645 -38.032   1.735  1.00 14.89           C  
ATOM   1181  OD1 ASP B 149      -2.594 -38.137   2.380  1.00 14.93           O  
ATOM   1182  OD2 ASP B 149      -4.492 -38.963   1.698  1.00 18.38           O1-
ATOM   1183  N   TYR B 150      -2.970 -34.842   3.021  1.00 12.44           N  
ATOM   1184  CA  TYR B 150      -2.499 -34.322   4.303  1.00 13.00           C  
ATOM   1185  C   TYR B 150      -1.719 -35.357   5.116  1.00 13.48           C  
ATOM   1186  O   TYR B 150      -0.675 -35.052   5.692  1.00 13.34           O  
ATOM   1187  CB  TYR B 150      -3.682 -33.835   5.124  1.00 13.61           C  
ATOM   1188  CG  TYR B 150      -4.381 -32.576   4.650  1.00 13.20           C  
ATOM   1189  CD1 TYR B 150      -3.668 -31.470   4.184  1.00 12.56           C  
ATOM   1190  CD2 TYR B 150      -5.763 -32.467   4.724  1.00 14.30           C  
ATOM   1191  CE1 TYR B 150      -4.317 -30.309   3.798  1.00 12.73           C  
ATOM   1192  CE2 TYR B 150      -6.417 -31.297   4.341  1.00 14.46           C  
ATOM   1193  CZ  TYR B 150      -5.683 -30.221   3.890  1.00 13.80           C  
ATOM   1194  OH  TYR B 150      -6.324 -29.056   3.529  1.00 14.18           O  
ATOM   1195  N   ALA B 151      -2.234 -36.581   5.153  1.00 13.35           N  
ATOM   1196  CA  ALA B 151      -1.579 -37.638   5.923  1.00 13.93           C  
ATOM   1197  C   ALA B 151      -0.191 -37.924   5.364  1.00 13.00           C  
ATOM   1198  O   ALA B 151       0.756 -38.150   6.107  1.00 13.79           O  
ATOM   1199  CB  ALA B 151      -2.430 -38.904   5.949  1.00 14.49           C  
ATOM   1200  N   ASP B 152      -0.075 -37.918   4.043  1.00 13.07           N  
ATOM   1201  CA  ASP B 152       1.217 -38.106   3.398  1.00 12.69           C  
ATOM   1202  C   ASP B 152       2.184 -36.963   3.739  1.00 11.81           C  
ATOM   1203  O   ASP B 152       3.379 -37.188   3.966  1.00 12.39           O  
ATOM   1204  CB  ASP B 152       1.098 -38.186   1.880  1.00 13.49           C  
ATOM   1205  CG  ASP B 152       0.305 -39.376   1.387  1.00 17.07           C  
ATOM   1206  OD1 ASP B 152       0.453 -40.478   1.950  1.00 21.64           O  
ATOM   1207  OD2 ASP B 152      -0.464 -39.196   0.402  1.00 17.82           O1-
ATOM   1208  N   MET B 153       1.690 -35.726   3.721  1.00 11.69           N  
ATOM   1209  CA  MET B 153       2.540 -34.595   4.079  1.00 11.22           C  
ATOM   1210  C   MET B 153       3.054 -34.732   5.512  1.00 11.44           C  
ATOM   1211  O   MET B 153       4.197 -34.407   5.788  1.00 11.11           O  
ATOM   1212  CB  MET B 153       1.790 -33.265   3.905  1.00 11.37           C  
ATOM   1213  CG  MET B 153       2.652 -32.033   4.230  1.00 12.22           C  
ATOM   1214  SD  MET B 153       4.074 -31.881   3.133  1.00 17.39           S  
ATOM   1215  CE  MET B 153       3.417 -30.690   2.014  1.00 18.58           C  
ATOM   1216  N   ASN B 154       2.201 -35.216   6.418  1.00 11.81           N  
ATOM   1217  CA  ASN B 154       2.606 -35.411   7.802  1.00 12.20           C  
ATOM   1218  C   ASN B 154       3.756 -36.422   7.883  1.00 12.23           C  
ATOM   1219  O   ASN B 154       4.715 -36.230   8.616  1.00 12.49           O  
ATOM   1220  CB  ASN B 154       1.403 -35.858   8.625  1.00 12.35           C  
ATOM   1221  CG  ASN B 154       1.586 -35.651  10.126  1.00 12.58           C  
ATOM   1222  OD1 ASN B 154       2.295 -34.752  10.577  1.00 13.42           O  
ATOM   1223  ND2 ASN B 154       0.908 -36.492  10.920  1.00 14.32           N  
ATOM   1224  N   GLU B 155       3.675 -37.463   7.071  1.00 11.98           N  
ATOM   1225  CA  GLU B 155       4.743 -38.448   6.997  1.00 12.22           C  
ATOM   1226  C   GLU B 155       6.035 -37.873   6.426  1.00 11.60           C  
ATOM   1227  O   GLU B 155       7.125 -38.225   6.880  1.00 12.27           O  
ATOM   1228  CB  GLU B 155       4.292 -39.655   6.198  1.00 13.12           C  
ATOM   1229  CG  GLU B 155       3.166 -40.441   6.877  1.00 15.77           C  
ATOM   1230  CD  GLU B 155       3.612 -41.328   8.044  1.00 17.63           C  
ATOM   1231  OE1 GLU B 155       4.832 -41.323   8.374  1.00 18.37           O  
ATOM   1232  OE2 GLU B 155       2.730 -42.031   8.619  1.00 20.36           O1-
ATOM   1233  N   ILE B 156       5.919 -36.982   5.436  1.00 11.25           N  
ATOM   1234  CA  ILE B 156       7.094 -36.338   4.882  1.00 10.86           C  
ATOM   1235  C   ILE B 156       7.795 -35.494   5.950  1.00 10.81           C  
ATOM   1236  O   ILE B 156       9.005 -35.609   6.141  1.00 11.52           O  
ATOM   1237  CB  ILE B 156       6.748 -35.454   3.655  1.00 10.67           C  
ATOM   1238  CG1 ILE B 156       6.236 -36.298   2.484  1.00 11.61           C  
ATOM   1239  CG2 ILE B 156       7.975 -34.620   3.254  1.00 11.16           C  
ATOM   1240  CD1 ILE B 156       5.720 -35.480   1.337  1.00 12.05           C  
ATOM   1241  N   ARG B 157       7.054 -34.639   6.654  1.00 11.08           N  
ATOM   1242  CA  ARG B 157       7.718 -33.772   7.623  1.00 11.17           C  
ATOM   1243  C   ARG B 157       8.303 -34.607   8.768  1.00 11.69           C  
ATOM   1244  O   ARG B 157       9.362 -34.267   9.297  1.00 11.90           O  
ATOM   1245  CB  ARG B 157       6.814 -32.625   8.113  1.00 11.48           C  
ATOM   1246  CG  ARG B 157       5.608 -33.021   8.944  1.00 11.60           C  
ATOM   1247  CD  ARG B 157       5.885 -33.015  10.438  1.00 13.10           C  
ATOM   1248  NE  ARG B 157       4.780 -33.611  11.181  1.00 13.04           N  
ATOM   1249  CZ  ARG B 157       4.711 -33.689  12.507  1.00 13.41           C  
ATOM   1250  NH1 ARG B 157       5.681 -33.203  13.266  1.00 14.41           N1+
ATOM   1251  NH2 ARG B 157       3.663 -34.274  13.062  1.00 14.21           N  
ATOM   1252  N   LEU B 158       7.650 -35.720   9.133  1.00 12.44           N  
ATOM   1253  CA  LEU B 158       8.215 -36.601  10.178  1.00 13.16           C  
ATOM   1254  C   LEU B 158       9.530 -37.236   9.729  1.00 13.05           C  
ATOM   1255  O   LEU B 158      10.494 -37.318  10.514  1.00 13.85           O  
ATOM   1256  CB  LEU B 158       7.202 -37.665  10.597  1.00 13.76           C  
ATOM   1257  CG  LEU B 158       6.025 -37.149  11.409  1.00 14.93           C  
ATOM   1258  CD1 LEU B 158       4.921 -38.197  11.464  1.00 16.36           C  
ATOM   1259  CD2 LEU B 158       6.453 -36.723  12.806  1.00 15.73           C  
ATOM   1260  N   GLN B 159       9.584 -37.676   8.474  1.00 12.93           N  
ATOM   1261  CA  GLN B 159      10.817 -38.215   7.908  1.00 12.97           C  
ATOM   1262  C   GLN B 159      11.944 -37.182   7.960  1.00 12.39           C  
ATOM   1263  O   GLN B 159      13.076 -37.500   8.316  1.00 13.64           O  
ATOM   1264  CB  GLN B 159      10.592 -38.691   6.470  1.00 13.43           C  
ATOM   1265  CG  GLN B 159      11.793 -39.376   5.830  1.00 14.22           C  
ATOM   1266  CD  GLN B 159      11.850 -40.864   6.091  1.00 15.68           C  
ATOM   1267  OE1 GLN B 159      12.234 -41.632   5.216  1.00 17.92           O  
ATOM   1268  NE2 GLN B 159      11.442 -41.273   7.269  1.00 16.22           N  
ATOM   1269  N   ARG B 160      11.630 -35.931   7.601  1.00 11.98           N  
ATOM   1270  CA  ARG B 160      12.631 -34.868   7.623  1.00 11.36           C  
ATOM   1271  C   ARG B 160      13.100 -34.554   9.044  1.00 11.26           C  
ATOM   1272  O   ARG B 160      14.289 -34.330   9.261  1.00 11.91           O  
ATOM   1273  CB  ARG B 160      12.074 -33.616   6.924  1.00 11.25           C  
ATOM   1274  CG  ARG B 160      11.750 -33.799   5.420  1.00 11.62           C  
ATOM   1275  CD  ARG B 160      12.947 -34.210   4.585  1.00 11.50           C  
ATOM   1276  NE  ARG B 160      14.003 -33.273   4.869  1.00 11.57           N  
ATOM   1277  CZ  ARG B 160      15.216 -33.573   5.274  1.00 11.53           C  
ATOM   1278  NH1 ARG B 160      15.692 -34.814   5.165  1.00 13.00           N1+
ATOM   1279  NH2 ARG B 160      15.994 -32.600   5.691  1.00 13.53           N  
ATOM   1280  N   GLU B 161      12.171 -34.530   9.998  1.00 12.05           N  
ATOM   1281  CA  GLU B 161      12.556 -34.313  11.401  1.00 12.60           C  
ATOM   1282  C   GLU B 161      13.482 -35.411  11.906  1.00 13.05           C  
ATOM   1283  O   GLU B 161      14.466 -35.118  12.583  1.00 13.90           O  
ATOM   1284  CB  GLU B 161      11.342 -34.211  12.308  1.00 12.86           C  
ATOM   1285  CG  GLU B 161      10.509 -32.958  12.087  1.00 13.17           C  
ATOM   1286  CD  GLU B 161       9.482 -32.725  13.172  1.00 13.58           C  
ATOM   1287  OE1 GLU B 161       9.749 -33.117  14.344  1.00 16.61           O  
ATOM   1288  OE2 GLU B 161       8.402 -32.151  12.897  1.00 13.93           O1-
ATOM   1289  N  ASER B 162      13.158 -36.663  11.571  0.70 13.79           N  
ATOM   1290  CA ASER B 162      13.971 -37.831  11.969  0.70 14.48           C  
ATOM   1291  C  ASER B 162      15.390 -37.717  11.437  0.70 13.95           C  
ATOM   1292  O  ASER B 162      16.377 -37.793  12.201  0.70 15.07           O  
ATOM   1293  CB ASER B 162      13.347 -39.109  11.409  0.70 14.60           C  
ATOM   1294  OG ASER B 162      14.159 -40.247  11.652  0.70 16.90           O  
ATOM   1295  N  BSER B 162      13.194 -36.660  11.561  0.30 13.69           N  
ATOM   1296  CA BSER B 162      14.002 -37.773  12.056  0.30 14.14           C  
ATOM   1297  C  BSER B 162      15.401 -37.813  11.420  0.30 13.82           C  
ATOM   1298  O  BSER B 162      16.385 -38.095  12.106  0.30 14.26           O  
ATOM   1299  CB BSER B 162      13.269 -39.091  11.837  0.30 14.48           C  
ATOM   1300  OG BSER B 162      13.204 -39.428  10.466  0.30 16.03           O  
ATOM   1301  N   LEU B 163      15.501 -37.550  10.117  1.00 13.55           N  
ATOM   1302  CA  LEU B 163      16.807 -37.449   9.462  1.00 13.37           C  
ATOM   1303  C   LEU B 163      17.629 -36.322  10.041  1.00 12.59           C  
ATOM   1304  O   LEU B 163      18.822 -36.487  10.313  1.00 13.63           O  
ATOM   1305  CB  LEU B 163      16.663 -37.299   7.942  1.00 13.69           C  
ATOM   1306  CG  LEU B 163      16.291 -38.581   7.201  1.00 14.76           C  
ATOM   1307  CD1 LEU B 163      15.827 -38.298   5.810  1.00 14.30           C  
ATOM   1308  CD2 LEU B 163      17.506 -39.518   7.182  1.00 17.31           C  
ATOM   1309  N   SER B 164      17.001 -35.161  10.228  1.00 12.45           N  
ATOM   1310  CA  SER B 164      17.724 -34.006  10.734  1.00 12.60           C  
ATOM   1311  C   SER B 164      18.198 -34.204  12.170  1.00 12.74           C  
ATOM   1312  O   SER B 164      19.316 -33.810  12.522  1.00 13.32           O  
ATOM   1313  CB  SER B 164      16.829 -32.758  10.634  1.00 12.29           C  
ATOM   1314  OG  SER B 164      16.525 -32.480   9.269  1.00 13.97           O  
ATOM   1315  N   ASN B 165      17.351 -34.810  12.991  1.00 13.29           N  
ATOM   1316  CA  ASN B 165      17.724 -35.061  14.379  1.00 13.96           C  
ATOM   1317  C   ASN B 165      18.892 -36.051  14.454  1.00 14.64           C  
ATOM   1318  O   ASN B 165      19.736 -35.958  15.350  1.00 16.69           O  
ATOM   1319  CB  ASN B 165      16.507 -35.536  15.176  1.00 14.90           C  
ATOM   1320  CG  ASN B 165      16.685 -35.409  16.691  1.00 16.17           C  
ATOM   1321  OD1 ASN B 165      17.480 -34.614  17.182  1.00 17.34           O  
ATOM   1322  ND2 ASN B 165      15.905 -36.186  17.432  1.00 20.20           N  
ATOM   1323  N   GLU B 166      18.955 -36.984  13.515  1.00 14.05           N  
ATOM   1324  CA  GLU B 166      20.039 -37.964  13.470  1.00 14.50           C  
ATOM   1325  C   GLU B 166      21.329 -37.379  12.902  1.00 14.20           C  
ATOM   1326  O   GLU B 166      22.426 -37.728  13.365  1.00 15.78           O  
ATOM   1327  CB  GLU B 166      19.593 -39.192  12.660  1.00 15.21           C  
ATOM   1328  CG  GLU B 166      18.498 -40.021  13.352  1.00 18.74           C  
ATOM   1329  CD  GLU B 166      17.668 -40.928  12.430  1.00 24.71           C  
ATOM   1330  OE1 GLU B 166      16.929 -41.795  12.958  1.00 29.80           O  
ATOM   1331  OE2 GLU B 166      17.706 -40.773  11.197  1.00 27.70           O1-
ATOM   1332  N   LEU B 167      21.221 -36.501  11.906  1.00 13.57           N  
ATOM   1333  CA  LEU B 167      22.383 -36.045  11.161  1.00 13.30           C  
ATOM   1334  C   LEU B 167      23.002 -34.739  11.652  1.00 13.22           C  
ATOM   1335  O   LEU B 167      24.158 -34.457  11.348  1.00 13.27           O  
ATOM   1336  CB  LEU B 167      22.055 -35.931   9.669  1.00 13.47           C  
ATOM   1337  CG  LEU B 167      21.766 -37.265   8.961  1.00 13.88           C  
ATOM   1338  CD1 LEU B 167      21.203 -37.033   7.585  1.00 14.89           C  
ATOM   1339  CD2 LEU B 167      23.023 -38.130   8.867  1.00 15.16           C  
ATOM   1340  N   ASP B 168      22.235 -33.922  12.369  1.00 13.12           N  
ATOM   1341  CA  ASP B 168      22.762 -32.633  12.805  1.00 13.01           C  
ATOM   1342  C   ASP B 168      23.764 -32.811  13.938  1.00 13.34           C  
ATOM   1343  O   ASP B 168      23.663 -33.750  14.745  1.00 15.05           O  
ATOM   1344  CB  ASP B 168      21.626 -31.702  13.234  1.00 13.00           C  
ATOM   1345  CG  ASP B 168      20.797 -31.187  12.061  1.00 12.73           C  
ATOM   1346  OD1 ASP B 168      21.153 -31.418  10.877  1.00 12.82           O  
ATOM   1347  OD2 ASP B 168      19.754 -30.524  12.378  1.00 13.08           O1-
ATOM   1348  N   PHE B 169      24.723 -31.896  14.002  1.00 13.84           N  
ATOM   1349  CA  PHE B 169      25.692 -31.885  15.100  1.00 14.45           C  
ATOM   1350  C   PHE B 169      24.938 -31.911  16.422  1.00 14.99           C  
ATOM   1351  O   PHE B 169      23.957 -31.203  16.597  1.00 14.74           O  
ATOM   1352  CB  PHE B 169      26.571 -30.652  15.020  1.00 15.74           C  
ATOM   1353  CG  PHE B 169      27.734 -30.714  15.941  1.00 16.63           C  
ATOM   1354  CD1 PHE B 169      28.888 -31.378  15.573  1.00 17.44           C  
ATOM   1355  CD2 PHE B 169      27.652 -30.162  17.197  1.00 19.23           C  
ATOM   1356  CE1 PHE B 169      29.961 -31.468  16.442  1.00 19.24           C  
ATOM   1357  CE2 PHE B 169      28.730 -30.252  18.073  1.00 20.50           C  
ATOM   1358  CZ  PHE B 169      29.870 -30.907  17.679  1.00 19.57           C  
ATOM   1359  N   PRO B 170      25.364 -32.782  17.364  1.00 16.07           N  
ATOM   1360  CA  PRO B 170      24.626 -32.900  18.619  1.00 16.30           C  
ATOM   1361  C   PRO B 170      24.368 -31.566  19.310  1.00 17.01           C  
ATOM   1362  O   PRO B 170      25.278 -30.756  19.477  1.00 19.30           O  
ATOM   1363  CB  PRO B 170      25.501 -33.826  19.475  1.00 17.51           C  
ATOM   1364  CG  PRO B 170      26.271 -34.601  18.503  1.00 18.57           C  
ATOM   1365  CD  PRO B 170      26.464 -33.761  17.276  1.00 16.80           C  
ATOM   1366  N   GLY B 171      23.114 -31.351  19.691  1.00 16.73           N  
ATOM   1367  CA  GLY B 171      22.702 -30.113  20.340  1.00 16.33           C  
ATOM   1368  C   GLY B 171      22.128 -29.060  19.405  1.00 15.85           C  
ATOM   1369  O   GLY B 171      21.421 -28.160  19.860  1.00 17.80           O  
ATOM   1370  N   TRP B 172      22.412 -29.156  18.109  1.00 14.87           N  
ATOM   1371  CA  TRP B 172      21.920 -28.152  17.150  1.00 14.40           C  
ATOM   1372  C   TRP B 172      20.424 -28.278  16.868  1.00 14.31           C  
ATOM   1373  O   TRP B 172      19.690 -27.276  16.879  1.00 14.51           O  
ATOM   1374  CB  TRP B 172      22.700 -28.239  15.828  1.00 13.92           C  
ATOM   1375  CG  TRP B 172      22.112 -27.286  14.832  1.00 13.52           C  
ATOM   1376  CD1 TRP B 172      21.275 -27.585  13.793  1.00 13.20           C  
ATOM   1377  CD2 TRP B 172      22.236 -25.858  14.850  1.00 13.22           C  
ATOM   1378  NE1 TRP B 172      20.894 -26.429  13.146  1.00 12.94           N  
ATOM   1379  CE2 TRP B 172      21.466 -25.360  13.779  1.00 12.47           C  
ATOM   1380  CE3 TRP B 172      22.925 -24.953  15.666  1.00 13.84           C  
ATOM   1381  CZ2 TRP B 172      21.361 -24.000  13.502  1.00 13.67           C  
ATOM   1382  CZ3 TRP B 172      22.833 -23.600  15.381  1.00 13.99           C  
ATOM   1383  CH2 TRP B 172      22.045 -23.136  14.312  1.00 14.19           C  
ATOM   1384  N   PHE B 173      19.976 -29.489  16.568  1.00 13.40           N  
ATOM   1385  CA  PHE B 173      18.632 -29.707  16.078  1.00 13.19           C  
ATOM   1386  C   PHE B 173      17.594 -29.081  16.995  1.00 13.83           C  
ATOM   1387  O   PHE B 173      17.569 -29.342  18.193  1.00 15.11           O  
ATOM   1388  CB  PHE B 173      18.337 -31.204  15.919  1.00 13.43           C  
ATOM   1389  CG  PHE B 173      16.917 -31.483  15.520  1.00 13.25           C  
ATOM   1390  CD1 PHE B 173      16.545 -31.466  14.177  1.00 13.57           C  
ATOM   1391  CD2 PHE B 173      15.933 -31.683  16.465  1.00 15.33           C  
ATOM   1392  CE1 PHE B 173      15.234 -31.692  13.796  1.00 13.87           C  
ATOM   1393  CE2 PHE B 173      14.617 -31.899  16.091  1.00 15.26           C  
ATOM   1394  CZ  PHE B 173      14.275 -31.899  14.740  1.00 14.80           C  
ATOM   1395  N   THR B 174      16.701 -28.288  16.402  1.00 13.20           N  
ATOM   1396  CA  THR B 174      15.617 -27.652  17.119  1.00 14.30           C  
ATOM   1397  C   THR B 174      14.342 -27.791  16.298  1.00 13.74           C  
ATOM   1398  O   THR B 174      14.278 -27.367  15.147  1.00 14.39           O  
ATOM   1399  CB  THR B 174      15.967 -26.161  17.347  1.00 14.86           C  
ATOM   1400  OG1 THR B 174      17.208 -26.066  18.051  1.00 16.54           O  
ATOM   1401  CG2 THR B 174      14.871 -25.430  18.104  1.00 16.66           C  
ATOM   1402  N   GLU B 175      13.335 -28.443  16.849  1.00 13.72           N  
ATOM   1403  CA  GLU B 175      12.106 -28.673  16.112  1.00 13.90           C  
ATOM   1404  C   GLU B 175      11.353 -27.356  15.908  1.00 14.13           C  
ATOM   1405  O   GLU B 175      11.298 -26.515  16.817  1.00 14.50           O  
ATOM   1406  CB  GLU B 175      11.205 -29.669  16.844  1.00 15.19           C  
ATOM   1407  CG  GLU B 175      10.110 -30.248  15.964  1.00 15.83           C  
ATOM   1408  CD  GLU B 175       9.026 -30.972  16.741  1.00 17.64           C  
ATOM   1409  OE1 GLU B 175       8.551 -30.410  17.758  1.00 19.93           O  
ATOM   1410  OE2 GLU B 175       8.621 -32.082  16.314  1.00 18.62           O1-
ATOM   1411  N  ASER B 176      10.744 -27.230  14.728  0.70 13.93           N  
ATOM   1412  CA ASER B 176      10.039 -26.024  14.323  0.70 14.16           C  
ATOM   1413  C  ASER B 176       8.712 -26.365  13.628  0.70 13.32           C  
ATOM   1414  O  ASER B 176       8.485 -25.980  12.464  0.70 12.73           O  
ATOM   1415  CB ASER B 176      10.962 -25.224  13.391  0.70 14.84           C  
ATOM   1416  OG ASER B 176      10.557 -23.878  13.289  0.70 18.87           O  
ATOM   1417  N  BSER B 176      10.790 -27.177  14.713  0.30 13.48           N  
ATOM   1418  CA BSER B 176       9.998 -25.992  14.371  0.30 13.18           C  
ATOM   1419  C  BSER B 176       8.731 -26.399  13.625  0.30 13.06           C  
ATOM   1420  O  BSER B 176       8.573 -26.109  12.431  0.30 12.94           O  
ATOM   1421  CB BSER B 176      10.825 -25.028  13.510  0.30 13.18           C  
ATOM   1422  OG BSER B 176      11.988 -24.605  14.194  0.30 12.74           O  
ATOM   1423  N   LYS B 177       7.833 -27.091  14.318  1.00 13.14           N  
ATOM   1424  CA  LYS B 177       6.557 -27.463  13.721  1.00 13.21           C  
ATOM   1425  C   LYS B 177       5.701 -26.267  13.274  1.00 12.54           C  
ATOM   1426  O   LYS B 177       5.102 -26.325  12.197  1.00 12.05           O  
ATOM   1427  CB  LYS B 177       5.733 -28.392  14.622  1.00 13.73           C  
ATOM   1428  CG  LYS B 177       6.219 -29.830  14.640  1.00 14.55           C  
ATOM   1429  CD  LYS B 177       5.678 -30.595  15.845  1.00 15.45           C  
ATOM   1430  CE  LYS B 177       4.183 -30.767  15.793  1.00 15.05           C  
ATOM   1431  NZ  LYS B 177       3.680 -31.651  16.897  1.00 17.09           N1+
ATOM   1432  N   PRO B 178       5.607 -25.207  14.098  1.00 11.94           N  
ATOM   1433  CA  PRO B 178       4.721 -24.120  13.676  1.00 12.34           C  
ATOM   1434  C   PRO B 178       5.099 -23.454  12.351  1.00 11.73           C  
ATOM   1435  O   PRO B 178       4.237 -23.239  11.502  1.00 11.91           O  
ATOM   1436  CB  PRO B 178       4.770 -23.135  14.856  1.00 12.90           C  
ATOM   1437  CG  PRO B 178       5.134 -23.982  16.039  1.00 13.56           C  
ATOM   1438  CD  PRO B 178       6.111 -25.006  15.474  1.00 12.58           C  
ATOM   1439  N   ILE B 179       6.370 -23.118  12.167  1.00 11.49           N  
ATOM   1440  CA  ILE B 179       6.771 -22.474  10.910  1.00 11.01           C  
ATOM   1441  C   ILE B 179       6.749 -23.471   9.755  1.00 10.22           C  
ATOM   1442  O   ILE B 179       6.236 -23.172   8.670  1.00  9.93           O  
ATOM   1443  CB  ILE B 179       8.136 -21.783  11.025  1.00 11.63           C  
ATOM   1444  CG1 ILE B 179       8.073 -20.665  12.084  1.00 14.08           C  
ATOM   1445  CG2 ILE B 179       8.550 -21.192   9.673  1.00 11.84           C  
ATOM   1446  CD1 ILE B 179       9.439 -20.092  12.444  1.00 16.47           C  
ATOM   1447  N   GLN B 180       7.296 -24.665   9.958  1.00 10.36           N  
ATOM   1448  CA  GLN B 180       7.302 -25.626   8.872  1.00 10.19           C  
ATOM   1449  C   GLN B 180       5.899 -25.906   8.376  1.00  9.55           C  
ATOM   1450  O   GLN B 180       5.695 -26.039   7.172  1.00 10.00           O  
ATOM   1451  CB  GLN B 180       7.941 -26.961   9.241  1.00 10.79           C  
ATOM   1452  CG  GLN B 180       7.763 -28.008   8.127  1.00 10.86           C  
ATOM   1453  CD  GLN B 180       8.877 -29.002   8.092  1.00 11.45           C  
ATOM   1454  OE1 GLN B 180       8.985 -29.870   8.971  1.00 11.56           O  
ATOM   1455  NE2 GLN B 180       9.733 -28.881   7.089  1.00 11.46           N  
ATOM   1456  N   ASN B 181       4.925 -26.051   9.271  1.00  9.89           N  
ATOM   1457  CA  ASN B 181       3.616 -26.479   8.815  1.00  9.73           C  
ATOM   1458  C   ASN B 181       2.729 -25.358   8.274  1.00  9.68           C  
ATOM   1459  O   ASN B 181       1.807 -25.635   7.516  1.00  9.90           O  
ATOM   1460  CB  ASN B 181       3.013 -27.469   9.808  1.00 10.89           C  
ATOM   1461  CG  ASN B 181       3.820 -28.741   9.790  1.00 11.05           C  
ATOM   1462  OD1 ASN B 181       3.759 -29.511   8.818  1.00 11.98           O  
ATOM   1463  ND2 ASN B 181       4.687 -28.899  10.778  1.00 12.27           N  
ATOM   1464  N   VAL B 182       3.082 -24.100   8.553  1.00  9.45           N  
ATOM   1465  CA  VAL B 182       2.599 -23.019   7.681  1.00  9.84           C  
ATOM   1466  C   VAL B 182       3.111 -23.262   6.255  1.00  8.94           C  
ATOM   1467  O   VAL B 182       2.339 -23.182   5.301  1.00  9.46           O  
ATOM   1468  CB  VAL B 182       3.021 -21.606   8.181  1.00 10.13           C  
ATOM   1469  CG1 VAL B 182       2.738 -20.554   7.098  1.00 11.00           C  
ATOM   1470  CG2 VAL B 182       2.303 -21.238   9.450  1.00 11.67           C  
ATOM   1471  N   GLU B 183       4.407 -23.581   6.110  1.00  8.57           N  
ATOM   1472  CA  GLU B 183       4.964 -23.880   4.786  1.00  8.62           C  
ATOM   1473  C   GLU B 183       4.322 -25.127   4.155  1.00  8.83           C  
ATOM   1474  O   GLU B 183       4.123 -25.156   2.942  1.00  8.96           O  
ATOM   1475  CB  GLU B 183       6.488 -23.943   4.850  1.00  8.71           C  
ATOM   1476  CG  GLU B 183       7.076 -22.561   5.178  1.00  9.61           C  
ATOM   1477  CD  GLU B 183       8.355 -22.560   5.992  1.00 10.27           C  
ATOM   1478  OE1 GLU B 183       8.915 -23.626   6.312  1.00 10.17           O  
ATOM   1479  OE2 GLU B 183       8.848 -21.443   6.299  1.00 11.16           O1-
ATOM   1480  N   SER B 184       3.971 -26.144   4.945  1.00  9.36           N  
ATOM   1481  CA  SER B 184       3.173 -27.251   4.401  1.00  9.14           C  
ATOM   1482  C   SER B 184       1.867 -26.731   3.790  1.00  9.18           C  
ATOM   1483  O   SER B 184       1.463 -27.118   2.691  1.00  9.34           O  
ATOM   1484  CB  SER B 184       2.850 -28.246   5.528  1.00 10.28           C  
ATOM   1485  OG  SER B 184       4.037 -28.798   6.056  1.00 11.10           O  
ATOM   1486  N   GLY B 185       1.197 -25.849   4.533  1.00  9.03           N  
ATOM   1487  CA  GLY B 185      -0.002 -25.209   4.026  1.00  9.08           C  
ATOM   1488  C   GLY B 185       0.234 -24.397   2.768  1.00  9.02           C  
ATOM   1489  O   GLY B 185      -0.586 -24.408   1.859  1.00  9.45           O  
ATOM   1490  N   PHE B 186       1.372 -23.699   2.708  1.00  8.67           N  
ATOM   1491  CA  PHE B 186       1.770 -22.957   1.491  1.00  8.58           C  
ATOM   1492  C   PHE B 186       1.880 -23.902   0.283  1.00  8.52           C  
ATOM   1493  O   PHE B 186       1.501 -23.549  -0.827  1.00  8.82           O  
ATOM   1494  CB  PHE B 186       3.128 -22.271   1.699  1.00  9.02           C  
ATOM   1495  CG  PHE B 186       3.155 -21.045   2.604  1.00  8.55           C  
ATOM   1496  CD1 PHE B 186       2.043 -20.350   3.014  1.00  9.33           C  
ATOM   1497  CD2 PHE B 186       4.408 -20.566   2.990  1.00  8.88           C  
ATOM   1498  CE1 PHE B 186       2.192 -19.202   3.793  1.00  9.78           C  
ATOM   1499  CE2 PHE B 186       4.539 -19.426   3.736  1.00 10.37           C  
ATOM   1500  CZ  PHE B 186       3.412 -18.735   4.134  1.00 10.22           C  
ATOM   1501  N   ILE B 187       2.440 -25.099   0.470  1.00  8.82           N  
ATOM   1502  CA  ILE B 187       2.586 -26.059  -0.627  1.00  8.60           C  
ATOM   1503  C   ILE B 187       1.191 -26.466  -1.134  1.00  8.66           C  
ATOM   1504  O   ILE B 187       0.926 -26.464  -2.340  1.00  8.76           O  
ATOM   1505  CB  ILE B 187       3.442 -27.258  -0.204  1.00  8.96           C  
ATOM   1506  CG1 ILE B 187       4.872 -26.813   0.076  1.00  9.31           C  
ATOM   1507  CG2 ILE B 187       3.424 -28.341  -1.294  1.00 10.06           C  
ATOM   1508  CD1 ILE B 187       5.713 -27.845   0.846  1.00 10.29           C  
ATOM   1509  N   PHE B 188       0.293 -26.826  -0.211  1.00  8.72           N  
ATOM   1510  CA  PHE B 188      -1.082 -27.138  -0.620  1.00  8.62           C  
ATOM   1511  C   PHE B 188      -1.741 -25.937  -1.314  1.00  9.07           C  
ATOM   1512  O   PHE B 188      -2.499 -26.106  -2.273  1.00  9.84           O  
ATOM   1513  CB  PHE B 188      -1.946 -27.641   0.545  1.00  9.56           C  
ATOM   1514  CG  PHE B 188      -1.672 -29.089   0.920  1.00  9.91           C  
ATOM   1515  CD1 PHE B 188      -2.367 -30.121   0.330  1.00 10.11           C  
ATOM   1516  CD2 PHE B 188      -0.720 -29.406   1.856  1.00 11.51           C  
ATOM   1517  CE1 PHE B 188      -2.091 -31.443   0.658  1.00 10.79           C  
ATOM   1518  CE2 PHE B 188      -0.449 -30.736   2.196  1.00 12.66           C  
ATOM   1519  CZ  PHE B 188      -1.135 -31.749   1.580  1.00 11.57           C  
ATOM   1520  N   ALA B 189      -1.483 -24.726  -0.833  1.00  8.95           N  
ATOM   1521  CA  ALA B 189      -2.108 -23.541  -1.430  1.00  8.98           C  
ATOM   1522  C   ALA B 189      -1.638 -23.336  -2.869  1.00  8.70           C  
ATOM   1523  O   ALA B 189      -2.433 -22.967  -3.741  1.00  9.48           O  
ATOM   1524  CB  ALA B 189      -1.774 -22.316  -0.602  1.00  9.77           C  
ATOM   1525  N   LEU B 190      -0.342 -23.536  -3.132  1.00  8.38           N  
ATOM   1526  CA  LEU B 190       0.192 -23.199  -4.438  1.00  8.31           C  
ATOM   1527  C   LEU B 190       0.033 -24.305  -5.474  1.00  8.94           C  
ATOM   1528  O   LEU B 190      -0.309 -24.024  -6.628  1.00  9.14           O  
ATOM   1529  CB  LEU B 190       1.647 -22.768  -4.341  1.00  8.66           C  
ATOM   1530  CG  LEU B 190       2.183 -22.020  -5.576  1.00  8.10           C  
ATOM   1531  CD1 LEU B 190       1.582 -20.634  -5.676  1.00  8.86           C  
ATOM   1532  CD2 LEU B 190       3.688 -21.921  -5.528  1.00  9.66           C  
ATOM   1533  N   VAL B 191       0.336 -25.542  -5.083  1.00  8.87           N  
ATOM   1534  CA  VAL B 191       0.476 -26.628  -6.049  1.00  9.11           C  
ATOM   1535  C   VAL B 191      -0.431 -27.825  -5.745  1.00  9.29           C  
ATOM   1536  O   VAL B 191      -0.189 -28.916  -6.249  1.00 10.00           O  
ATOM   1537  CB  VAL B 191       1.930 -27.069  -6.255  1.00  8.93           C  
ATOM   1538  CG1 VAL B 191       2.722 -25.965  -6.951  1.00  9.18           C  
ATOM   1539  CG2 VAL B 191       2.625 -27.477  -4.952  1.00  9.04           C  
ATOM   1540  N   SER B 192      -1.518 -27.622  -4.996  1.00  9.73           N  
ATOM   1541  CA  SER B 192      -2.602 -28.620  -5.008  1.00 10.48           C  
ATOM   1542  C   SER B 192      -3.358 -28.570  -6.323  1.00 10.78           C  
ATOM   1543  O   SER B 192      -3.390 -27.544  -7.037  1.00 10.85           O  
ATOM   1544  CB  SER B 192      -3.518 -28.510  -3.797  1.00 11.11           C  
ATOM   1545  OG  SER B 192      -4.307 -27.346  -3.836  1.00 11.77           O  
ATOM   1546  N   ASP B 193      -3.986 -29.699  -6.654  1.00 10.44           N  
ATOM   1547  CA  ASP B 193      -4.550 -29.898  -7.988  1.00 11.17           C  
ATOM   1548  C   ASP B 193      -5.964 -29.321  -8.071  1.00 11.55           C  
ATOM   1549  O   ASP B 193      -6.962 -29.972  -7.752  1.00 11.38           O  
ATOM   1550  CB  ASP B 193      -4.537 -31.385  -8.333  1.00 11.22           C  
ATOM   1551  CG  ASP B 193      -4.855 -31.634  -9.783  1.00 12.61           C  
ATOM   1552  OD1 ASP B 193      -5.335 -30.701 -10.476  1.00 13.17           O  
ATOM   1553  OD2 ASP B 193      -4.624 -32.773 -10.237  1.00 14.36           O1-
ATOM   1554  N   PHE B 194      -6.025 -28.064  -8.519  1.00 12.65           N  
ATOM   1555  CA  PHE B 194      -7.288 -27.320  -8.642  1.00 14.24           C  
ATOM   1556  C   PHE B 194      -8.190 -27.848  -9.782  1.00 14.48           C  
ATOM   1557  O   PHE B 194      -9.330 -27.392  -9.942  1.00 16.03           O  
ATOM   1558  CB  PHE B 194      -7.018 -25.794  -8.779  1.00 16.20           C  
ATOM   1559  CG  PHE B 194      -5.956 -25.464  -9.770  1.00 17.21           C  
ATOM   1560  CD1 PHE B 194      -6.128 -25.781 -11.098  1.00 15.87           C  
ATOM   1561  CD2 PHE B 194      -4.747 -24.887  -9.367  1.00 19.77           C  
ATOM   1562  CE1 PHE B 194      -5.135 -25.500 -12.036  1.00 19.38           C  
ATOM   1563  CE2 PHE B 194      -3.750 -24.604 -10.289  1.00 21.29           C  
ATOM   1564  CZ  PHE B 194      -3.933 -24.941 -11.615  1.00 19.91           C  
ATOM   1565  N   ASN B 195      -7.700 -28.798 -10.567  1.00 13.76           N  
ATOM   1566  CA  ASN B 195      -8.525 -29.426 -11.586  1.00 15.30           C  
ATOM   1567  C   ASN B 195      -9.403 -30.552 -11.046  1.00 15.47           C  
ATOM   1568  O   ASN B 195     -10.278 -31.033 -11.770  1.00 18.77           O  
ATOM   1569  CB  ASN B 195      -7.656 -29.889 -12.755  1.00 16.92           C  
ATOM   1570  CG  ASN B 195      -6.999 -28.705 -13.497  1.00 19.66           C  
ATOM   1571  OD1 ASN B 195      -5.805 -28.740 -13.848  1.00 23.90           O  
ATOM   1572  ND2 ASN B 195      -7.763 -27.625 -13.669  1.00 20.46           N  
ATOM   1573  N   LEU B 196      -9.199 -30.949  -9.793  1.00 14.36           N  
ATOM   1574  CA  LEU B 196     -10.063 -31.933  -9.152  1.00 14.62           C  
ATOM   1575  C   LEU B 196     -11.238 -31.210  -8.529  1.00 15.77           C  
ATOM   1576  O   LEU B 196     -11.080 -30.132  -7.986  1.00 16.00           O  
ATOM   1577  CB  LEU B 196      -9.284 -32.691  -8.084  1.00 14.18           C  
ATOM   1578  CG  LEU B 196      -8.028 -33.404  -8.589  1.00 14.62           C  
ATOM   1579  CD1 LEU B 196      -7.298 -34.074  -7.446  1.00 14.70           C  
ATOM   1580  CD2 LEU B 196      -8.342 -34.408  -9.684  1.00 17.12           C  
ATOM   1581  N   PRO B 197     -12.441 -31.813  -8.578  1.00 17.75           N  
ATOM   1582  CA  PRO B 197     -13.671 -31.097  -8.175  1.00 18.37           C  
ATOM   1583  C   PRO B 197     -13.718 -30.618  -6.697  1.00 18.24           C  
ATOM   1584  O   PRO B 197     -14.403 -29.637  -6.355  1.00 20.17           O  
ATOM   1585  CB  PRO B 197     -14.774 -32.143  -8.445  1.00 18.28           C  
ATOM   1586  CG  PRO B 197     -14.092 -33.467  -8.415  1.00 18.41           C  
ATOM   1587  CD  PRO B 197     -12.712 -33.201  -8.990  1.00 18.17           C  
ATOM   1588  N   ASP B 198     -12.980 -31.306  -5.837  1.00 16.79           N  
ATOM   1589  CA  ASP B 198     -13.006 -31.083  -4.404  1.00 16.15           C  
ATOM   1590  C   ASP B 198     -11.730 -30.406  -3.894  1.00 15.51           C  
ATOM   1591  O   ASP B 198     -11.394 -30.543  -2.728  1.00 16.08           O  
ATOM   1592  CB  ASP B 198     -13.156 -32.420  -3.697  1.00 15.89           C  
ATOM   1593  CG  ASP B 198     -12.049 -33.396  -4.058  1.00 16.42           C  
ATOM   1594  OD1 ASP B 198     -11.310 -33.141  -5.057  1.00 16.83           O  
ATOM   1595  OD2 ASP B 198     -11.912 -34.420  -3.346  1.00 17.50           O1-
ATOM   1596  N   ASN B 199     -11.033 -29.677  -4.754  1.00 14.71           N  
ATOM   1597  CA  ASN B 199      -9.735 -29.113  -4.378  1.00 15.00           C  
ATOM   1598  C   ASN B 199      -9.779 -28.219  -3.139  1.00 16.84           C  
ATOM   1599  O   ASN B 199      -8.922 -28.317  -2.237  1.00 17.02           O  
ATOM   1600  CB  ASN B 199      -9.133 -28.337  -5.536  1.00 14.79           C  
ATOM   1601  CG  ASN B 199      -7.898 -27.572  -5.129  1.00 14.40           C  
ATOM   1602  OD1 ASN B 199      -7.899 -26.337  -5.130  1.00 16.04           O  
ATOM   1603  ND2 ASN B 199      -6.837 -28.287  -4.775  1.00 13.36           N  
ATOM   1604  N   ASP B 200     -10.764 -27.326  -3.092  1.00 18.21           N  
ATOM   1605  CA  ASP B 200     -10.759 -26.306  -2.054  1.00 20.30           C  
ATOM   1606  C   ASP B 200     -10.899 -26.925  -0.674  1.00 20.72           C  
ATOM   1607  O   ASP B 200     -10.316 -26.411   0.279  1.00 22.94           O  
ATOM   1608  CB  ASP B 200     -11.839 -25.249  -2.295  1.00 21.04           C  
ATOM   1609  CG  ASP B 200     -11.479 -24.278  -3.414  1.00 23.82           C  
ATOM   1610  OD1 ASP B 200     -10.294 -24.204  -3.824  1.00 24.03           O  
ATOM   1611  OD2 ASP B 200     -12.391 -23.558  -3.882  1.00 28.11           O1-
ATOM   1612  N   GLU B 201     -11.632 -28.034  -0.567  1.00 20.05           N  
ATOM   1613  CA  GLU B 201     -11.869 -28.714   0.709  1.00 20.57           C  
ATOM   1614  C   GLU B 201     -10.964 -29.919   0.994  1.00 19.31           C  
ATOM   1615  O   GLU B 201     -10.672 -30.240   2.162  1.00 19.49           O  
ATOM   1616  CB  GLU B 201     -13.338 -29.146   0.767  1.00 21.56           C  
ATOM   1617  CG  GLU B 201     -14.326 -27.986   0.752  1.00 25.69           C  
ATOM   1618  CD  GLU B 201     -14.071 -26.984   1.865  1.00 30.18           C  
ATOM   1619  OE1 GLU B 201     -13.742 -27.415   2.988  1.00 33.58           O  
ATOM   1620  OE2 GLU B 201     -14.188 -25.763   1.614  1.00 34.57           O1-
ATOM   1621  N   ASN B 202     -10.514 -30.588  -0.065  1.00 17.18           N  
ATOM   1622  CA  ASN B 202      -9.692 -31.797   0.058  1.00 16.51           C  
ATOM   1623  C   ASN B 202      -8.493 -31.726  -0.898  1.00 15.09           C  
ATOM   1624  O   ASN B 202      -8.400 -32.501  -1.845  1.00 15.22           O  
ATOM   1625  CB  ASN B 202     -10.526 -33.028  -0.264  1.00 17.44           C  
ATOM   1626  CG  ASN B 202      -9.772 -34.320  -0.015  1.00 18.24           C  
ATOM   1627  OD1 ASN B 202      -9.167 -34.484   1.031  1.00 23.59           O  
ATOM   1628  ND2 ASN B 202      -9.793 -35.230  -0.981  1.00 21.95           N  
ATOM   1629  N   PRO B 203      -7.582 -30.779  -0.667  1.00 13.47           N  
ATOM   1630  CA  PRO B 203      -6.535 -30.544  -1.653  1.00 12.71           C  
ATOM   1631  C   PRO B 203      -5.490 -31.661  -1.720  1.00 11.81           C  
ATOM   1632  O   PRO B 203      -5.045 -32.166  -0.686  1.00 13.42           O  
ATOM   1633  CB  PRO B 203      -5.911 -29.238  -1.175  1.00 12.47           C  
ATOM   1634  CG  PRO B 203      -6.141 -29.245   0.307  1.00 12.38           C  
ATOM   1635  CD  PRO B 203      -7.507 -29.848   0.467  1.00 14.10           C  
ATOM   1636  N   LEU B 204      -5.098 -32.023  -2.943  1.00 11.04           N  
ATOM   1637  CA  LEU B 204      -4.036 -33.005  -3.162  1.00 10.77           C  
ATOM   1638  C   LEU B 204      -2.906 -32.322  -3.898  1.00 10.25           C  
ATOM   1639  O   LEU B 204      -3.110 -31.778  -4.976  1.00 11.06           O  
ATOM   1640  CB  LEU B 204      -4.532 -34.178  -4.012  1.00 11.72           C  
ATOM   1641  CG  LEU B 204      -5.714 -34.997  -3.472  1.00 13.06           C  
ATOM   1642  CD1 LEU B 204      -6.066 -36.080  -4.473  1.00 13.94           C  
ATOM   1643  CD2 LEU B 204      -5.413 -35.573  -2.110  1.00 12.92           C  
ATOM   1644  N   VAL B 205      -1.694 -32.406  -3.358  1.00 10.79           N  
ATOM   1645  CA  VAL B 205      -0.540 -31.828  -4.041  1.00 10.64           C  
ATOM   1646  C   VAL B 205      -0.226 -32.644  -5.286  1.00 10.65           C  
ATOM   1647  O   VAL B 205      -0.177 -33.874  -5.238  1.00 11.18           O  
ATOM   1648  CB  VAL B 205       0.700 -31.805  -3.122  1.00 11.26           C  
ATOM   1649  CG1 VAL B 205       1.972 -31.451  -3.887  1.00 10.65           C  
ATOM   1650  CG2 VAL B 205       0.489 -30.836  -1.968  1.00 12.06           C  
ATOM   1651  N   ARG B 206      -0.003 -31.961  -6.403  1.00 10.48           N  
ATOM   1652  CA  ARG B 206       0.525 -32.572  -7.608  1.00 11.07           C  
ATOM   1653  C   ARG B 206       2.039 -32.569  -7.531  1.00 10.55           C  
ATOM   1654  O   ARG B 206       2.676 -31.517  -7.512  1.00 10.60           O  
ATOM   1655  CB  ARG B 206       0.028 -31.824  -8.856  1.00 12.91           C  
ATOM   1656  CG  ARG B 206      -0.626 -32.681  -9.847  1.00 17.03           C  
ATOM   1657  CD  ARG B 206      -0.986 -31.987 -11.136  1.00 15.56           C  
ATOM   1658  NE  ARG B 206      -0.035 -32.251 -12.199  1.00 15.56           N  
ATOM   1659  CZ  ARG B 206      -0.254 -31.986 -13.491  1.00 15.63           C  
ATOM   1660  NH1 ARG B 206      -1.405 -31.463 -13.890  1.00 16.40           N1+
ATOM   1661  NH2 ARG B 206       0.691 -32.238 -14.381  1.00 17.03           N  
ATOM   1662  N   ILE B 207       2.625 -33.756  -7.423  1.00 10.43           N  
ATOM   1663  CA  ILE B 207       4.040 -33.896  -7.136  1.00 10.56           C  
ATOM   1664  C   ILE B 207       4.916 -33.293  -8.223  1.00 10.48           C  
ATOM   1665  O   ILE B 207       5.926 -32.653  -7.913  1.00 10.50           O  
ATOM   1666  CB  ILE B 207       4.402 -35.381  -6.846  1.00 11.03           C  
ATOM   1667  CG1 ILE B 207       3.712 -35.815  -5.551  1.00 11.06           C  
ATOM   1668  CG2 ILE B 207       5.885 -35.570  -6.734  1.00 12.58           C  
ATOM   1669  CD1 ILE B 207       3.654 -37.324  -5.327  1.00 12.31           C  
ATOM   1670  N   ASP B 208       4.536 -33.456  -9.482  1.00 10.48           N  
ATOM   1671  CA  ASP B 208       5.352 -32.886 -10.556  1.00 10.87           C  
ATOM   1672  C   ASP B 208       5.402 -31.359 -10.508  1.00  9.83           C  
ATOM   1673  O   ASP B 208       6.443 -30.755 -10.760  1.00 10.13           O  
ATOM   1674  CB  ASP B 208       4.970 -33.423 -11.946  1.00 11.44           C  
ATOM   1675  CG  ASP B 208       3.544 -33.149 -12.360  1.00 12.55           C  
ATOM   1676  OD1 ASP B 208       2.726 -32.608 -11.595  1.00 13.00           O  
ATOM   1677  OD2 ASP B 208       3.243 -33.526 -13.523  1.00 15.42           O1-
ATOM   1678  N   TRP B 209       4.291 -30.733 -10.144  1.00  9.79           N  
ATOM   1679  CA  TRP B 209       4.264 -29.281  -9.970  1.00  8.96           C  
ATOM   1680  C   TRP B 209       5.175 -28.866  -8.826  1.00  8.51           C  
ATOM   1681  O   TRP B 209       5.928 -27.892  -8.925  1.00  8.98           O  
ATOM   1682  CB  TRP B 209       2.847 -28.807  -9.668  1.00  9.08           C  
ATOM   1683  CG  TRP B 209       1.888 -28.845 -10.830  1.00  9.20           C  
ATOM   1684  CD1 TRP B 209       2.162 -29.145 -12.140  1.00 10.24           C  
ATOM   1685  CD2 TRP B 209       0.498 -28.506 -10.772  1.00  9.63           C  
ATOM   1686  NE1 TRP B 209       1.009 -29.029 -12.882  1.00 10.90           N  
ATOM   1687  CE2 TRP B 209      -0.024 -28.635 -12.071  1.00 10.38           C  
ATOM   1688  CE3 TRP B 209      -0.355 -28.131  -9.733  1.00  9.97           C  
ATOM   1689  CZ2 TRP B 209      -1.370 -28.388 -12.347  1.00 11.54           C  
ATOM   1690  CZ3 TRP B 209      -1.684 -27.886 -10.014  1.00 11.08           C  
ATOM   1691  CH2 TRP B 209      -2.179 -28.015 -11.309  1.00 11.70           C
[truncated: 136,876 more chars]
