# Supplementary material for: Growing Glycans in Rosetta: Accurate de novo glycan modeling, density fitting, and rational sequon design
Source: PLoS Comput Biol. 2024 Jun 24;20(6):e1011895. doi: 10.1371/journal.pcbi.1011895 (PMC11288642; doi:10.1371/journal.pcbi.1011895)
Supplement: S1 Data — Please see README for a full description of each component. Briefly, these include the following scripts: create_substituted_JD.py—Used to create substituted job description file for rosetta_scripts_jd3; create_symmetry_mates.py—This was used to create symmetry mates with a 12 A radius; density_build_example.xml—An an example of a main job definition file before being substituted for each glycan; density_build_example_substituted.xml—Substituted version; glycan_bm_plots.py—Tools used for plotting all benchmark experiments from Rosetta JSON files.; glycan_conformer_table.txt—The resultant glycan conformer table used in Rosetta and benchmarked against; glycan_tree_relax.xml—Main script used for de novo benchmarking.; glycan_tree_relax_dens.xml—Main script used for density building.; glycan_tree_relax_with_solvation.xml—Script used for running the GTM with explicit waters; glycan_water_mediated_hbonds.xml—Script for calculating water mediated hydrogen bonds; pdb_roots_density_sym.txt—Benchmark glycan list used for create_substituted_JD.py; refine_with_map_dih2.xml—Script used for refining input structures into the rosetta energy function using density. (ZIP) [file pcbi.1011895.s027.zip › supplemental_data/symmetrized_structures/min_symm_structures/score.sc]

{"decoy":"1gai_min_0001","score":0.0,"time":0.0,"total_score":0.0}
{"decoy":"1jnd_min_0001","score":0.0,"time":0.0,"total_score":0.0}
{"decoy":"3gml_min_0001","score":0.0,"time":0.0,"total_score":0.0}
{"decoy":"3nyq_min_0001","dslf_fa13":-8.329711396486498,"fa_atr":-9890.088863808433,"fa_dun":3253.971521115678,"fa_elec":-2281.537946083621,"fa_intra_rep":21.12197341769385,"fa_intra_rep_xover4":439.2143247122536,"fa_intra_sol_xover4":357.702590662229,"fa_rep":1861.421052946345,"fa_sol":6244.798571636559,"hbond_bb_sc":-326.8771615486327,"hbond_lr_bb":-317.3644632528117,"hbond_sc":-163.8539463180782,"hbond_sr_bb":-364.7596808961881,"lk_ball_wtd":-213.536330678982,"omega":272.7737256370556,"p_aa_pp":-200.344454935078,"pro_close":172.5829315480032,"rama_prepro":135.7378374121763,"ref":401.8211199999993,"score":-591.7957763671875,"sugar_bb":13.75112582085831,"time":0.0,"total_score":-591.7957840094589,"yhh_planarity":0.0}
{"decoy":"3pxl_min_0001","dslf_fa13":-0.9250854747775288,"fa_atr":-6196.694703107362,"fa_dun":1519.873270557388,"fa_elec":-1290.483902665365,"fa_intra_rep":10.76736554089764,"fa_intra_rep_xover4":106.9705051167931,"fa_intra_sol_xover4":199.2577521613679,"fa_rep":1247.693733296024,"fa_sol":3662.735197947844,"hbond_bb_sc":-223.2460406761272,"hbond_lr_bb":-355.6737649193315,"hbond_sc":-106.6865205408669,"hbond_sr_bb":-126.8637887572744,"lk_ball_wtd":-134.3423176744963,"omega":209.6193170760674,"p_aa_pp":-246.897796870051,"pro_close":181.8862099768434,"rama_prepro":77.59863502828264,"ref":345.0656799999999,"score":-1090.300170898438,"sugar_bb":16.81973355636003,"time":0.0,"total_score":-1090.300165059544,"yhh_planarity":13.22635536823985}
{"decoy":"3uue_min_0001","score":0.0,"time":0.0,"total_score":0.0}
{"decoy":"4do4_min_0001","score":0.0,"time":0.0,"total_score":0.0}
{"decoy":"4nyq_min_0001","score":0.0,"time":0.0,"total_score":0.0}
